# Supplementary material for: Analysis of lncRNAs and mRNA Expression in the ZBTB1 Knockout Monoclonal EL4 Cell Line and Combined Analysis With miRNAs and circRNAs
Source: Front Cell Infect Microbiol. 2021 Dec 9;11:806290. doi: 10.3389/fcimb.2021.806290 (PMC8695857; doi:10.3389/fcimb.2021.806290)
Supplement: Supplementary Table 1 — (1) LncRNA_geneID: LncRNA gene ID; (2) LncRNA_ID: LncRNA ID; (3) TargetGeneID: target gene ID; (4) the number of overlapping bases between NumberBasesMapped and the target gene promoter; (5) the regulation of effects on the target gene. [file Table_1.xls]

LncRNA_geneID	LncRNA_ID	TargetTranscriptID	NumberBasesMapped	Effects
XLOC_087260	TCONS_00167379	ENSMUST00000127563	121	Positive
XLOC_063678	TCONS_00119396	ENSMUST00000132326	239	Positive
XLOC_015426	TCONS_00032118	ENSMUST00000092394	1727	Positive
XLOC_114135	TCONS_00218073	ENSMUST00000183517	1067	Positive
XLOC_114135	TCONS_00218073	ENSMUST00000184373	489	Positive
XLOC_001164	TCONS_00003586	ENSMUST00000186240	2695	Positive
XLOC_080058	TCONS_00152441	ENSMUST00000145263	720	Positive
XLOC_002046	TCONS_00006217	ENSMUST00000155588	68	Positive
XLOC_079535	TCONS_00150512	ENSMUST00000151216	378	Positive
XLOC_079587	TCONS_00150699	ENSMUST00000127060	550	Positive
XLOC_093945	TCONS_00179624	ENSMUST00000125305	345	Positive
XLOC_050330	TCONS_00093476	ENSMUST00000188560	342	Positive
XLOC_079183	TCONS_00149334	ENSMUST00000155822	219	Positive
XLOC_016187	TCONS_00034883	ENSMUST00000148019	313	Positive
XLOC_061735	TCONS_00112028	ENSMUST00000123663	1	Positive
XLOC_034711	TCONS_00065203	ENSMUST00000166038	768	Positive
XLOC_086518	TCONS_00165000	ENSMUST00000152116	265	Positive
XLOC_086518	TCONS_00165000	ENSMUST00000149048	160	Positive
XLOC_072226	TCONS_00134853	ENSMUST00000192060	140	Positive
XLOC_079599	TCONS_00150759	ENSMUST00000137546	248	Positive
XLOC_061280	TCONS_00110171	ENSMUST00000076431	851	Positive
XLOC_064437	TCONS_00121806	ENSMUST00000135990	289	Positive
XLOC_033345	TCONS_00061577	ENSMUST00000122972	1921	Positive
XLOC_073379	TCONS_00138290	ENSMUST00000160604	81	Positive
XLOC_073072	TCONS_00137405	ENSMUST00000142833	916	Positive
XLOC_093909	TCONS_00179480	ENSMUST00000155906	1549	Positive
XLOC_016821	TCONS_00037258	ENSMUST00000187880	539	Positive
XLOC_062307	TCONS_00113847	ENSMUST00000182590	202	Positive
XLOC_061750	TCONS_00112055	ENSMUST00000059272	462	Positive
XLOC_073228	TCONS_00137887	ENSMUST00000132762	335	Positive
XLOC_092654	TCONS_00175633	ENSMUST00000184459	1216	Positive
XLOC_092654	TCONS_00175633	ENSMUST00000184418	275	Positive
XLOC_003255	TCONS_00010158	ENSMUST00000187154	577	Positive
XLOC_063359	TCONS_00118020	ENSMUST00000154296	577	Positive
XLOC_107888	TCONS_00205170	ENSMUST00000137995	128	Positive
XLOC_102369	TCONS_00196195	ENSMUST00000155101	80	Positive
XLOC_079421	TCONS_00150031	ENSMUST00000141893	367	Positive
XLOC_078473	TCONS_00146982	ENSMUST00000124413	336	Positive
XLOC_114487	TCONS_00219244	ENSMUST00000180865	345	Positive
XLOC_010248	TCONS_00022582	ENSMUST00000126965	636	Positive
XLOC_113875	TCONS_00217129	ENSMUST00000188703	104	Positive
XLOC_072168	TCONS_00134719	ENSMUST00000124606	115	Positive
XLOC_000610	TCONS_00001798	ENSMUST00000177868	133	Positive
XLOC_000610	TCONS_00001798	ENSMUST00000101806	64	Positive
XLOC_112619	TCONS_00212623	ENSMUST00000059081	92	Positive
XLOC_085303	TCONS_00160360	ENSMUST00000112707	2345	Positive
XLOC_119453	TCONS_00225478	ENSMUST00000124018	357	Positive
XLOC_064613	TCONS_00122237	ENSMUST00000128026	244	Positive
XLOC_028786	TCONS_00055976	ENSMUST00000161006	671	Positive
XLOC_016459	TCONS_00035952	ENSMUST00000140556	119	Positive
XLOC_080121	TCONS_00152796	ENSMUST00000166921	982	Positive
XLOC_038430	TCONS_00069882	ENSMUST00000184473	44	Positive
XLOC_038430	TCONS_00069882	ENSMUST00000184054	58	Positive
XLOC_063563	TCONS_00118893	ENSMUST00000137162	454	Positive
XLOC_064312	TCONS_00121306	ENSMUST00000138875	164	Positive
XLOC_010065	TCONS_00021999	ENSMUST00000139652	1882	Positive
XLOC_063354	TCONS_00118007	ENSMUST00000148230	263	Positive
XLOC_002737	TCONS_00008582	ENSMUST00000147594	345	Positive
XLOC_064112	TCONS_00120618	ENSMUST00000135180	234	Positive
XLOC_058256	TCONS_00105299	ENSMUST00000184740	2961	Positive
XLOC_028923	TCONS_00056403	ENSMUST00000195109	422	Positive
XLOC_017063	TCONS_00038456	ENSMUST00000130437	717	Positive
XLOC_035003	TCONS_00065897	ENSMUST00000135485	697	Positive
XLOC_073317	TCONS_00138156	ENSMUST00000182865	266	Positive
XLOC_009928	TCONS_00021469	ENSMUST00000168521	2689	Positive
XLOC_038658	TCONS_00070782	ENSMUST00000186291	3001	Positive
XLOC_121702	TCONS_00230985	ENSMUST00000127533	230	Positive
XLOC_009959	TCONS_00021632	ENSMUST00000105760	271	Positive
XLOC_108104	TCONS_00205831	ENSMUST00000110860	173	Positive
XLOC_079521	TCONS_00150487	ENSMUST00000134971	180	Positive
XLOC_049218	TCONS_00089661	ENSMUST00000176549	195	Positive
XLOC_049218	TCONS_00089661	ENSMUST00000184151	1499	Positive
XLOC_038409	TCONS_00069812	ENSMUST00000147638	433	Positive
XLOC_084962	TCONS_00159451	ENSMUST00000180935	384	Positive
XLOC_086443	TCONS_00164719	ENSMUST00000193163	52	Positive
XLOC_087212	TCONS_00167131	ENSMUST00000183754	56	Positive
XLOC_087212	TCONS_00167131	ENSMUST00000183644	3001	Positive
XLOC_087212	TCONS_00167131	ENSMUST00000184902	2280	Positive
XLOC_087212	TCONS_00167131	ENSMUST00000184904	3001	Positive
XLOC_086013	TCONS_00163142	ENSMUST00000050970	1311	Positive
XLOC_015928	TCONS_00033909	ENSMUST00000137567	307	Positive
XLOC_044163	TCONS_00080478	ENSMUST00000149172	140	Positive
XLOC_034763	TCONS_00065339	ENSMUST00000183339	344	Positive
XLOC_079905	TCONS_00151927	ENSMUST00000127875	706	Positive
XLOC_119451	TCONS_00225471	ENSMUST00000123120	61	Positive
XLOC_119451	TCONS_00225471	ENSMUST00000118546	243	Positive
XLOC_093112	TCONS_00176901	ENSMUST00000032194	1557	Positive
XLOC_015743	TCONS_00033366	ENSMUST00000133819	180	Positive
XLOC_054925	TCONS_00100140	ENSMUST00000145081	260	Positive
XLOC_033787	TCONS_00062597	ENSMUST00000083663	58	Positive
XLOC_122012	TCONS_00231714	ENSMUST00000179833	60	Positive
XLOC_093837	TCONS_00179296	ENSMUST00000181132	1401	Positive
XLOC_078616	TCONS_00147635	ENSMUST00000139214	370	Positive
XLOC_121259	TCONS_00229740	ENSMUST00000155622	705	Positive
XLOC_038441	TCONS_00069939	ENSMUST00000176762	123	Positive
XLOC_113802	TCONS_00216891	ENSMUST00000075585	170	Positive
XLOC_107172	TCONS_00202934	ENSMUST00000122422	295	Positive
XLOC_107172	TCONS_00202934	ENSMUST00000184215	295	Positive
XLOC_002701	TCONS_00008477	ENSMUST00000187004	424	Positive
XLOC_093501	TCONS_00178162	ENSMUST00000152192	38	Positive
XLOC_101773	TCONS_00194935	ENSMUST00000130094	310	Positive
XLOC_100319	TCONS_00190220	ENSMUST00000192772	2154	Positive
XLOC_001012	TCONS_00003244	ENSMUST00000186286	1098	Positive
XLOC_100750	TCONS_00191771	ENSMUST00000157941	3001	Positive
XLOC_015879	TCONS_00033763	ENSMUST00000156446	508	Positive
XLOC_015879	TCONS_00033763	ENSMUST00000144915	262	Positive
XLOC_015989	TCONS_00034134	ENSMUST00000124047	50	Positive
XLOC_002046	TCONS_00006220	ENSMUST00000155588	1989	Positive
XLOC_014972	TCONS_00030339	ENSMUST00000178493	1	Positive
XLOC_027387	TCONS_00052272	ENSMUST00000038039	149	Positive
XLOC_079764	TCONS_00151394	ENSMUST00000132840	185	Positive
XLOC_093780	TCONS_00179052	ENSMUST00000138341	159	Positive
XLOC_050021	TCONS_00092445	ENSMUST00000169733	767	Positive
XLOC_015854	TCONS_00033707	ENSMUST00000127604	122	Positive
XLOC_113362	TCONS_00215521	ENSMUST00000124664	2227	Positive
XLOC_016987	TCONS_00038057	ENSMUST00000154037	518	Positive
XLOC_121255	TCONS_00229735	ENSMUST00000083569	369	Positive
XLOC_121255	TCONS_00229735	ENSMUST00000102168	369	Positive
XLOC_121255	TCONS_00229735	ENSMUST00000083484	369	Positive
XLOC_077249	TCONS_00142931	ENSMUST00000141120	697	Positive
XLOC_027302	TCONS_00052121	ENSMUST00000147811	327	Positive
XLOC_003219	TCONS_00010003	ENSMUST00000186460	72	Positive
XLOC_101773	TCONS_00194938	ENSMUST00000130094	1667	Positive
XLOC_034024	TCONS_00063194	ENSMUST00000026624	287	Positive
XLOC_038768	TCONS_00071146	ENSMUST00000059433	66	Positive
XLOC_063347	TCONS_00117940	ENSMUST00000134755	165	Positive
XLOC_086727	TCONS_00165529	ENSMUST00000152002	166	Positive
XLOC_009644	TCONS_00020464	ENSMUST00000153722	1215	Positive
XLOC_060954	TCONS_00109258	ENSMUST00000114937	1640	Positive
XLOC_015967	TCONS_00034071	ENSMUST00000141032	237	Positive
XLOC_108102	TCONS_00205829	ENSMUST00000147398	241	Positive
XLOC_015296	TCONS_00031576	ENSMUST00000183433	337	Positive
XLOC_050097	TCONS_00092791	ENSMUST00000172972	156	Positive
XLOC_050021	TCONS_00092444	ENSMUST00000169733	767	Positive
XLOC_015655	TCONS_00033118	ENSMUST00000130392	49	Positive
XLOC_028564	TCONS_00055295	ENSMUST00000154384	190	Positive
XLOC_038232	TCONS_00069341	ENSMUST00000158178	228	Positive
XLOC_050330	TCONS_00093468	ENSMUST00000175921	2259	Positive
XLOC_050330	TCONS_00093468	ENSMUST00000188560	342	Positive
XLOC_050335	TCONS_00093495	ENSMUST00000191222	382	Positive
XLOC_061689	TCONS_00111822	ENSMUST00000129114	116	Positive
XLOC_016260	TCONS_00035257	ENSMUST00000125853	206	Positive
XLOC_028972	TCONS_00056557	ENSMUST00000126640	181	Positive
XLOC_054853	TCONS_00099929	ENSMUST00000150994	141	Positive
XLOC_078463	TCONS_00146963	ENSMUST00000145143	3001	Positive
XLOC_085324	TCONS_00160418	ENSMUST00000157977	2106	Positive
XLOC_038839	TCONS_00071383	ENSMUST00000160960	607	Positive
XLOC_085902	TCONS_00162731	ENSMUST00000127990	1459	Positive
XLOC_063043	TCONS_00116613	ENSMUST00000132211	152	Positive
XLOC_073385	TCONS_00138324	ENSMUST00000136052	527	Positive
XLOC_064712	TCONS_00122691	ENSMUST00000138427	697	Positive
XLOC_079012	TCONS_00148773	ENSMUST00000119620	137	Positive
XLOC_114484	TCONS_00219235	ENSMUST00000164032	136	Positive
XLOC_009794	TCONS_00020995	ENSMUST00000155982	430	Positive
XLOC_000884	TCONS_00002875	ENSMUST00000062964	326	Positive
XLOC_094262	TCONS_00180300	ENSMUST00000123402	92	Positive
XLOC_050345	TCONS_00093517	ENSMUST00000161043	597	Positive
XLOC_084549	TCONS_00158049	ENSMUST00000078312	67	Positive
XLOC_094263	TCONS_00180305	ENSMUST00000189129	305	Positive
XLOC_048935	TCONS_00088875	ENSMUST00000173181	686	Positive
XLOC_010109	TCONS_00022194	ENSMUST00000147379	125	Positive
XLOC_063651	TCONS_00119248	ENSMUST00000132792	2474	Positive
XLOC_076999	TCONS_00142283	ENSMUST00000124256	901	Positive
XLOC_054597	TCONS_00099263	ENSMUST00000188118	695	Positive
XLOC_076999	TCONS_00142284	ENSMUST00000124256	468	Positive
XLOC_050330	TCONS_00093461	ENSMUST00000188560	342	Positive
XLOC_064901	TCONS_00123367	ENSMUST00000156804	131	Positive
XLOC_015970	TCONS_00034074	ENSMUST00000155165	1027	Positive
XLOC_072463	TCONS_00135388	ENSMUST00000104271	663	Positive
XLOC_016404	TCONS_00035792	ENSMUST00000150471	1920	Positive
XLOC_054167	TCONS_00097777	ENSMUST00000049281	454	Positive
XLOC_028039	TCONS_00053948	ENSMUST00000149252	108	Positive
XLOC_079418	TCONS_00150021	ENSMUST00000156790	86	Positive
XLOC_022567	TCONS_00046349	ENSMUST00000101973	34	Positive
XLOC_085411	TCONS_00160766	ENSMUST00000156290	206	Positive
XLOC_101773	TCONS_00194933	ENSMUST00000130094	280	Positive
XLOC_062212	TCONS_00113365	ENSMUST00000151162	241	Positive
XLOC_022767	TCONS_00046843	ENSMUST00000187123	56	Positive
XLOC_085661	TCONS_00161752	ENSMUST00000161697	3001	Positive
XLOC_063980	TCONS_00120004	ENSMUST00000146633	367	Positive
XLOC_127295	TCONS_00237995	ENSMUST00000186407	251	Positive
XLOC_009770	TCONS_00020863	ENSMUST00000186677	241	Positive
XLOC_079858	TCONS_00151744	ENSMUST00000140495	802	Positive
XLOC_016139	TCONS_00034739	ENSMUST00000155836	1398	Positive
XLOC_078469	TCONS_00146976	ENSMUST00000154000	666	Positive
XLOC_015102	TCONS_00030822	ENSMUST00000081033	2358	Positive
XLOC_064181	TCONS_00120730	ENSMUST00000143525	329	Positive
XLOC_064181	TCONS_00120730	ENSMUST00000148420	447	Positive
XLOC_034998	TCONS_00065886	ENSMUST00000144926	1348	Positive
XLOC_072854	TCONS_00136756	ENSMUST00000178250	115	Positive
XLOC_079484	TCONS_00150270	ENSMUST00000138729	406	Positive
XLOC_058376	TCONS_00105742	ENSMUST00000189628	112	Positive
XLOC_113269	TCONS_00214924	ENSMUST00000035227	191	Positive
XLOC_064711	TCONS_00122689	ENSMUST00000138427	79	Positive
XLOC_094262	TCONS_00180302	ENSMUST00000123402	92	Positive
XLOC_034658	TCONS_00065001	ENSMUST00000149702	924	Positive
XLOC_016649	TCONS_00036638	ENSMUST00000184648	343	Positive
XLOC_016649	TCONS_00036638	ENSMUST00000183987	343	Positive
XLOC_080045	TCONS_00152311	ENSMUST00000138492	3001	Positive
XLOC_000610	TCONS_00001802	ENSMUST00000177868	143	Positive
XLOC_121255	TCONS_00229733	ENSMUST00000083484	604	Positive
XLOC_121255	TCONS_00229733	ENSMUST00000102168	665	Positive
XLOC_121255	TCONS_00229733	ENSMUST00000083569	665	Positive
XLOC_102138	TCONS_00195530	ENSMUST00000176744	232	Positive
XLOC_015871	TCONS_00033746	ENSMUST00000193653	158	Positive
XLOC_003063	TCONS_00009571	ENSMUST00000193617	277	Positive
XLOC_015278	TCONS_00031535	ENSMUST00000140447	235	Positive
XLOC_064382	TCONS_00121563	ENSMUST00000127525	543	Positive
XLOC_049604	TCONS_00090695	ENSMUST00000181014	159	Positive
XLOC_049604	TCONS_00090696	ENSMUST00000181014	2005	Positive
XLOC_044945	TCONS_00083184	ENSMUST00000181465	543	Positive
XLOC_120996	TCONS_00229162	ENSMUST00000143129	168	Positive
XLOC_101773	TCONS_00194937	ENSMUST00000130094	280	Positive
XLOC_064481	TCONS_00121919	ENSMUST00000124061	65	Positive
XLOC_101775	TCONS_00194948	ENSMUST00000143250	38	Positive
XLOC_099728	TCONS_00188433	ENSMUST00000181958	582	Positive
XLOC_085480	TCONS_00161017	ENSMUST00000138108	40	Positive
XLOC_122110	TCONS_00231974	ENSMUST00000118399	543	Positive
XLOC_064449	TCONS_00121829	ENSMUST00000138303	90	Positive
XLOC_079418	TCONS_00150024	ENSMUST00000156790	106	Positive
XLOC_050330	TCONS_00093466	ENSMUST00000188560	342	Positive
XLOC_094262	TCONS_00180298	ENSMUST00000123402	92	Positive
XLOC_022567	TCONS_00046354	ENSMUST00000179155	1329	Positive
XLOC_073350	TCONS_00138235	ENSMUST00000185122	113	Positive
XLOC_121702	TCONS_00231004	ENSMUST00000127533	100	Positive
XLOC_087701	TCONS_00169398	ENSMUST00000124015	314	Positive
XLOC_003737	TCONS_00011839	ENSMUST00000190327	711	Positive
XLOC_107597	TCONS_00204192	ENSMUST00000072097	1491	Positive
XLOC_010094	TCONS_00022130	ENSMUST00000185069	260	Positive
XLOC_010094	TCONS_00022130	ENSMUST00000083590	309	Positive
XLOC_009527	TCONS_00020179	ENSMUST00000181428	571	Positive
XLOC_121939	TCONS_00231539	ENSMUST00000126339	182	Positive
XLOC_086463	TCONS_00164841	ENSMUST00000152862	275	Positive
XLOC_000281	TCONS_00000786	ENSMUST00000128085	2651	Positive
XLOC_108232	TCONS_00206133	ENSMUST00000126122	445	Positive
XLOC_121255	TCONS_00229734	ENSMUST00000083484	649	Positive
XLOC_121255	TCONS_00229734	ENSMUST00000083569	702	Positive
XLOC_121255	TCONS_00229734	ENSMUST00000102168	702	Positive
XLOC_001561	TCONS_00004826	ENSMUST00000184939	254	Positive
XLOC_028645	TCONS_00055541	ENSMUST00000175000	517	Positive
XLOC_002283	TCONS_00006915	ENSMUST00000186289	1281	Positive
XLOC_038327	TCONS_00069622	ENSMUST00000185617	1	Positive
XLOC_099501	TCONS_00187595	ENSMUST00000162649	1299	Positive
XLOC_054827	TCONS_00099871	ENSMUST00000151719	1307	Positive
XLOC_009799	TCONS_00021001	ENSMUST00000054837	197	Positive
XLOC_015298	TCONS_00031578	ENSMUST00000153899	1	Positive
XLOC_028564	TCONS_00055293	ENSMUST00000154384	112	Positive
XLOC_073307	TCONS_00138139	ENSMUST00000122615	96	Positive
XLOC_099478	TCONS_00187524	ENSMUST00000159981	313	Positive
XLOC_049604	TCONS_00090697	ENSMUST00000181014	267	Positive
XLOC_094439	TCONS_00180884	ENSMUST00000167415	107	Positive
XLOC_057671	TCONS_00103254	ENSMUST00000187697	10	Positive
XLOC_057671	TCONS_00103254	ENSMUST00000192176	604	Positive
XLOC_063347	TCONS_00117941	ENSMUST00000134755	165	Positive
XLOC_121460	TCONS_00230391	ENSMUST00000140450	201	Positive
XLOC_015655	TCONS_00033116	ENSMUST00000130392	49	Positive
XLOC_100319	TCONS_00190222	ENSMUST00000192772	197	Positive
XLOC_087521	TCONS_00168475	ENSMUST00000140421	354	Positive
XLOC_049604	TCONS_00090703	ENSMUST00000181014	180	Positive
XLOC_086449	TCONS_00164733	ENSMUST00000124643	508	Positive
XLOC_063354	TCONS_00118008	ENSMUST00000148230	100	Positive
XLOC_016362	TCONS_00035588	ENSMUST00000155508	2613	Positive
XLOC_064382	TCONS_00121562	ENSMUST00000127525	543	Positive
XLOC_061253	TCONS_00110048	ENSMUST00000102919	208	Positive
XLOC_058606	TCONS_00106365	ENSMUST00000160992	298	Positive
XLOC_050330	TCONS_00093477	ENSMUST00000175921	1343	Positive
XLOC_050330	TCONS_00093477	ENSMUST00000188560	342	Positive
XLOC_000104	TCONS_00000341	ENSMUST00000177501	72	Positive
XLOC_017113	TCONS_00038695	ENSMUST00000155681	2263	Positive
XLOC_112989	TCONS_00213903	ENSMUST00000195799	337	Positive
XLOC_062649	TCONS_00115077	ENSMUST00000142509	1038	Positive
XLOC_114510	TCONS_00219450	ENSMUST00000192053	324	Positive
XLOC_022668	TCONS_00046602	ENSMUST00000127129	52	Positive
XLOC_079357	TCONS_00149785	ENSMUST00000195679	443	Positive
XLOC_050000	TCONS_00092398	ENSMUST00000191788	157	Positive
XLOC_044305	TCONS_00081112	ENSMUST00000154314	1640	Positive
XLOC_087035	TCONS_00166385	ENSMUST00000057889	1202	Positive
XLOC_121702	TCONS_00230984	ENSMUST00000127533	230	Positive
XLOC_108416	TCONS_00206622	ENSMUST00000132019	1226	Positive
XLOC_021546	TCONS_00043367	ENSMUST00000178074	1429	Positive
XLOC_094263	TCONS_00180306	ENSMUST00000189129	305	Positive
XLOC_102721	TCONS_00197223	ENSMUST00000141810	1813	Positive
XLOC_058606	TCONS_00106362	ENSMUST00000160992	175	Positive
XLOC_114500	TCONS_00219392	ENSMUST00000175729	213	Positive
XLOC_101677	TCONS_00194508	ENSMUST00000189574	126	Positive
XLOC_003187	TCONS_00009955	ENSMUST00000126596	2552	Positive
XLOC_016081	TCONS_00034426	ENSMUST00000129175	387	Positive
XLOC_050330	TCONS_00093473	ENSMUST00000188560	342	Positive
XLOC_044287	TCONS_00081026	ENSMUST00000126849	2395	Positive
XLOC_022554	TCONS_00046324	ENSMUST00000082555	446	Positive
XLOC_085233	TCONS_00160189	ENSMUST00000046721	698	Positive
XLOC_043656	TCONS_00078672	ENSMUST00000149696	515	Positive
XLOC_015949	TCONS_00034037	ENSMUST00000133940	985	Positive
XLOC_079712	TCONS_00151203	ENSMUST00000134911	179	Positive
XLOC_087195	TCONS_00167033	ENSMUST00000137099	687	Positive
XLOC_016064	TCONS_00034362	ENSMUST00000154354	1810	Positive
XLOC_072928	TCONS_00136942	ENSMUST00000145279	1200	Positive
XLOC_084925	TCONS_00159331	ENSMUST00000143945	2597	Positive
XLOC_016709	TCONS_00036909	ENSMUST00000122854	443	Positive
XLOC_063469	TCONS_00118543	ENSMUST00000141133	649	Positive
XLOC_010094	TCONS_00022145	ENSMUST00000184576	107	Positive
XLOC_010094	TCONS_00022145	ENSMUST00000175486	699	Positive
XLOC_033557	TCONS_00062085	ENSMUST00000180972	322	Positive
XLOC_063173	TCONS_00117058	ENSMUST00000137714	1310	Positive
XLOC_085396	TCONS_00160718	ENSMUST00000007296	12	Positive
XLOC_078635	TCONS_00147681	ENSMUST00000149848	270	Positive
XLOC_101852	TCONS_00195159	ENSMUST00000134584	138	Positive
XLOC_064644	TCONS_00122343	ENSMUST00000148685	118	Positive
XLOC_121702	TCONS_00230994	ENSMUST00000127533	230	Positive
XLOC_034712	TCONS_00065205	ENSMUST00000169175	571	Positive
XLOC_121675	TCONS_00230904	ENSMUST00000181996	271	Positive
XLOC_094234	TCONS_00180191	ENSMUST00000145950	148	Positive
XLOC_078779	TCONS_00148011	ENSMUST00000155691	2665	Positive
XLOC_016954	TCONS_00037895	ENSMUST00000143435	407	Positive
XLOC_022668	TCONS_00046600	ENSMUST00000127129	52	Positive
XLOC_102940	TCONS_00198174	ENSMUST00000134845	785	Positive
XLOC_080112	TCONS_00152732	ENSMUST00000138795	291	Positive
XLOC_002425	TCONS_00007449	ENSMUST00000186973	238	Positive
XLOC_064574	TCONS_00122128	ENSMUST00000148705	2464	Positive
XLOC_034279	TCONS_00064061	ENSMUST00000169975	342	Positive
XLOC_001585	TCONS_00004873	ENSMUST00000171747	121	Positive
XLOC_016137	TCONS_00034735	ENSMUST00000142533	130	Positive
XLOC_094857	TCONS_00182328	ENSMUST00000149815	150	Positive
XLOC_061585	TCONS_00111505	ENSMUST00000067101	466	Positive
XLOC_080145	TCONS_00152879	ENSMUST00000157920	305	Positive
XLOC_080145	TCONS_00152879	ENSMUST00000181389	355	Positive
XLOC_062798	TCONS_00115726	ENSMUST00000155786	3001	Positive
XLOC_087218	TCONS_00167163	ENSMUST00000176660	436	Positive
XLOC_086049	TCONS_00163263	ENSMUST00000173310	57	Positive
XLOC_038693	TCONS_00070897	ENSMUST00000083630	2177	Positive
XLOC_038693	TCONS_00070897	ENSMUST00000083674	2260	Positive
XLOC_108417	TCONS_00206623	ENSMUST00000140669	2386	Positive
XLOC_003046	TCONS_00009496	ENSMUST00000186515	69	Positive
XLOC_092965	TCONS_00176426	ENSMUST00000113751	219	Positive
XLOC_087191	TCONS_00167012	ENSMUST00000152014	1666	Positive
XLOC_078717	TCONS_00147891	ENSMUST00000125909	429	Positive
XLOC_061346	TCONS_00110575	ENSMUST00000120862	893	Positive
XLOC_078783	TCONS_00148018	ENSMUST00000132553	115	Positive
XLOC_015766	TCONS_00033423	ENSMUST00000129876	2556	Positive
XLOC_058085	TCONS_00104640	ENSMUST00000128041	418	Positive
XLOC_034642	TCONS_00064954	ENSMUST00000160334	125	Positive
XLOC_064572	TCONS_00122124	ENSMUST00000155885	238	Positive
XLOC_113773	TCONS_00216781	ENSMUST00000149386	379	Positive
XLOC_021856	TCONS_00044269	ENSMUST00000060579	151	Positive
XLOC_084792	TCONS_00159006	ENSMUST00000117661	220	Positive
XLOC_014767	TCONS_00029476	ENSMUST00000037285	2658	Positive
XLOC_100256	TCONS_00190059	ENSMUST00000125131	913	Positive
XLOC_121366	TCONS_00229971	ENSMUST00000154109	161	Positive
XLOC_050021	TCONS_00092441	ENSMUST00000169733	767	Positive
XLOC_003101	TCONS_00009740	ENSMUST00000134998	277	Positive
XLOC_015655	TCONS_00033121	ENSMUST00000130392	49	Positive
XLOC_078819	TCONS_00148133	ENSMUST00000169881	25	Positive
XLOC_016441	TCONS_00035899	ENSMUST00000165610	1957	Positive
XLOC_070432	TCONS_00129259	ENSMUST00000193160	450	Positive
XLOC_079605	TCONS_00150769	ENSMUST00000193103	252	Positive
XLOC_016476	TCONS_00035984	ENSMUST00000152784	499	Positive
XLOC_063301	TCONS_00117738	ENSMUST00000154246	2288	Positive
XLOC_107761	TCONS_00204798	ENSMUST00000083702	276	Positive
XLOC_076979	TCONS_00142220	ENSMUST00000119549	1376	Positive
XLOC_079601	TCONS_00150765	ENSMUST00000181410	158	Positive
XLOC_022567	TCONS_00046353	ENSMUST00000179155	1329	Positive
XLOC_016952	TCONS_00037893	ENSMUST00000137907	1437	Positive
XLOC_002576	TCONS_00007943	ENSMUST00000188031	403	Positive
XLOC_078991	TCONS_00148746	ENSMUST00000146501	162	Positive
XLOC_016907	TCONS_00037661	ENSMUST00000148136	162	Positive
XLOC_022774	TCONS_00046874	ENSMUST00000181399	129	Positive
XLOC_050346	TCONS_00093518	ENSMUST00000159031	400	Positive
XLOC_063360	TCONS_00118016	ENSMUST00000145389	1255	Positive
XLOC_010247	TCONS_00022580	ENSMUST00000153898	96	Positive
XLOC_062789	TCONS_00115668	ENSMUST00000145327	1677	Positive
XLOC_009644	TCONS_00020463	ENSMUST00000153722	3001	Positive
XLOC_044236	TCONS_00080821	ENSMUST00000150906	175	Positive
XLOC_094439	TCONS_00180883	ENSMUST00000167415	1	Positive
XLOC_063354	TCONS_00118009	ENSMUST00000148230	773	Positive
XLOC_073317	TCONS_00138157	ENSMUST00000182865	1406	Positive
XLOC_061739	TCONS_00112035	ENSMUST00000123613	3001	Positive
XLOC_114462	TCONS_00219129	ENSMUST00000186713	68	Positive
XLOC_049604	TCONS_00090699	ENSMUST00000181014	691	Positive
XLOC_016064	TCONS_00034361	ENSMUST00000154354	1810	Positive
XLOC_101775	TCONS_00194947	ENSMUST00000143250	552	Positive
XLOC_016649	TCONS_00036635	ENSMUST00000184648	1149	Positive
XLOC_016649	TCONS_00036635	ENSMUST00000183987	724	Positive
XLOC_114027	TCONS_00217672	ENSMUST00000176450	196	Positive
XLOC_072928	TCONS_00136941	ENSMUST00000145279	603	Positive
XLOC_061734	TCONS_00112027	ENSMUST00000123663	356	Positive
XLOC_044349	TCONS_00081256	ENSMUST00000157326	3001	Positive
XLOC_121366	TCONS_00229970	ENSMUST00000154109	150	Positive
XLOC_119453	TCONS_00225477	ENSMUST00000124018	357	Positive
XLOC_114462	TCONS_00219128	ENSMUST00000186713	68	Positive
XLOC_044071	TCONS_00080289	ENSMUST00000083596	139	Positive
XLOC_015012	TCONS_00030481	ENSMUST00000122837	139	Positive
XLOC_071411	TCONS_00132462	ENSMUST00000076599	225	Positive
XLOC_003101	TCONS_00009737	ENSMUST00000134998	2369	Positive
XLOC_033345	TCONS_00061581	ENSMUST00000122972	1921	Positive
XLOC_027992	TCONS_00053799	ENSMUST00000170645	677	Positive
XLOC_034993	TCONS_00065876	ENSMUST00000187218	287	Positive
XLOC_061847	TCONS_00112315	ENSMUST00000028470	1590	Positive
XLOC_087035	TCONS_00166387	ENSMUST00000057889	634	Positive
XLOC_028564	TCONS_00055294	ENSMUST00000154384	314	Positive
XLOC_014972	TCONS_00030340	ENSMUST00000178493	1	Positive
XLOC_049798	TCONS_00091671	ENSMUST00000174467	424	Positive
XLOC_086691	TCONS_00165367	ENSMUST00000180912	181	Positive
XLOC_063355	TCONS_00118010	ENSMUST00000146769	474	Positive
XLOC_073048	TCONS_00137319	ENSMUST00000131345	694	Positive
XLOC_108129	TCONS_00205903	ENSMUST00000184288	288	Positive
XLOC_044528	TCONS_00081849	ENSMUST00000148293	67	Positive
XLOC_044528	TCONS_00081849	ENSMUST00000162677	108	Positive
XLOC_078665	TCONS_00147783	ENSMUST00000148576	431	Positive
XLOC_049218	TCONS_00089660	ENSMUST00000176549	195	Positive
XLOC_085353	TCONS_00160565	ENSMUST00000100944	653	Positive
XLOC_107682	TCONS_00204481	ENSMUST00000083677	972	Positive
XLOC_107682	TCONS_00204481	ENSMUST00000083510	818	Positive
XLOC_107682	TCONS_00204481	ENSMUST00000083607	675	Positive
XLOC_114087	TCONS_00217908	ENSMUST00000131093	729	Positive
XLOC_077992	TCONS_00145275	ENSMUST00000135313	123	Positive
XLOC_094832	TCONS_00182268	ENSMUST00000139089	609	Positive
XLOC_014084	TCONS_00027067	ENSMUST00000000881	715	Positive
XLOC_034993	TCONS_00065877	ENSMUST00000187218	287	Positive
XLOC_087212	TCONS_00167132	ENSMUST00000183644	3001	Positive
XLOC_087212	TCONS_00167132	ENSMUST00000183754	172	Positive
XLOC_087212	TCONS_00167132	ENSMUST00000184902	2280	Positive
XLOC_087212	TCONS_00167132	ENSMUST00000184904	3001	Positive
XLOC_054968	TCONS_00100240	ENSMUST00000174338	428	Positive
XLOC_108861	TCONS_00207956	ENSMUST00000160544	121	Positive
XLOC_073123	TCONS_00137563	ENSMUST00000188260	273	Positive
XLOC_092646	TCONS_00175610	ENSMUST00000139055	552	Positive
XLOC_034827	TCONS_00065529	ENSMUST00000131222	711	Positive
XLOC_009527	TCONS_00020178	ENSMUST00000181428	571	Positive
XLOC_062025	TCONS_00112816	ENSMUST00000111266	132	Positive
XLOC_000731	TCONS_00002289	ENSMUST00000097671	1253	Positive
XLOC_112894	TCONS_00213599	ENSMUST00000056006	253	Positive
XLOC_050001	TCONS_00092403	ENSMUST00000192717	655	Positive
XLOC_073350	TCONS_00138238	ENSMUST00000185122	296	Positive
XLOC_050021	TCONS_00092446	ENSMUST00000169733	574	Positive
XLOC_016821	TCONS_00037257	ENSMUST00000187880	287	Positive
XLOC_014357	TCONS_00027844	ENSMUST00000156037	43	Positive
XLOC_058279	TCONS_00105424	ENSMUST00000153483	129	Positive
XLOC_085893	TCONS_00162715	ENSMUST00000172997	198	Positive
XLOC_043656	TCONS_00078673	ENSMUST00000149696	515	Positive
XLOC_077692	TCONS_00144081	ENSMUST00000191391	156	Positive
XLOC_102380	TCONS_00196238	ENSMUST00000155074	230	Positive
XLOC_079624	TCONS_00150822	ENSMUST00000143705	207	Positive
XLOC_014616	TCONS_00028727	ENSMUST00000144033	1	Positive
XLOC_086328	TCONS_00164185	ENSMUST00000124392	357	Positive
XLOC_100319	TCONS_00190219	ENSMUST00000192772	2742	Positive
XLOC_121702	TCONS_00230981	ENSMUST00000127533	230	Positive
XLOC_058275	TCONS_00105412	ENSMUST00000129675	122	Positive
XLOC_054167	TCONS_00097779	ENSMUST00000049281	454	Positive
XLOC_079415	TCONS_00150014	ENSMUST00000154561	185	Positive
XLOC_114135	TCONS_00218071	ENSMUST00000183517	367	Positive
XLOC_114135	TCONS_00218071	ENSMUST00000184373	255	Positive
XLOC_016147	TCONS_00034775	ENSMUST00000153180	133	Positive
XLOC_058256	TCONS_00105301	ENSMUST00000184740	461	Positive
XLOC_078635	TCONS_00147680	ENSMUST00000149848	294	Positive
XLOC_044544	TCONS_00081909	ENSMUST00000174085	94	Positive
XLOC_015298	TCONS_00031579	ENSMUST00000153899	1	Positive
XLOC_064078	TCONS_00120513	ENSMUST00000117986	150	Positive
XLOC_120555	TCONS_00228008	ENSMUST00000117257	867	Positive
XLOC_039194	TCONS_00072458	ENSMUST00000192728	541	Positive
XLOC_039194	TCONS_00072458	ENSMUST00000083542	700	Positive
XLOC_086523	TCONS_00165020	ENSMUST00000154897	297	Positive
XLOC_028520	TCONS_00055108	ENSMUST00000192362	802	Positive
XLOC_027531	TCONS_00052554	ENSMUST00000192605	164	Positive
XLOC_077692	TCONS_00144076	ENSMUST00000122675	114	Positive
XLOC_021934	TCONS_00044540	ENSMUST00000021550	25	Positive
XLOC_015989	TCONS_00034133	ENSMUST00000124047	50	Positive
XLOC_039496	TCONS_00073604	ENSMUST00000155610	2378	Positive
XLOC_093956	TCONS_00179641	ENSMUST00000138767	945	Positive
XLOC_078084	TCONS_00145628	ENSMUST00000102600	323	Positive
XLOC_049798	TCONS_00091670	ENSMUST00000174467	405	Positive
XLOC_064382	TCONS_00121561	ENSMUST00000127525	543	Positive
XLOC_050330	TCONS_00093479	ENSMUST00000188560	342	Positive
XLOC_050330	TCONS_00093479	ENSMUST00000175921	1343	Positive
XLOC_058642	TCONS_00106486	ENSMUST00000174082	122	Positive
XLOC_085137	TCONS_00159965	ENSMUST00000157998	648	Positive
XLOC_108105	TCONS_00205834	ENSMUST00000123920	70	Positive
XLOC_064894	TCONS_00123351	ENSMUST00000151472	1904	Positive
XLOC_050330	TCONS_00093472	ENSMUST00000188560	342	Positive
XLOC_050330	TCONS_00093472	ENSMUST00000175921	1343	Positive
XLOC_107930	TCONS_00205300	ENSMUST00000001720	115	Positive
XLOC_064609	TCONS_00122222	ENSMUST00000130021	330	Positive
XLOC_001480	TCONS_00004593	ENSMUST00000028035	850	Positive
XLOC_028532	TCONS_00055145	ENSMUST00000160797	213	Positive
XLOC_016146	TCONS_00034773	ENSMUST00000128675	169	Positive
XLOC_062032	TCONS_00112842	ENSMUST00000136886	3001	Positive
XLOC_101773	TCONS_00194930	ENSMUST00000130094	280	Positive
XLOC_063042	TCONS_00116612	ENSMUST00000141488	802	Positive
XLOC_094754	TCONS_00181984	ENSMUST00000178117	2815	Positive
XLOC_121259	TCONS_00229739	ENSMUST00000155622	580	Positive
XLOC_061280	TCONS_00110167	ENSMUST00000076431	226	Positive
XLOC_028727	TCONS_00055814	ENSMUST00000194509	523	Positive
XLOC_029008	TCONS_00056622	ENSMUST00000111588	140	Positive
XLOC_061434	TCONS_00111097	ENSMUST00000158129	1799	Positive
XLOC_087763	TCONS_00169613	ENSMUST00000133694	671	Positive
XLOC_079472	TCONS_00150214	ENSMUST00000142815	106	Positive
XLOC_000754	TCONS_00002417	ENSMUST00000175191	634	Positive
XLOC_017123	TCONS_00038751	ENSMUST00000142520	2782	Positive
XLOC_016936	TCONS_00037816	ENSMUST00000151282	271	Positive
XLOC_058275	TCONS_00105413	ENSMUST00000129675	122	Positive
XLOC_044694	TCONS_00082400	ENSMUST00000133622	903	Positive
XLOC_064112	TCONS_00120617	ENSMUST00000135180	237	Positive
XLOC_038430	TCONS_00069883	ENSMUST00000184473	44	Positive
XLOC_057674	TCONS_00103261	ENSMUST00000187697	205	Positive
XLOC_017089	TCONS_00038566	ENSMUST00000153825	1316	Positive
XLOC_073350	TCONS_00138234	ENSMUST00000185122	113	Positive
XLOC_009701	TCONS_00020676	ENSMUST00000162062	323	Positive
XLOC_100126	TCONS_00189532	ENSMUST00000183782	2145	Positive
XLOC_113394	TCONS_00215610	ENSMUST00000073109	643	Positive
XLOC_070616	TCONS_00129836	ENSMUST00000184564	182	Positive
XLOC_010292	TCONS_00022717	ENSMUST00000174141	256	Positive
XLOC_064241	TCONS_00120912	ENSMUST00000147929	294	Positive
XLOC_039121	TCONS_00072262	ENSMUST00000160938	527	Positive
XLOC_107888	TCONS_00205172	ENSMUST00000137995	128	Positive
XLOC_114339	TCONS_00218666	ENSMUST00000190970	314	Positive
XLOC_017124	TCONS_00038758	ENSMUST00000140989	133	Positive
XLOC_002266	TCONS_00006861	ENSMUST00000192078	193	Positive
XLOC_099989	TCONS_00189007	ENSMUST00000003284	1890	Positive
XLOC_049858	TCONS_00091975	ENSMUST00000173576	81	Positive
XLOC_016562	TCONS_00036321	ENSMUST00000129337	887	Positive
XLOC_101431	TCONS_00193673	ENSMUST00000153562	144	Positive
XLOC_122039	TCONS_00231829	ENSMUST00000175942	728	Positive
XLOC_050330	TCONS_00093470	ENSMUST00000188560	342	Positive
XLOC_050330	TCONS_00093470	ENSMUST00000175921	2259	Positive
XLOC_050001	TCONS_00092402	ENSMUST00000192717	768	Positive
XLOC_062798	TCONS_00115727	ENSMUST00000155786	3001	Positive
XLOC_017163	TCONS_00038967	ENSMUST00000126556	170	Positive
XLOC_100239	TCONS_00189955	ENSMUST00000175366	552	Positive
XLOC_120996	TCONS_00229163	ENSMUST00000143129	2872	Positive
XLOC_016147	TCONS_00034774	ENSMUST00000153180	133	Positive
XLOC_078616	TCONS_00147636	ENSMUST00000139214	301	Positive
XLOC_016701	TCONS_00036882	ENSMUST00000141929	65	Positive
XLOC_015606	TCONS_00032988	ENSMUST00000122910	522	Positive
XLOC_000513	TCONS_00001539	ENSMUST00000158921	115	Positive
XLOC_049798	TCONS_00091672	ENSMUST00000174467	812	Positive
XLOC_009820	TCONS_00021052	ENSMUST00000136190	273	Positive
XLOC_000731	TCONS_00002286	ENSMUST00000097671	1253	Positive
XLOC_072437	TCONS_00135315	ENSMUST00000160137	62	Positive
XLOC_102660	TCONS_00197029	ENSMUST00000154848	199	Positive
XLOC_001477	TCONS_00004549	ENSMUST00000160152	35	Positive
XLOC_062773	TCONS_00115609	ENSMUST00000146270	318	Positive
XLOC_114130	TCONS_00218041	ENSMUST00000185191	125	Positive
XLOC_054827	TCONS_00099872	ENSMUST00000151719	945	Positive
XLOC_014374	TCONS_00027920	ENSMUST00000125096	15	Positive
XLOC_003700	TCONS_00011696	ENSMUST00000195397	1673	Positive
XLOC_016177	TCONS_00034852	ENSMUST00000145021	117	Positive
XLOC_028825	TCONS_00056084	ENSMUST00000188207	52	Positive
XLOC_050000	TCONS_00092397	ENSMUST00000191788	252	Positive
XLOC_112567	TCONS_00212444	ENSMUST00000157403	125	Positive
XLOC_054720	TCONS_00099576	ENSMUST00000188160	175	Positive
XLOC_121939	TCONS_00231538	ENSMUST00000126339	183	Positive
XLOC_079415	TCONS_00150013	ENSMUST00000154561	200	Positive
XLOC_034288	TCONS_00064080	ENSMUST00000137359	1064	Positive
XLOC_101475	TCONS_00193896	ENSMUST00000162641	356	Positive
XLOC_077759	TCONS_00144342	ENSMUST00000035780	248	Positive
XLOC_015012	TCONS_00030482	ENSMUST00000122837	140	Positive
XLOC_002206	TCONS_00006582	ENSMUST00000192656	58	Positive
XLOC_127295	TCONS_00237994	ENSMUST00000186407	860	Positive
XLOC_094363	TCONS_00180629	ENSMUST00000144105	1540	Positive
XLOC_035003	TCONS_00065895	ENSMUST00000135485	1591	Positive
XLOC_092965	TCONS_00176427	ENSMUST00000113751	387	Positive
XLOC_100933	TCONS_00192539	ENSMUST00000148641	1123	Positive
XLOC_039628	TCONS_00074148	ENSMUST00000153253	287	Positive
XLOC_121198	TCONS_00229570	ENSMUST00000152352	116	Positive
XLOC_102953	TCONS_00198268	ENSMUST00000173624	290	Positive
XLOC_015221	TCONS_00031346	ENSMUST00000124462	138	Positive
XLOC_063004	TCONS_00116362	ENSMUST00000108862	321	Positive
XLOC_071481	TCONS_00132724	ENSMUST00000050909	1056	Positive
XLOC_017124	TCONS_00038757	ENSMUST00000140989	521	Positive
XLOC_058487	TCONS_00105962	ENSMUST00000177262	671	Positive
XLOC_015655	TCONS_00033119	ENSMUST00000130392	67	Positive
XLOC_058743	TCONS_00106868	ENSMUST00000188535	567	Positive
XLOC_102981	TCONS_00198362	ENSMUST00000185637	123	Positive
XLOC_084467	TCONS_00157693	ENSMUST00000123610	1774	Positive
XLOC_015464	TCONS_00032309	ENSMUST00000026436	2312	Positive
XLOC_009746	TCONS_00020778	ENSMUST00000168284	481	Positive
XLOC_100319	TCONS_00190221	ENSMUST00000192772	197	Positive
XLOC_016987	TCONS_00038058	ENSMUST00000154037	402	Positive
XLOC_079225	TCONS_00149494	ENSMUST00000123455	99	Positive
XLOC_027404	TCONS_00052313	ENSMUST00000118974	253	Positive
XLOC_043603	TCONS_00078445	ENSMUST00000037913	1449	Positive
XLOC_114064	TCONS_00217826	ENSMUST00000112182	186	Positive
XLOC_114064	TCONS_00217826	ENSMUST00000168475	186	Positive
XLOC_058409	TCONS_00105801	ENSMUST00000125496	225	Positive
XLOC_058257	TCONS_00105305	ENSMUST00000185071	2858	Positive
XLOC_058257	TCONS_00105305	ENSMUST00000183800	3001	Positive
XLOC_058257	TCONS_00105305	ENSMUST00000183841	2700	Positive
XLOC_058257	TCONS_00105305	ENSMUST00000184512	2492	Positive
XLOC_029014	TCONS_00056637	ENSMUST00000048965	2575	Positive
XLOC_085228	TCONS_00160180	ENSMUST00000031274	143	Positive
XLOC_015855	TCONS_00033708	ENSMUST00000136288	1162	Positive
XLOC_034711	TCONS_00065204	ENSMUST00000166038	168	Positive
XLOC_063365	TCONS_00118025	ENSMUST00000141023	542	Positive
XLOC_003570	TCONS_00011309	ENSMUST00000150600	74	Positive
XLOC_122039	TCONS_00231831	ENSMUST00000175942	1691	Positive
XLOC_049422	TCONS_00090222	ENSMUST00000190466	91	Positive
XLOC_002295	TCONS_00006976	ENSMUST00000186732	82	Positive
XLOC_121702	TCONS_00230993	ENSMUST00000127533	123	Positive
XLOC_063359	TCONS_00118019	ENSMUST00000154296	174	Positive
XLOC_002456	TCONS_00007523	ENSMUST00000189205	382	Positive
XLOC_073351	TCONS_00138241	ENSMUST00000160080	217	Positive
XLOC_094416	TCONS_00180815	ENSMUST00000142962	665	Positive
XLOC_001427	TCONS_00004396	ENSMUST00000186765	114	Positive
XLOC_086625	TCONS_00165256	ENSMUST00000163795	552	Positive
XLOC_050081	TCONS_00092721	ENSMUST00000136531	595	Positive
XLOC_034727	TCONS_00065255	ENSMUST00000153646	627	Positive
XLOC_114041	TCONS_00217741	ENSMUST00000093721	457	Positive
XLOC_009820	TCONS_00021053	ENSMUST00000136190	88	Positive
XLOC_050330	TCONS_00093474	ENSMUST00000175921	2259	Positive
XLOC_050330	TCONS_00093474	ENSMUST00000188560	342	Positive
XLOC_086049	TCONS_00163262	ENSMUST00000173310	57	Positive
XLOC_119378	TCONS_00225255	ENSMUST00000082420	117	Positive
XLOC_119378	TCONS_00225255	ENSMUST00000082419	212	Positive
XLOC_002788	TCONS_00008716	ENSMUST00000181575	1601	Positive
XLOC_093945	TCONS_00179625	ENSMUST00000125305	303	Positive
XLOC_064774	TCONS_00122858	ENSMUST00000124435	201	Positive
XLOC_064477	TCONS_00121896	ENSMUST00000126735	152	Positive
XLOC_070616	TCONS_00129821	ENSMUST00000122581	11	Positive
XLOC_063294	TCONS_00117701	ENSMUST00000150024	534	Positive
XLOC_062077	TCONS_00112959	ENSMUST00000120162	56	Positive
XLOC_062077	TCONS_00112959	ENSMUST00000102279	56	Positive
XLOC_016203	TCONS_00034965	ENSMUST00000136196	352	Positive
XLOC_063549	TCONS_00118849	ENSMUST00000156418	746	Positive
XLOC_077657	TCONS_00144002	ENSMUST00000129908	56	Positive
XLOC_063038	TCONS_00116606	ENSMUST00000131044	810	Positive
XLOC_079472	TCONS_00150215	ENSMUST00000142815	106	Positive
XLOC_120195	TCONS_00227220	ENSMUST00000158405	900	Positive
XLOC_058275	TCONS_00105414	ENSMUST00000129675	454	Positive
XLOC_010301	TCONS_00022755	ENSMUST00000155550	126	Positive
XLOC_080133	TCONS_00152830	ENSMUST00000082982	3001	Positive
XLOC_080133	TCONS_00152830	ENSMUST00000178987	1780	Positive
XLOC_017014	TCONS_00038157	ENSMUST00000144230	360	Positive
XLOC_071016	TCONS_00130931	ENSMUST00000193882	229	Positive
XLOC_078665	TCONS_00147784	ENSMUST00000148576	128	Positive
XLOC_119371	TCONS_00225248	ENSMUST00000082394	330	Positive
XLOC_108140	TCONS_00205925	ENSMUST00000164712	2262	Positive
XLOC_054903	TCONS_00100083	ENSMUST00000127716	214	Positive
XLOC_085249	TCONS_00160222	ENSMUST00000123463	2803	Positive
XLOC_064670	TCONS_00122523	ENSMUST00000124676	1302	Positive
XLOC_016184	TCONS_00034878	ENSMUST00000152781	2456	Positive
XLOC_077657	TCONS_00144009	ENSMUST00000129908	56	Positive
XLOC_027387	TCONS_00052273	ENSMUST00000038039	400	Positive
XLOC_063167	TCONS_00117046	ENSMUST00000117515	268	Positive
XLOC_064256	TCONS_00120965	ENSMUST00000141511	913	Positive
XLOC_054969	TCONS_00100241	ENSMUST00000174338	531	Positive
XLOC_050331	TCONS_00093489	ENSMUST00000188560	645	Positive
XLOC_073035	TCONS_00137238	ENSMUST00000182400	130	Positive
XLOC_028740	TCONS_00055842	ENSMUST00000128914	489	Positive
XLOC_023004	TCONS_00047490	ENSMUST00000161925	511	Positive
XLOC_016137	TCONS_00034737	ENSMUST00000142533	113	Positive
XLOC_002462	TCONS_00007560	ENSMUST00000174964	390	Positive
XLOC_101852	TCONS_00195162	ENSMUST00000134584	138	Positive
XLOC_073035	TCONS_00137236	ENSMUST00000182400	130	Positive
XLOC_003326	TCONS_00010427	ENSMUST00000195328	105	Positive
XLOC_085583	TCONS_00161387	ENSMUST00000042163	1692	Positive
XLOC_071016	TCONS_00130932	ENSMUST00000193882	229	Positive
XLOC_071260	TCONS_00131896	ENSMUST00000053872	136	Positive
XLOC_054853	TCONS_00099930	ENSMUST00000150994	141	Positive
XLOC_087756	TCONS_00169563	ENSMUST00000138406	2097	Positive
XLOC_114498	TCONS_00219389	ENSMUST00000193668	91	Positive
XLOC_080076	TCONS_00152522	ENSMUST00000128056	89	Positive
XLOC_064644	TCONS_00122344	ENSMUST00000148685	378	Positive
XLOC_063000	TCONS_00116355	ENSMUST00000157709	148	Positive
XLOC_034993	TCONS_00065878	ENSMUST00000187218	201	Positive
XLOC_102180	TCONS_00195667	ENSMUST00000184587	344	Positive
XLOC_063977	TCONS_00119999	ENSMUST00000118208	2366	Positive
XLOC_064514	TCONS_00121996	ENSMUST00000140987	292	Positive
XLOC_113833	TCONS_00216997	ENSMUST00000129215	379	Positive
XLOC_078869	TCONS_00148305	ENSMUST00000141375	143	Positive
XLOC_121702	TCONS_00231003	ENSMUST00000127533	829	Positive
XLOC_100200	TCONS_00189833	ENSMUST00000195696	441	Positive
XLOC_010065	TCONS_00021998	ENSMUST00000139652	404	Positive
XLOC_086049	TCONS_00163258	ENSMUST00000173310	57	Positive
XLOC_122013	TCONS_00231715	ENSMUST00000138467	61	Positive
XLOC_001276	TCONS_00003994	ENSMUST00000193261	2424	Positive
XLOC_001276	TCONS_00003994	ENSMUST00000194874	1127	Positive
XLOC_071912	TCONS_00134073	ENSMUST00000148898	50	Positive
XLOC_055021	TCONS_00100381	ENSMUST00000160306	299	Positive
XLOC_094734	TCONS_00181911	ENSMUST00000171098	108	Positive
XLOC_114614	TCONS_00219887	ENSMUST00000182545	88	Positive
XLOC_108624	TCONS_00207298	ENSMUST00000125244	164	Positive
XLOC_113008	TCONS_00213965	ENSMUST00000193859	439	Positive
XLOC_015655	TCONS_00033120	ENSMUST00000130392	49	Positive
XLOC_028297	TCONS_00054552	ENSMUST00000148743	147	Positive
XLOC_016545	TCONS_00036283	ENSMUST00000129441	99	Positive
XLOC_078991	TCONS_00148747	ENSMUST00000146501	156	Positive
XLOC_015961	TCONS_00034057	ENSMUST00000137096	156	Positive
XLOC_044236	TCONS_00080822	ENSMUST00000150906	305	Positive
XLOC_121259	TCONS_00229742	ENSMUST00000155622	577	Positive
XLOC_050081	TCONS_00092723	ENSMUST00000136531	208	Positive
XLOC_002695	TCONS_00008466	ENSMUST00000190367	1119	Positive
XLOC_087569	TCONS_00168723	ENSMUST00000129559	328	Positive
XLOC_064583	TCONS_00122164	ENSMUST00000142642	371	Positive
XLOC_073048	TCONS_00137320	ENSMUST00000131345	663	Positive
XLOC_008998	TCONS_00018575	ENSMUST00000142053	48	Positive
XLOC_087399	TCONS_00167951	ENSMUST00000141216	341	Positive
XLOC_038770	TCONS_00071156	ENSMUST00000124374	433	Positive
XLOC_084463	TCONS_00157678	ENSMUST00000121863	822	Positive
XLOC_079418	TCONS_00150023	ENSMUST00000156790	86	Positive
XLOC_044528	TCONS_00081851	ENSMUST00000162677	195	Positive
XLOC_016447	TCONS_00035917	ENSMUST00000132921	147	Positive
XLOC_033127	TCONS_00060946	ENSMUST00000125558	1023	Positive
XLOC_050330	TCONS_00093465	ENSMUST00000188560	309	Positive
XLOC_080047	TCONS_00152368	ENSMUST00000151967	108	Positive
XLOC_121677	TCONS_00230910	ENSMUST00000183791	255	Positive
XLOC_022594	TCONS_00046417	ENSMUST00000159874	57	Positive
XLOC_112997	TCONS_00213942	ENSMUST00000158748	435	Positive
XLOC_016003	TCONS_00034185	ENSMUST00000157010	140	Positive
XLOC_121702	TCONS_00230987	ENSMUST00000127533	230	Positive
XLOC_062048	TCONS_00112866	ENSMUST00000119552	61	Positive
XLOC_049799	TCONS_00091675	ENSMUST00000185388	348	Positive
XLOC_094502	TCONS_00181231	ENSMUST00000180263	145	Positive
XLOC_087416	TCONS_00168077	ENSMUST00000127989	1658	Positive
XLOC_028544	TCONS_00055203	ENSMUST00000124055	82	Positive
XLOC_009826	TCONS_00021071	ENSMUST00000064271	491	Positive
XLOC_009826	TCONS_00021071	ENSMUST00000161841	276	Positive
XLOC_108331	TCONS_00206369	ENSMUST00000139751	678	Positive
XLOC_108836	TCONS_00207898	ENSMUST00000127301	123	Positive
XLOC_062032	TCONS_00112841	ENSMUST00000136886	3001	Positive
XLOC_009644	TCONS_00020462	ENSMUST00000153722	3001	Positive
XLOC_016709	TCONS_00036910	ENSMUST00000122854	318	Positive
XLOC_002732	TCONS_00008548	ENSMUST00000187511	512	Positive
XLOC_108792	TCONS_00207772	ENSMUST00000128476	439	Positive
XLOC_050330	TCONS_00093469	ENSMUST00000175921	2259	Positive
XLOC_050330	TCONS_00093469	ENSMUST00000188560	342	Positive
XLOC_044528	TCONS_00081848	ENSMUST00000148293	66	Positive
XLOC_054853	TCONS_00099931	ENSMUST00000150994	608	Positive
XLOC_113935	TCONS_00217353	ENSMUST00000171441	388	Positive
XLOC_002328	TCONS_00007034	ENSMUST00000189560	127	Positive
XLOC_064382	TCONS_00121564	ENSMUST00000127525	1719	Positive
XLOC_058256	TCONS_00105302	ENSMUST00000184740	564	Positive
XLOC_034148	TCONS_00063459	ENSMUST00000136693	154	Positive
XLOC_093488	TCONS_00178121	ENSMUST00000041852	314	Positive
XLOC_050330	TCONS_00093475	ENSMUST00000175921	263	Positive
XLOC_050330	TCONS_00093475	ENSMUST00000188560	342	Positive
XLOC_015057	TCONS_00030634	ENSMUST00000132865	1033	Positive
XLOC_054853	TCONS_00099932	ENSMUST00000130696	263	Positive
XLOC_039427	TCONS_00073304	ENSMUST00000168123	41	Positive
XLOC_064762	TCONS_00122830	ENSMUST00000122806	286	Positive
XLOC_102428	TCONS_00196447	ENSMUST00000172644	283	Positive
XLOC_016076	TCONS_00034400	ENSMUST00000139530	286	Positive
XLOC_002847	TCONS_00008901	ENSMUST00000159213	73	Positive
XLOC_086259	TCONS_00163954	ENSMUST00000116685	60	Positive
XLOC_094439	TCONS_00180885	ENSMUST00000167415	107	Positive
XLOC_050021	TCONS_00092443	ENSMUST00000169733	767	Positive
XLOC_014336	TCONS_00027770	ENSMUST00000121591	71	Positive
XLOC_016076	TCONS_00034399	ENSMUST00000139530	286	Positive
XLOC_114136	TCONS_00218074	ENSMUST00000184373	551	Positive
XLOC_054142	TCONS_00097701	ENSMUST00000096575	339	Positive
XLOC_009865	TCONS_00021207	ENSMUST00000131874	225	Positive
XLOC_054827	TCONS_00099870	ENSMUST00000151719	149	Positive
XLOC_049799	TCONS_00091674	ENSMUST00000185388	115	Positive
XLOC_000443	TCONS_00001259	ENSMUST00000195287	940	Positive
XLOC_063635	TCONS_00119198	ENSMUST00000191917	245	Positive
XLOC_073466	TCONS_00138598	ENSMUST00000156292	398	Positive
XLOC_015766	TCONS_00033422	ENSMUST00000129876	2810	Positive
XLOC_086049	TCONS_00163256	ENSMUST00000173310	57	Positive
XLOC_035003	TCONS_00065896	ENSMUST00000135485	790	Positive
XLOC_064666	TCONS_00122519	ENSMUST00000117690	33	Positive
XLOC_064666	TCONS_00122519	ENSMUST00000102275	33	Positive
XLOC_063486	TCONS_00118600	ENSMUST00000139948	93	Positive
XLOC_086136	TCONS_00163644	ENSMUST00000163076	828	Positive
XLOC_102969	TCONS_00198302	ENSMUST00000132167	766	Positive
XLOC_017071	TCONS_00038477	ENSMUST00000155505	299	Positive
XLOC_062747	TCONS_00115498	ENSMUST00000186760	1	Positive
XLOC_061750	TCONS_00112054	ENSMUST00000059272	548	Positive
XLOC_093758	TCONS_00178986	ENSMUST00000144232	97	Positive
XLOC_016384	TCONS_00035727	ENSMUST00000138817	51	Positive
XLOC_058276	TCONS_00105416	ENSMUST00000124118	851	Positive
XLOC_093963	TCONS_00179669	ENSMUST00000127216	446	Positive
XLOC_063463	TCONS_00118516	ENSMUST00000137134	74	Positive
XLOC_122039	TCONS_00231833	ENSMUST00000175942	1453	Positive
XLOC_050001	TCONS_00092400	ENSMUST00000192717	674	Positive
XLOC_009579	TCONS_00020292	ENSMUST00000146208	147	Positive
XLOC_002593	TCONS_00008076	ENSMUST00000152799	116	Positive
XLOC_077692	TCONS_00144082	ENSMUST00000191391	156	Positive
XLOC_017123	TCONS_00038749	ENSMUST00000142520	636	Positive
XLOC_014955	TCONS_00030288	ENSMUST00000018521	439	Positive
XLOC_064711	TCONS_00122687	ENSMUST00000138427	132	Positive
XLOC_003138	TCONS_00009846	ENSMUST00000083341	411	Positive
XLOC_061709	TCONS_00111936	ENSMUST00000133124	293	Positive
XLOC_061709	TCONS_00111936	ENSMUST00000145563	129	Positive
XLOC_101773	TCONS_00194931	ENSMUST00000130094	349	Positive
XLOC_080092	TCONS_00152632	ENSMUST00000145163	461	Positive
XLOC_087212	TCONS_00167141	ENSMUST00000183754	124	Positive
XLOC_002479	TCONS_00007589	ENSMUST00000150749	136	Positive
XLOC_084945	TCONS_00159386	ENSMUST00000087212	493	Positive
XLOC_010024	TCONS_00021871	ENSMUST00000160997	490	Positive
XLOC_048734	TCONS_00088009	ENSMUST00000194957	3001	Positive
XLOC_112969	TCONS_00213863	ENSMUST00000194697	189	Positive
XLOC_063678	TCONS_00119398	ENSMUST00000132326	89	Positive
XLOC_107466	TCONS_00203678	ENSMUST00000067925	969	Positive
XLOC_038967	TCONS_00071829	ENSMUST00000195665	303	Positive
XLOC_014306	TCONS_00027640	ENSMUST00000109142	186	Positive
XLOC_079418	TCONS_00150022	ENSMUST00000156790	86	Positive
XLOC_073350	TCONS_00138236	ENSMUST00000185122	113	Positive
XLOC_022600	TCONS_00046432	ENSMUST00000143949	152	Positive
XLOC_017114	TCONS_00038698	ENSMUST00000135048	120	Positive
XLOC_107888	TCONS_00205171	ENSMUST00000137995	128	Positive
XLOC_114338	TCONS_00218661	ENSMUST00000180727	3001	Positive
XLOC_022900	TCONS_00047260	ENSMUST00000189971	456	Positive
XLOC_028798	TCONS_00056011	ENSMUST00000180894	2310	Positive
XLOC_016888	TCONS_00037564	ENSMUST00000174079	220	Positive
XLOC_078767	TCONS_00147975	ENSMUST00000153669	145	Positive
XLOC_086449	TCONS_00164732	ENSMUST00000124643	201	Positive
XLOC_079421	TCONS_00150030	ENSMUST00000141893	219	Positive
XLOC_028824	TCONS_00056083	ENSMUST00000188207	580	Positive
XLOC_092651	TCONS_00175621	ENSMUST00000185090	358	Positive
XLOC_092651	TCONS_00175621	ENSMUST00000183562	362	Positive
XLOC_092651	TCONS_00175621	ENSMUST00000185194	212	Positive
XLOC_092651	TCONS_00175621	ENSMUST00000184302	358	Positive
XLOC_092651	TCONS_00175621	ENSMUST00000184301	268	Positive
XLOC_092651	TCONS_00175621	ENSMUST00000184104	21	Positive
XLOC_003737	TCONS_00011835	ENSMUST00000190327	512	Positive
XLOC_099723	TCONS_00188421	ENSMUST00000181395	167	Positive
XLOC_094250	TCONS_00180258	ENSMUST00000154953	1358	Positive
XLOC_003101	TCONS_00009741	ENSMUST00000134998	113	Positive
XLOC_027302	TCONS_00052122	ENSMUST00000147811	396	Positive
XLOC_114486	TCONS_00219242	ENSMUST00000193782	303	Positive
XLOC_079472	TCONS_00150216	ENSMUST00000142815	106	Positive
XLOC_063462	TCONS_00118515	ENSMUST00000184325	381	Positive
XLOC_080073	TCONS_00152512	ENSMUST00000128800	337	Positive
XLOC_093796	TCONS_00179123	ENSMUST00000101535	128	Positive
XLOC_064290	TCONS_00121205	ENSMUST00000131514	288	Positive
XLOC_050330	TCONS_00093463	ENSMUST00000188560	342	Positive
XLOC_093796	TCONS_00179124	ENSMUST00000101535	283	Positive
XLOC_112969	TCONS_00213862	ENSMUST00000194697	192	Positive
XLOC_022554	TCONS_00046323	ENSMUST00000082555	466	Positive
XLOC_100933	TCONS_00192540	ENSMUST00000148641	1547	Positive
XLOC_078468	TCONS_00146975	ENSMUST00000155845	1177	Positive
XLOC_061355	TCONS_00110635	ENSMUST00000028209	2001	Positive
XLOC_061302	TCONS_00110292	ENSMUST00000142511	175	Positive
XLOC_000610	TCONS_00001801	ENSMUST00000177868	2843	Positive
XLOC_073048	TCONS_00137322	ENSMUST00000131345	399	Positive
XLOC_038911	TCONS_00071669	ENSMUST00000135936	184	Positive
XLOC_078873	TCONS_00148309	ENSMUST00000133644	86	Positive
XLOC_002216	TCONS_00006640	ENSMUST00000192037	191	Positive
XLOC_064378	TCONS_00121556	ENSMUST00000148997	305	Positive
XLOC_038430	TCONS_00069871	ENSMUST00000184473	44	Positive
XLOC_000403	TCONS_00001147	ENSMUST00000179821	239	Positive
XLOC_016666	TCONS_00036715	ENSMUST00000139752	588	Positive
XLOC_016918	TCONS_00037694	ENSMUST00000140736	220	Positive
XLOC_102374	TCONS_00196200	ENSMUST00000129409	1729	Positive
XLOC_063383	TCONS_00118147	ENSMUST00000151820	226	Positive
XLOC_121939	TCONS_00231540	ENSMUST00000126339	182	Positive
XLOC_013899	TCONS_00026516	ENSMUST00000125275	1611	Positive
XLOC_121259	TCONS_00229741	ENSMUST00000155622	507	Positive
XLOC_063549	TCONS_00118850	ENSMUST00000156418	746	Positive
XLOC_034734	TCONS_00065280	ENSMUST00000175861	311	Positive
XLOC_080098	TCONS_00152658	ENSMUST00000141582	1299	Positive
XLOC_094442	TCONS_00180889	ENSMUST00000156734	61	Positive
XLOC_017064	TCONS_00038457	ENSMUST00000123882	180	Positive
XLOC_064478	TCONS_00121899	ENSMUST00000153878	201	Positive
XLOC_050330	TCONS_00093467	ENSMUST00000188560	342	Positive
XLOC_092646	TCONS_00175602	ENSMUST00000184649	582	Positive
XLOC_092646	TCONS_00175602	ENSMUST00000183920	387	Positive
XLOC_092646	TCONS_00175602	ENSMUST00000184680	467	Positive
XLOC_113183	TCONS_00214490	ENSMUST00000195633	3001	Positive
XLOC_034970	TCONS_00065817	ENSMUST00000176582	138	Positive
XLOC_000731	TCONS_00002284	ENSMUST00000097671	1213	Positive
XLOC_003423	TCONS_00010801	ENSMUST00000160268	493	Positive
XLOC_057652	TCONS_00103197	ENSMUST00000061169	70	Positive
XLOC_038232	TCONS_00069340	ENSMUST00000158178	190	Positive
XLOC_038658	TCONS_00070781	ENSMUST00000186291	3001	Positive
XLOC_087212	TCONS_00167135	ENSMUST00000184904	3001	Positive
XLOC_087212	TCONS_00167135	ENSMUST00000184902	2278	Positive
XLOC_087212	TCONS_00167135	ENSMUST00000183754	216	Positive
XLOC_087212	TCONS_00167135	ENSMUST00000183644	3001	Positive
XLOC_101773	TCONS_00194932	ENSMUST00000130094	310	Positive
XLOC_016076	TCONS_00034398	ENSMUST00000139530	286	Positive
XLOC_009495	TCONS_00020101	ENSMUST00000161579	215	Positive
XLOC_049737	TCONS_00091395	ENSMUST00000188852	467	Positive
XLOC_038494	TCONS_00070101	ENSMUST00000189926	2117	Positive
XLOC_085228	TCONS_00160183	ENSMUST00000031274	114	Positive
XLOC_094783	TCONS_00182094	ENSMUST00000190040	755	Positive
XLOC_094783	TCONS_00182094	ENSMUST00000189060	1371	Positive
XLOC_071298	TCONS_00132074	ENSMUST00000098843	1410	Positive
XLOC_071298	TCONS_00132074	ENSMUST00000051089	343	Positive
XLOC_071298	TCONS_00132074	ENSMUST00000193036	618	Positive
XLOC_064901	TCONS_00123368	ENSMUST00000156804	4	Positive
XLOC_108380	TCONS_00206522	ENSMUST00000189098	39	Positive
XLOC_015655	TCONS_00033123	ENSMUST00000130392	67	Positive
XLOC_112972	TCONS_00213869	ENSMUST00000193663	118	Positive
XLOC_000610	TCONS_00001799	ENSMUST00000101806	64	Positive
XLOC_000610	TCONS_00001799	ENSMUST00000177868	133	Positive
XLOC_009383	TCONS_00019824	ENSMUST00000050901	107	Positive
XLOC_061363	TCONS_00110674	ENSMUST00000041830	176	Positive
XLOC_121939	TCONS_00231541	ENSMUST00000126339	183	Positive
XLOC_086708	TCONS_00165452	ENSMUST00000131859	603	Positive
XLOC_107466	TCONS_00203677	ENSMUST00000067925	877	Positive
XLOC_087240	TCONS_00167281	ENSMUST00000083386	36	Positive
XLOC_087212	TCONS_00167133	ENSMUST00000184904	3001	Positive
XLOC_087212	TCONS_00167133	ENSMUST00000184902	2280	Positive
XLOC_087212	TCONS_00167133	ENSMUST00000183754	56	Positive
XLOC_087212	TCONS_00167133	ENSMUST00000183644	3001	Positive
XLOC_013991	TCONS_00026823	ENSMUST00000146304	244	Positive
XLOC_079369	TCONS_00149849	ENSMUST00000129617	364	Positive
XLOC_014384	TCONS_00027976	ENSMUST00000147847	211	Positive
XLOC_079266	TCONS_00149580	ENSMUST00000133884	449	Positive
XLOC_079862	TCONS_00151758	ENSMUST00000155349	529	Positive
XLOC_064574	TCONS_00122126	ENSMUST00000148705	1815	Positive
XLOC_122110	TCONS_00231975	ENSMUST00000118399	536	Positive
XLOC_034566	TCONS_00064675	ENSMUST00000103685	47	Positive
XLOC_002690	TCONS_00008447	ENSMUST00000161763	111	Positive
XLOC_008468	TCONS_00016717	ENSMUST00000043374	204	Positive
XLOC_077785	TCONS_00144400	ENSMUST00000150915	652	Positive
XLOC_044528	TCONS_00081850	ENSMUST00000162677	634	Positive
XLOC_016545	TCONS_00036282	ENSMUST00000129441	99	Positive
XLOC_087125	TCONS_00166796	ENSMUST00000171723	73	Positive
XLOC_038232	TCONS_00069339	ENSMUST00000158178	251	Positive
XLOC_073350	TCONS_00138239	ENSMUST00000185122	113	Positive
XLOC_044233	TCONS_00080795	ENSMUST00000126677	314	Positive
XLOC_121702	TCONS_00230992	ENSMUST00000127533	230	Positive
XLOC_003451	TCONS_00010862	ENSMUST00000159701	408	Positive
XLOC_038821	TCONS_00071321	ENSMUST00000168951	3001	Positive
XLOC_102380	TCONS_00196237	ENSMUST00000155074	2690	Positive
XLOC_022982	TCONS_00047424	ENSMUST00000169981	208	Positive
XLOC_064133	TCONS_00120658	ENSMUST00000153332	1046	Positive
XLOC_064478	TCONS_00121900	ENSMUST00000153878	201	Positive
XLOC_003101	TCONS_00009738	ENSMUST00000134998	277	Positive
XLOC_058257	TCONS_00105308	ENSMUST00000185071	2332	Positive
XLOC_058257	TCONS_00105308	ENSMUST00000183841	2452	Positive
XLOC_058257	TCONS_00105308	ENSMUST00000183800	1980	Positive
XLOC_094734	TCONS_00181912	ENSMUST00000171098	1640	Positive
XLOC_028443	TCONS_00054907	ENSMUST00000194995	303	Positive
XLOC_078471	TCONS_00146978	ENSMUST00000151896	2942	Positive
XLOC_114064	TCONS_00217827	ENSMUST00000112182	340	Positive
XLOC_072318	TCONS_00135021	ENSMUST00000174738	589	Positive
XLOC_108041	TCONS_00205699	ENSMUST00000159364	209	Positive
XLOC_003578	TCONS_00011321	ENSMUST00000193187	170	Positive
XLOC_063678	TCONS_00119397	ENSMUST00000132326	239	Positive
XLOC_017123	TCONS_00038753	ENSMUST00000142520	453	Positive
XLOC_016661	TCONS_00036701	ENSMUST00000134436	2109	Positive
XLOC_094357	TCONS_00180614	ENSMUST00000150544	103	Positive
XLOC_107700	TCONS_00204562	ENSMUST00000067060	225	Positive
XLOC_079362	TCONS_00149795	ENSMUST00000137882	1360	Positive
XLOC_113935	TCONS_00217354	ENSMUST00000171441	407	Positive
XLOC_061764	TCONS_00112104	ENSMUST00000135244	108	Positive
XLOC_064613	TCONS_00122238	ENSMUST00000128026	296	Positive
XLOC_080112	TCONS_00152731	ENSMUST00000138795	291	Positive
XLOC_002046	TCONS_00006218	ENSMUST00000155588	68	Positive
XLOC_087701	TCONS_00169397	ENSMUST00000124015	401	Positive
XLOC_015970	TCONS_00034075	ENSMUST00000155165	1089	Positive
XLOC_113434	TCONS_00215751	ENSMUST00000035113	98	Positive
XLOC_061764	TCONS_00112105	ENSMUST00000135244	108	Positive
XLOC_079601	TCONS_00150761	ENSMUST00000067277	2402	Positive
XLOC_016649	TCONS_00036636	ENSMUST00000184648	347	Positive
XLOC_016649	TCONS_00036636	ENSMUST00000183987	347	Positive
XLOC_049218	TCONS_00089659	ENSMUST00000176549	207	Positive
XLOC_085523	TCONS_00161178	ENSMUST00000111978	879	Positive
XLOC_063130	TCONS_00116957	ENSMUST00000152524	198	Positive
XLOC_070571	TCONS_00129614	ENSMUST00000192412	656	Positive
XLOC_064450	TCONS_00121831	ENSMUST00000153402	2080	Positive
XLOC_079799	TCONS_00151534	ENSMUST00000131110	723	Positive
XLOC_114135	TCONS_00218072	ENSMUST00000184373	337	Positive
XLOC_114135	TCONS_00218072	ENSMUST00000183517	233	Positive
XLOC_121459	TCONS_00230390	ENSMUST00000152793	70	Positive
XLOC_010246	TCONS_00022579	ENSMUST00000155184	487	Positive
XLOC_002722	TCONS_00008526	ENSMUST00000138844	254	Positive
XLOC_114217	TCONS_00218282	ENSMUST00000183413	494	Positive
XLOC_120736	TCONS_00228455	ENSMUST00000128838	417	Positive
XLOC_108128	TCONS_00205901	ENSMUST00000162958	2538	Positive
XLOC_114487	TCONS_00219245	ENSMUST00000180865	408	Positive
XLOC_048823	TCONS_00088409	ENSMUST00000174041	255	Positive
XLOC_122123	TCONS_00231994	ENSMUST00000125700	107	Positive
XLOC_078456	TCONS_00146936	ENSMUST00000006611	992	Positive
XLOC_049604	TCONS_00090705	ENSMUST00000181014	517	Positive
XLOC_102969	TCONS_00198301	ENSMUST00000132167	766	Positive
XLOC_003678	TCONS_00011648	ENSMUST00000193245	175	Positive
XLOC_114337	TCONS_00218654	ENSMUST00000189279	241	Positive
XLOC_001276	TCONS_00003995	ENSMUST00000193261	1651	Positive
XLOC_001276	TCONS_00003995	ENSMUST00000194874	125	Positive
XLOC_113183	TCONS_00214489	ENSMUST00000195633	2383	Positive
XLOC_078779	TCONS_00148009	ENSMUST00000155691	2665	Positive
XLOC_064063	TCONS_00120422	ENSMUST00000137123	1534	Positive
XLOC_086013	TCONS_00163143	ENSMUST00000050970	1294	Positive
XLOC_072558	TCONS_00135609	ENSMUST00000146657	397	Positive
XLOC_085935	TCONS_00162843	ENSMUST00000077485	239	Positive
XLOC_113101	TCONS_00214246	ENSMUST00000186821	3001	Positive
XLOC_016917	TCONS_00037693	ENSMUST00000135857	215	Positive
XLOC_002268	TCONS_00006863	ENSMUST00000193691	30	Positive
XLOC_050100	TCONS_00092795	ENSMUST00000159471	313	Positive
XLOC_079280	TCONS_00149627	ENSMUST00000137239	250	Positive
XLOC_093823	TCONS_00179232	ENSMUST00000158797	90	Positive
XLOC_016416	TCONS_00035829	ENSMUST00000127017	1424	Positive
XLOC_061504	TCONS_00111276	ENSMUST00000083644	156	Positive
XLOC_061504	TCONS_00111276	ENSMUST00000083489	156	Positive
XLOC_108102	TCONS_00205828	ENSMUST00000147398	241	Positive
XLOC_102948	TCONS_00198239	ENSMUST00000167900	278	Positive
XLOC_071912	TCONS_00134072	ENSMUST00000148898	50	Positive
XLOC_054591	TCONS_00099245	ENSMUST00000122616	157	Positive
XLOC_122139	TCONS_00232032	ENSMUST00000136472	971	Positive
XLOC_108624	TCONS_00207295	ENSMUST00000125244	164	Positive
XLOC_080045	TCONS_00152310	ENSMUST00000138492	2207	Positive
XLOC_015860	TCONS_00033723	ENSMUST00000130874	368	Positive
XLOC_064577	TCONS_00122147	ENSMUST00000149319	129	Positive
XLOC_073350	TCONS_00138240	ENSMUST00000185122	296	Positive
XLOC_078896	TCONS_00148432	ENSMUST00000149817	888	Positive
XLOC_094441	TCONS_00180888	ENSMUST00000162239	243	Positive
XLOC_016015	TCONS_00034222	ENSMUST00000143009	920	Positive
XLOC_003219	TCONS_00010004	ENSMUST00000186460	669	Positive
XLOC_039115	TCONS_00072246	ENSMUST00000187158	625	Positive
XLOC_014031	TCONS_00026916	ENSMUST00000152073	367	Positive
XLOC_079862	TCONS_00151757	ENSMUST00000155349	711	Positive
XLOC_058487	TCONS_00105963	ENSMUST00000177262	584	Positive
XLOC_121702	TCONS_00230998	ENSMUST00000127533	123	Positive
XLOC_050330	TCONS_00093478	ENSMUST00000188560	342	Positive
XLOC_108012	TCONS_00205585	ENSMUST00000034316	437	Positive
XLOC_079369	TCONS_00149848	ENSMUST00000129617	99	Positive
XLOC_016441	TCONS_00035900	ENSMUST00000165610	956	Positive
XLOC_086369	TCONS_00164360	ENSMUST00000043475	917	Positive
XLOC_086369	TCONS_00164360	ENSMUST00000136014	870	Positive
XLOC_058277	TCONS_00105417	ENSMUST00000149574	553	Positive
XLOC_078869	TCONS_00148304	ENSMUST00000141375	86	Positive
XLOC_015927	TCONS_00033908	ENSMUST00000154068	1658	Positive
XLOC_010248	TCONS_00022581	ENSMUST00000126965	553	Positive
XLOC_062128	TCONS_00113120	ENSMUST00000053317	550	Positive
XLOC_107855	TCONS_00205046	ENSMUST00000082560	872	Positive
XLOC_107855	TCONS_00205046	ENSMUST00000052209	1468	Positive
XLOC_085290	TCONS_00160344	ENSMUST00000055593	23	Positive
XLOC_064774	TCONS_00122856	ENSMUST00000124435	201	Positive
XLOC_108212	TCONS_00206061	ENSMUST00000141930	75	Positive
XLOC_108855	TCONS_00207950	ENSMUST00000182027	216	Positive
XLOC_112880	TCONS_00213560	ENSMUST00000184146	348	Positive
XLOC_077355	TCONS_00143323	ENSMUST00000121539	1778	Positive
XLOC_108894	TCONS_00208074	ENSMUST00000156666	706	Positive
XLOC_101773	TCONS_00194934	ENSMUST00000130094	280	Positive
XLOC_070994	TCONS_00130873	ENSMUST00000029652	250	Positive
XLOC_060970	TCONS_00109287	ENSMUST00000026889	331	Positive
XLOC_016184	TCONS_00034877	ENSMUST00000152781	2838	Positive
XLOC_016860	TCONS_00037439	ENSMUST00000126237	461	Positive
XLOC_034727	TCONS_00065256	ENSMUST00000153646	599	Positive
XLOC_079376	TCONS_00149885	ENSMUST00000156265	232	Positive
XLOC_113952	TCONS_00217388	ENSMUST00000125333	102	Positive
XLOC_002748	TCONS_00008596	ENSMUST00000186098	110	Positive
XLOC_064774	TCONS_00122857	ENSMUST00000124435	238	Positive
XLOC_064362	TCONS_00121530	ENSMUST00000145178	256	Positive
XLOC_093613	TCONS_00178504	ENSMUST00000178206	67	Positive
XLOC_100099	TCONS_00189448	ENSMUST00000154016	400	Positive
XLOC_113690	TCONS_00216522	ENSMUST00000066604	129	Positive
XLOC_002748	TCONS_00008597	ENSMUST00000186098	110	Positive
XLOC_063563	TCONS_00118894	ENSMUST00000137162	285	Positive
XLOC_086049	TCONS_00163259	ENSMUST00000173310	57	Positive
XLOC_085902	TCONS_00162733	ENSMUST00000127990	157	Positive
XLOC_073485	TCONS_00138679	ENSMUST00000149387	1773	Positive
XLOC_085902	TCONS_00162732	ENSMUST00000127990	157	Positive
XLOC_003737	TCONS_00011836	ENSMUST00000190327	316	Positive
XLOC_038430	TCONS_00069874	ENSMUST00000184473	44	Positive
XLOC_062833	TCONS_00115840	ENSMUST00000137275	379	Positive
XLOC_086049	TCONS_00163260	ENSMUST00000173310	57	Positive
XLOC_102998	TCONS_00198421	ENSMUST00000125355	349	Positive
XLOC_015929	TCONS_00033910	ENSMUST00000144876	434	Positive
XLOC_078935	TCONS_00148598	ENSMUST00000147231	567	Positive
XLOC_078473	TCONS_00146983	ENSMUST00000124413	336	Positive
XLOC_087564	TCONS_00168706	ENSMUST00000131896	1031	Positive
XLOC_033128	TCONS_00060949	ENSMUST00000129237	3001	Positive
XLOC_086049	TCONS_00163254	ENSMUST00000173310	57	Positive
XLOC_000443	TCONS_00001258	ENSMUST00000195287	1395	Positive
XLOC_072123	TCONS_00134587	ENSMUST00000192741	206	Positive
XLOC_016960	TCONS_00037911	ENSMUST00000148057	138	Positive
XLOC_113286	TCONS_00215067	ENSMUST00000083645	579	Positive
XLOC_113286	TCONS_00215067	ENSMUST00000019183	579	Positive
XLOC_058666	TCONS_00106569	ENSMUST00000130184	1172	Positive
XLOC_086518	TCONS_00164999	ENSMUST00000152116	265	Positive
XLOC_063159	TCONS_00117023	ENSMUST00000125173	1092	Positive
XLOC_034756	TCONS_00065319	ENSMUST00000183485	348	Positive
XLOC_113773	TCONS_00216780	ENSMUST00000149386	376	Positive
XLOC_094832	TCONS_00182267	ENSMUST00000139089	203	Positive
XLOC_086049	TCONS_00163255	ENSMUST00000173310	57	Positive
XLOC_015869	TCONS_00033744	ENSMUST00000130493	221	Positive
XLOC_015879	TCONS_00033764	ENSMUST00000144915	348	Positive
XLOC_015879	TCONS_00033764	ENSMUST00000156446	349	Positive
XLOC_044501	TCONS_00081759	ENSMUST00000129645	143	Positive
XLOC_087212	TCONS_00167134	ENSMUST00000184902	2280	Positive
XLOC_087212	TCONS_00167134	ENSMUST00000183754	172	Positive
XLOC_087212	TCONS_00167134	ENSMUST00000183644	3001	Positive
XLOC_087212	TCONS_00167134	ENSMUST00000184904	3001	Positive
XLOC_016476	TCONS_00035983	ENSMUST00000152784	2802	Positive
XLOC_122015	TCONS_00231717	ENSMUST00000143110	60	Positive
XLOC_061357	TCONS_00110650	ENSMUST00000042055	556	Positive
XLOC_102828	TCONS_00197706	ENSMUST00000126205	348	Positive
XLOC_058276	TCONS_00105415	ENSMUST00000124118	184	Positive
XLOC_017072	TCONS_00038478	ENSMUST00000125577	380	Positive
XLOC_064183	TCONS_00120732	ENSMUST00000133815	378	Positive
XLOC_033408	TCONS_00061770	ENSMUST00000036126	261	Positive
XLOC_092651	TCONS_00175623	ENSMUST00000185090	588	Positive
XLOC_092651	TCONS_00175623	ENSMUST00000183562	726	Positive
XLOC_092651	TCONS_00175623	ENSMUST00000184302	588	Positive
XLOC_092651	TCONS_00175623	ENSMUST00000184301	498	Positive
XLOC_092651	TCONS_00175623	ENSMUST00000185194	179	Positive
XLOC_002462	TCONS_00007559	ENSMUST00000174964	516	Positive
XLOC_016003	TCONS_00034186	ENSMUST00000157010	103	Positive
XLOC_093818	TCONS_00179219	ENSMUST00000186189	194	Positive
XLOC_101441	TCONS_00193757	ENSMUST00000147449	301	Positive
XLOC_015975	TCONS_00034089	ENSMUST00000151643	307	Positive
XLOC_008695	TCONS_00017482	ENSMUST00000053792	349	Positive
XLOC_079236	TCONS_00149507	ENSMUST00000154352	1	Positive
XLOC_049799	TCONS_00091676	ENSMUST00000185388	644	Positive
XLOC_092991	TCONS_00176549	ENSMUST00000120240	2042	Positive
XLOC_063043	TCONS_00116615	ENSMUST00000132211	284	Positive
XLOC_063364	TCONS_00118024	ENSMUST00000135749	322	Positive
XLOC_114206	TCONS_00218254	ENSMUST00000171278	262	Positive
XLOC_094262	TCONS_00180299	ENSMUST00000123402	199	Positive
XLOC_094262	TCONS_00180301	ENSMUST00000123402	92	Positive
XLOC_010135	TCONS_00022299	ENSMUST00000160182	717	Positive
XLOC_050255	TCONS_00093263	ENSMUST00000161407	491	Positive
XLOC_064603	TCONS_00122203	ENSMUST00000139912	508	Positive
XLOC_002763	TCONS_00008633	ENSMUST00000171768	124	Positive
XLOC_071411	TCONS_00132463	ENSMUST00000076599	226	Positive
XLOC_085656	TCONS_00161727	ENSMUST00000024470	1139	Positive
XLOC_073048	TCONS_00137323	ENSMUST00000131345	325	Positive
XLOC_027391	TCONS_00052287	ENSMUST00000021773	1266	Positive
XLOC_002715	TCONS_00008510	ENSMUST00000185304	67	Positive
XLOC_064613	TCONS_00122239	ENSMUST00000128026	230	Positive
XLOC_073070	TCONS_00137402	ENSMUST00000148844	522	Positive
XLOC_122039	TCONS_00231832	ENSMUST00000175942	730	Positive
XLOC_063183	TCONS_00117069	ENSMUST00000168048	80	Positive
XLOC_107566	TCONS_00204048	ENSMUST00000098653	210	Positive
XLOC_078151	TCONS_00145878	ENSMUST00000139074	1296	Positive
XLOC_077246	TCONS_00142924	ENSMUST00000122839	469	Positive
XLOC_121702	TCONS_00230999	ENSMUST00000127533	263	Positive
XLOC_027510	TCONS_00052517	ENSMUST00000171970	164	Positive
XLOC_014384	TCONS_00027975	ENSMUST00000147847	3001	Positive
XLOC_085228	TCONS_00160181	ENSMUST00000031274	143	Positive
XLOC_064241	TCONS_00120913	ENSMUST00000147929	162	Positive
XLOC_010292	TCONS_00022718	ENSMUST00000174141	256	Positive
XLOC_087747	TCONS_00169538	ENSMUST00000174285	126	Positive
XLOC_078803	TCONS_00148090	ENSMUST00000149572	920	Positive
XLOC_057671	TCONS_00103257	ENSMUST00000192176	1418	Positive
XLOC_078995	TCONS_00148754	ENSMUST00000138377	874	Positive
XLOC_094733	TCONS_00181909	ENSMUST00000164616	426	Positive
XLOC_048787	TCONS_00088222	ENSMUST00000173028	262	Positive
XLOC_064403	TCONS_00121622	ENSMUST00000136793	234	Positive
XLOC_064665	TCONS_00122517	ENSMUST00000192863	3001	Positive
XLOC_100239	TCONS_00189964	ENSMUST00000175366	598	Positive
XLOC_113773	TCONS_00216783	ENSMUST00000149386	294	Positive
XLOC_057671	TCONS_00103256	ENSMUST00000192176	1334	Positive
XLOC_039464	TCONS_00073451	ENSMUST00000159271	569	Positive
XLOC_064241	TCONS_00120911	ENSMUST00000147929	294	Positive
XLOC_033762	TCONS_00062538	ENSMUST00000183747	123	Positive
XLOC_016649	TCONS_00036637	ENSMUST00000184648	423	Positive
XLOC_016649	TCONS_00036637	ENSMUST00000183987	423	Positive
XLOC_016849	TCONS_00037363	ENSMUST00000123060	533	Positive
XLOC_064646	TCONS_00122355	ENSMUST00000144649	655	Positive
XLOC_064711	TCONS_00122688	ENSMUST00000138427	196	Positive
XLOC_049890	TCONS_00092103	ENSMUST00000184224	70	Positive
XLOC_008528	TCONS_00017004	ENSMUST00000124976	2316	Positive
XLOC_063043	TCONS_00116614	ENSMUST00000132211	306	Positive
XLOC_028826	TCONS_00056085	ENSMUST00000122503	168	Positive
XLOC_121179	TCONS_00229540	ENSMUST00000195000	170	Positive
XLOC_108232	TCONS_00206134	ENSMUST00000126122	42	Positive
XLOC_102940	TCONS_00198173	ENSMUST00000134845	785	Positive
XLOC_028718	TCONS_00055785	ENSMUST00000070942	402	Positive
XLOC_080048	TCONS_00152369	ENSMUST00000123548	414	Positive
XLOC_009983	TCONS_00021706	ENSMUST00000163009	705	Positive
XLOC_072553	TCONS_00135587	ENSMUST00000192018	238	Positive
XLOC_107872	TCONS_00205104	ENSMUST00000195108	194	Positive
XLOC_114337	TCONS_00218655	ENSMUST00000189279	141	Positive
XLOC_064280	TCONS_00121135	ENSMUST00000129000	220	Positive
XLOC_054738	TCONS_00099616	ENSMUST00000192936	119	Positive
XLOC_049798	TCONS_00091673	ENSMUST00000174467	293	Positive
XLOC_072854	TCONS_00136757	ENSMUST00000178250	278	Positive
XLOC_102374	TCONS_00196201	ENSMUST00000129409	1729	Positive
XLOC_017123	TCONS_00038752	ENSMUST00000142520	2782	Positive
XLOC_072806	TCONS_00136478	ENSMUST00000141787	1699	Positive
XLOC_121702	TCONS_00230996	ENSMUST00000127533	254	Positive
XLOC_058197	TCONS_00104997	ENSMUST00000156285	61	Positive
XLOC_028561	TCONS_00055290	ENSMUST00000138992	710	Positive
XLOC_038629	TCONS_00070659	ENSMUST00000116877	171	Positive
XLOC_038629	TCONS_00070659	ENSMUST00000185375	171	Positive
XLOC_003101	TCONS_00009739	ENSMUST00000134998	113	Positive
XLOC_119534	TCONS_00225633	ENSMUST00000083308	994	Positive
XLOC_022900	TCONS_00047261	ENSMUST00000189971	455	Positive
XLOC_102180	TCONS_00195666	ENSMUST00000184587	145	Positive
XLOC_016630	TCONS_00036595	ENSMUST00000143302	316	Positive
XLOC_087328	TCONS_00167583	ENSMUST00000135385	174	Positive
XLOC_014438	TCONS_00028100	ENSMUST00000073924	328	Positive
XLOC_022567	TCONS_00046348	ENSMUST00000101973	34	Positive
XLOC_086988	TCONS_00166287	ENSMUST00000158393	382	Positive
XLOC_070489	TCONS_00129384	ENSMUST00000175332	1368	Positive
XLOC_050236	TCONS_00093180	ENSMUST00000187090	615	Positive
XLOC_079370	TCONS_00149851	ENSMUST00000129617	228	Positive
XLOC_015227	TCONS_00031354	ENSMUST00000150442	120	Positive
XLOC_022167	TCONS_00045342	ENSMUST00000184085	457	Positive
XLOC_022167	TCONS_00045342	ENSMUST00000122586	457	Positive
XLOC_061601	TCONS_00111542	ENSMUST00000138444	1	Positive
XLOC_079722	TCONS_00151250	ENSMUST00000194907	215	Positive
XLOC_015899	TCONS_00033819	ENSMUST00000104959	287	Positive
XLOC_102983	TCONS_00198368	ENSMUST00000188294	124	Positive
XLOC_002700	TCONS_00008476	ENSMUST00000187004	48	Positive
XLOC_002748	TCONS_00008598	ENSMUST00000186098	181	Positive
XLOC_022554	TCONS_00046322	ENSMUST00000082555	209	Positive
XLOC_093758	TCONS_00178988	ENSMUST00000144232	97	Positive
XLOC_064586	TCONS_00122170	ENSMUST00000147463	1001	Positive
XLOC_033830	TCONS_00062728	ENSMUST00000022663	49	Positive
XLOC_080098	TCONS_00152657	ENSMUST00000141582	350	Positive
XLOC_094518	TCONS_00181280	ENSMUST00000124853	719	Positive
XLOC_008528	TCONS_00017003	ENSMUST00000124976	2316	Positive
XLOC_102517	TCONS_00196615	ENSMUST00000158033	492	Positive
XLOC_102517	TCONS_00196615	ENSMUST00000149813	37	Positive
XLOC_050330	TCONS_00093462	ENSMUST00000188560	342	Positive
XLOC_016476	TCONS_00035985	ENSMUST00000152784	468	Positive
XLOC_028452	TCONS_00054928	ENSMUST00000160241	117	Positive
XLOC_064711	TCONS_00122690	ENSMUST00000138427	63	Positive
XLOC_015918	TCONS_00033877	ENSMUST00000144990	394	Positive
XLOC_073029	TCONS_00137216	ENSMUST00000190356	689	Positive
XLOC_121702	TCONS_00230986	ENSMUST00000127533	230	Positive
XLOC_028826	TCONS_00056086	ENSMUST00000122503	168	Positive
XLOC_062799	TCONS_00115729	ENSMUST00000127942	115	Positive
XLOC_064378	TCONS_00121557	ENSMUST00000148997	738	Positive
XLOC_064378	TCONS_00121557	ENSMUST00000151051	240	Positive
XLOC_002265	TCONS_00006859	ENSMUST00000181756	192	Positive
XLOC_073350	TCONS_00138237	ENSMUST00000185122	113	Positive
XLOC_009551	TCONS_00020249	ENSMUST00000193240	195	Positive
XLOC_001280	TCONS_00004002	ENSMUST00000194483	1373	Positive
XLOC_022892	TCONS_00047224	ENSMUST00000160954	854	Positive
XLOC_058277	TCONS_00105418	ENSMUST00000149574	519	Positive
XLOC_108098	TCONS_00205813	ENSMUST00000152264	228	Positive
XLOC_000424	TCONS_00001215	ENSMUST00000087617	7	Positive
XLOC_092651	TCONS_00175620	ENSMUST00000183562	388	Positive
XLOC_092651	TCONS_00175620	ENSMUST00000185090	404	Positive
XLOC_092651	TCONS_00175620	ENSMUST00000184104	41	Positive
XLOC_092651	TCONS_00175620	ENSMUST00000184302	404	Positive
XLOC_092651	TCONS_00175620	ENSMUST00000184301	314	Positive
XLOC_092651	TCONS_00175620	ENSMUST00000185194	232	Positive
XLOC_044403	TCONS_00081471	ENSMUST00000103751	200	Positive
XLOC_079154	TCONS_00149194	ENSMUST00000126646	496	Positive
XLOC_064063	TCONS_00120423	ENSMUST00000137123	1272	Positive
XLOC_078261	TCONS_00146378	ENSMUST00000105827	400	Positive
XLOC_062032	TCONS_00112843	ENSMUST00000136886	3001	Positive
XLOC_100319	TCONS_00190217	ENSMUST00000192772	2742	Positive
XLOC_002451	TCONS_00007517	ENSMUST00000127498	132	Positive
XLOC_114333	TCONS_00218635	ENSMUST00000131619	85	Positive
XLOC_000455	TCONS_00001314	ENSMUST00000050552	2039	Positive
XLOC_017010	TCONS_00038143	ENSMUST00000125653	894	Positive
XLOC_017010	TCONS_00038143	ENSMUST00000141474	113	Positive
XLOC_114064	TCONS_00217825	ENSMUST00000112182	137	Positive
XLOC_054903	TCONS_00100081	ENSMUST00000127716	70	Positive
XLOC_079863	TCONS_00151759	ENSMUST00000124620	114	Positive
XLOC_085514	TCONS_00161168	ENSMUST00000126326	206	Positive
XLOC_063328	TCONS_00117845	ENSMUST00000047607	648	Positive
XLOC_101512	TCONS_00194063	ENSMUST00000152625	911	Positive
XLOC_078523	TCONS_00147185	ENSMUST00000058393	158	Positive
XLOC_015655	TCONS_00033117	ENSMUST00000130392	49	Positive
XLOC_093796	TCONS_00179122	ENSMUST00000101535	128	Positive
XLOC_087335	TCONS_00167599	ENSMUST00000128728	195	Positive
XLOC_028220	TCONS_00054453	ENSMUST00000043081	312	Positive
XLOC_114339	TCONS_00218665	ENSMUST00000190970	381	Positive
XLOC_016081	TCONS_00034424	ENSMUST00000129175	208	Positive
XLOC_113683	TCONS_00216513	ENSMUST00000183616	452	Positive
XLOC_027534	TCONS_00052557	ENSMUST00000060148	558	Positive
XLOC_010144	TCONS_00022316	ENSMUST00000193709	357	Positive
XLOC_093663	TCONS_00178653	ENSMUST00000143135	121	Positive
XLOC_050330	TCONS_00093471	ENSMUST00000188560	342	Positive
XLOC_049707	TCONS_00091286	ENSMUST00000146779	2578	Positive
XLOC_102372	TCONS_00196198	ENSMUST00000136294	87	Positive
XLOC_044287	TCONS_00081025	ENSMUST00000126849	823	Positive
XLOC_000731	TCONS_00002285	ENSMUST00000097671	1253	Positive
XLOC_100200	TCONS_00189834	ENSMUST00000195696	441	Positive
XLOC_058257	TCONS_00105309	ENSMUST00000185071	815	Positive
XLOC_058257	TCONS_00105309	ENSMUST00000183841	935	Positive
XLOC_058257	TCONS_00105309	ENSMUST00000183800	606	Positive
XLOC_003709	TCONS_00011742	ENSMUST00000181876	1661	Positive
XLOC_034425	TCONS_00064313	ENSMUST00000166127	258	Positive
XLOC_078664	TCONS_00147782	ENSMUST00000141538	381	Positive
XLOC_017063	TCONS_00038455	ENSMUST00000130437	350	Positive
XLOC_014955	TCONS_00030286	ENSMUST00000018521	379	Positive
XLOC_113327	TCONS_00215363	ENSMUST00000019803	251	Positive
XLOC_054853	TCONS_00099928	ENSMUST00000130696	82	Positive
XLOC_034993	TCONS_00065880	ENSMUST00000187218	382	Positive
XLOC_087255	TCONS_00167372	ENSMUST00000117738	233	Positive
XLOC_100319	TCONS_00190218	ENSMUST00000192772	2742	Positive
XLOC_087212	TCONS_00167142	ENSMUST00000183754	251	Positive
XLOC_015766	TCONS_00033424	ENSMUST00000129876	2043	Positive
XLOC_034819	TCONS_00065517	ENSMUST00000161819	452	Positive
XLOC_072880	TCONS_00136826	ENSMUST00000145865	2003	Positive
XLOC_087398	TCONS_00167949	ENSMUST00000124914	393	Positive
XLOC_022230	TCONS_00045451	ENSMUST00000083494	70	Positive
XLOC_064354	TCONS_00121505	ENSMUST00000143065	100	Positive
XLOC_078515	TCONS_00147167	ENSMUST00000161416	173	Positive
XLOC_016649	TCONS_00036639	ENSMUST00000183987	423	Positive
XLOC_016649	TCONS_00036639	ENSMUST00000184648	423	Positive
XLOC_077895	TCONS_00144985	ENSMUST00000151670	997	Positive
XLOC_080073	TCONS_00152510	ENSMUST00000128800	3001	Positive
XLOC_009770	TCONS_00020865	ENSMUST00000186677	241	Positive
XLOC_108105	TCONS_00205835	ENSMUST00000123920	220	Positive
XLOC_063740	TCONS_00119615	ENSMUST00000122851	261	Positive
XLOC_063676	TCONS_00119393	ENSMUST00000190845	74	Positive
XLOC_001268	TCONS_00003985	ENSMUST00000175171	185	Positive
XLOC_028879	TCONS_00056259	ENSMUST00000193184	150	Positive
XLOC_015655	TCONS_00033122	ENSMUST00000130392	139	Positive
XLOC_114501	TCONS_00219393	ENSMUST00000175891	77	Positive
XLOC_121702	TCONS_00230989	ENSMUST00000127533	230	Positive
XLOC_063159	TCONS_00117022	ENSMUST00000125173	393	Positive
XLOC_034993	TCONS_00065879	ENSMUST00000187218	153	Positive
XLOC_009353	TCONS_00019658	ENSMUST00000026475	286	Positive
XLOC_044945	TCONS_00083185	ENSMUST00000181465	524	Positive
XLOC_034727	TCONS_00065254	ENSMUST00000153646	443	Positive
XLOC_102970	TCONS_00198305	ENSMUST00000102320	817	Positive
XLOC_033128	TCONS_00060948	ENSMUST00000129237	3001	Positive
XLOC_010071	TCONS_00022016	ENSMUST00000146132	1	Positive
XLOC_033345	TCONS_00061580	ENSMUST00000122972	1921	Positive
XLOC_001012	TCONS_00003246	ENSMUST00000186286	1111	Positive
XLOC_039036	TCONS_00072003	ENSMUST00000162520	173	Positive
XLOC_014955	TCONS_00030287	ENSMUST00000018521	478	Positive
XLOC_002978	TCONS_00009232	ENSMUST00000188163	74	Positive
XLOC_063355	TCONS_00118011	ENSMUST00000146769	387	Positive
XLOC_062367	TCONS_00114097	ENSMUST00000110288	439	Positive
XLOC_000420	TCONS_00001207	ENSMUST00000190007	377	Positive
XLOC_003757	TCONS_00011951	ENSMUST00000193570	76	Positive
XLOC_064664	TCONS_00122516	ENSMUST00000133751	226	Positive
XLOC_079862	TCONS_00151756	ENSMUST00000155349	714	Positive
XLOC_000731	TCONS_00002283	ENSMUST00000097671	1213	Positive
XLOC_108380	TCONS_00206523	ENSMUST00000189098	196	Positive
XLOC_113833	TCONS_00216996	ENSMUST00000129215	227	Positive
XLOC_044531	TCONS_00081875	ENSMUST00000187558	112	Positive
XLOC_093758	TCONS_00178987	ENSMUST00000144232	97	Positive
XLOC_049878	TCONS_00092027	ENSMUST00000171662	500	Positive
XLOC_073473	TCONS_00138650	ENSMUST00000174217	397	Positive
XLOC_071080	TCONS_00131209	ENSMUST00000176226	187	Positive
XLOC_112213	TCONS_00211547	ENSMUST00000015394	151	Positive
XLOC_092654	TCONS_00175632	ENSMUST00000184418	90	Positive
XLOC_092654	TCONS_00175632	ENSMUST00000184459	1216	Positive
XLOC_064378	TCONS_00121554	ENSMUST00000151051	179	Positive
XLOC_102357	TCONS_00196174	ENSMUST00000147198	3001	Positive
XLOC_122039	TCONS_00231825	ENSMUST00000175942	728	Positive
XLOC_086565	TCONS_00165144	ENSMUST00000172700	258	Positive
XLOC_060956	TCONS_00109268	ENSMUST00000194293	361	Positive
XLOC_114483	TCONS_00219234	ENSMUST00000167578	283	Positive
XLOC_121702	TCONS_00230983	ENSMUST00000127533	230	Positive
XLOC_113771	TCONS_00216778	ENSMUST00000128235	102	Positive
XLOC_016145	TCONS_00034772	ENSMUST00000148598	654	Positive
XLOC_101772	TCONS_00194928	ENSMUST00000135478	454	Positive
XLOC_072445	TCONS_00135332	ENSMUST00000195243	142	Positive
XLOC_002786	TCONS_00008712	ENSMUST00000188589	197	Positive
XLOC_034738	TCONS_00065284	ENSMUST00000176841	65	Positive
XLOC_028564	TCONS_00055296	ENSMUST00000154384	112	Positive
XLOC_044930	TCONS_00083106	ENSMUST00000129569	505	Positive
XLOC_062649	TCONS_00115078	ENSMUST00000142509	288	Positive
XLOC_064695	TCONS_00122626	ENSMUST00000155674	167	Positive
XLOC_099885	TCONS_00188667	ENSMUST00000122524	1270	Positive
XLOC_063367	TCONS_00118036	ENSMUST00000128298	350	Positive
XLOC_093517	TCONS_00178207	ENSMUST00000141390	1	Positive
XLOC_002230	TCONS_00006708	ENSMUST00000137241	296	Positive
XLOC_085583	TCONS_00161386	ENSMUST00000042163	1692	Positive
XLOC_101260	TCONS_00193256	ENSMUST00000124897	153	Positive
XLOC_027992	TCONS_00053800	ENSMUST00000170645	769	Positive
XLOC_009658	TCONS_00020532	ENSMUST00000143103	1714	Positive
XLOC_086049	TCONS_00163257	ENSMUST00000173310	57	Positive
XLOC_033345	TCONS_00061582	ENSMUST00000122972	1921	Positive
XLOC_112969	TCONS_00213864	ENSMUST00000194697	1530	Positive
XLOC_079810	TCONS_00151578	ENSMUST00000127711	235	Positive
XLOC_033702	TCONS_00062384	ENSMUST00000044554	923	Positive
XLOC_087128	TCONS_00166809	ENSMUST00000149156	79	Positive
XLOC_002266	TCONS_00006860	ENSMUST00000192078	207	Positive
XLOC_054853	TCONS_00099934	ENSMUST00000130696	130	Positive
XLOC_087747	TCONS_00169534	ENSMUST00000174285	126	Positive
XLOC_101677	TCONS_00194509	ENSMUST00000189574	126	Positive
XLOC_064582	TCONS_00122163	ENSMUST00000152229	1086	Positive
XLOC_002230	TCONS_00006706	ENSMUST00000192652	456	Positive
XLOC_002230	TCONS_00006706	ENSMUST00000137241	190	Positive
XLOC_001818	TCONS_00005630	ENSMUST00000193401	162	Positive
XLOC_054767	TCONS_00099707	ENSMUST00000131421	110	Positive
XLOC_043566	TCONS_00078310	ENSMUST00000070658	1805	Positive
XLOC_078896	TCONS_00148431	ENSMUST00000149817	187	Positive
XLOC_039036	TCONS_00072002	ENSMUST00000162520	889	Positive
XLOC_113952	TCONS_00217389	ENSMUST00000125333	145	Positive
XLOC_086729	TCONS_00165531	ENSMUST00000150616	278	Positive
XLOC_017115	TCONS_00038699	ENSMUST00000139014	1497	Positive
XLOC_099683	TCONS_00188174	ENSMUST00000074876	819	Positive
XLOC_013899	TCONS_00026517	ENSMUST00000125275	1611	Positive
XLOC_085228	TCONS_00160182	ENSMUST00000031274	138	Positive
XLOC_016919	TCONS_00037695	ENSMUST00000140380	429	Positive
XLOC_029008	TCONS_00056623	ENSMUST00000111588	306	Positive
XLOC_114337	TCONS_00218657	ENSMUST00000189279	1035	Positive
XLOC_078779	TCONS_00148008	ENSMUST00000155691	553	Positive
XLOC_085324	TCONS_00160417	ENSMUST00000157977	2229	Positive
XLOC_064616	TCONS_00122255	ENSMUST00000124988	482	Positive
XLOC_114655	TCONS_00219990	ENSMUST00000140589	298	Positive
XLOC_016447	TCONS_00035918	ENSMUST00000132921	613	Positive
XLOC_044693	TCONS_00082399	ENSMUST00000193141	581	Positive
XLOC_003737	TCONS_00011834	ENSMUST00000190327	661	Positive
XLOC_038799	TCONS_00071240	ENSMUST00000047104	368	Positive
XLOC_062395	TCONS_00114239	ENSMUST00000110158	748	Positive
XLOC_017116	TCONS_00038700	ENSMUST00000136542	428	Positive
XLOC_113952	TCONS_00217387	ENSMUST00000125333	1182	Positive
XLOC_054958	TCONS_00100226	ENSMUST00000152951	64	Positive
XLOC_079996	TCONS_00152166	ENSMUST00000145269	85	Positive
XLOC_017010	TCONS_00038144	ENSMUST00000125653	851	Positive
XLOC_078008	TCONS_00145326	ENSMUST00000140510	1096	Positive
XLOC_034211	TCONS_00063709	ENSMUST00000090409	266	Positive
XLOC_063177	TCONS_00117063	ENSMUST00000147324	659	Positive
XLOC_001845	TCONS_00005690	ENSMUST00000110279	506	Positive
XLOC_064378	TCONS_00121555	ENSMUST00000148997	736	Positive
XLOC_064378	TCONS_00121555	ENSMUST00000151051	179	Positive
XLOC_039036	TCONS_00072001	ENSMUST00000162520	907	Positive
XLOC_121702	TCONS_00230982	ENSMUST00000127533	230	Positive
XLOC_064181	TCONS_00120729	ENSMUST00000148420	203	Positive
XLOC_064181	TCONS_00120729	ENSMUST00000143525	117	Positive
XLOC_108328	TCONS_00206366	ENSMUST00000193497	254	Positive
XLOC_100067	TCONS_00189314	ENSMUST00000184336	125	Positive
XLOC_079713	TCONS_00151204	ENSMUST00000181227	193	Positive
XLOC_086691	TCONS_00165365	ENSMUST00000180912	299	Positive
XLOC_010301	TCONS_00022754	ENSMUST00000155550	126	Positive
XLOC_057899	TCONS_00104006	ENSMUST00000126936	76	Positive
XLOC_079363	TCONS_00149796	ENSMUST00000146976	123	Positive
XLOC_107789	TCONS_00204873	ENSMUST00000053085	137	Positive
XLOC_064391	TCONS_00121577	ENSMUST00000150181	79	Positive
XLOC_033787	TCONS_00062599	ENSMUST00000175231	757	Positive
XLOC_033787	TCONS_00062599	ENSMUST00000083663	757	Positive
XLOC_062649	TCONS_00115076	ENSMUST00000142509	327	Positive
XLOC_085840	TCONS_00162478	ENSMUST00000117679	1749	Positive
XLOC_064133	TCONS_00120657	ENSMUST00000153332	327	Positive
XLOC_044171	TCONS_00080545	ENSMUST00000141344	356	Positive
XLOC_022501	TCONS_00046183	ENSMUST00000140105	52	Positive
XLOC_034762	TCONS_00065331	ENSMUST00000183642	348	Positive
XLOC_101773	TCONS_00194929	ENSMUST00000130094	280	Positive
XLOC_086708	TCONS_00165453	ENSMUST00000131859	235	Positive
XLOC_122014	TCONS_00231716	ENSMUST00000180357	60	Positive
XLOC_064574	TCONS_00122129	ENSMUST00000148705	337	Positive
XLOC_093796	TCONS_00179125	ENSMUST00000101535	276	Positive
XLOC_015531	TCONS_00032645	ENSMUST00000184580	239	Positive
XLOC_015531	TCONS_00032645	ENSMUST00000183605	103	Positive
XLOC_064574	TCONS_00122127	ENSMUST00000148705	1815	Positive
XLOC_002646	TCONS_00008258	ENSMUST00000181720	44	Positive
XLOC_092651	TCONS_00175628	ENSMUST00000183562	329	Positive
XLOC_079369	TCONS_00149850	ENSMUST00000129617	99	Positive
XLOC_079384	TCONS_00149899	ENSMUST00000142425	124	Positive
XLOC_078779	TCONS_00148010	ENSMUST00000155691	3001	Positive
XLOC_016014	TCONS_00034221	ENSMUST00000142486	374	Positive
XLOC_079418	TCONS_00150025	ENSMUST00000156790	86	Positive
XLOC_121876	TCONS_00231372	ENSMUST00000154072	956	Positive
XLOC_050001	TCONS_00092401	ENSMUST00000192717	643	Positive
XLOC_002448	TCONS_00007514	ENSMUST00000138535	115	Positive
XLOC_093750	TCONS_00178935	ENSMUST00000124153	297	Positive
XLOC_050081	TCONS_00092722	ENSMUST00000136531	574	Positive
XLOC_078779	TCONS_00148007	ENSMUST00000155691	217	Positive
XLOC_087768	TCONS_00169639	ENSMUST00000174933	197	Positive
XLOC_064145	TCONS_00120678	ENSMUST00000131512	73	Positive
XLOC_077657	TCONS_00144010	ENSMUST00000129908	56	Positive
XLOC_086962	TCONS_00166168	ENSMUST00000187067	468	Positive
XLOC_054637	TCONS_00099358	ENSMUST00000132571	357	Positive
XLOC_086691	TCONS_00165364	ENSMUST00000180912	299	Positive
XLOC_064379	TCONS_00121558	ENSMUST00000151051	634	Positive
XLOC_058465	TCONS_00105917	ENSMUST00000183473	69	Positive
XLOC_009939	TCONS_00021535	ENSMUST00000135434	1630	Positive
XLOC_016081	TCONS_00034425	ENSMUST00000129175	306	Positive
XLOC_114128	TCONS_00218039	ENSMUST00000180997	845	Positive
XLOC_050021	TCONS_00092442	ENSMUST00000169733	767	Positive
XLOC_038693	TCONS_00070893	ENSMUST00000083630	2177	Positive
XLOC_038693	TCONS_00070893	ENSMUST00000083674	2260	Positive
XLOC_038693	TCONS_00070893	ENSMUST00000194753	247	Positive
XLOC_094439	TCONS_00180885	ENSMUST00000143998	143	Negative
XLOC_121702	TCONS_00231004	ENSMUST00000033577	212	Negative
XLOC_050242	TCONS_00093208	ENSMUST00000184151	588	Negative
XLOC_015899	TCONS_00033819	ENSMUST00000109213	287	Negative
XLOC_087260	TCONS_00167378	ENSMUST00000031540	37	Negative
XLOC_114337	TCONS_00218655	ENSMUST00000187356	232	Negative
XLOC_022739	TCONS_00046768	ENSMUST00000021558	1796	Negative
XLOC_064437	TCONS_00121806	ENSMUST00000028835	288	Negative
XLOC_086149	TCONS_00163660	ENSMUST00000170260	116	Negative
XLOC_064613	TCONS_00122237	ENSMUST00000109790	190	Negative
XLOC_028645	TCONS_00055541	ENSMUST00000083541	997	Negative
XLOC_028645	TCONS_00055541	ENSMUST00000083665	1225	Negative
XLOC_022750	TCONS_00046784	ENSMUST00000094693	1017	Negative
XLOC_014480	TCONS_00028254	ENSMUST00000177760	3001	Negative
XLOC_093062	TCONS_00176791	ENSMUST00000113438	441	Negative
XLOC_070965	TCONS_00130813	ENSMUST00000038563	12	Negative
XLOC_015970	TCONS_00034075	ENSMUST00000057330	1428	Negative
XLOC_078368	TCONS_00146685	ENSMUST00000030326	283	Negative
XLOC_078983	TCONS_00148731	ENSMUST00000102915	314	Negative
XLOC_087701	TCONS_00169397	ENSMUST00000110695	401	Negative
XLOC_084721	TCONS_00158790	ENSMUST00000015950	7	Negative
XLOC_094168	TCONS_00179996	ENSMUST00000103403	796	Negative
XLOC_016467	TCONS_00035967	ENSMUST00000103223	173	Negative
XLOC_017124	TCONS_00038755	ENSMUST00000026119	135	Negative
XLOC_050344	TCONS_00093513	ENSMUST00000041110	1135	Negative
XLOC_058375	TCONS_00105739	ENSMUST00000189635	131	Negative
XLOC_072693	TCONS_00136266	ENSMUST00000029545	146	Negative
XLOC_094857	TCONS_00182328	ENSMUST00000032443	178	Negative
XLOC_070929	TCONS_00130743	ENSMUST00000193684	3000	Negative
XLOC_086253	TCONS_00163908	ENSMUST00000094962	115	Negative
XLOC_058184	TCONS_00104952	ENSMUST00000025835	460	Negative
XLOC_064290	TCONS_00121205	ENSMUST00000078752	403	Negative
XLOC_121702	TCONS_00231006	ENSMUST00000033577	397	Negative
XLOC_015655	TCONS_00033116	ENSMUST00000109635	129	Negative
XLOC_002926	TCONS_00009050	ENSMUST00000192489	227	Negative
XLOC_002926	TCONS_00009050	ENSMUST00000183952	28	Negative
XLOC_092646	TCONS_00175602	ENSMUST00000014848	337	Negative
XLOC_003276	TCONS_00010214	ENSMUST00000191584	1010	Negative
XLOC_048590	TCONS_00087361	ENSMUST00000024930	177	Negative
XLOC_034998	TCONS_00065886	ENSMUST00000026624	2043	Negative
XLOC_001547	TCONS_00004773	ENSMUST00000157993	1428	Negative
XLOC_072658	TCONS_00135989	ENSMUST00000107498	114	Negative
XLOC_073070	TCONS_00137402	ENSMUST00000102632	194	Negative
XLOC_121702	TCONS_00230981	ENSMUST00000033577	408	Negative
XLOC_001654	TCONS_00005155	ENSMUST00000037976	403	Negative
XLOC_093613	TCONS_00178504	ENSMUST00000160937	67	Negative
XLOC_093613	TCONS_00178504	ENSMUST00000184005	941	Negative
XLOC_093613	TCONS_00178504	ENSMUST00000183553	754	Negative
XLOC_120736	TCONS_00228455	ENSMUST00000038665	172	Negative
XLOC_000933	TCONS_00003061	ENSMUST00000071985	131	Negative
XLOC_114498	TCONS_00219389	ENSMUST00000035700	91	Negative
XLOC_114498	TCONS_00219389	ENSMUST00000193811	91	Negative
XLOC_086157	TCONS_00163668	ENSMUST00000167566	63	Negative
XLOC_038943	TCONS_00071779	ENSMUST00000070877	164	Negative
XLOC_038943	TCONS_00071779	ENSMUST00000022853	544	Negative
XLOC_112827	TCONS_00213379	ENSMUST00000071281	418	Negative
XLOC_077916	TCONS_00145042	ENSMUST00000030439	232	Negative
XLOC_064574	TCONS_00122126	ENSMUST00000044011	1747	Negative
XLOC_014177	TCONS_00027309	ENSMUST00000093193	824	Negative
XLOC_102346	TCONS_00196135	ENSMUST00000049537	159	Negative
XLOC_102789	TCONS_00197536	ENSMUST00000032920	622	Negative
XLOC_063367	TCONS_00118036	ENSMUST00000036473	213	Negative
XLOC_003101	TCONS_00009736	ENSMUST00000075164	163	Negative
XLOC_093667	TCONS_00178674	ENSMUST00000056398	741	Negative
XLOC_001445	TCONS_00004450	ENSMUST00000077309	481	Negative
XLOC_033679	TCONS_00062278	ENSMUST00000104735	207	Negative
XLOC_084712	TCONS_00158758	ENSMUST00000055128	543	Negative
XLOC_077895	TCONS_00144985	ENSMUST00000121187	204	Negative
XLOC_062649	TCONS_00115076	ENSMUST00000079691	570	Negative
XLOC_062649	TCONS_00115076	ENSMUST00000144649	546	Negative
XLOC_112272	TCONS_00211699	ENSMUST00000160946	252	Negative
XLOC_002071	TCONS_00006266	ENSMUST00000189400	1120	Negative
XLOC_009400	TCONS_00019861	ENSMUST00000026427	353	Negative
XLOC_086253	TCONS_00163913	ENSMUST00000094962	127	Negative
XLOC_079672	TCONS_00151017	ENSMUST00000168461	196	Negative
XLOC_079601	TCONS_00150765	ENSMUST00000030399	158	Negative
XLOC_100065	TCONS_00189311	ENSMUST00000058745	490	Negative
XLOC_033175	TCONS_00061136	ENSMUST00000160441	218	Negative
XLOC_050330	TCONS_00093462	ENSMUST00000183495	150	Negative
XLOC_050330	TCONS_00093462	ENSMUST00000184026	15	Negative
XLOC_050330	TCONS_00093462	ENSMUST00000184318	195	Negative
XLOC_050330	TCONS_00093462	ENSMUST00000184853	45	Negative
XLOC_050330	TCONS_00093462	ENSMUST00000185134	342	Negative
XLOC_078837	TCONS_00148175	ENSMUST00000083518	2430	Negative
XLOC_078837	TCONS_00148175	ENSMUST00000139406	2632	Negative
XLOC_062178	TCONS_00113264	ENSMUST00000028640	104	Negative
XLOC_078779	TCONS_00148008	ENSMUST00000124992	1019	Negative
XLOC_034827	TCONS_00065529	ENSMUST00000083213	60	Negative
XLOC_034827	TCONS_00065529	ENSMUST00000110894	902	Negative
XLOC_062032	TCONS_00112844	ENSMUST00000125473	859	Negative
XLOC_050330	TCONS_00093468	ENSMUST00000184853	1992	Negative
XLOC_050330	TCONS_00093468	ENSMUST00000185134	695	Negative
XLOC_050330	TCONS_00093468	ENSMUST00000184318	195	Negative
XLOC_050330	TCONS_00093468	ENSMUST00000183588	3001	Negative
XLOC_050330	TCONS_00093468	ENSMUST00000184026	2260	Negative
XLOC_050330	TCONS_00093468	ENSMUST00000184174	3001	Negative
XLOC_050330	TCONS_00093468	ENSMUST00000175898	3001	Negative
XLOC_050330	TCONS_00093468	ENSMUST00000183495	503	Negative
XLOC_113107	TCONS_00214263	ENSMUST00000055433	495	Negative
XLOC_015995	TCONS_00034154	ENSMUST00000020504	1537	Negative
XLOC_043977	TCONS_00080047	ENSMUST00000122140	408	Negative
XLOC_073123	TCONS_00137560	ENSMUST00000189799	62	Negative
XLOC_094439	TCONS_00180886	ENSMUST00000143998	160	Negative
XLOC_100929	TCONS_00192521	ENSMUST00000183200	2312	Negative
XLOC_121702	TCONS_00230994	ENSMUST00000033577	408	Negative
XLOC_062024	TCONS_00112807	ENSMUST00000111274	464	Negative
XLOC_062985	TCONS_00116264	ENSMUST00000056480	282	Negative
XLOC_093894	TCONS_00179430	ENSMUST00000178492	374	Negative
XLOC_022498	TCONS_00046173	ENSMUST00000076698	453	Negative
XLOC_092283	TCONS_00174489	ENSMUST00000152499	1769	Negative
XLOC_093315	TCONS_00177713	ENSMUST00000039913	319	Negative
XLOC_078145	TCONS_00145871	ENSMUST00000155816	1527	Negative
XLOC_078145	TCONS_00145871	ENSMUST00000082453	949	Negative
XLOC_078145	TCONS_00145871	ENSMUST00000083419	551	Negative
XLOC_102148	TCONS_00195560	ENSMUST00000058771	852	Negative
XLOC_029017	TCONS_00056640	ENSMUST00000178948	361	Negative
XLOC_112723	TCONS_00212966	ENSMUST00000040217	1766	Negative
XLOC_102675	TCONS_00197067	ENSMUST00000032909	159	Negative
XLOC_003515	TCONS_00011144	ENSMUST00000027830	1756	Negative
XLOC_093653	TCONS_00178633	ENSMUST00000115467	140	Negative
XLOC_057640	TCONS_00103172	ENSMUST00000006625	2167	Negative
XLOC_057640	TCONS_00103172	ENSMUST00000178353	2167	Negative
XLOC_063469	TCONS_00118543	ENSMUST00000039535	649	Negative
XLOC_113860	TCONS_00217104	ENSMUST00000047349	127	Negative
XLOC_021865	TCONS_00044300	ENSMUST00000021377	117	Negative
XLOC_064214	TCONS_00120840	ENSMUST00000039559	506	Negative
XLOC_064214	TCONS_00120840	ENSMUST00000193616	583	Negative
XLOC_027775	TCONS_00053176	ENSMUST00000012314	602	Negative
XLOC_027775	TCONS_00053176	ENSMUST00000012873	524	Negative
XLOC_039036	TCONS_00072003	ENSMUST00000161405	234	Negative
XLOC_121939	TCONS_00231540	ENSMUST00000122380	390	Negative
XLOC_079529	TCONS_00150508	ENSMUST00000122207	193	Negative
XLOC_101773	TCONS_00194934	ENSMUST00000033098	1068	Negative
XLOC_016666	TCONS_00036715	ENSMUST00000090020	268	Negative
XLOC_009579	TCONS_00020295	ENSMUST00000020171	160	Negative
XLOC_120518	TCONS_00227920	ENSMUST00000113097	202	Negative
XLOC_058505	TCONS_00106044	ENSMUST00000043610	222	Negative
XLOC_093796	TCONS_00179121	ENSMUST00000172278	294	Negative
XLOC_078779	TCONS_00148011	ENSMUST00000124992	2573	Negative
XLOC_016885	TCONS_00037560	ENSMUST00000053063	403	Negative
XLOC_033759	TCONS_00062535	ENSMUST00000175254	352	Negative
XLOC_033759	TCONS_00062535	ENSMUST00000175266	352	Negative
XLOC_001423	TCONS_00004389	ENSMUST00000156861	425	Negative
XLOC_121198	TCONS_00229570	ENSMUST00000059466	217	Negative
XLOC_119890	TCONS_00226383	ENSMUST00000093563	58	Negative
XLOC_119890	TCONS_00226383	ENSMUST00000103940	118	Negative
XLOC_119890	TCONS_00226383	ENSMUST00000104757	517	Negative
XLOC_078249	TCONS_00146284	ENSMUST00000051477	2277	Negative
XLOC_033410	TCONS_00061774	ENSMUST00000006444	50	Negative
XLOC_121420	TCONS_00230265	ENSMUST00000136114	231	Negative
XLOC_094156	TCONS_00179980	ENSMUST00000103391	520	Negative
XLOC_038732	TCONS_00071033	ENSMUST00000165199	915	Negative
XLOC_064256	TCONS_00120965	ENSMUST00000162393	969	Negative
XLOC_064256	TCONS_00120965	ENSMUST00000044675	969	Negative
XLOC_061724	TCONS_00112005	ENSMUST00000102689	80	Negative
XLOC_015009	TCONS_00030475	ENSMUST00000021241	145	Negative
XLOC_078185	TCONS_00146007	ENSMUST00000051674	234	Negative
XLOC_062053	TCONS_00112876	ENSMUST00000099683	186	Negative
XLOC_016308	TCONS_00035457	ENSMUST00000155720	2270	Negative
XLOC_087191	TCONS_00167018	ENSMUST00000112512	124	Negative
XLOC_093168	TCONS_00177124	ENSMUST00000032468	112	Negative
XLOC_077202	TCONS_00142816	ENSMUST00000084724	33	Negative
XLOC_084289	TCONS_00157245	ENSMUST00000071921	2373	Negative
XLOC_114631	TCONS_00219937	ENSMUST00000073109	125	Negative
XLOC_061260	TCONS_00110091	ENSMUST00000114217	1415	Negative
XLOC_079864	TCONS_00151760	ENSMUST00000105818	864	Negative
XLOC_079864	TCONS_00151760	ENSMUST00000105824	896	Negative
XLOC_102813	TCONS_00197633	ENSMUST00000129457	68	Negative
XLOC_085001	TCONS_00159628	ENSMUST00000120827	335	Negative
XLOC_063429	TCONS_00118391	ENSMUST00000112986	33	Negative
XLOC_100563	TCONS_00190874	ENSMUST00000106745	300	Negative
XLOC_101436	TCONS_00193706	ENSMUST00000144010	101	Negative
XLOC_061261	TCONS_00110092	ENSMUST00000028307	182	Negative
XLOC_061261	TCONS_00110092	ENSMUST00000058137	73	Negative
XLOC_102389	TCONS_00196291	ENSMUST00000033009	46	Negative
XLOC_113475	TCONS_00215924	ENSMUST00000151376	349	Negative
XLOC_113475	TCONS_00215924	ENSMUST00000177722	285	Negative
XLOC_113475	TCONS_00215924	ENSMUST00000099050	368	Negative
XLOC_050344	TCONS_00093514	ENSMUST00000041110	845	Negative
XLOC_063042	TCONS_00116612	ENSMUST00000195820	802	Negative
XLOC_113988	TCONS_00217549	ENSMUST00000026267	120	Negative
XLOC_044527	TCONS_00081844	ENSMUST00000165418	353	Negative
XLOC_078557	TCONS_00147395	ENSMUST00000042196	758	Negative
XLOC_071302	TCONS_00132084	ENSMUST00000178250	1203	Negative
XLOC_079719	TCONS_00151224	ENSMUST00000094666	1350	Negative
XLOC_061261	TCONS_00110094	ENSMUST00000028309	778	Negative
XLOC_061261	TCONS_00110094	ENSMUST00000028307	182	Negative
XLOC_061313	TCONS_00110351	ENSMUST00000028161	429	Negative
XLOC_112619	TCONS_00212623	ENSMUST00000119103	238	Negative
XLOC_086771	TCONS_00165636	ENSMUST00000031122	175	Negative
XLOC_079421	TCONS_00150030	ENSMUST00000061187	691	Negative
XLOC_099493	TCONS_00187586	ENSMUST00000093552	258	Negative
XLOC_073263	TCONS_00137988	ENSMUST00000071402	236	Negative
XLOC_044019	TCONS_00080176	ENSMUST00000068860	99	Negative
XLOC_002046	TCONS_00006218	ENSMUST00000159958	68	Negative
XLOC_087191	TCONS_00167014	ENSMUST00000112512	188	Negative
XLOC_112653	TCONS_00212721	ENSMUST00000120122	110	Negative
XLOC_120227	TCONS_00227343	ENSMUST00000176507	430	Negative
XLOC_054673	TCONS_00099429	ENSMUST00000025106	288	Negative
XLOC_099818	TCONS_00188530	ENSMUST00000108069	127	Negative
XLOC_002277	TCONS_00006879	ENSMUST00000176807	1629	Negative
XLOC_002277	TCONS_00006879	ENSMUST00000054883	1629	Negative
XLOC_087191	TCONS_00167017	ENSMUST00000112512	188	Negative
XLOC_038770	TCONS_00071157	ENSMUST00000126854	531	Negative
XLOC_015655	TCONS_00033123	ENSMUST00000109635	147	Negative
XLOC_057679	TCONS_00103276	ENSMUST00000164843	996	Negative
XLOC_022668	TCONS_00046602	ENSMUST00000046305	378	Negative
XLOC_009928	TCONS_00021469	ENSMUST00000172282	3001	Negative
XLOC_101443	TCONS_00193770	ENSMUST00000008088	177	Negative
XLOC_023034	TCONS_00047594	ENSMUST00000194233	102	Negative
XLOC_044376	TCONS_00081389	ENSMUST00000167061	1698	Negative
XLOC_044171	TCONS_00080545	ENSMUST00000159295	73	Negative
XLOC_108154	TCONS_00205949	ENSMUST00000122422	224	Negative
XLOC_108154	TCONS_00205949	ENSMUST00000184215	224	Negative
XLOC_101875	TCONS_00195208	ENSMUST00000076226	245	Negative
XLOC_120889	TCONS_00228875	ENSMUST00000033485	130	Negative
XLOC_093796	TCONS_00179115	ENSMUST00000172278	294	Negative
XLOC_039056	TCONS_00072094	ENSMUST00000179165	2687	Negative
XLOC_086453	TCONS_00164769	ENSMUST00000031099	339	Negative
XLOC_000664	TCONS_00002058	ENSMUST00000039534	80	Negative
XLOC_073342	TCONS_00138206	ENSMUST00000041045	370	Negative
XLOC_078156	TCONS_00145922	ENSMUST00000121181	692	Negative
XLOC_078189	TCONS_00146046	ENSMUST00000030644	591	Negative
XLOC_010311	TCONS_00022768	ENSMUST00000055539	1476	Negative
XLOC_015438	TCONS_00032172	ENSMUST00000033230	778	Negative
XLOC_108792	TCONS_00207772	ENSMUST00000034388	471	Negative
XLOC_087393	TCONS_00167927	ENSMUST00000192791	802	Negative
XLOC_001971	TCONS_00005996	ENSMUST00000088666	787	Negative
XLOC_114131	TCONS_00218069	ENSMUST00000163401	49	Negative
XLOC_050330	TCONS_00093463	ENSMUST00000183495	677	Negative
XLOC_050330	TCONS_00093463	ENSMUST00000184318	1096	Negative
XLOC_050330	TCONS_00093463	ENSMUST00000184853	313	Negative
XLOC_050330	TCONS_00093463	ENSMUST00000185134	342	Negative
XLOC_054399	TCONS_00098530	ENSMUST00000035548	95	Negative
XLOC_085519	TCONS_00161174	ENSMUST00000122954	720	Negative
XLOC_120518	TCONS_00227918	ENSMUST00000113097	185	Negative
XLOC_043977	TCONS_00080042	ENSMUST00000122140	182	Negative
XLOC_122015	TCONS_00231717	ENSMUST00000101181	573	Negative
XLOC_050097	TCONS_00092791	ENSMUST00000165390	156	Negative
XLOC_034727	TCONS_00065254	ENSMUST00000022623	666	Negative
XLOC_093276	TCONS_00177507	ENSMUST00000129823	522	Negative
XLOC_093276	TCONS_00177507	ENSMUST00000112484	344	Negative
XLOC_034032	TCONS_00063227	ENSMUST00000110679	27	Negative
XLOC_061357	TCONS_00110650	ENSMUST00000102855	556	Negative
XLOC_050237	TCONS_00093181	ENSMUST00000169935	128	Negative
XLOC_078439	TCONS_00146871	ENSMUST00000105720	149	Negative
XLOC_000634	TCONS_00001857	ENSMUST00000006462	56	Negative
XLOC_085396	TCONS_00160718	ENSMUST00000031472	12	Negative
XLOC_034993	TCONS_00065876	ENSMUST00000039803	434	Negative
XLOC_087393	TCONS_00167929	ENSMUST00000100731	1324	Negative
XLOC_087393	TCONS_00167929	ENSMUST00000192791	977	Negative
XLOC_049049	TCONS_00089099	ENSMUST00000164342	101	Negative
XLOC_078189	TCONS_00146048	ENSMUST00000030644	695	Negative
XLOC_043695	TCONS_00078948	ENSMUST00000103751	301	Negative
XLOC_114333	TCONS_00218635	ENSMUST00000015498	85	Negative
XLOC_033118	TCONS_00060925	ENSMUST00000177817	216	Negative
XLOC_016501	TCONS_00036088	ENSMUST00000001002	450	Negative
XLOC_079415	TCONS_00150013	ENSMUST00000124209	333	Negative
XLOC_002887	TCONS_00008983	ENSMUST00000185792	229	Negative
XLOC_100239	TCONS_00189955	ENSMUST00000193864	552	Negative
XLOC_085249	TCONS_00160222	ENSMUST00000031262	2173	Negative
XLOC_009496	TCONS_00020104	ENSMUST00000129456	336	Negative
XLOC_002786	TCONS_00008712	ENSMUST00000083536	71	Negative
XLOC_113536	TCONS_00216102	ENSMUST00000083729	822	Negative
XLOC_113536	TCONS_00216102	ENSMUST00000083331	734	Negative
XLOC_114645	TCONS_00219975	ENSMUST00000036561	585	Negative
XLOC_048794	TCONS_00088269	ENSMUST00000174250	113	Negative
XLOC_048794	TCONS_00088269	ENSMUST00000172912	159	Negative
XLOC_003101	TCONS_00009739	ENSMUST00000075164	264	Negative
XLOC_027890	TCONS_00053524	ENSMUST00000109546	127	Negative
XLOC_119575	TCONS_00225754	ENSMUST00000117458	325	Negative
XLOC_014480	TCONS_00028255	ENSMUST00000177760	3001	Negative
XLOC_120518	TCONS_00227916	ENSMUST00000113097	147	Negative
XLOC_120143	TCONS_00227081	ENSMUST00000121810	310	Negative
XLOC_054757	TCONS_00099676	ENSMUST00000025314	485	Negative
XLOC_033128	TCONS_00060951	ENSMUST00000159027	266	Negative
XLOC_064574	TCONS_00122128	ENSMUST00000044011	2464	Negative
XLOC_080112	TCONS_00152732	ENSMUST00000079269	291	Negative
XLOC_048647	TCONS_00087602	ENSMUST00000166146	277	Negative
XLOC_048647	TCONS_00087602	ENSMUST00000133650	1692	Negative
XLOC_002277	TCONS_00006891	ENSMUST00000176807	191	Negative
XLOC_002277	TCONS_00006891	ENSMUST00000054883	191	Negative
XLOC_094754	TCONS_00181984	ENSMUST00000120093	212	Negative
XLOC_086147	TCONS_00163658	ENSMUST00000168945	82	Negative
XLOC_086147	TCONS_00163658	ENSMUST00000170064	82	Negative
XLOC_070834	TCONS_00130481	ENSMUST00000070368	515	Negative
XLOC_003468	TCONS_00010937	ENSMUST00000194254	36	Negative
XLOC_054625	TCONS_00099323	ENSMUST00000075312	808	Negative
XLOC_043695	TCONS_00078954	ENSMUST00000103751	279	Negative
XLOC_087569	TCONS_00168723	ENSMUST00000184713	573	Negative
XLOC_028106	TCONS_00054143	ENSMUST00000178830	111	Negative
XLOC_039036	TCONS_00072002	ENSMUST00000161405	889	Negative
XLOC_113475	TCONS_00215904	ENSMUST00000151376	556	Negative
XLOC_113475	TCONS_00215904	ENSMUST00000143083	150	Negative
XLOC_113475	TCONS_00215904	ENSMUST00000177722	213	Negative
XLOC_003009	TCONS_00009329	ENSMUST00000027675	57	Negative
XLOC_044694	TCONS_00082400	ENSMUST00000046663	737	Negative
XLOC_086253	TCONS_00163907	ENSMUST00000094962	1060	Negative
XLOC_064514	TCONS_00121996	ENSMUST00000126068	292	Negative
XLOC_014481	TCONS_00028256	ENSMUST00000177615	1884	Negative
XLOC_064181	TCONS_00120730	ENSMUST00000081349	447	Negative
XLOC_120518	TCONS_00227919	ENSMUST00000113097	105	Negative
XLOC_100756	TCONS_00191789	ENSMUST00000183865	753	Negative
XLOC_054931	TCONS_00100160	ENSMUST00000025421	698	Negative
XLOC_058630	TCONS_00106454	ENSMUST00000175574	1201	Negative
XLOC_119890	TCONS_00226386	ENSMUST00000093563	58	Negative
XLOC_119890	TCONS_00226386	ENSMUST00000104662	635	Negative
XLOC_102948	TCONS_00198237	ENSMUST00000106000	82	Negative
XLOC_121366	TCONS_00229970	ENSMUST00000033532	1005	Negative
XLOC_092965	TCONS_00176426	ENSMUST00000161198	219	Negative
XLOC_015927	TCONS_00033908	ENSMUST00000040523	1710	Negative
XLOC_087521	TCONS_00168475	ENSMUST00000016088	437	Negative
XLOC_073263	TCONS_00137987	ENSMUST00000071402	307	Negative
XLOC_113475	TCONS_00215919	ENSMUST00000151376	146	Negative
XLOC_113475	TCONS_00215919	ENSMUST00000155807	21	Negative
XLOC_113475	TCONS_00215919	ENSMUST00000075573	468	Negative
XLOC_113862	TCONS_00217108	ENSMUST00000034803	118	Negative
XLOC_021734	TCONS_00043929	ENSMUST00000095760	401	Negative
XLOC_107888	TCONS_00205173	ENSMUST00000115979	373	Negative
XLOC_072866	TCONS_00136775	ENSMUST00000178300	150	Negative
XLOC_028564	TCONS_00055294	ENSMUST00000021961	314	Negative
XLOC_033098	TCONS_00060878	ENSMUST00000055211	132	Negative
XLOC_016111	TCONS_00034548	ENSMUST00000019076	302	Negative
XLOC_102269	TCONS_00195991	ENSMUST00000075418	1158	Negative
XLOC_119890	TCONS_00226385	ENSMUST00000093563	386	Negative
XLOC_119890	TCONS_00226385	ENSMUST00000104662	160	Negative
XLOC_113604	TCONS_00216318	ENSMUST00000002902	274	Negative
XLOC_100239	TCONS_00189964	ENSMUST00000193864	598	Negative
XLOC_086158	TCONS_00163670	ENSMUST00000168154	116	Negative
XLOC_062010	TCONS_00112785	ENSMUST00000090559	251	Negative
XLOC_087353	TCONS_00167671	ENSMUST00000031617	378	Negative
XLOC_087353	TCONS_00167671	ENSMUST00000082907	99	Negative
XLOC_078896	TCONS_00148431	ENSMUST00000030183	104	Negative
XLOC_072852	TCONS_00136754	ENSMUST00000102024	31	Negative
XLOC_071675	TCONS_00133277	ENSMUST00000157897	226	Negative
XLOC_086691	TCONS_00165370	ENSMUST00000165536	267	Negative
XLOC_108585	TCONS_00207130	ENSMUST00000005620	112	Negative
XLOC_003741	TCONS_00011846	ENSMUST00000195647	130	Negative
XLOC_101007	TCONS_00192796	ENSMUST00000081022	152	Negative
XLOC_064241	TCONS_00120912	ENSMUST00000102517	294	Negative
XLOC_087191	TCONS_00167019	ENSMUST00000112512	325	Negative
XLOC_016260	TCONS_00035257	ENSMUST00000180052	200	Negative
XLOC_107970	TCONS_00205465	ENSMUST00000069009	401	Negative
XLOC_102789	TCONS_00197535	ENSMUST00000032920	836	Negative
XLOC_122039	TCONS_00231833	ENSMUST00000073364	1453	Negative
XLOC_033266	TCONS_00061473	ENSMUST00000184893	68	Negative
XLOC_002687	TCONS_00008419	ENSMUST00000160674	243	Negative
XLOC_102380	TCONS_00196237	ENSMUST00000026506	2880	Negative
XLOC_039581	TCONS_00074000	ENSMUST00000079818	347	Negative
XLOC_093299	TCONS_00177662	ENSMUST00000032492	145	Negative
XLOC_063347	TCONS_00117940	ENSMUST00000175350	250	Negative
XLOC_063678	TCONS_00119398	ENSMUST00000111983	89	Negative
XLOC_063678	TCONS_00119398	ENSMUST00000144040	89	Negative
XLOC_071578	TCONS_00132986	ENSMUST00000039197	407	Negative
XLOC_102269	TCONS_00195990	ENSMUST00000075418	1158	Negative
XLOC_085280	TCONS_00160310	ENSMUST00000031249	270	Negative
XLOC_094828	TCONS_00182252	ENSMUST00000111704	277	Negative
XLOC_092650	TCONS_00175614	ENSMUST00000101395	575	Negative
XLOC_093796	TCONS_00179120	ENSMUST00000172278	294	Negative
XLOC_063678	TCONS_00119395	ENSMUST00000151380	375	Negative
XLOC_016545	TCONS_00036283	ENSMUST00000041282	218	Negative
XLOC_054544	TCONS_00099101	ENSMUST00000025077	1924	Negative
XLOC_008920	TCONS_00018269	ENSMUST00000045454	302	Negative
XLOC_023027	TCONS_00047566	ENSMUST00000157217	799	Negative
XLOC_049604	TCONS_00090705	ENSMUST00000115371	605	Negative
XLOC_063354	TCONS_00118009	ENSMUST00000056433	920	Negative
XLOC_099428	TCONS_00187375	ENSMUST00000075845	129	Negative
XLOC_099428	TCONS_00187375	ENSMUST00000082811	103	Negative
XLOC_033175	TCONS_00061130	ENSMUST00000160441	218	Negative
XLOC_062799	TCONS_00115729	ENSMUST00000177633	494	Negative
XLOC_084526	TCONS_00157879	ENSMUST00000065486	1105	Negative
XLOC_079702	TCONS_00151164	ENSMUST00000044565	113	Negative
XLOC_113952	TCONS_00217389	ENSMUST00000161393	287	Negative
XLOC_072786	TCONS_00136417	ENSMUST00000169433	190	Negative
XLOC_072654	TCONS_00135970	ENSMUST00000029696	1631	Negative
XLOC_072840	TCONS_00136720	ENSMUST00000076372	673	Negative
XLOC_000899	TCONS_00002937	ENSMUST00000189856	226	Negative
XLOC_000899	TCONS_00002937	ENSMUST00000128655	371	Negative
XLOC_016016	TCONS_00034224	ENSMUST00000020826	184	Negative
XLOC_064711	TCONS_00122690	ENSMUST00000045738	63	Negative
XLOC_112997	TCONS_00213942	ENSMUST00000034989	214	Negative
XLOC_085773	TCONS_00162126	ENSMUST00000100652	238	Negative
XLOC_079413	TCONS_00150009	ENSMUST00000102729	229	Negative
XLOC_021780	TCONS_00044049	ENSMUST00000178469	560	Negative
XLOC_043877	TCONS_00079658	ENSMUST00000096089	184	Negative
XLOC_054778	TCONS_00099742	ENSMUST00000046972	489	Negative
XLOC_087399	TCONS_00167951	ENSMUST00000111596	258	Negative
XLOC_080045	TCONS_00152311	ENSMUST00000105701	332	Negative
XLOC_039667	TCONS_00074261	ENSMUST00000184660	1336	Negative
XLOC_039667	TCONS_00074261	ENSMUST00000184097	236	Negative
XLOC_039667	TCONS_00074261	ENSMUST00000183814	236	Negative
XLOC_039667	TCONS_00074261	ENSMUST00000184010	1298	Negative
XLOC_022055	TCONS_00044996	ENSMUST00000165070	1079	Negative
XLOC_072639	TCONS_00135895	ENSMUST00000147948	143	Negative
XLOC_087191	TCONS_00167009	ENSMUST00000112512	188	Negative
XLOC_028564	TCONS_00055295	ENSMUST00000021961	245	Negative
XLOC_108348	TCONS_00206419	ENSMUST00000034041	354	Negative
XLOC_064810	TCONS_00123054	ENSMUST00000171410	441	Negative
XLOC_094262	TCONS_00180301	ENSMUST00000184900	2211	Negative
XLOC_094262	TCONS_00180301	ENSMUST00000037807	92	Negative
XLOC_094262	TCONS_00180301	ENSMUST00000184163	2334	Negative
XLOC_094262	TCONS_00180301	ENSMUST00000184408	6	Negative
XLOC_016177	TCONS_00034852	ENSMUST00000018632	183	Negative
XLOC_000768	TCONS_00002490	ENSMUST00000082903	298	Negative
XLOC_119452	TCONS_00225475	ENSMUST00000033506	41	Negative
XLOC_112753	TCONS_00213113	ENSMUST00000034775	177	Negative
XLOC_102394	TCONS_00196297	ENSMUST00000068973	139	Negative
XLOC_015897	TCONS_00033810	ENSMUST00000082791	936	Negative
XLOC_015897	TCONS_00033810	ENSMUST00000082846	178	Negative
XLOC_015897	TCONS_00033810	ENSMUST00000142269	936	Negative
XLOC_015897	TCONS_00033810	ENSMUST00000082566	936	Negative
XLOC_100350	TCONS_00190310	ENSMUST00000040971	248	Negative
XLOC_054673	TCONS_00099430	ENSMUST00000025106	288	Negative
XLOC_063980	TCONS_00120004	ENSMUST00000067663	277	Negative
XLOC_038488	TCONS_00070069	ENSMUST00000168815	171	Negative
XLOC_063301	TCONS_00117738	ENSMUST00000028280	2689	Negative
XLOC_094328	TCONS_00180529	ENSMUST00000113585	1580	Negative
XLOC_114553	TCONS_00219658	ENSMUST00000098355	431	Negative
XLOC_038825	TCONS_00071330	ENSMUST00000104255	106	Negative
XLOC_120826	TCONS_00228727	ENSMUST00000157826	362	Negative
XLOC_108506	TCONS_00206960	ENSMUST00000131237	376	Negative
XLOC_017123	TCONS_00038749	ENSMUST00000026899	190	Negative
XLOC_061601	TCONS_00111540	ENSMUST00000028175	838	Negative
XLOC_085848	TCONS_00162526	ENSMUST00000110978	199	Negative
XLOC_072634	TCONS_00135876	ENSMUST00000181406	1522	Negative
XLOC_092554	TCONS_00175330	ENSMUST00000073387	172	Negative
XLOC_114676	TCONS_00220055	ENSMUST00000063980	1759	Negative
XLOC_113960	TCONS_00217415	ENSMUST00000000090	137	Negative
XLOC_064810	TCONS_00123053	ENSMUST00000171410	294	Negative
XLOC_049881	TCONS_00092030	ENSMUST00000044326	282	Negative
XLOC_016476	TCONS_00035983	ENSMUST00000092849	2736	Negative
XLOC_102970	TCONS_00198305	ENSMUST00000184337	817	Negative
XLOC_102970	TCONS_00198305	ENSMUST00000184983	817	Negative
XLOC_094022	TCONS_00179798	ENSMUST00000126214	78	Negative
XLOC_063159	TCONS_00117022	ENSMUST00000028076	284	Negative
XLOC_063159	TCONS_00117022	ENSMUST00000183376	203	Negative
XLOC_094439	TCONS_00180884	ENSMUST00000143998	110	Negative
XLOC_058615	TCONS_00106404	ENSMUST00000057178	1422	Negative
XLOC_062010	TCONS_00112786	ENSMUST00000090559	1755	Negative
XLOC_100182	TCONS_00189746	ENSMUST00000165175	173	Negative
XLOC_002748	TCONS_00008597	ENSMUST00000158150	208	Negative
XLOC_021865	TCONS_00044299	ENSMUST00000021377	164	Negative
XLOC_085480	TCONS_00161018	ENSMUST00000031535	356	Negative
XLOC_101392	TCONS_00193531	ENSMUST00000080718	193	Negative
XLOC_063347	TCONS_00117941	ENSMUST00000175350	516	Negative
XLOC_093959	TCONS_00179647	ENSMUST00000132855	283	Negative
XLOC_114338	TCONS_00218659	ENSMUST00000034981	133	Negative
XLOC_061261	TCONS_00110093	ENSMUST00000028307	182	Negative
XLOC_112954	TCONS_00213835	ENSMUST00000183482	123	Negative
XLOC_072658	TCONS_00135980	ENSMUST00000107498	284	Negative
XLOC_033175	TCONS_00061132	ENSMUST00000160441	218	Negative
XLOC_114565	TCONS_00219703	ENSMUST00000019803	572	Negative
XLOC_073029	TCONS_00137216	ENSMUST00000139062	152	Negative
XLOC_085555	TCONS_00161278	ENSMUST00000134493	89	Negative
XLOC_023000	TCONS_00047482	ENSMUST00000084953	1950	Negative
XLOC_079615	TCONS_00150793	ENSMUST00000102164	148	Negative
XLOC_079615	TCONS_00150793	ENSMUST00000103849	110	Negative
XLOC_079615	TCONS_00150793	ENSMUST00000094782	77	Negative
XLOC_121702	TCONS_00230983	ENSMUST00000033577	397	Negative
XLOC_101677	TCONS_00194508	ENSMUST00000044705	126	Negative
XLOC_017123	TCONS_00038753	ENSMUST00000026899	226	Negative
XLOC_003256	TCONS_00010159	ENSMUST00000027748	354	Negative
XLOC_000437	TCONS_00001250	ENSMUST00000195320	362	Negative
XLOC_028826	TCONS_00056086	ENSMUST00000022120	91	Negative
XLOC_015655	TCONS_00033122	ENSMUST00000109635	212	Negative
XLOC_014082	TCONS_00027065	ENSMUST00000020513	153	Negative
XLOC_016058	TCONS_00034309	ENSMUST00000108809	369	Negative
XLOC_062394	TCONS_00114237	ENSMUST00000028815	53	Negative
XLOC_000420	TCONS_00001209	ENSMUST00000191996	459	Negative
XLOC_016053	TCONS_00034303	ENSMUST00000073924	353	Negative
XLOC_034681	TCONS_00065104	ENSMUST00000063562	553	Negative
XLOC_102828	TCONS_00197706	ENSMUST00000106248	348	Negative
XLOC_023000	TCONS_00047481	ENSMUST00000084953	2096	Negative
XLOC_008695	TCONS_00017482	ENSMUST00000040275	349	Negative
XLOC_014079	TCONS_00027049	ENSMUST00000109539	19	Negative
XLOC_028564	TCONS_00055293	ENSMUST00000021961	182	Negative
XLOC_016418	TCONS_00035832	ENSMUST00000045026	1733	Negative
XLOC_113394	TCONS_00215610	ENSMUST00000134688	643	Negative
XLOC_015655	TCONS_00033121	ENSMUST00000109635	112	Negative
XLOC_101719	TCONS_00194597	ENSMUST00000085461	158	Negative
XLOC_058275	TCONS_00105412	ENSMUST00000131252	300	Negative
XLOC_113369	TCONS_00215535	ENSMUST00000035009	396	Negative
XLOC_099723	TCONS_00188421	ENSMUST00000167285	167	Negative
XLOC_061494	TCONS_00111245	ENSMUST00000102787	384	Negative
XLOC_009645	TCONS_00020478	ENSMUST00000019986	270	Negative
XLOC_100209	TCONS_00189848	ENSMUST00000075657	841	Negative
XLOC_048590	TCONS_00087362	ENSMUST00000024930	176	Negative
XLOC_034734	TCONS_00065280	ENSMUST00000022637	338	Negative
XLOC_087054	TCONS_00166509	ENSMUST00000183460	3001	Negative
XLOC_087054	TCONS_00166509	ENSMUST00000184987	69	Negative
XLOC_087054	TCONS_00166509	ENSMUST00000184934	211	Negative
XLOC_033826	TCONS_00062714	ENSMUST00000183917	127	Negative
XLOC_015057	TCONS_00030634	ENSMUST00000103152	115	Negative
XLOC_112408	TCONS_00212113	ENSMUST00000194275	382	Negative
XLOC_114131	TCONS_00218068	ENSMUST00000163401	410	Negative
XLOC_064676	TCONS_00122535	ENSMUST00000081335	388	Negative
XLOC_063900	TCONS_00119883	ENSMUST00000117982	312	Negative
XLOC_063900	TCONS_00119883	ENSMUST00000120518	95	Negative
XLOC_003276	TCONS_00010211	ENSMUST00000191584	1010	Negative
XLOC_087214	TCONS_00167151	ENSMUST00000031287	396	Negative
XLOC_073010	TCONS_00137160	ENSMUST00000098761	599	Negative
XLOC_044527	TCONS_00081845	ENSMUST00000165418	332	Negative
XLOC_093796	TCONS_00179127	ENSMUST00000172278	217	Negative
XLOC_038732	TCONS_00071034	ENSMUST00000165199	34	Negative
XLOC_114650	TCONS_00219985	ENSMUST00000064646	86	Negative
XLOC_094517	TCONS_00181279	ENSMUST00000032233	463	Negative
XLOC_002277	TCONS_00006887	ENSMUST00000054883	79	Negative
XLOC_002277	TCONS_00006887	ENSMUST00000176807	79	Negative
XLOC_121702	TCONS_00230985	ENSMUST00000033577	397	Negative
XLOC_014743	TCONS_00029393	ENSMUST00000021209	50	Negative
XLOC_061316	TCONS_00110356	ENSMUST00000164290	1255	Negative
XLOC_038425	TCONS_00069856	ENSMUST00000100635	174	Negative
XLOC_108348	TCONS_00206418	ENSMUST00000034041	354	Negative
XLOC_094310	TCONS_00180456	ENSMUST00000032125	350	Negative
XLOC_077435	TCONS_00143523	ENSMUST00000075637	215	Negative
XLOC_033150	TCONS_00061035	ENSMUST00000124549	333	Negative
XLOC_016449	TCONS_00035920	ENSMUST00000083555	2697	Negative
XLOC_063678	TCONS_00119397	ENSMUST00000144040	239	Negative
XLOC_063678	TCONS_00119397	ENSMUST00000111983	239	Negative
XLOC_063100	TCONS_00116812	ENSMUST00000193871	19	Negative
XLOC_033437	TCONS_00061887	ENSMUST00000052560	10	Negative
XLOC_016650	TCONS_00036642	ENSMUST00000173432	242	Negative
XLOC_119371	TCONS_00225248	ENSMUST00000082393	330	Negative
XLOC_119371	TCONS_00225248	ENSMUST00000082392	330	Negative
XLOC_119371	TCONS_00225248	ENSMUST00000082395	330	Negative
XLOC_119371	TCONS_00225248	ENSMUST00000082396	330	Negative
XLOC_119371	TCONS_00225248	ENSMUST00000082391	330	Negative
XLOC_078189	TCONS_00146049	ENSMUST00000030644	673	Negative
XLOC_003107	TCONS_00009771	ENSMUST00000129218	1494	Negative
XLOC_016476	TCONS_00035984	ENSMUST00000092849	686	Negative
XLOC_093796	TCONS_00179125	ENSMUST00000172278	569	Negative
XLOC_114510	TCONS_00219450	ENSMUST00000192401	347	Negative
XLOC_099830	TCONS_00188588	ENSMUST00000118501	688	Negative
XLOC_017107	TCONS_00038632	ENSMUST00000026436	117	Negative
XLOC_093945	TCONS_00179624	ENSMUST00000031787	673	Negative
XLOC_108379	TCONS_00206520	ENSMUST00000040104	184	Negative
XLOC_003080	TCONS_00009655	ENSMUST00000187985	243	Negative
XLOC_107649	TCONS_00204370	ENSMUST00000042724	180	Negative
XLOC_002646	TCONS_00008258	ENSMUST00000078332	148	Negative
XLOC_093667	TCONS_00178672	ENSMUST00000056398	737	Negative
XLOC_002855	TCONS_00008927	ENSMUST00000061047	185	Negative
XLOC_058256	TCONS_00105301	ENSMUST00000174784	556	Negative
XLOC_113502	TCONS_00216007	ENSMUST00000157451	215	Negative
XLOC_113475	TCONS_00215915	ENSMUST00000151376	146	Negative
XLOC_113475	TCONS_00215915	ENSMUST00000075573	468	Negative
XLOC_043695	TCONS_00078947	ENSMUST00000103751	301	Negative
XLOC_062032	TCONS_00112842	ENSMUST00000125473	1395	Negative
XLOC_102380	TCONS_00196233	ENSMUST00000026506	432	Negative
[truncated: 1,544 more rows]
