# Supplementary material for: Analysis of lncRNAs and mRNA Expression in the ZBTB1 Knockout Monoclonal EL4 Cell Line and Combined Analysis With miRNAs and circRNAs
Source: Front Cell Infect Microbiol. 2021 Dec 9;11:806290. doi: 10.3389/fcimb.2021.806290 (PMC8695857; doi:10.3389/fcimb.2021.806290)
Supplement: Supplementary Table 2 — (1) ID of LncName: LncRNA; (2) Transcript name of TargetTranscriptID: action; (3) Regulation of effects on target genes. [file Table_2.xls]

lncName	TargetTranscriptID	Effects
TCONS_00000004	ENSMUST00000192973	Negative
TCONS_00005942	ENSMUST00000166429	Negative
TCONS_00000130	ENSMUST00000194886	Negative
TCONS_00000135	ENSMUST00000146925	Negative
TCONS_00005992	ENSMUST00000097959	Negative
TCONS_00005998	ENSMUST00000088666	Negative
TCONS_00000155	ENSMUST00000181821	Negative
TCONS_00000295	ENSMUST00000180448	Negative
TCONS_00000296	ENSMUST00000180448	Negative
TCONS_00000336	ENSMUST00000162435	Negative
TCONS_00006205	ENSMUST00000190366	Negative
TCONS_00000450	ENSMUST00000191140	Negative
TCONS_00000486	ENSMUST00000115869	Negative
TCONS_00006469	ENSMUST00000188605	Negative
TCONS_00006536	ENSMUST00000183034	Negative
TCONS_00000713	ENSMUST00000194839	Negative
TCONS_00000819	ENSMUST00000027250	Negative
TCONS_00000820	ENSMUST00000027250	Negative
TCONS_00006860	ENSMUST00000192849	Negative
TCONS_00006861	ENSMUST00000192849	Negative
TCONS_00006915	ENSMUST00000027217	Negative
TCONS_00001092	ENSMUST00000190006	Negative
TCONS_00001211	ENSMUST00000188243	Negative
TCONS_00001213	ENSMUST00000027127	Negative
TCONS_00001215	ENSMUST00000036862	Negative
TCONS_00007325	ENSMUST00000040999	Negative
TCONS_00001314	ENSMUST00000070080	Negative
TCONS_00001381	ENSMUST00000097080	Negative
TCONS_00007589	ENSMUST00000114077	Negative
TCONS_00007596	ENSMUST00000150433	Negative
TCONS_00001732	ENSMUST00000195411	Negative
TCONS_00001752	ENSMUST00000191262	Negative
TCONS_00001798	ENSMUST00000129458	Negative
TCONS_00001799	ENSMUST00000129458	Negative
TCONS_00001801	ENSMUST00000181973	Negative
TCONS_00001802	ENSMUST00000097698	Negative
TCONS_00001805	ENSMUST00000129458	Negative
TCONS_00001966	ENSMUST00000126532	Negative
TCONS_00008258	ENSMUST00000078332	Negative
TCONS_00002283	ENSMUST00000160831	Negative
TCONS_00002284	ENSMUST00000160831	Negative
TCONS_00002285	ENSMUST00000160831	Negative
TCONS_00002289	ENSMUST00000160674	Negative
TCONS_00008361	ENSMUST00000159114	Negative
TCONS_00008363	ENSMUST00000159114	Negative
TCONS_00008419	ENSMUST00000159114	Negative
TCONS_00008421	ENSMUST00000160674	Negative
TCONS_00002433	ENSMUST00000186560	Negative
TCONS_00002490	ENSMUST00000027438	Negative
TCONS_00008499	ENSMUST00000045897	Negative
TCONS_00008544	ENSMUST00000190243	Negative
TCONS_00002796	ENSMUST00000124531	Negative
TCONS_00002868	ENSMUST00000181260	Negative
TCONS_00002871	ENSMUST00000188212	Negative
TCONS_00002936	ENSMUST00000027493	Negative
TCONS_00002937	ENSMUST00000027493	Negative
TCONS_00003046	ENSMUST00000040084	Negative
TCONS_00003053	ENSMUST00000125576	Negative
TCONS_00003078	ENSMUST00000171129	Negative
TCONS_00008886	ENSMUST00000097659	Negative
TCONS_00003200	ENSMUST00000187918	Negative
TCONS_00003207	ENSMUST00000112751	Negative
TCONS_00003208	ENSMUST00000112751	Negative
TCONS_00003210	ENSMUST00000112751	Negative
TCONS_00003252	ENSMUST00000051795	Negative
TCONS_00009049	ENSMUST00000185095	Negative
TCONS_00003365	ENSMUST00000168429	Negative
TCONS_00009098	ENSMUST00000189037	Negative
TCONS_00003426	ENSMUST00000031446	Negative
TCONS_00003530	ENSMUST00000027602	Negative
TCONS_00003586	ENSMUST00000160748	Negative
TCONS_00003656	ENSMUST00000092730	Negative
TCONS_00003688	ENSMUST00000189288	Negative
TCONS_00003768	ENSMUST00000125659	Negative
TCONS_00003769	ENSMUST00000125659	Negative
TCONS_00003855	ENSMUST00000132025	Negative
TCONS_00003988	ENSMUST00000027649	Negative
TCONS_00003994	ENSMUST00000182424	Negative
TCONS_00003995	ENSMUST00000182424	Negative
TCONS_00004002	ENSMUST00000182424	Negative
TCONS_00004125	ENSMUST00000091471	Negative
TCONS_00004137	ENSMUST00000123779	Negative
TCONS_00009986	ENSMUST00000046950	Negative
TCONS_00004146	ENSMUST00000044083	Negative
TCONS_00004247	ENSMUST00000113367	Negative
TCONS_00010184	ENSMUST00000187189	Negative
TCONS_00010208	ENSMUST00000125681	Negative
TCONS_00010210	ENSMUST00000125681	Negative
TCONS_00010211	ENSMUST00000190720	Negative
TCONS_00004302	ENSMUST00000190720	Negative
TCONS_00004303	ENSMUST00000181160	Negative
TCONS_00004304	ENSMUST00000181160	Negative
TCONS_00004358	ENSMUST00000059433	Negative
TCONS_00010326	ENSMUST00000166172	Negative
TCONS_00004389	ENSMUST00000190607	Negative
TCONS_00004396	ENSMUST00000190762	Negative
TCONS_00004402	ENSMUST00000143358	Negative
TCONS_00004404	ENSMUST00000143358	Negative
TCONS_00004476	ENSMUST00000033899	Negative
TCONS_00004484	ENSMUST00000005406	Negative
TCONS_00004519	ENSMUST00000193810	Negative
TCONS_00004593	ENSMUST00000159922	Negative
TCONS_00004618	ENSMUST00000031251	Negative
TCONS_00004655	ENSMUST00000192905	Negative
TCONS_00004659	ENSMUST00000028016	Negative
TCONS_00004660	ENSMUST00000182331	Negative
TCONS_00011085	ENSMUST00000063517	Negative
TCONS_00011141	ENSMUST00000052455	Negative
TCONS_00011144	ENSMUST00000192784	Negative
TCONS_00011146	ENSMUST00000061835	Negative
TCONS_00005155	ENSMUST00000169797	Negative
TCONS_00005168	ENSMUST00000135331	Negative
TCONS_00011480	ENSMUST00000089302	Negative
TCONS_00011481	ENSMUST00000089302	Negative
TCONS_00011490	ENSMUST00000075968	Negative
TCONS_00011601	ENSMUST00000192293	Negative
TCONS_00011611	ENSMUST00000192076	Negative
TCONS_00011781	ENSMUST00000077889	Negative
TCONS_00011816	ENSMUST00000177831	Negative
TCONS_00005736	ENSMUST00000195765	Negative
TCONS_00011825	ENSMUST00000194785	Negative
TCONS_00005777	ENSMUST00000192158	Negative
TCONS_00016717	ENSMUST00000181086	Negative
TCONS_00020108	ENSMUST00000005066	Negative
TCONS_00017003	ENSMUST00000133927	Negative
TCONS_00017004	ENSMUST00000133927	Negative
TCONS_00017165	ENSMUST00000180456	Negative
TCONS_00017170	ENSMUST00000074366	Negative
TCONS_00020290	ENSMUST00000154916	Negative
TCONS_00020369	ENSMUST00000124531	Negative
TCONS_00020370	ENSMUST00000124531	Negative
TCONS_00020377	ENSMUST00000069509	Negative
TCONS_00020460	ENSMUST00000148152	Negative
TCONS_00020462	ENSMUST00000136659	Negative
TCONS_00020463	ENSMUST00000136659	Negative
TCONS_00020466	ENSMUST00000019987	Negative
TCONS_00020467	ENSMUST00000019987	Negative
TCONS_00020470	ENSMUST00000019987	Negative
TCONS_00017374	ENSMUST00000092566	Negative
TCONS_00017375	ENSMUST00000092566	Negative
TCONS_00020516	ENSMUST00000126314	Negative
TCONS_00017385	ENSMUST00000153455	Negative
TCONS_00017394	ENSMUST00000044166	Negative
TCONS_00017395	ENSMUST00000044166	Negative
TCONS_00017396	ENSMUST00000044166	Negative
TCONS_00017397	ENSMUST00000044166	Negative
TCONS_00017398	ENSMUST00000044166	Negative
TCONS_00017399	ENSMUST00000044166	Negative
TCONS_00017400	ENSMUST00000044166	Negative
TCONS_00017401	ENSMUST00000044166	Negative
TCONS_00017402	ENSMUST00000044166	Negative
TCONS_00017502	ENSMUST00000058692	Negative
TCONS_00017518	ENSMUST00000048229	Negative
TCONS_00017519	ENSMUST00000143963	Negative
TCONS_00017520	ENSMUST00000048229	Negative
TCONS_00020794	ENSMUST00000092075	Negative
TCONS_00020795	ENSMUST00000092075	Negative
TCONS_00020800	ENSMUST00000160267	Negative
TCONS_00020802	ENSMUST00000165878	Negative
TCONS_00017771	ENSMUST00000117513	Negative
TCONS_00017772	ENSMUST00000119595	Negative
TCONS_00020838	ENSMUST00000176406	Negative
TCONS_00017821	ENSMUST00000135741	Negative
TCONS_00020901	ENSMUST00000163747	Negative
TCONS_00017825	ENSMUST00000140383	Negative
TCONS_00017826	ENSMUST00000140383	Negative
TCONS_00017830	ENSMUST00000045866	Negative
TCONS_00021001	ENSMUST00000020258	Negative
TCONS_00021122	ENSMUST00000147653	Negative
TCONS_00018133	ENSMUST00000176657	Negative
TCONS_00021445	ENSMUST00000039881	Negative
TCONS_00021535	ENSMUST00000138032	Negative
TCONS_00018672	ENSMUST00000150782	Negative
TCONS_00018673	ENSMUST00000047408	Negative
TCONS_00018675	ENSMUST00000047408	Negative
TCONS_00021845	ENSMUST00000145370	Negative
TCONS_00018910	ENSMUST00000112542	Negative
TCONS_00018918	ENSMUST00000163797	Negative
TCONS_00018919	ENSMUST00000163797	Negative
TCONS_00021934	ENSMUST00000051482	Negative
TCONS_00021979	ENSMUST00000075632	Negative
TCONS_00021998	ENSMUST00000122100	Negative
TCONS_00019033	ENSMUST00000168832	Negative
TCONS_00022096	ENSMUST00000150436	Negative
TCONS_00022097	ENSMUST00000082209	Negative
TCONS_00022180	ENSMUST00000069965	Negative
TCONS_00019144	ENSMUST00000135850	Negative
TCONS_00019185	ENSMUST00000150273	Negative
TCONS_00019189	ENSMUST00000185499	Negative
TCONS_00019190	ENSMUST00000185499	Negative
TCONS_00019195	ENSMUST00000082390	Negative
TCONS_00019352	ENSMUST00000139695	Negative
TCONS_00019394	ENSMUST00000181547	Negative
TCONS_00019402	ENSMUST00000132994	Negative
TCONS_00019423	ENSMUST00000092167	Negative
TCONS_00019427	ENSMUST00000179847	Negative
TCONS_00019478	ENSMUST00000092165	Negative
TCONS_00019479	ENSMUST00000092165	Negative
TCONS_00019502	ENSMUST00000131627	Negative
TCONS_00019503	ENSMUST00000132277	Negative
TCONS_00022550	ENSMUST00000073156	Negative
TCONS_00019504	ENSMUST00000042345	Negative
TCONS_00022575	ENSMUST00000041962	Negative
TCONS_00019541	ENSMUST00000143100	Negative
TCONS_00022668	ENSMUST00000105255	Negative
TCONS_00022754	ENSMUST00000118728	Negative
TCONS_00022789	ENSMUST00000147635	Negative
TCONS_00022889	ENSMUST00000170105	Negative
TCONS_00022923	ENSMUST00000071917	Negative
TCONS_00022925	ENSMUST00000030868	Negative
TCONS_00026497	ENSMUST00000143746	Negative
TCONS_00032715	ENSMUST00000173496	Negative
TCONS_00032791	ENSMUST00000129016	Negative
TCONS_00032792	ENSMUST00000129016	Negative
TCONS_00032823	ENSMUST00000063084	Negative
TCONS_00026709	ENSMUST00000105821	Negative
TCONS_00026801	ENSMUST00000176018	Negative
TCONS_00026846	ENSMUST00000151032	Negative
TCONS_00026847	ENSMUST00000151032	Negative
TCONS_00033170	ENSMUST00000172363	Negative
TCONS_00033182	ENSMUST00000174750	Negative
TCONS_00033183	ENSMUST00000116345	Negative
TCONS_00026998	ENSMUST00000160826	Negative
TCONS_00033305	ENSMUST00000173960	Negative
TCONS_00033306	ENSMUST00000112542	Negative
TCONS_00027182	ENSMUST00000115733	Negative
TCONS_00027199	ENSMUST00000058902	Negative
TCONS_00027200	ENSMUST00000058902	Negative
TCONS_00027230	ENSMUST00000152094	Negative
TCONS_00027308	ENSMUST00000154178	Negative
TCONS_00027309	ENSMUST00000154178	Negative
TCONS_00027310	ENSMUST00000067782	Negative
TCONS_00027311	ENSMUST00000067782	Negative
TCONS_00033628	ENSMUST00000070610	Negative
TCONS_00033629	ENSMUST00000070610	Negative
TCONS_00033631	ENSMUST00000192767	Negative
TCONS_00033633	ENSMUST00000018990	Negative
TCONS_00027334	ENSMUST00000115733	Negative
TCONS_00033666	ENSMUST00000185722	Negative
TCONS_00027358	ENSMUST00000109290	Negative
TCONS_00033810	ENSMUST00000164848	Negative
TCONS_00027633	ENSMUST00000059458	Negative
TCONS_00027634	ENSMUST00000059458	Negative
TCONS_00027635	ENSMUST00000059458	Negative
TCONS_00034037	ENSMUST00000136021	Negative
TCONS_00034047	ENSMUST00000109072	Negative
TCONS_00027827	ENSMUST00000151854	Negative
TCONS_00027975	ENSMUST00000153209	Negative
TCONS_00027976	ENSMUST00000153209	Negative
TCONS_00034154	ENSMUST00000108318	Negative
TCONS_00034246	ENSMUST00000034964	Negative
TCONS_00028051	ENSMUST00000102711	Negative
TCONS_00034257	ENSMUST00000031004	Negative
TCONS_00034303	ENSMUST00000138391	Negative
TCONS_00028112	ENSMUST00000094151	Negative
TCONS_00028130	ENSMUST00000172714	Negative
TCONS_00028228	ENSMUST00000108721	Negative
TCONS_00028254	ENSMUST00000180821	Negative
TCONS_00028255	ENSMUST00000180821	Negative
TCONS_00028258	ENSMUST00000180821	Negative
TCONS_00028288	ENSMUST00000181687	Negative
TCONS_00028289	ENSMUST00000181687	Negative
TCONS_00028304	ENSMUST00000146020	Negative
TCONS_00028458	ENSMUST00000049091	Negative
TCONS_00028460	ENSMUST00000049091	Negative
TCONS_00028480	ENSMUST00000066679	Negative
TCONS_00034877	ENSMUST00000129992	Negative
TCONS_00028599	ENSMUST00000155625	Negative
TCONS_00034934	ENSMUST00000141832	Negative
TCONS_00034964	ENSMUST00000140555	Negative
TCONS_00028727	ENSMUST00000108648	Negative
TCONS_00028729	ENSMUST00000181261	Negative
TCONS_00028731	ENSMUST00000181261	Negative
TCONS_00035091	ENSMUST00000091137	Negative
TCONS_00035243	ENSMUST00000126760	Negative
TCONS_00035309	ENSMUST00000002436	Negative
TCONS_00035461	ENSMUST00000136894	Negative
TCONS_00035462	ENSMUST00000136894	Negative
TCONS_00035549	ENSMUST00000160975	Negative
TCONS_00035655	ENSMUST00000131398	Negative
TCONS_00029411	ENSMUST00000021204	Negative
TCONS_00035790	ENSMUST00000110299	Negative
TCONS_00035829	ENSMUST00000010421	Negative
TCONS_00035832	ENSMUST00000042075	Negative
TCONS_00029660	ENSMUST00000108294	Negative
TCONS_00035899	ENSMUST00000071325	Negative
TCONS_00035912	ENSMUST00000017783	Negative
TCONS_00035913	ENSMUST00000017783	Negative
TCONS_00035920	ENSMUST00000141790	Negative
TCONS_00035954	ENSMUST00000134148	Negative
TCONS_00029828	ENSMUST00000041065	Negative
TCONS_00036039	ENSMUST00000038038	Negative
TCONS_00036088	ENSMUST00000041587	Negative
TCONS_00036178	ENSMUST00000130343	Negative
TCONS_00036180	ENSMUST00000130343	Negative
TCONS_00030146	ENSMUST00000018571	Negative
TCONS_00036321	ENSMUST00000129337	Negative
TCONS_00030316	ENSMUST00000144699	Negative
TCONS_00030317	ENSMUST00000107908	Negative
TCONS_00030319	ENSMUST00000136201	Negative
TCONS_00030320	ENSMUST00000136201	Negative
TCONS_00030321	ENSMUST00000136201	Negative
TCONS_00030327	ENSMUST00000000287	Negative
TCONS_00030328	ENSMUST00000000287	Negative
TCONS_00030329	ENSMUST00000000287	Negative
TCONS_00036375	ENSMUST00000109527	Negative
TCONS_00030365	ENSMUST00000063414	Negative
TCONS_00030434	ENSMUST00000161659	Negative
TCONS_00036437	ENSMUST00000161659	Negative
TCONS_00030473	ENSMUST00000120375	Negative
TCONS_00036574	ENSMUST00000105378	Negative
TCONS_00030611	ENSMUST00000021246	Negative
TCONS_00030624	ENSMUST00000107657	Negative
TCONS_00036681	ENSMUST00000147710	Negative
TCONS_00030650	ENSMUST00000062652	Negative
TCONS_00030651	ENSMUST00000062652	Negative
TCONS_00030652	ENSMUST00000062652	Negative
TCONS_00030653	ENSMUST00000062652	Negative
TCONS_00030654	ENSMUST00000062652	Negative
TCONS_00030655	ENSMUST00000062652	Negative
TCONS_00030656	ENSMUST00000062652	Negative
TCONS_00030659	ENSMUST00000062652	Negative
TCONS_00030661	ENSMUST00000062652	Negative
TCONS_00030662	ENSMUST00000062652	Negative
TCONS_00036715	ENSMUST00000168565	Negative
TCONS_00030685	ENSMUST00000001479	Negative
TCONS_00030822	ENSMUST00000190847	Negative
TCONS_00030832	ENSMUST00000107165	Negative
TCONS_00036909	ENSMUST00000152102	Negative
TCONS_00030928	ENSMUST00000165640	Negative
TCONS_00030929	ENSMUST00000031707	Negative
TCONS_00037257	ENSMUST00000187880	Negative
TCONS_00037258	ENSMUST00000187880	Negative
TCONS_00031207	ENSMUST00000140247	Negative
TCONS_00037499	ENSMUST00000154798	Negative
TCONS_00037560	ENSMUST00000124965	Negative
TCONS_00037562	ENSMUST00000150275	Negative
TCONS_00031352	ENSMUST00000131731	Negative
TCONS_00031356	ENSMUST00000184504	Negative
TCONS_00031381	ENSMUST00000134266	Negative
TCONS_00031529	ENSMUST00000167787	Negative
TCONS_00031530	ENSMUST00000025288	Negative
TCONS_00031533	ENSMUST00000106762	Negative
TCONS_00031542	ENSMUST00000106762	Negative
TCONS_00031543	ENSMUST00000018577	Negative
TCONS_00031627	ENSMUST00000188296	Negative
TCONS_00031721	ENSMUST00000100248	Negative
TCONS_00038062	ENSMUST00000137585	Negative
TCONS_00038143	ENSMUST00000021079	Negative
TCONS_00038156	ENSMUST00000044217	Negative
TCONS_00038225	ENSMUST00000056978	Negative
TCONS_00031968	ENSMUST00000029770	Negative
TCONS_00031988	ENSMUST00000122836	Negative
TCONS_00031991	ENSMUST00000142480	Negative
TCONS_00032015	ENSMUST00000047425	Negative
TCONS_00038451	ENSMUST00000055389	Negative
TCONS_00038452	ENSMUST00000077666	Negative
TCONS_00038458	ENSMUST00000127383	Negative
TCONS_00038564	ENSMUST00000173408	Negative
TCONS_00032215	ENSMUST00000026665	Negative
TCONS_00032345	ENSMUST00000087204	Negative
TCONS_00032351	ENSMUST00000103017	Negative
TCONS_00038748	ENSMUST00000137619	Negative
TCONS_00038749	ENSMUST00000026899	Negative
TCONS_00038756	ENSMUST00000128827	Negative
TCONS_00038769	ENSMUST00000160609	Negative
TCONS_00032474	ENSMUST00000140681	Negative
TCONS_00045796	ENSMUST00000172838	Negative
TCONS_00043371	ENSMUST00000021001	Negative
TCONS_00043373	ENSMUST00000021001	Negative
TCONS_00043374	ENSMUST00000021001	Negative
TCONS_00045798	ENSMUST00000180719	Negative
TCONS_00045805	ENSMUST00000173847	Negative
TCONS_00043451	ENSMUST00000111178	Negative
TCONS_00045834	ENSMUST00000073581	Negative
TCONS_00043616	ENSMUST00000071103	Negative
TCONS_00045931	ENSMUST00000020904	Negative
TCONS_00045961	ENSMUST00000046011	Negative
TCONS_00043670	ENSMUST00000180696	Negative
TCONS_00045963	ENSMUST00000155707	Negative
TCONS_00043680	ENSMUST00000019927	Negative
TCONS_00043687	ENSMUST00000123391	Negative
TCONS_00043688	ENSMUST00000123391	Negative
TCONS_00045977	ENSMUST00000087622	Negative
TCONS_00043713	ENSMUST00000183315	Negative
TCONS_00043714	ENSMUST00000140710	Negative
TCONS_00043715	ENSMUST00000142092	Negative
TCONS_00043717	ENSMUST00000140710	Negative
TCONS_00043722	ENSMUST00000177691	Negative
TCONS_00043767	ENSMUST00000108155	Negative
TCONS_00046118	ENSMUST00000115839	Negative
TCONS_00046142	ENSMUST00000036862	Negative
TCONS_00046143	ENSMUST00000036862	Negative
TCONS_00043839	ENSMUST00000085469	Negative
TCONS_00046184	ENSMUST00000140569	Negative
TCONS_00043879	ENSMUST00000042345	Negative
TCONS_00046212	ENSMUST00000163677	Negative
TCONS_00046214	ENSMUST00000163677	Negative
TCONS_00043926	ENSMUST00000089302	Negative
TCONS_00046278	ENSMUST00000143771	Negative
TCONS_00043978	ENSMUST00000021438	Negative
TCONS_00044009	ENSMUST00000037488	Negative
TCONS_00044017	ENSMUST00000136132	Negative
TCONS_00044049	ENSMUST00000084007	Negative
TCONS_00044054	ENSMUST00000173529	Negative
TCONS_00046379	ENSMUST00000110708	Negative
TCONS_00046380	ENSMUST00000164243	Negative
TCONS_00046382	ENSMUST00000177978	Negative
TCONS_00046417	ENSMUST00000153250	Negative
TCONS_00044123	ENSMUST00000165134	Negative
TCONS_00044183	ENSMUST00000076052	Negative
TCONS_00044248	ENSMUST00000140391	Negative
TCONS_00044258	ENSMUST00000066674	Negative
TCONS_00046503	ENSMUST00000120933	Negative
TCONS_00046509	ENSMUST00000167286	Negative
TCONS_00044269	ENSMUST00000054544	Negative
TCONS_00044286	ENSMUST00000021368	Negative
TCONS_00044299	ENSMUST00000049239	Negative
TCONS_00044300	ENSMUST00000049239	Negative
TCONS_00044302	ENSMUST00000049239	Negative
TCONS_00044364	ENSMUST00000126923	Negative
TCONS_00046656	ENSMUST00000021530	Negative
TCONS_00044443	ENSMUST00000021447	Negative
TCONS_00044447	ENSMUST00000148272	Negative
TCONS_00044517	ENSMUST00000152924	Negative
TCONS_00044540	ENSMUST00000043349	Negative
TCONS_00046767	ENSMUST00000123317	Negative
TCONS_00046769	ENSMUST00000190288	Negative
TCONS_00046784	ENSMUST00000102711	Negative
TCONS_00044616	ENSMUST00000161951	Negative
TCONS_00046834	ENSMUST00000025656	Negative
TCONS_00044795	ENSMUST00000163231	Negative
TCONS_00044813	ENSMUST00000110249	Negative
TCONS_00046968	ENSMUST00000177114	Negative
TCONS_00044998	ENSMUST00000164713	Negative
TCONS_00047099	ENSMUST00000146000	Negative
TCONS_00047135	ENSMUST00000044003	Negative
TCONS_00045079	ENSMUST00000048305	Negative
TCONS_00045080	ENSMUST00000180800	Negative
TCONS_00045081	ENSMUST00000180800	Negative
TCONS_00045275	ENSMUST00000136175	Negative
TCONS_00047419	ENSMUST00000149561	Negative
TCONS_00045496	ENSMUST00000155242	Negative
TCONS_00045513	ENSMUST00000180988	Negative
TCONS_00045603	ENSMUST00000054815	Negative
TCONS_00047515	ENSMUST00000117694	Negative
TCONS_00047564	ENSMUST00000128048	Negative
TCONS_00047565	ENSMUST00000106633	Negative
TCONS_00047568	ENSMUST00000145767	Negative
TCONS_00047569	ENSMUST00000106633	Negative
TCONS_00045703	ENSMUST00000192188	Negative
TCONS_00045711	ENSMUST00000103420	Negative
TCONS_00054153	ENSMUST00000122940	Negative
TCONS_00054344	ENSMUST00000115724	Negative
TCONS_00054381	ENSMUST00000103554	Negative
TCONS_00054453	ENSMUST00000167623	Negative
TCONS_00054541	ENSMUST00000114000	Negative
TCONS_00052263	ENSMUST00000037302	Negative
TCONS_00052272	ENSMUST00000006900	Negative
TCONS_00052273	ENSMUST00000006900	Negative
TCONS_00052335	ENSMUST00000067230	Negative
TCONS_00052344	ENSMUST00000139576	Negative
TCONS_00052363	ENSMUST00000021785	Negative
TCONS_00052374	ENSMUST00000126138	Negative
TCONS_00052380	ENSMUST00000178294	Negative
TCONS_00052438	ENSMUST00000056427	Negative
TCONS_00052457	ENSMUST00000171258	Negative
TCONS_00052460	ENSMUST00000171258	Negative
TCONS_00052461	ENSMUST00000164421	Negative
TCONS_00052482	ENSMUST00000099414	Negative
TCONS_00054861	ENSMUST00000037232	Negative
TCONS_00054862	ENSMUST00000037232	Negative
TCONS_00054880	ENSMUST00000125252	Negative
TCONS_00052519	ENSMUST00000160046	Negative
TCONS_00052544	ENSMUST00000021794	Negative
TCONS_00052546	ENSMUST00000021794	Negative
TCONS_00052548	ENSMUST00000021794	Negative
TCONS_00052549	ENSMUST00000021794	Negative
TCONS_00052600	ENSMUST00000030290	Negative
TCONS_00052652	ENSMUST00000021803	Negative
TCONS_00055063	ENSMUST00000021824	Negative
TCONS_00055112	ENSMUST00000068258	Negative
TCONS_00055113	ENSMUST00000156605	Negative
TCONS_00052776	ENSMUST00000160159	Negative
TCONS_00052777	ENSMUST00000160159	Negative
TCONS_00052778	ENSMUST00000160159	Negative
TCONS_00052779	ENSMUST00000160159	Negative
TCONS_00052780	ENSMUST00000160159	Negative
TCONS_00052782	ENSMUST00000160159	Negative
TCONS_00052861	ENSMUST00000099496	Negative
TCONS_00055234	ENSMUST00000178908	Negative
TCONS_00055235	ENSMUST00000178908	Negative
TCONS_00055292	ENSMUST00000021959	Negative
TCONS_00052974	ENSMUST00000091579	Negative
TCONS_00052975	ENSMUST00000091579	Negative
TCONS_00052977	ENSMUST00000043605	Negative
TCONS_00052978	ENSMUST00000043605	Negative
TCONS_00052979	ENSMUST00000043605	Negative
TCONS_00052980	ENSMUST00000043605	Negative
TCONS_00055480	ENSMUST00000099449	Negative
TCONS_00053049	ENSMUST00000099449	Negative
TCONS_00055540	ENSMUST00000069692	Negative
TCONS_00055541	ENSMUST00000021911	Negative
TCONS_00053089	ENSMUST00000099441	Negative
TCONS_00055625	ENSMUST00000180834	Negative
TCONS_00055677	ENSMUST00000150123	Negative
TCONS_00055680	ENSMUST00000052472	Negative
TCONS_00053162	ENSMUST00000057070	Negative
TCONS_00053174	ENSMUST00000012314	Negative
TCONS_00053175	ENSMUST00000012314	Negative
TCONS_00053176	ENSMUST00000138725	Negative
TCONS_00053177	ENSMUST00000012314	Negative
TCONS_00055767	ENSMUST00000012725	Negative
TCONS_00055768	ENSMUST00000180422	Negative
TCONS_00053198	ENSMUST00000045827	Negative
TCONS_00053199	ENSMUST00000045827	Negative
TCONS_00053227	ENSMUST00000002765	Negative
TCONS_00055822	ENSMUST00000022098	Negative
TCONS_00053290	ENSMUST00000189965	Negative
TCONS_00055895	ENSMUST00000182639	Negative
TCONS_00055901	ENSMUST00000182639	Negative
TCONS_00053337	ENSMUST00000185962	Negative
TCONS_00053374	ENSMUST00000183171	Negative
TCONS_00055997	ENSMUST00000184333	Negative
TCONS_00056006	ENSMUST00000005722	Negative
TCONS_00053524	ENSMUST00000022115	Negative
TCONS_00053526	ENSMUST00000022115	Negative
TCONS_00053527	ENSMUST00000022115	Negative
TCONS_00053537	ENSMUST00000193984	Negative
TCONS_00056081	ENSMUST00000187307	Negative
TCONS_00056134	ENSMUST00000062161	Negative
TCONS_00053578	ENSMUST00000078094	Negative
TCONS_00053579	ENSMUST00000078094	Negative
TCONS_00053594	ENSMUST00000106307	Negative
TCONS_00053631	ENSMUST00000129530	Negative
TCONS_00053697	ENSMUST00000131644	Negative
TCONS_00053700	ENSMUST00000040972	Negative
TCONS_00053757	ENSMUST00000117913	Negative
TCONS_00056385	ENSMUST00000185979	Negative
TCONS_00053788	ENSMUST00000123398	Negative
TCONS_00053854	ENSMUST00000190801	Negative
TCONS_00056537	ENSMUST00000147023	Negative
TCONS_00053959	ENSMUST00000045766	Negative
TCONS_00054077	ENSMUST00000121069	Negative
TCONS_00056639	ENSMUST00000178948	Negative
TCONS_00056640	ENSMUST00000099147	Negative
TCONS_00056652	ENSMUST00000063249	Negative
TCONS_00056653	ENSMUST00000038900	Negative
TCONS_00060769	ENSMUST00000182735	Negative
TCONS_00060805	ENSMUST00000095172	Negative
TCONS_00060808	ENSMUST00000061274	Negative
TCONS_00063489	ENSMUST00000057015	Negative
TCONS_00063493	ENSMUST00000023330	Negative
TCONS_00060905	ENSMUST00000168710	Negative
TCONS_00063561	ENSMUST00000069692	Negative
TCONS_00060925	ENSMUST00000099046	Negative
TCONS_00063586	ENSMUST00000140021	Negative
TCONS_00060946	ENSMUST00000144797	Negative
TCONS_00060948	ENSMUST00000161989	Negative
TCONS_00060949	ENSMUST00000161989	Negative
TCONS_00060951	ENSMUST00000035340	Negative
TCONS_00060952	ENSMUST00000035340	Negative
TCONS_00060954	ENSMUST00000035340	Negative
TCONS_00060955	ENSMUST00000035340	Negative
TCONS_00060957	ENSMUST00000035340	Negative
TCONS_00061220	ENSMUST00000140701	Negative
TCONS_00061221	ENSMUST00000140701	Negative
TCONS_00061222	ENSMUST00000130736	Negative
TCONS_00064062	ENSMUST00000017290	Negative
TCONS_00061571	ENSMUST00000022378	Negative
TCONS_00064333	ENSMUST00000022380	Negative
TCONS_00061576	ENSMUST00000073581	Negative
TCONS_00064343	ENSMUST00000107071	Negative
TCONS_00064346	ENSMUST00000187429	Negative
TCONS_00064371	ENSMUST00000131006	Negative
TCONS_00064372	ENSMUST00000131006	Negative
TCONS_00064393	ENSMUST00000125113	Negative
TCONS_00064394	ENSMUST00000125113	Negative
TCONS_00061770	ENSMUST00000175096	Negative
TCONS_00064536	ENSMUST00000178092	Negative
TCONS_00061887	ENSMUST00000125592	Negative
TCONS_00061891	ENSMUST00000164655	Negative
TCONS_00061920	ENSMUST00000122823	Negative
TCONS_00061921	ENSMUST00000122823	Negative
TCONS_00061923	ENSMUST00000122823	Negative
TCONS_00061925	ENSMUST00000122823	Negative
TCONS_00064666	ENSMUST00000114644	Negative
TCONS_00064760	ENSMUST00000121963	Negative
TCONS_00062255	ENSMUST00000022787	Negative
TCONS_00062384	ENSMUST00000136270	Negative
TCONS_00062443	ENSMUST00000022518	Negative
TCONS_00065130	ENSMUST00000182325	Negative
TCONS_00062613	ENSMUST00000022609	Negative
TCONS_00062702	ENSMUST00000184652	Negative
TCONS_00062714	ENSMUST00000184652	Negative
TCONS_00065339	ENSMUST00000100420	Negative
TCONS_00065354	ENSMUST00000033427	Negative
TCONS_00065355	ENSMUST00000033427	Negative
TCONS_00065474	ENSMUST00000149398	Negative
TCONS_00062806	ENSMUST00000022704	Negative
TCONS_00062819	ENSMUST00000114446	Negative
TCONS_00065562	ENSMUST00000181157	Negative
TCONS_00065564	ENSMUST00000040990	Negative
TCONS_00065565	ENSMUST00000040990	Negative
TCONS_00065605	ENSMUST00000174403	Negative
TCONS_00062951	ENSMUST00000143329	Negative
TCONS_00065611	ENSMUST00000146749	Negative
TCONS_00065615	ENSMUST00000125008	Negative
TCONS_00062962	ENSMUST00000168889	Negative
TCONS_00062964	ENSMUST00000124531	Negative
TCONS_00062967	ENSMUST00000021453	Negative
TCONS_00062986	ENSMUST00000081799	Negative
TCONS_00065655	ENSMUST00000168630	Negative
TCONS_00065709	ENSMUST00000089948	Negative
TCONS_00065710	ENSMUST00000089948	Negative
TCONS_00065712	ENSMUST00000089948	Negative
TCONS_00065713	ENSMUST00000089948	Negative
TCONS_00065714	ENSMUST00000089948	Negative
TCONS_00065715	ENSMUST00000110253	Negative
TCONS_00065716	ENSMUST00000110253	Negative
TCONS_00063053	ENSMUST00000144141	Negative
TCONS_00065796	ENSMUST00000090746	Negative
TCONS_00063098	ENSMUST00000187695	Negative
TCONS_00065808	ENSMUST00000080336	Negative
TCONS_00065855	ENSMUST00000167459	Negative
TCONS_00065879	ENSMUST00000039803	Negative
TCONS_00065884	ENSMUST00000044003	Negative
TCONS_00063194	ENSMUST00000131416	Negative
TCONS_00063227	ENSMUST00000135917	Negative
TCONS_00063229	ENSMUST00000135917	Negative
TCONS_00063231	ENSMUST00000000201	Negative
TCONS_00069166	ENSMUST00000082373	Negative
TCONS_00071746	ENSMUST00000144755	Negative
TCONS_00069298	ENSMUST00000160236	Negative
TCONS_00069330	ENSMUST00000181739	Negative
TCONS_00071780	ENSMUST00000110523	Negative
TCONS_00071784	ENSMUST00000089289	Negative
TCONS_00071836	ENSMUST00000180696	Negative
TCONS_00071856	ENSMUST00000022875	Negative
TCONS_00069477	ENSMUST00000090227	Negative
TCONS_00071893	ENSMUST00000042167	Negative
TCONS_00071894	ENSMUST00000042167	Negative
TCONS_00071895	ENSMUST00000042167	Negative
TCONS_00069580	ENSMUST00000118282	Negative
TCONS_00069581	ENSMUST00000101214	Negative
TCONS_00071975	ENSMUST00000193984	Negative
TCONS_00069590	ENSMUST00000107603	Negative
TCONS_00069596	ENSMUST00000136486	Negative
TCONS_00069597	ENSMUST00000136486	Negative
TCONS_00069604	ENSMUST00000034041	Negative
TCONS_00069607	ENSMUST00000034041	Negative
TCONS_00069610	ENSMUST00000181411	Negative
TCONS_00069612	ENSMUST00000181411	Negative
TCONS_00071997	ENSMUST00000027612	Negative
TCONS_00069629	ENSMUST00000049242	Negative
TCONS_00069630	ENSMUST00000029848	Negative
TCONS_00069632	ENSMUST00000020268	Negative
TCONS_00069633	ENSMUST00000110980	Negative
TCONS_00069634	ENSMUST00000020268	Negative
TCONS_00069635	ENSMUST00000049242	Negative
TCONS_00072180	ENSMUST00000062883	Negative
TCONS_00072218	ENSMUST00000127201	Negative
TCONS_00072286	ENSMUST00000087723	Negative
TCONS_00069812	ENSMUST00000022986	Negative
TCONS_00072294	ENSMUST00000068860	Negative
TCONS_00072318	ENSMUST00000100640	Negative
TCONS_00069841	ENSMUST00000074357	Negative
TCONS_00069842	ENSMUST00000074357	Negative
TCONS_00069912	ENSMUST00000181416	Negative
TCONS_00072345	ENSMUST00000150169	Negative
TCONS_00069939	ENSMUST00000176909	Negative
TCONS_00069941	ENSMUST00000176909	Negative
TCONS_00072391	ENSMUST00000188484	Negative
TCONS_00072484	ENSMUST00000109794	Negative
TCONS_00072486	ENSMUST00000107507	Negative
TCONS_00070076	ENSMUST00000142987	Negative
TCONS_00070115	ENSMUST00000133329	Negative
TCONS_00070282	ENSMUST00000137381	Negative
TCONS_00072910	ENSMUST00000134864	Negative
TCONS_00072957	ENSMUST00000053498	Negative
TCONS_00070419	ENSMUST00000025891	Negative
TCONS_00070428	ENSMUST00000039610	Negative
TCONS_00073116	ENSMUST00000023064	Negative
TCONS_00073120	ENSMUST00000046463	Negative
TCONS_00073185	ENSMUST00000109605	Negative
TCONS_00070659	ENSMUST00000192082	Negative
TCONS_00070780	ENSMUST00000156272	Negative
TCONS_00070781	ENSMUST00000048966	Negative
TCONS_00070782	ENSMUST00000048966	Negative
TCONS_00070784	ENSMUST00000048966	Negative
TCONS_00070805	ENSMUST00000058793	Negative
TCONS_00070806	ENSMUST00000058793	Negative
TCONS_00070807	ENSMUST00000058793	Negative
TCONS_00073384	ENSMUST00000023071	Negative
TCONS_00073394	ENSMUST00000065499	Negative
TCONS_00073396	ENSMUST00000111857	Negative
TCONS_00073398	ENSMUST00000175825	Negative
TCONS_00073423	ENSMUST00000189171	Negative
TCONS_00073456	ENSMUST00000127664	Negative
TCONS_00070961	ENSMUST00000140583	Negative
TCONS_00073499	ENSMUST00000168863	Negative
TCONS_00073643	ENSMUST00000133743	Negative
TCONS_00073698	ENSMUST00000123187	Negative
TCONS_00073706	ENSMUST00000180852	Negative
TCONS_00071142	ENSMUST00000023099	Negative
TCONS_00071146	ENSMUST00000133969	Negative
TCONS_00071156	ENSMUST00000146620	Negative
TCONS_00071199	ENSMUST00000096224	Negative
TCONS_00071221	ENSMUST00000023741	Negative
TCONS_00071223	ENSMUST00000023736	Negative
TCONS_00073999	ENSMUST00000193149	Negative
TCONS_00074000	ENSMUST00000099739	Negative
TCONS_00074001	ENSMUST00000099739	Negative
TCONS_00071240	ENSMUST00000127664	Negative
TCONS_00071251	ENSMUST00000064462	Negative
TCONS_00071299	ENSMUST00000161948	Negative
TCONS_00071300	ENSMUST00000161948	Negative
TCONS_00071321	ENSMUST00000176627	Negative
TCONS_00071330	ENSMUST00000177831	Negative
TCONS_00074083	ENSMUST00000171869	Negative
TCONS_00074085	ENSMUST00000067752	Negative
TCONS_00071383	ENSMUST00000161514	Negative
TCONS_00071385	ENSMUST00000070733	Negative
TCONS_00071386	ENSMUST00000070733	Negative
TCONS_00074211	ENSMUST00000108838	Negative
TCONS_00071638	ENSMUST00000194706	Negative
TCONS_00080822	ENSMUST00000176642	Negative
TCONS_00078310	ENSMUST00000134801	Negative
TCONS_00078331	ENSMUST00000090453	Negative
TCONS_00078355	ENSMUST00000071591	Negative
TCONS_00078356	ENSMUST00000071591	Negative
TCONS_00078357	ENSMUST00000071591	Negative
TCONS_00078451	ENSMUST00000162323	Negative
TCONS_00078456	ENSMUST00000181206	Negative
TCONS_00078457	ENSMUST00000164098	Negative
TCONS_00078458	ENSMUST00000164098	Negative
TCONS_00078459	ENSMUST00000164098	Negative
TCONS_00078460	ENSMUST00000164098	Negative
TCONS_00078461	ENSMUST00000164098	Negative
TCONS_00078462	ENSMUST00000164098	Negative
TCONS_00078463	ENSMUST00000164098	Negative
TCONS_00078464	ENSMUST00000187182	Negative
TCONS_00081127	ENSMUST00000149359	Negative
TCONS_00081256	ENSMUST00000115731	Negative
TCONS_00078672	ENSMUST00000115721	Negative
TCONS_00081334	ENSMUST00000071848	Negative
TCONS_00081335	ENSMUST00000170401	Negative
TCONS_00081388	ENSMUST00000167061	Negative
TCONS_00081432	ENSMUST00000156827	Negative
TCONS_00078933	ENSMUST00000153116	Negative
TCONS_00081469	ENSMUST00000185666	Negative
TCONS_00081471	ENSMUST00000142270	Negative
TCONS_00078946	ENSMUST00000103751	Negative
TCONS_00078947	ENSMUST00000103751	Negative
TCONS_00078948	ENSMUST00000103751	Negative
TCONS_00078949	ENSMUST00000140000	Negative
TCONS_00078950	ENSMUST00000103751	Negative
TCONS_00078951	ENSMUST00000103751	Negative
TCONS_00078952	ENSMUST00000103751	Negative
TCONS_00078953	ENSMUST00000103751	Negative
TCONS_00078954	ENSMUST00000103751	Negative
TCONS_00081499	ENSMUST00000023509	Negative
TCONS_00079111	ENSMUST00000123164	Negative
TCONS_00081697	ENSMUST00000171592	Negative
TCONS_00081702	ENSMUST00000181113	Negative
TCONS_00079331	ENSMUST00000153656	Negative
TCONS_00079333	ENSMUST00000125559	Negative
TCONS_00079424	ENSMUST00000179624	Negative
TCONS_00081807	ENSMUST00000115151	Negative
TCONS_00081843	ENSMUST00000039733	Negative
TCONS_00081849	ENSMUST00000023520	Negative
TCONS_00081850	ENSMUST00000023520	Negative
TCONS_00081851	ENSMUST00000023520	Negative
TCONS_00079601	ENSMUST00000149892	Negative
TCONS_00079602	ENSMUST00000149892	Negative
TCONS_00079607	ENSMUST00000122976	Negative
TCONS_00081908	ENSMUST00000172991	Negative
TCONS_00081909	ENSMUST00000114877	Negative
TCONS_00081910	ENSMUST00000172991	Negative
TCONS_00081911	ENSMUST00000172991	Negative
TCONS_00081912	ENSMUST00000172991	Negative
TCONS_00082011	ENSMUST00000061274	Negative
TCONS_00082063	ENSMUST00000148775	Negative
TCONS_00082121	ENSMUST00000048788	Negative
TCONS_00079989	ENSMUST00000130481	Negative
TCONS_00079992	ENSMUST00000130481	Negative
TCONS_00082212	ENSMUST00000187803	Negative
TCONS_00082256	ENSMUST00000181884	Negative
TCONS_00082257	ENSMUST00000181884	Negative
TCONS_00080047	ENSMUST00000021595	Negative
TCONS_00082291	ENSMUST00000031446	Negative
TCONS_00082292	ENSMUST00000031446	Negative
TCONS_00082293	ENSMUST00000031446	Negative
TCONS_00082294	ENSMUST00000031446	Negative
TCONS_00082358	ENSMUST00000181199	Negative
TCONS_00080119	ENSMUST00000145524	Negative
TCONS_00080121	ENSMUST00000145524	Negative
TCONS_00080123	ENSMUST00000023431	Negative
TCONS_00080126	ENSMUST00000185070	Negative
TCONS_00080161	ENSMUST00000135856	Negative
TCONS_00082442	ENSMUST00000122041	Negative
TCONS_00080183	ENSMUST00000125435	Negative
TCONS_00080206	ENSMUST00000023614	Negative
TCONS_00080219	ENSMUST00000040248	Negative
TCONS_00082529	ENSMUST00000156236	Negative
TCONS_00082540	ENSMUST00000170464	Negative
TCONS_00080247	ENSMUST00000128425	Negative
TCONS_00082546	ENSMUST00000110969	Negative
TCONS_00080252	ENSMUST00000156010	Negative
TCONS_00080289	ENSMUST00000114231	Negative
TCONS_00080330	ENSMUST00000166277	Negative
TCONS_00082782	ENSMUST00000138841	Negative
TCONS_00080429	ENSMUST00000039280	Negative
TCONS_00080452	ENSMUST00000023698	Negative
TCONS_00082877	ENSMUST00000195093	Negative
TCONS_00082879	ENSMUST00000195093	Negative
TCONS_00082885	ENSMUST00000144215	Negative
TCONS_00080511	ENSMUST00000128975	Negative
TCONS_00082987	ENSMUST00000039659	Negative
TCONS_00082991	ENSMUST00000045004	Negative
TCONS_00080597	ENSMUST00000040496	Negative
TCONS_00080598	ENSMUST00000040496	Negative
TCONS_00080605	ENSMUST00000040496	Negative
TCONS_00082998	ENSMUST00000020927	Negative
TCONS_00080611	ENSMUST00000099512	Negative
TCONS_00080613	ENSMUST00000134423	Negative
TCONS_00083049	ENSMUST00000115378	Negative
TCONS_00080701	ENSMUST00000131322	Negative
TCONS_00080702	ENSMUST00000131322	Negative
TCONS_00090114	ENSMUST00000164539	Negative
TCONS_00090115	ENSMUST00000164539	Negative
TCONS_00090116	ENSMUST00000164539	Negative
TCONS_00086645	ENSMUST00000024709	Negative
TCONS_00086804	ENSMUST00000162492	Negative
TCONS_00090203	ENSMUST00000142594	Negative
TCONS_00086860	ENSMUST00000042296	Negative
TCONS_00086933	ENSMUST00000063517	Negative
TCONS_00090293	ENSMUST00000114964	Negative
TCONS_00090294	ENSMUST00000156619	Negative
TCONS_00090295	ENSMUST00000114964	Negative
TCONS_00086945	ENSMUST00000186604	Negative
TCONS_00086946	ENSMUST00000186604	Negative
TCONS_00090301	ENSMUST00000097403	Negative
TCONS_00086998	ENSMUST00000175768	Negative
TCONS_00090347	ENSMUST00000049388	Negative
TCONS_00090383	ENSMUST00000055352	Negative
TCONS_00087042	ENSMUST00000014913	Negative
TCONS_00090404	ENSMUST00000173159	Negative
TCONS_00087082	ENSMUST00000062804	Negative
TCONS_00087086	ENSMUST00000147630	Negative
TCONS_00090426	ENSMUST00000075099	Negative
TCONS_00087154	ENSMUST00000162998	Negative
TCONS_00087321	ENSMUST00000127144	Negative
TCONS_00090601	ENSMUST00000186914	Negative
TCONS_00090602	ENSMUST00000186914	Negative
TCONS_00090695	ENSMUST00000117337	Negative
TCONS_00090697	ENSMUST00000117337	Negative
TCONS_00090814	ENSMUST00000164251	Negative
TCONS_00087469	ENSMUST00000148360	Negative
TCONS_00087602	ENSMUST00000140304	Negative
TCONS_00087603	ENSMUST00000026823	Negative
TCONS_00087611	ENSMUST00000120691	Negative
TCONS_00091132	ENSMUST00000152107	Negative
TCONS_00087681	ENSMUST00000049206	Negative
TCONS_00091146	ENSMUST00000172664	Negative
TCONS_00087707	ENSMUST00000172664	Negative
TCONS_00087708	ENSMUST00000172664	Negative
TCONS_00091169	ENSMUST00000147139	Negative
TCONS_00087787	ENSMUST00000114859	Negative
TCONS_00091218	ENSMUST00000114849	Negative
TCONS_00091219	ENSMUST00000114849	Negative
TCONS_00091347	ENSMUST00000177542	Negative
TCONS_00091348	ENSMUST00000109891	Negative
TCONS_00091351	ENSMUST00000140197	Negative
TCONS_00091352	ENSMUST00000140197	Negative
TCONS_00091353	ENSMUST00000140197	Negative
TCONS_00091354	ENSMUST00000128256	Negative
TCONS_00088009	ENSMUST00000079924	Negative
TCONS_00091395	ENSMUST00000170651	Negative
TCONS_00091397	ENSMUST00000139013	Negative
TCONS_00091398	ENSMUST00000139013	Negative
TCONS_00091399	ENSMUST00000139013	Negative
TCONS_00088027	ENSMUST00000024831	Negative
TCONS_00088035	ENSMUST00000024832	Negative
TCONS_00091409	ENSMUST00000165149	Negative
TCONS_00088078	ENSMUST00000174766	Negative
TCONS_00091537	ENSMUST00000168285	Negative
TCONS_00088134	ENSMUST00000179695	Negative
TCONS_00088269	ENSMUST00000174250	Negative
TCONS_00088297	ENSMUST00000109236	Negative
TCONS_00088327	ENSMUST00000173590	Negative
TCONS_00091978	ENSMUST00000173550	Negative
TCONS_00091979	ENSMUST00000173550	Negative
TCONS_00092003	ENSMUST00000173600	Negative
TCONS_00088669	ENSMUST00000115861	Negative
TCONS_00092027	ENSMUST00000044804	Negative
TCONS_00092028	ENSMUST00000044804	Negative
TCONS_00092094	ENSMUST00000174630	Negative
TCONS_00088745	ENSMUST00000140990	Negative
TCONS_00088760	ENSMUST00000043757	Negative
TCONS_00088771	ENSMUST00000173900	Negative
TCONS_00092397	ENSMUST00000192833	Negative
TCONS_00092400	ENSMUST00000182520	Negative
TCONS_00092401	ENSMUST00000182520	Negative
TCONS_00092402	ENSMUST00000182520	Negative
TCONS_00092403	ENSMUST00000182520	Negative
TCONS_00088955	ENSMUST00000099091	Negative
TCONS_00088956	ENSMUST00000170186	Negative
TCONS_00089042	ENSMUST00000180519	Negative
TCONS_00089043	ENSMUST00000180519	Negative
TCONS_00089044	ENSMUST00000180519	Negative
TCONS_00089045	ENSMUST00000099490	Negative
TCONS_00089149	ENSMUST00000148656	Negative
TCONS_00089157	ENSMUST00000113335	Negative
TCONS_00092689	ENSMUST00000194580	Negative
TCONS_00092754	ENSMUST00000069597	Negative
TCONS_00092791	ENSMUST00000174647	Negative
TCONS_00092885	ENSMUST00000166562	Negative
TCONS_00092932	ENSMUST00000139654	Negative
TCONS_00092995	ENSMUST00000093939	Negative
TCONS_00092996	ENSMUST00000093939	Negative
TCONS_00089517	ENSMUST00000142267	Negative
TCONS_00089550	ENSMUST00000190681	Negative
TCONS_00089564	ENSMUST00000161369	Negative
TCONS_00089568	ENSMUST00000126494	Negative
TCONS_00093076	ENSMUST00000136627	Negative
TCONS_00093183	ENSMUST00000097288	Negative
TCONS_00089659	ENSMUST00000176549	Negative
TCONS_00089660	ENSMUST00000176549	Negative
TCONS_00089661	ENSMUST00000176549	Negative
TCONS_00093202	ENSMUST00000176549	Negative
TCONS_00093203	ENSMUST00000176549	Negative
TCONS_00093204	ENSMUST00000176549	Negative
TCONS_00093205	ENSMUST00000176549	Negative
TCONS_00093206	ENSMUST00000176549	Negative
TCONS_00093207	ENSMUST00000176549	Negative
TCONS_00093210	ENSMUST00000180743	Negative
TCONS_00089668	ENSMUST00000123686	Negative
TCONS_00089692	ENSMUST00000155204	Negative
TCONS_00093246	ENSMUST00000144142	Negative
TCONS_00093249	ENSMUST00000137830	Negative
TCONS_00093250	ENSMUST00000137830	Negative
TCONS_00093255	ENSMUST00000137830	Negative
TCONS_00093257	ENSMUST00000137830	Negative
TCONS_00089749	ENSMUST00000078459	Negative
TCONS_00089751	ENSMUST00000078459	Negative
TCONS_00089833	ENSMUST00000171451	Negative
TCONS_00093362	ENSMUST00000145524	Negative
TCONS_00093364	ENSMUST00000145524	Negative
TCONS_00089862	ENSMUST00000123872	Negative
TCONS_00089867	ENSMUST00000123872	Negative
TCONS_00089891	ENSMUST00000174063	Negative
TCONS_00089894	ENSMUST00000039769	Negative
TCONS_00093422	ENSMUST00000185174	Negative
TCONS_00089928	ENSMUST00000122920	Negative
TCONS_00093456	ENSMUST00000112305	Negative
TCONS_00093457	ENSMUST00000112305	Negative
TCONS_00093465	ENSMUST00000175898	Negative
TCONS_00089994	ENSMUST00000186211	Negative
TCONS_00090008	ENSMUST00000108556	Negative
TCONS_00090009	ENSMUST00000091920	Negative
TCONS_00090014	ENSMUST00000090318	Negative
TCONS_00093544	ENSMUST00000165234	Negative
TCONS_00090049	ENSMUST00000026208	Negative
TCONS_00090052	ENSMUST00000181623	Negative
TCONS_00090059	ENSMUST00000126025	Negative
TCONS_00090061	ENSMUST00000130240	Negative
TCONS_00090062	ENSMUST00000130240	Negative
TCONS_00093598	ENSMUST00000099278	Negative
TCONS_00097301	ENSMUST00000106344	Negative
TCONS_00097339	ENSMUST00000182178	Negative
TCONS_00097347	ENSMUST00000115870	Negative
TCONS_00097348	ENSMUST00000115870	Negative
TCONS_00099176	ENSMUST00000146865	Negative
TCONS_00097396	ENSMUST00000040500	Negative
TCONS_00097412	ENSMUST00000067947	Negative
TCONS_00099288	ENSMUST00000036615	Negative
TCONS_00097513	ENSMUST00000074613	Negative
TCONS_00097617	ENSMUST00000050123	Negative
TCONS_00097618	ENSMUST00000025166	Negative
TCONS_00097652	ENSMUST00000099931	Negative
TCONS_00099411	ENSMUST00000140583	Negative
TCONS_00099432	ENSMUST00000025264	Negative
TCONS_00099433	ENSMUST00000025264	Negative
TCONS_00099434	ENSMUST00000025264	Negative
TCONS_00099436	ENSMUST00000025264	Negative
TCONS_00099442	ENSMUST00000025239	Negative
TCONS_00099523	ENSMUST00000180512	Negative
TCONS_00097851	ENSMUST00000123242	Negative
TCONS_00097852	ENSMUST00000123242	Negative
TCONS_00097853	ENSMUST00000123242	Negative
TCONS_00099583	ENSMUST00000144158	Negative
TCONS_00098099	ENSMUST00000154148	Negative
TCONS_00099691	ENSMUST00000140071	Negative
TCONS_00099712	ENSMUST00000137497	Negative
TCONS_00098152	ENSMUST00000166203	Negative
TCONS_00098220	ENSMUST00000180686	Negative
TCONS_00098234	ENSMUST00000151189	Negative
TCONS_00099865	ENSMUST00000153545	Negative
TCONS_00098326	ENSMUST00000125069	Negative
TCONS_00098350	ENSMUST00000035278	Negative
TCONS_00098351	ENSMUST00000074546	Negative
TCONS_00098355	ENSMUST00000074546	Negative
TCONS_00098361	ENSMUST00000074546	Negative
TCONS_00098362	ENSMUST00000074546	Negative
TCONS_00098363	ENSMUST00000074546	Negative
TCONS_00098364	ENSMUST00000165935	Negative
TCONS_00098365	ENSMUST00000074546	Negative
TCONS_00099932	ENSMUST00000127130	Negative
TCONS_00099934	ENSMUST00000127130	Negative
TCONS_00100023	ENSMUST00000167187	Negative
TCONS_00098530	ENSMUST00000182629	Negative
TCONS_00100101	ENSMUST00000127193	Negative
TCONS_00100134	ENSMUST00000127708	Negative
TCONS_00100161	ENSMUST00000025421	Negative
TCONS_00100166	ENSMUST00000148937	Negative
TCONS_00098623	ENSMUST00000031004	Negative
TCONS_00098625	ENSMUST00000130040	Negative
TCONS_00098728	ENSMUST00000021645	Negative
TCONS_00098881	ENSMUST00000025430	Negative
TCONS_00098882	ENSMUST00000162807	Negative
TCONS_00098977	ENSMUST00000043814	Negative
TCONS_00098994	ENSMUST00000182297	Negative
TCONS_00104958	ENSMUST00000091583	Negative
TCONS_00103003	ENSMUST00000172362	Negative
TCONS_00103077	ENSMUST00000094964	Negative
TCONS_00103078	ENSMUST00000094964	Negative
TCONS_00103079	ENSMUST00000094964	Negative
TCONS_00103146	ENSMUST00000059295	Negative
TCONS_00103147	ENSMUST00000059295	Negative
TCONS_00103148	ENSMUST00000059295	Negative
TCONS_00103149	ENSMUST00000059295	Negative
TCONS_00103150	ENSMUST00000059295	Negative
TCONS_00103151	ENSMUST00000059295	Negative
TCONS_00103172	ENSMUST00000180008	Negative
TCONS_00103197	ENSMUST00000025774	Negative
TCONS_00103254	ENSMUST00000172812	Negative
TCONS_00103256	ENSMUST00000172812	Negative
TCONS_00103257	ENSMUST00000172812	Negative
TCONS_00103261	ENSMUST00000174829	Negative
TCONS_00103262	ENSMUST00000025728	Negative
TCONS_00103264	ENSMUST00000025728	Negative
TCONS_00103275	ENSMUST00000167480	Negative
TCONS_00105411	ENSMUST00000025681	Negative
TCONS_00105433	ENSMUST00000099428	Negative
TCONS_00105557	ENSMUST00000029571	Negative
TCONS_00103539	ENSMUST00000170157	Negative
TCONS_00105564	ENSMUST00000107348	Negative
TCONS_00103669	ENSMUST00000191350	Negative
TCONS_00105653	ENSMUST00000168445	Negative
TCONS_00103755	ENSMUST00000189018	Negative
TCONS_00103756	ENSMUST00000189018	Negative
TCONS_00103757	ENSMUST00000189018	Negative
TCONS_00105742	ENSMUST00000163078	Negative
TCONS_00105799	ENSMUST00000025595	Negative
TCONS_00105818	ENSMUST00000105738	Negative
TCONS_00103899	ENSMUST00000188663	Negative
TCONS_00103919	ENSMUST00000138860	Negative
TCONS_00103920	ENSMUST00000138860	Negative
TCONS_00103960	ENSMUST00000177577	Negative
TCONS_00103964	ENSMUST00000131345	Negative
TCONS_00103965	ENSMUST00000034432	Negative
TCONS_00105964	ENSMUST00000177116	Negative
TCONS_00104099	ENSMUST00000151122	Negative
TCONS_00104169	ENSMUST00000147585	Negative
TCONS_00104172	ENSMUST00000128446	Negative
TCONS_00104174	ENSMUST00000129296	Negative
TCONS_00104176	ENSMUST00000148435	Negative
TCONS_00104220	ENSMUST00000035058	Negative
TCONS_00106178	ENSMUST00000149601	Negative
TCONS_00106179	ENSMUST00000149601	Negative
TCONS_00106234	ENSMUST00000130039	Negative
TCONS_00106235	ENSMUST00000130039	Negative
TCONS_00106242	ENSMUST00000037302	Negative
TCONS_00104396	ENSMUST00000045512	Negative
TCONS_00104397	ENSMUST00000045512	Negative
TCONS_00104398	ENSMUST00000145320	Negative
TCONS_00104424	ENSMUST00000163265	Negative
TCONS_00104425	ENSMUST00000163265	Negative
TCONS_00104426	ENSMUST00000163265	Negative
TCONS_00106357	ENSMUST00000141984	Negative
TCONS_00106361	ENSMUST00000160893	Negative
TCONS_00106362	ENSMUST00000160893	Negative
TCONS_00106450	ENSMUST00000026220	Negative
TCONS_00106451	ENSMUST00000026220	Negative
TCONS_00106452	ENSMUST00000026221	Negative
TCONS_00106453	ENSMUST00000026221	Negative
TCONS_00106454	ENSMUST00000026221	Negative
TCONS_00106457	ENSMUST00000181623	Negative
TCONS_00106458	ENSMUST00000026221	Negative
TCONS_00106492	ENSMUST00000060835	Negative
TCONS_00104580	ENSMUST00000026243	Negative
TCONS_00104581	ENSMUST00000026243	Negative
TCONS_00106569	ENSMUST00000176992	Negative
TCONS_00106601	ENSMUST00000175937	Negative
TCONS_00106653	ENSMUST00000099353	Negative
TCONS_00106654	ENSMUST00000099353	Negative
TCONS_00106655	ENSMUST00000099353	Negative
TCONS_00104717	ENSMUST00000094897	Negative
TCONS_00106714	ENSMUST00000003870	Negative
TCONS_00106715	ENSMUST00000003870	Negative
TCONS_00104732	ENSMUST00000180489	Negative
TCONS_00104733	ENSMUST00000180489	Negative
TCONS_00104764	ENSMUST00000144283	Negative
TCONS_00106769	ENSMUST00000043150	Negative
TCONS_00104873	ENSMUST00000129100	Negative
TCONS_00104919	ENSMUST00000025955	Negative
TCONS_00116610	ENSMUST00000195820	Negative
TCONS_00116611	ENSMUST00000195820	Negative
TCONS_00116612	ENSMUST00000138462	Negative
TCONS_00116630	ENSMUST00000115019	Negative
TCONS_00116631	ENSMUST00000115019	Negative
TCONS_00109224	ENSMUST00000045705	Negative
TCONS_00116658	ENSMUST00000027988	Negative
TCONS_00109229	ENSMUST00000043864	Negative
TCONS_00109239	ENSMUST00000026924	Negative
TCONS_00109240	ENSMUST00000026924	Negative
TCONS_00109273	ENSMUST00000076071	Negative
TCONS_00116801	ENSMUST00000041105	Negative
TCONS_00117023	ENSMUST00000028076	Negative
TCONS_00117044	ENSMUST00000043150	Negative
TCONS_00117138	ENSMUST00000089874	Negative
TCONS_00117158	ENSMUST00000112107	Negative
TCONS_00109832	ENSMUST00000153338	Negative
TCONS_00109833	ENSMUST00000153338	Negative
TCONS_00109835	ENSMUST00000114497	Negative
TCONS_00117367	ENSMUST00000141708	Negative
TCONS_00110092	ENSMUST00000129520	Negative
TCONS_00110093	ENSMUST00000129520	Negative
TCONS_00110094	ENSMUST00000129520	Negative
TCONS_00110164	ENSMUST00000150121	Negative
TCONS_00110165	ENSMUST00000149850	Negative
TCONS_00110166	ENSMUST00000150121	Negative
TCONS_00110171	ENSMUST00000140074	Negative
TCONS_00110179	ENSMUST00000028288	Negative
TCONS_00117688	ENSMUST00000102891	Negative
TCONS_00117690	ENSMUST00000102891	Negative
TCONS_00110351	ENSMUST00000028157	Negative
TCONS_00110352	ENSMUST00000028157	Negative
TCONS_00110355	ENSMUST00000145690	Negative
TCONS_00110356	ENSMUST00000145690	Negative
TCONS_00110357	ENSMUST00000145690	Negative
TCONS_00110387	ENSMUST00000170773	Negative
TCONS_00117841	ENSMUST00000136444	Negative
TCONS_00117842	ENSMUST00000149379	Negative
TCONS_00117845	ENSMUST00000134152	Negative
TCONS_00110575	ENSMUST00000145224	Negative
TCONS_00110635	ENSMUST00000141080	Negative
TCONS_00117936	ENSMUST00000146702	Negative
TCONS_00118011	ENSMUST00000169333	Negative
TCONS_00118015	ENSMUST00000154296	Negative
TCONS_00118018	ENSMUST00000154296	Negative
TCONS_00118226	ENSMUST00000137478	Negative
TCONS_00111100	ENSMUST00000161108	Negative
TCONS_00111136	ENSMUST00000130083	Negative
TCONS_00111157	ENSMUST00000160939	Negative
TCONS_00118598	ENSMUST00000038407	Negative
TCONS_00111469	ENSMUST00000078324	Negative
TCONS_00111470	ENSMUST00000078324	Negative
TCONS_00118842	ENSMUST00000170430	Negative
TCONS_00118843	ENSMUST00000178195	Negative
TCONS_00118844	ENSMUST00000170430	Negative
TCONS_00118845	ENSMUST00000178195	Negative
TCONS_00118846	ENSMUST00000178195	Negative
TCONS_00118849	ENSMUST00000169687	Negative
TCONS_00118850	ENSMUST00000169687	Negative
TCONS_00111539	ENSMUST00000028175	Negative
TCONS_00111540	ENSMUST00000153052	Negative
TCONS_00111541	ENSMUST00000153052	Negative
TCONS_00111601	ENSMUST00000090925	Negative
TCONS_00111603	ENSMUST00000144893	Negative
TCONS_00118989	ENSMUST00000160970	Negative
TCONS_00111668	ENSMUST00000107184	Negative
TCONS_00111682	ENSMUST00000075052	Negative
TCONS_00111822	ENSMUST00000135459	Negative
TCONS_00119271	ENSMUST00000139695	Negative
TCONS_00119273	ENSMUST00000139695	Negative
TCONS_00112035	ENSMUST00000139252	Negative
TCONS_00112054	ENSMUST00000190845	Negative
TCONS_00112055	ENSMUST00000190845	Negative
TCONS_00119396	ENSMUST00000144040	Negative
TCONS_00119397	ENSMUST00000144040	Negative
TCONS_00119398	ENSMUST00000144040	Negative
TCONS_00119399	ENSMUST00000144040	Negative
TCONS_00112229	ENSMUST00000142982	Negative
TCONS_00119614	ENSMUST00000119768	Negative
TCONS_00112370	ENSMUST00000099930	Negative
TCONS_00112371	ENSMUST00000111601	Negative
TCONS_00119882	ENSMUST00000155234	Negative
TCONS_00119883	ENSMUST00000155234	Negative
TCONS_00112482	ENSMUST00000094964	Negative
TCONS_00112512	ENSMUST00000169699	Negative
TCONS_00112584	ENSMUST00000155122	Negative
TCONS_00119999	ENSMUST00000181526	Negative
TCONS_00112624	ENSMUST00000088194	Negative
TCONS_00120156	ENSMUST00000111297	Negative
TCONS_00112786	ENSMUST00000125488	Negative
TCONS_00112793	ENSMUST00000025663	Negative
TCONS_00112794	ENSMUST00000025663	Negative
TCONS_00112841	ENSMUST00000183110	Negative
TCONS_00112842	ENSMUST00000183110	Negative
TCONS_00112843	ENSMUST00000183110	Negative
TCONS_00112845	ENSMUST00000141955	Negative
TCONS_00120355	ENSMUST00000143622	Negative
TCONS_00120368	ENSMUST00000099684	Negative
TCONS_00112874	ENSMUST00000099683	Negative
TCONS_00112876	ENSMUST00000099683	Negative
TCONS_00112877	ENSMUST00000099683	Negative
TCONS_00112921	ENSMUST00000111194	Negative
TCONS_00112959	ENSMUST00000155733	Negative
TCONS_00113075	ENSMUST00000122965	Negative
TCONS_00113103	ENSMUST00000119296	Negative
TCONS_00120654	ENSMUST00000146110	Negative
TCONS_00120714	ENSMUST00000003705	Negative
TCONS_00113264	ENSMUST00000153726	Negative
TCONS_00113266	ENSMUST00000187687	Negative
TCONS_00113317	ENSMUST00000146006	Negative
TCONS_00120872	ENSMUST00000038341	Negative
TCONS_00120890	ENSMUST00000028802	Negative
TCONS_00120964	ENSMUST00000156510	Negative
TCONS_00113574	ENSMUST00000153868	Negative
TCONS_00121209	ENSMUST00000028668	Negative
TCONS_00113855	ENSMUST00000028844	Negative
TCONS_00113874	ENSMUST00000056146	Negative
TCONS_00121443	ENSMUST00000125049	Negative
TCONS_00121492	ENSMUST00000110344	Negative
TCONS_00113953	ENSMUST00000143065	Negative
TCONS_00113956	ENSMUST00000125354	Negative
TCONS_00113957	ENSMUST00000125354	Negative
TCONS_00113958	ENSMUST00000125354	Negative
TCONS_00121531	ENSMUST00000014505	Negative
TCONS_00121561	ENSMUST00000110315	Negative
TCONS_00121562	ENSMUST00000110315	Negative
TCONS_00121564	ENSMUST00000165505	Negative
TCONS_00114029	ENSMUST00000028882	Negative
TCONS_00121622	ENSMUST00000079964	Negative
TCONS_00114155	ENSMUST00000110218	Negative
TCONS_00121858	ENSMUST00000099307	Negative
TCONS_00121945	ENSMUST00000092990	Negative
TCONS_00114525	ENSMUST00000137180	Negative
TCONS_00114539	ENSMUST00000121108	Negative
TCONS_00121985	ENSMUST00000164107	Negative
TCONS_00122204	ENSMUST00000079247	Negative
TCONS_00114814	ENSMUST00000126979	Negative
TCONS_00115056	ENSMUST00000134508	Negative
TCONS_00115057	ENSMUST00000109669	Negative
TCONS_00122514	ENSMUST00000131801	Negative
TCONS_00122527	ENSMUST00000070782	Negative
TCONS_00115243	ENSMUST00000143663	Negative
TCONS_00122622	ENSMUST00000081202	Negative
TCONS_00122644	ENSMUST00000186977	Negative
TCONS_00115351	ENSMUST00000065291	Negative
TCONS_00122762	ENSMUST00000144092	Negative
TCONS_00122763	ENSMUST00000144092	Negative
TCONS_00122779	ENSMUST00000143911	Negative
TCONS_00115543	ENSMUST00000112542	Negative
TCONS_00115668	ENSMUST00000163979	Negative
TCONS_00115726	ENSMUST00000146204	Negative
TCONS_00115727	ENSMUST00000146204	Negative
TCONS_00115729	ENSMUST00000148674	Negative
TCONS_00123052	ENSMUST00000178684	Negative
TCONS_00123053	ENSMUST00000178684	Negative
TCONS_00123054	ENSMUST00000178684	Negative
TCONS_00115801	ENSMUST00000059826	Negative
TCONS_00115803	ENSMUST00000088041	Negative
TCONS_00115804	ENSMUST00000088041	Negative
TCONS_00115805	ENSMUST00000088041	Negative
TCONS_00123109	ENSMUST00000033899	Negative
TCONS_00123111	ENSMUST00000042771	Negative
TCONS_00115840	ENSMUST00000148262	Negative
TCONS_00123149	ENSMUST00000085793	Negative
TCONS_00115875	ENSMUST00000057207	Negative
TCONS_00115876	ENSMUST00000057207	Negative
TCONS_00123271	ENSMUST00000171799	Negative
TCONS_00123351	ENSMUST00000130761	Negative
TCONS_00123513	ENSMUST00000108935	Negative
TCONS_00123526	ENSMUST00000046704	Negative
TCONS_00123527	ENSMUST00000046704	Negative
TCONS_00123528	ENSMUST00000046704	Negative
TCONS_00123532	ENSMUST00000141203	Negative
TCONS_00116502	ENSMUST00000155947	Negative
TCONS_00134150	ENSMUST00000026284	Negative
TCONS_00129262	ENSMUST00000156264	Negative
TCONS_00129270	ENSMUST00000041124	Negative
TCONS_00129271	ENSMUST00000041124	Negative
TCONS_00129285	ENSMUST00000132978	Negative
TCONS_00129318	ENSMUST00000180838	Negative
TCONS_00129319	ENSMUST00000180838	Negative
TCONS_00129360	ENSMUST00000191802	Negative
TCONS_00134385	ENSMUST00000022119	Negative
TCONS_00134457	ENSMUST00000126948	Negative
TCONS_00134458	ENSMUST00000161726	Negative
TCONS_00134563	ENSMUST00000170795	Negative
TCONS_00134565	ENSMUST00000034240	Negative
TCONS_00129687	ENSMUST00000115554	Negative
TCONS_00129689	ENSMUST00000120232	Negative
TCONS_00129691	ENSMUST00000086122	Negative
TCONS_00134577	ENSMUST00000108265	Negative
TCONS_00129766	ENSMUST00000108219	Negative
TCONS_00129768	ENSMUST00000108219	Negative
TCONS_00129798	ENSMUST00000029222	Negative
TCONS_00129853	ENSMUST00000054145	Negative
TCONS_00134711	ENSMUST00000110231	Negative
TCONS_00130022	ENSMUST00000180278	Negative
TCONS_00134796	ENSMUST00000160956	Negative
TCONS_00134797	ENSMUST00000160956	Negative
TCONS_00134809	ENSMUST00000061260	Negative
TCONS_00134839	ENSMUST00000159145	Negative
TCONS_00134850	ENSMUST00000162320	Negative
TCONS_00134851	ENSMUST00000162320	Negative
TCONS_00130137	ENSMUST00000134530	Negative
TCONS_00134908	ENSMUST00000033419	Negative
TCONS_00134917	ENSMUST00000153273	Negative
TCONS_00134919	ENSMUST00000112200	Negative
TCONS_00130193	ENSMUST00000045766	Negative
TCONS_00130194	ENSMUST00000045766	Negative
TCONS_00130196	ENSMUST00000177125	Negative
TCONS_00134950	ENSMUST00000045766	Negative
TCONS_00135036	ENSMUST00000147139	Negative
TCONS_00135037	ENSMUST00000147139	Negative
TCONS_00135059	ENSMUST00000125272	Negative
TCONS_00135098	ENSMUST00000054237	Negative
TCONS_00130413	ENSMUST00000029374	Negative
TCONS_00135165	ENSMUST00000120516	Negative
TCONS_00130446	ENSMUST00000161895	Negative
TCONS_00130450	ENSMUST00000188418	Negative
TCONS_00130451	ENSMUST00000188418	Negative
TCONS_00130481	ENSMUST00000070368	Negative
TCONS_00130484	ENSMUST00000191233	Negative
TCONS_00135239	ENSMUST00000065904	Negative
TCONS_00130613	ENSMUST00000173408	Negative
TCONS_00130614	ENSMUST00000173408	Negative
TCONS_00135329	ENSMUST00000177434	Negative
TCONS_00130678	ENSMUST00000009713	Negative
TCONS_00130742	ENSMUST00000127497	Negative
TCONS_00130743	ENSMUST00000127497	Negative
TCONS_00130783	ENSMUST00000134530	Negative
TCONS_00135456	ENSMUST00000134965	Negative
TCONS_00130794	ENSMUST00000194514	Negative
TCONS_00130827	ENSMUST00000183532	Negative
TCONS_00130833	ENSMUST00000195708	Negative
TCONS_00130835	ENSMUST00000195708	Negative
TCONS_00130838	ENSMUST00000195708	Negative
TCONS_00130839	ENSMUST00000195708	Negative
TCONS_00135584	ENSMUST00000193204	Negative
TCONS_00130871	ENSMUST00000095950	Negative
TCONS_00130903	ENSMUST00000194580	Negative
TCONS_00130905	ENSMUST00000194580	Negative
TCONS_00130906	ENSMUST00000194580	Negative
TCONS_00130908	ENSMUST00000194580	Negative
TCONS_00130909	ENSMUST00000194580	Negative
TCONS_00130931	ENSMUST00000054990	Negative
TCONS_00130932	ENSMUST00000054990	Negative
TCONS_00135795	ENSMUST00000193229	Negative
TCONS_00135796	ENSMUST00000193229	Negative
TCONS_00135797	ENSMUST00000193229	Negative
TCONS_00135798	ENSMUST00000193229	Negative
TCONS_00135872	ENSMUST00000001455	Negative
TCONS_00135873	ENSMUST00000001455	Negative
TCONS_00135895	ENSMUST00000001451	Negative
TCONS_00135970	ENSMUST00000029696	Negative
TCONS_00135980	ENSMUST00000184014	Negative
TCONS_00135987	ENSMUST00000090942	Negative
TCONS_00135992	ENSMUST00000090942	Negative
TCONS_00131399	ENSMUST00000118587	Negative
TCONS_00131483	ENSMUST00000029559	Negative
TCONS_00131485	ENSMUST00000090908	Negative
TCONS_00131486	ENSMUST00000029553	Negative
TCONS_00131487	ENSMUST00000064639	Negative
TCONS_00136266	ENSMUST00000030243	Negative
TCONS_00131615	ENSMUST00000171551	Negative
TCONS_00136326	ENSMUST00000020212	Negative
TCONS_00136419	ENSMUST00000029795	Negative
TCONS_00136420	ENSMUST00000029795	Negative
TCONS_00136552	ENSMUST00000107201	Negative
TCONS_00136576	ENSMUST00000129267	Negative
TCONS_00136590	ENSMUST00000126405	Negative
TCONS_00136707	ENSMUST00000177801	Negative
TCONS_00136754	ENSMUST00000061618	Negative
TCONS_00136774	ENSMUST00000059003	Negative
TCONS_00136775	ENSMUST00000189537	Negative
TCONS_00136798	ENSMUST00000029744	Negative
TCONS_00136826	ENSMUST00000138014	Negative
TCONS_00136840	ENSMUST00000072600	Negative
TCONS_00132204	ENSMUST00000090750	Negative
TCONS_00132205	ENSMUST00000090750	Negative
TCONS_00132236	ENSMUST00000065793	Negative
TCONS_00136936	ENSMUST00000029462	Negative
TCONS_00136991	ENSMUST00000195164	Negative
TCONS_00136992	ENSMUST00000195164	Negative
TCONS_00132303	ENSMUST00000181052	Negative
TCONS_00132319	ENSMUST00000043259	Negative
TCONS_00132320	ENSMUST00000182605	Negative
TCONS_00132322	ENSMUST00000182605	Negative
TCONS_00132432	ENSMUST00000154505	Negative
TCONS_00132520	ENSMUST00000027247	Negative
TCONS_00132561	ENSMUST00000098763	Negative
TCONS_00132606	ENSMUST00000066537	Negative
TCONS_00132607	ENSMUST00000066537	Negative
TCONS_00132609	ENSMUST00000066537	Negative
TCONS_00137216	ENSMUST00000149225	Negative
TCONS_00137238	ENSMUST00000182132	Negative
TCONS_00132690	ENSMUST00000037302	Negative
TCONS_00137302	ENSMUST00000133043	Negative
TCONS_00132832	ENSMUST00000189335	Negative
TCONS_00132833	ENSMUST00000189335	Negative
TCONS_00137520	ENSMUST00000143325	Negative
TCONS_00132885	ENSMUST00000029574	Negative
TCONS_00132889	ENSMUST00000127704	Negative
TCONS_00137624	ENSMUST00000029571	Negative
TCONS_00132914	ENSMUST00000029570	Negative
TCONS_00132915	ENSMUST00000153108	Negative
TCONS_00137747	ENSMUST00000153473	Negative
TCONS_00137764	ENSMUST00000141135	Negative
TCONS_00133048	ENSMUST00000072769	Negative
TCONS_00137774	ENSMUST00000029766	Negative
TCONS_00133062	ENSMUST00000162947	Negative
TCONS_00137787	ENSMUST00000066728	Negative
TCONS_00137788	ENSMUST00000066728	Negative
TCONS_00137790	ENSMUST00000066728	Negative
TCONS_00137791	ENSMUST00000066728	Negative
TCONS_00137794	ENSMUST00000023820	Negative
TCONS_00137839	ENSMUST00000029603	Negative
TCONS_00133105	ENSMUST00000029598	Negative
TCONS_00133117	ENSMUST00000180852	Negative
TCONS_00137935	ENSMUST00000043108	Negative
TCONS_00137936	ENSMUST00000043108	Negative
TCONS_00133199	ENSMUST00000051737	Negative
TCONS_00133206	ENSMUST00000096285	Negative
TCONS_00133224	ENSMUST00000132057	Negative
TCONS_00137986	ENSMUST00000034644	Negative
TCONS_00137987	ENSMUST00000070125	Negative
TCONS_00137988	ENSMUST00000070125	Negative
TCONS_00133234	ENSMUST00000029653	Negative
TCONS_00133235	ENSMUST00000029653	Negative
TCONS_00133274	ENSMUST00000034163	Negative
TCONS_00133275	ENSMUST00000034163	Negative
TCONS_00133291	ENSMUST00000127664	Negative
TCONS_00138091	ENSMUST00000119159	Negative
TCONS_00138101	ENSMUST00000137905	Negative
TCONS_00133333	ENSMUST00000098603	Negative
TCONS_00133335	ENSMUST00000180471	Negative
TCONS_00133338	ENSMUST00000180471	Negative
TCONS_00133339	ENSMUST00000180471	Negative
TCONS_00138147	ENSMUST00000165323	Negative
TCONS_00138156	ENSMUST00000106291	Negative
TCONS_00138160	ENSMUST00000153412	Negative
TCONS_00138174	ENSMUST00000029810	Negative
TCONS_00138175	ENSMUST00000029810	Negative
TCONS_00133440	ENSMUST00000041577	Negative
TCONS_00133441	ENSMUST00000041577	Negative
TCONS_00138194	ENSMUST00000056758	Negative
TCONS_00138197	ENSMUST00000124777	Negative
TCONS_00133478	ENSMUST00000140032	Negative
TCONS_00138207	ENSMUST00000125226	Negative
TCONS_00138208	ENSMUST00000125226	Negative
TCONS_00133514	ENSMUST00000029805	Negative
TCONS_00138236	ENSMUST00000090171	Negative
TCONS_00138237	ENSMUST00000090171	Negative
TCONS_00138238	ENSMUST00000090171	Negative
TCONS_00138239	ENSMUST00000090171	Negative
TCONS_00138240	ENSMUST00000090171	Negative
TCONS_00138256	ENSMUST00000078961	Negative
TCONS_00138273	ENSMUST00000112513	Negative
TCONS_00138286	ENSMUST00000173780	Negative
TCONS_00133651	ENSMUST00000172916	Negative
TCONS_00133653	ENSMUST00000172916	Negative
TCONS_00138350	ENSMUST00000119173	Negative
TCONS_00133688	ENSMUST00000059091	Negative
TCONS_00133690	ENSMUST00000029929	Negative
TCONS_00133692	ENSMUST00000075496	Negative
TCONS_00133693	ENSMUST00000075496	Negative
TCONS_00138401	ENSMUST00000029848	Negative
TCONS_00133741	ENSMUST00000075099	Negative
TCONS_00133812	ENSMUST00000147113	Negative
TCONS_00133831	ENSMUST00000098518	Negative
TCONS_00133836	ENSMUST00000044795	Negative
TCONS_00133845	ENSMUST00000000001	Negative
TCONS_00133857	ENSMUST00000133672	Negative
TCONS_00138582	ENSMUST00000165478	Negative
TCONS_00138583	ENSMUST00000165478	Negative
TCONS_00138665	ENSMUST00000113614	Negative
TCONS_00138668	ENSMUST00000112711	Negative
TCONS_00138686	ENSMUST00000035577	Negative
TCONS_00147576	ENSMUST00000145083	Negative
TCONS_00147620	ENSMUST00000041048	Negative
TCONS_00142277	ENSMUST00000074103	Negative
TCONS_00147725	ENSMUST00000079960	Negative
TCONS_00147748	ENSMUST00000132010	Negative
TCONS_00142408	ENSMUST00000084892	Negative
TCONS_00142409	ENSMUST00000127399	Negative
TCONS_00147783	ENSMUST00000070755	Negative
TCONS_00142443	ENSMUST00000098260	Negative
TCONS_00142445	ENSMUST00000098260	Negative
TCONS_00147901	ENSMUST00000162293	Negative
TCONS_00147910	ENSMUST00000137293	Negative
TCONS_00142643	ENSMUST00000124050	Negative
TCONS_00142654	ENSMUST00000132558	Negative
TCONS_00147982	ENSMUST00000162716	Negative
TCONS_00148029	ENSMUST00000110557	Negative
TCONS_00148030	ENSMUST00000110557	Negative
TCONS_00148036	ENSMUST00000145176	Negative
TCONS_00148124	ENSMUST00000147108	Negative
TCONS_00142833	ENSMUST00000122441	Negative
TCONS_00148137	ENSMUST00000112707	Negative
TCONS_00148159	ENSMUST00000031355	Negative
TCONS_00148160	ENSMUST00000171644	Negative
TCONS_00142924	ENSMUST00000108050	Negative
TCONS_00148304	ENSMUST00000121728	Negative
TCONS_00148431	ENSMUST00000138073	Negative
TCONS_00148556	ENSMUST00000154121	Negative
TCONS_00143201	ENSMUST00000123899	Negative
TCONS_00148573	ENSMUST00000145756	Negative
TCONS_00148602	ENSMUST00000155730	Negative
TCONS_00148713	ENSMUST00000170683	Negative
TCONS_00148736	ENSMUST00000167623	Negative
TCONS_00143563	ENSMUST00000109283	Negative
TCONS_00143676	ENSMUST00000143618	Negative
TCONS_00143817	ENSMUST00000093802	Negative
TCONS_00143818	ENSMUST00000191034	Negative
TCONS_00149252	ENSMUST00000038166	Negative
TCONS_00149346	ENSMUST00000095852	Negative
TCONS_00143993	ENSMUST00000107131	Negative
TCONS_00143995	ENSMUST00000097981	Negative
TCONS_00143996	ENSMUST00000194241	Negative
TCONS_00143999	ENSMUST00000192322	Negative
TCONS_00144000	ENSMUST00000194241	Negative
TCONS_00144005	ENSMUST00000097981	Negative
TCONS_00144020	ENSMUST00000145501	Negative
TCONS_00144029	ENSMUST00000115647	Negative
TCONS_00149622	ENSMUST00000133772	Negative
TCONS_00149648	ENSMUST00000125681	Negative
TCONS_00149734	ENSMUST00000123107	Negative
TCONS_00144390	ENSMUST00000106788	Negative
TCONS_00149848	ENSMUST00000131440	Negative
TCONS_00149849	ENSMUST00000131440	Negative
TCONS_00144440	ENSMUST00000057043	Negative
TCONS_00150096	ENSMUST00000137570	Negative
TCONS_00144877	ENSMUST00000032157	Negative
TCONS_00150205	ENSMUST00000133046	Negative
TCONS_00150207	ENSMUST00000021930	Negative
TCONS_00150214	ENSMUST00000106475	Negative
TCONS_00150215	ENSMUST00000106475	Negative
TCONS_00150235	ENSMUST00000135573	Negative
TCONS_00144985	ENSMUST00000167381	Negative
TCONS_00145056	ENSMUST00000115861	Negative
TCONS_00150361	ENSMUST00000154501	Negative
TCONS_00145058	ENSMUST00000172305	Negative
TCONS_00145075	ENSMUST00000132073	Negative
TCONS_00145128	ENSMUST00000112147	Negative
TCONS_00150579	ENSMUST00000134147	Negative
TCONS_00145256	ENSMUST00000108078	Negative
TCONS_00145267	ENSMUST00000120383	Negative
TCONS_00145326	ENSMUST00000106224	Negative
TCONS_00150761	ENSMUST00000181292	Negative
TCONS_00150834	ENSMUST00000153742	Negative
TCONS_00150836	ENSMUST00000153742	Negative
TCONS_00150837	ENSMUST00000153742	Negative
TCONS_00150838	ENSMUST00000153742	Negative
TCONS_00150886	ENSMUST00000136756	Negative
TCONS_00145523	ENSMUST00000135003	Negative
TCONS_00150983	ENSMUST00000184063	Negative
TCONS_00145703	ENSMUST00000084264	Negative
TCONS_00145705	ENSMUST00000139281	Negative
TCONS_00145706	ENSMUST00000139281	Negative
TCONS_00151160	ENSMUST00000098760	Negative
TCONS_00145719	ENSMUST00000156555	Negative
TCONS_00145846	ENSMUST00000131953	Negative
TCONS_00145874	ENSMUST00000030724	Negative
TCONS_00145875	ENSMUST00000030724	Negative
TCONS_00151327	ENSMUST00000167130	Negative
TCONS_00145878	ENSMUST00000067496	Negative
TCONS_00145922	ENSMUST00000126820	Negative
TCONS_00151363	ENSMUST00000140045	Negative
TCONS_00145966	ENSMUST00000165810	Negative
TCONS_00145972	ENSMUST00000140976	Negative
TCONS_00151393	ENSMUST00000127664	Negative
TCONS_00151394	ENSMUST00000051676	Negative
TCONS_00145999	ENSMUST00000138473	Negative
TCONS_00151431	ENSMUST00000128483	Negative
TCONS_00151432	ENSMUST00000026243	Negative
TCONS_00146092	ENSMUST00000176606	Negative
TCONS_00146093	ENSMUST00000176606	Negative
TCONS_00146094	ENSMUST00000176606	Negative
TCONS_00146095	ENSMUST00000176606	Negative
TCONS_00146130	ENSMUST00000143370	Negative
TCONS_00146253	ENSMUST00000192784	Negative
TCONS_00151691	ENSMUST00000001116	Negative
TCONS_00146269	ENSMUST00000046846	Negative
TCONS_00146280	ENSMUST00000118575	Negative
TCONS_00146283	ENSMUST00000030417	Negative
TCONS_00146284	ENSMUST00000030417	Negative
TCONS_00151760	ENSMUST00000149130	Negative
TCONS_00151770	ENSMUST00000105813	Negative
TCONS_00146443	ENSMUST00000154642	Negative
TCONS_00146444	ENSMUST00000154642	Negative
TCONS_00151866	ENSMUST00000038893	Negative
TCONS_00151927	ENSMUST00000127875	Negative
TCONS_00151955	ENSMUST00000068519	Negative
TCONS_00151956	ENSMUST00000025425	Negative
TCONS_00146600	ENSMUST00000177592	Negative
TCONS_00146613	ENSMUST00000105779	Negative
TCONS_00152051	ENSMUST00000102926	Negative
TCONS_00146664	ENSMUST00000101538	Negative
TCONS_00146665	ENSMUST00000101538	Negative
TCONS_00146667	ENSMUST00000101538	Negative
TCONS_00146748	ENSMUST00000181199	Negative
TCONS_00152169	ENSMUST00000084149	Negative
TCONS_00152185	ENSMUST00000181486	Negative
TCONS_00146871	ENSMUST00000127826	Negative
TCONS_00152310	ENSMUST00000150506	Negative
TCONS_00146963	ENSMUST00000128067	Negative
TCONS_00146964	ENSMUST00000128067	Negative
TCONS_00146965	ENSMUST00000128067	Negative
TCONS_00146968	ENSMUST00000128067	Negative
TCONS_00146969	ENSMUST00000128067	Negative
TCONS_00146975	ENSMUST00000172836	Negative
TCONS_00146978	ENSMUST00000172836	Negative
TCONS_00152477	ENSMUST00000142019	Negative
TCONS_00152510	ENSMUST00000105680	Negative
TCONS_00147066	ENSMUST00000128056	Negative
TCONS_00147167	ENSMUST00000159435	Negative
TCONS_00147180	ENSMUST00000145909	Negative
TCONS_00147185	ENSMUST00000166940	Negative
TCONS_00152794	ENSMUST00000145520	Negative
TCONS_00152796	ENSMUST00000151083	Negative
TCONS_00152798	ENSMUST00000175705	Negative
TCONS_00152830	ENSMUST00000105595	Negative
TCONS_00147389	ENSMUST00000174185	Negative
TCONS_00147390	ENSMUST00000174185	Negative
TCONS_00152882	ENSMUST00000103173	Negative
TCONS_00163408	ENSMUST00000165935	Negative
TCONS_00163450	ENSMUST00000182037	Negative
TCONS_00157160	ENSMUST00000081022	Negative
TCONS_00163609	ENSMUST00000009058	Negative
TCONS_00157245	ENSMUST00000185193	Negative
TCONS_00163657	ENSMUST00000091497	Negative
TCONS_00163658	ENSMUST00000168945	Negative
TCONS_00163659	ENSMUST00000168945	Negative
TCONS_00163660	ENSMUST00000168945	Negative
TCONS_00163661	ENSMUST00000168945	Negative
TCONS_00163662	ENSMUST00000168945	Negative
TCONS_00163664	ENSMUST00000168945	Negative
TCONS_00163665	ENSMUST00000168945	Negative
TCONS_00163666	ENSMUST00000168945	Negative
TCONS_00163667	ENSMUST00000168945	Negative
TCONS_00163668	ENSMUST00000168945	Negative
TCONS_00163670	ENSMUST00000168945	Negative
TCONS_00163671	ENSMUST00000168945	Negative
TCONS_00157318	ENSMUST00000192354	Negative
TCONS_00163680	ENSMUST00000127664	Negative
TCONS_00157321	ENSMUST00000112542	Negative
TCONS_00157322	ENSMUST00000112542	Negative
TCONS_00157333	ENSMUST00000065694	Negative
TCONS_00157334	ENSMUST00000191013	Negative
TCONS_00157375	ENSMUST00000178227	Negative
TCONS_00157376	ENSMUST00000178227	Negative
TCONS_00157377	ENSMUST00000119100	Negative
TCONS_00157378	ENSMUST00000178227	Negative
TCONS_00157379	ENSMUST00000178227	Negative
TCONS_00157380	ENSMUST00000096953	Negative
TCONS_00163717	ENSMUST00000119100	Negative
TCONS_00163724	ENSMUST00000097422	Negative
TCONS_00163725	ENSMUST00000097422	Negative
TCONS_00163728	ENSMUST00000115281	Negative
TCONS_00163729	ENSMUST00000115281	Negative
TCONS_00163730	ENSMUST00000115281	Negative
TCONS_00163746	ENSMUST00000030561	Negative
TCONS_00163747	ENSMUST00000030561	Negative
TCONS_00163748	ENSMUST00000030561	Negative
TCONS_00163750	ENSMUST00000044324	Negative
TCONS_00157529	ENSMUST00000162876	Negative
TCONS_00157530	ENSMUST00000162427	Negative
TCONS_00157531	ENSMUST00000162876	Negative
TCONS_00163901	ENSMUST00000110521	Negative
TCONS_00157547	ENSMUST00000171551	Negative
TCONS_00157548	ENSMUST00000171551	Negative
TCONS_00157550	ENSMUST00000185943	Negative
TCONS_00157551	ENSMUST00000185943	Negative
TCONS_00163911	ENSMUST00000185943	Negative
TCONS_00157572	ENSMUST00000088392	Negative
TCONS_00157573	ENSMUST00000141824	Negative
TCONS_00157575	ENSMUST00000138448	Negative
TCONS_00157579	ENSMUST00000117237	Negative
TCONS_00157581	ENSMUST00000131404	Negative
TCONS_00157596	ENSMUST00000030851	Negative
TCONS_00157604	ENSMUST00000180846	Negative
TCONS_00163992	ENSMUST00000030841	Negative
TCONS_00163994	ENSMUST00000049887	Negative
TCONS_00163998	ENSMUST00000082243	Negative
TCONS_00157677	ENSMUST00000030795	Negative
TCONS_00157678	ENSMUST00000088299	Negative
TCONS_00157693	ENSMUST00000131486	Negative
TCONS_00164213	ENSMUST00000059644	Negative
TCONS_00157879	ENSMUST00000065486	Negative
TCONS_00157880	ENSMUST00000065486	Negative
TCONS_00158075	ENSMUST00000172435	Negative
TCONS_00164467	ENSMUST00000149024	Negative
TCONS_00164481	ENSMUST00000095529	Negative
TCONS_00164492	ENSMUST00000140191	Negative
TCONS_00164504	ENSMUST00000168707	Negative
TCONS_00164535	ENSMUST00000120902	Negative
TCONS_00164564	ENSMUST00000185821	Negative
TCONS_00158294	ENSMUST00000155980	Negative
TCONS_00164595	ENSMUST00000114426	Negative
TCONS_00164596	ENSMUST00000114426	Negative
TCONS_00164597	ENSMUST00000114426	Negative
TCONS_00158365	ENSMUST00000042954	Negative
TCONS_00158366	ENSMUST00000042954	Negative
TCONS_00158369	ENSMUST00000042701	Negative
TCONS_00158371	ENSMUST00000114370	Negative
TCONS_00164678	ENSMUST00000137262	Negative
TCONS_00164710	ENSMUST00000001112	Negative
TCONS_00164827	ENSMUST00000126465	Negative
TCONS_00164828	ENSMUST00000126465	Negative
TCONS_00164829	ENSMUST00000126465	Negative
TCONS_00164830	ENSMUST00000126465	Negative
TCONS_00164831	ENSMUST00000126465	Negative
TCONS_00158571	ENSMUST00000071949	Negative
TCONS_00158614	ENSMUST00000114148	Negative
TCONS_00164871	ENSMUST00000154929	Negative
TCONS_00158687	ENSMUST00000090287	Negative
TCONS_00164956	ENSMUST00000040117	Negative
TCONS_00164963	ENSMUST00000006949	Negative
TCONS_00158697	ENSMUST00000178599	Negative
TCONS_00164992	ENSMUST00000159584	Negative
TCONS_00158715	ENSMUST00000095760	Negative
TCONS_00158758	ENSMUST00000055128	Negative
TCONS_00158763	ENSMUST00000109236	Negative
TCONS_00158785	ENSMUST00000070748	Negative
TCONS_00165102	ENSMUST00000181274	Negative
TCONS_00158790	ENSMUST00000117425	Negative
TCONS_00165144	ENSMUST00000174658	Negative
TCONS_00165191	ENSMUST00000187766	Negative
TCONS_00165193	ENSMUST00000184692	Negative
TCONS_00158917	ENSMUST00000165568	Negative
TCONS_00165234	ENSMUST00000124194	Negative
TCONS_00165235	ENSMUST00000124194	Negative
TCONS_00158929	ENSMUST00000059428	Negative
TCONS_00158930	ENSMUST00000039750	Negative
TCONS_00158967	ENSMUST00000112574	Negative
TCONS_00165302	ENSMUST00000174840	Negative
TCONS_00165304	ENSMUST00000152669	Negative
TCONS_00165305	ENSMUST00000152669	Negative
TCONS_00159086	ENSMUST00000123187	Negative
TCONS_00159087	ENSMUST00000123187	Negative
TCONS_00165323	ENSMUST00000112740	Negative
TCONS_00165358	ENSMUST00000127664	Negative
TCONS_00165359	ENSMUST00000127664	Negative
TCONS_00165370	ENSMUST00000165536	Negative
TCONS_00165429	ENSMUST00000031105	Negative
TCONS_00159192	ENSMUST00000031104	Negative
TCONS_00159196	ENSMUST00000031104	Negative
TCONS_00159235	ENSMUST00000187515	Negative
TCONS_00159238	ENSMUST00000187515	Negative
TCONS_00159323	ENSMUST00000149359	Negative
TCONS_00159324	ENSMUST00000149359	Negative
TCONS_00159331	ENSMUST00000143013	Negative
TCONS_00159368	ENSMUST00000112107	Negative
TCONS_00165636	ENSMUST00000076942	Negative
TCONS_00159404	ENSMUST00000176910	Negative
TCONS_00159405	ENSMUST00000191524	Negative
TCONS_00159450	ENSMUST00000081506	Negative
TCONS_00159498	ENSMUST00000160956	Negative
TCONS_00165828	ENSMUST00000000476	Negative
TCONS_00165834	ENSMUST00000181765	Negative
TCONS_00165841	ENSMUST00000124217	Negative
TCONS_00159551	ENSMUST00000031146	Negative
TCONS_00159592	ENSMUST00000031158	Negative
TCONS_00165887	ENSMUST00000071199	Negative
TCONS_00165891	ENSMUST00000117880	Negative
TCONS_00159629	ENSMUST00000190863	Negative
TCONS_00159630	ENSMUST00000068856	Negative
TCONS_00159631	ENSMUST00000166976	Negative
TCONS_00159646	ENSMUST00000046746	Negative
TCONS_00159648	ENSMUST00000045607	Negative
TCONS_00165912	ENSMUST00000112127	Negative
TCONS_00159653	ENSMUST00000030868	Negative
TCONS_00159704	ENSMUST00000160310	Negative
TCONS_00159734	ENSMUST00000094964	Negative
TCONS_00166005	ENSMUST00000182804	Negative
TCONS_00159764	ENSMUST00000114000	Negative
TCONS_00166058	ENSMUST00000002310	Negative
TCONS_00166061	ENSMUST00000187738	Negative
TCONS_00166067	ENSMUST00000112107	Negative
TCONS_00166093	ENSMUST00000130041	Negative
TCONS_00159887	ENSMUST00000168058	Negative
TCONS_00166145	ENSMUST00000042755	Negative
TCONS_00159919	ENSMUST00000159847	Negative
TCONS_00166157	ENSMUST00000031324	Negative
TCONS_00166160	ENSMUST00000136173	Negative
TCONS_00159952	ENSMUST00000113127	Negative
TCONS_00159961	ENSMUST00000031364	Negative
TCONS_00159964	ENSMUST00000031364	Negative
TCONS_00159965	ENSMUST00000031364	Negative
TCONS_00166326	ENSMUST00000163216	Negative
TCONS_00166359	ENSMUST00000036019	Negative
TCONS_00166360	ENSMUST00000036019	Negative
TCONS_00160153	ENSMUST00000136731	Negative
TCONS_00166385	ENSMUST00000112959	Negative
TCONS_00166387	ENSMUST00000112959	Negative
TCONS_00166391	ENSMUST00000114964	Negative
TCONS_00166404	ENSMUST00000161046	Negative
TCONS_00160220	ENSMUST00000144595	Negative
TCONS_00160222	ENSMUST00000127811	Negative
TCONS_00166580	ENSMUST00000180430	Negative
TCONS_00160243	ENSMUST00000148240	Negative
TCONS_00166592	ENSMUST00000112854	Negative
TCONS_00166609	ENSMUST00000106788	Negative
TCONS_00166611	ENSMUST00000048957	Negative
TCONS_00160344	ENSMUST00000034920	Negative
TCONS_00166648	ENSMUST00000191135	Negative
TCONS_00160360	ENSMUST00000078509	Negative
TCONS_00160366	ENSMUST00000180503	Negative
TCONS_00160391	ENSMUST00000138242	Negative
TCONS_00160417	ENSMUST00000135108	Negative
TCONS_00160418	ENSMUST00000135108	Negative
TCONS_00166794	ENSMUST00000127579	Negative
TCONS_00166810	ENSMUST00000065422	Negative
TCONS_00166868	ENSMUST00000134865	Negative
TCONS_00166915	ENSMUST00000139734	Negative
TCONS_00160629	ENSMUST00000100937	Negative
TCONS_00166961	ENSMUST00000142180	Negative
TCONS_00166977	ENSMUST00000141778	Negative
TCONS_00160716	ENSMUST00000155266	Negative
TCONS_00160717	ENSMUST00000155266	Negative
TCONS_00160718	ENSMUST00000130123	Negative
TCONS_00160756	ENSMUST00000149208	Negative
TCONS_00160766	ENSMUST00000050715	Negative
TCONS_00167130	ENSMUST00000084123	Negative
TCONS_00160856	ENSMUST00000050125	Negative
TCONS_00160883	ENSMUST00000100874	Negative
TCONS_00160884	ENSMUST00000100874	Negative
TCONS_00161030	ENSMUST00000053271	Negative
TCONS_00167480	ENSMUST00000127049	Negative
TCONS_00161166	ENSMUST00000148208	Negative
TCONS_00161167	ENSMUST00000050178	Negative
TCONS_00161173	ENSMUST00000076124	Negative
TCONS_00161174	ENSMUST00000076124	Negative
TCONS_00167515	ENSMUST00000112908	Negative
TCONS_00167544	ENSMUST00000138554	Negative
TCONS_00167571	ENSMUST00000107554	Negative
TCONS_00167572	ENSMUST00000047450	Negative
TCONS_00167574	ENSMUST00000156235	Negative
TCONS_00167582	ENSMUST00000018748	Negative
TCONS_00161291	ENSMUST00000178892	Negative
TCONS_00161356	ENSMUST00000148407	Negative
TCONS_00167674	ENSMUST00000042614	Negative
TCONS_00161386	ENSMUST00000126550	Negative
TCONS_00161387	ENSMUST00000126550	Negative
TCONS_00161415	ENSMUST00000159747	Negative
TCONS_00167746	ENSMUST00000110514	Negative
TCONS_00161471	ENSMUST00000125267	Negative
TCONS_00161500	ENSMUST00000005798	Negative
TCONS_00161555	ENSMUST00000031426	Negative
TCONS_00167841	ENSMUST00000139712	Negative
TCONS_00167922	ENSMUST00000181022	Negative
TCONS_00167933	ENSMUST00000192791	Negative
TCONS_00167943	ENSMUST00000181022	Negative
TCONS_00167948	ENSMUST00000117971	Negative
TCONS_00167950	ENSMUST00000068237	Negative
TCONS_00161679	ENSMUST00000133545	Negative
TCONS_00161680	ENSMUST00000063905	Negative
TCONS_00161722	ENSMUST00000040967	Negative
TCONS_00161723	ENSMUST00000040967	Negative
TCONS_00168065	ENSMUST00000176466	Negative
TCONS_00161752	ENSMUST00000161273	Negative
TCONS_00168173	ENSMUST00000135464	Negative
TCONS_00168184	ENSMUST00000037865	Negative
TCONS_00168185	ENSMUST00000037865	Negative
TCONS_00168186	ENSMUST00000141137	Negative
TCONS_00161853	ENSMUST00000134404	Negative
TCONS_00161854	ENSMUST00000111394	Negative
TCONS_00161893	ENSMUST00000115733	Negative
TCONS_00161915	ENSMUST00000044441	Negative
TCONS_00161924	ENSMUST00000111346	Negative
TCONS_00168420	ENSMUST00000161516	Negative
TCONS_00162088	ENSMUST00000182974	Negative
TCONS_00162089	ENSMUST00000161108	Negative
TCONS_00162090	ENSMUST00000161108	Negative
TCONS_00168465	ENSMUST00000111288	Negative
TCONS_00168473	ENSMUST00000181553	Negative
TCONS_00162117	ENSMUST00000155139	Negative
TCONS_00162123	ENSMUST00000111244	Negative
TCONS_00162126	ENSMUST00000111244	Negative
TCONS_00162128	ENSMUST00000036999	Negative
TCONS_00162129	ENSMUST00000149604	Negative
TCONS_00162140	ENSMUST00000015138	Negative
TCONS_00168649	ENSMUST00000129008	Negative
TCONS_00168684	ENSMUST00000153500	Negative
TCONS_00162348	ENSMUST00000115869	Negative
TCONS_00162370	ENSMUST00000181190	Negative
TCONS_00162371	ENSMUST00000181190	Negative
TCONS_00162374	ENSMUST00000181190	Negative
TCONS_00168819	ENSMUST00000150983	Negative
TCONS_00168892	ENSMUST00000031725	Negative
TCONS_00162478	ENSMUST00000136028	Negative
TCONS_00162500	ENSMUST00000162421	Negative
TCONS_00162526	ENSMUST00000110978	Negative
TCONS_00162528	ENSMUST00000164886	Negative
TCONS_00169083	ENSMUST00000129079	Negative
TCONS_00162730	ENSMUST00000128579	Negative
TCONS_00162731	ENSMUST00000132832	Negative
TCONS_00162732	ENSMUST00000132832	Negative
TCONS_00162733	ENSMUST00000132832	Negative
TCONS_00162786	ENSMUST00000186406	Negative
TCONS_00169215	ENSMUST00000168889	Negative
TCONS_00169216	ENSMUST00000168889	Negative
TCONS_00162985	ENSMUST00000151196	Negative
TCONS_00169490	ENSMUST00000028991	Negative
TCONS_00169491	ENSMUST00000028991	Negative
TCONS_00163142	ENSMUST00000016664	Negative
TCONS_00163143	ENSMUST00000016664	Negative
TCONS_00163154	ENSMUST00000176456	Negative
TCONS_00163215	ENSMUST00000150874	Negative
TCONS_00163223	ENSMUST00000180733	Negative
TCONS_00163244	ENSMUST00000191240	Negative
TCONS_00163245	ENSMUST00000191240	Negative
TCONS_00163246	ENSMUST00000191240	Negative
TCONS_00169643	ENSMUST00000071130	Negative
TCONS_00169644	ENSMUST00000121876	Negative
TCONS_00169645	ENSMUST00000121876	Negative
TCONS_00169649	ENSMUST00000130653	Negative
TCONS_00169650	ENSMUST00000130653	Negative
TCONS_00169670	ENSMUST00000059318	Negative
TCONS_00169674	ENSMUST00000138901	Negative
TCONS_00169675	ENSMUST00000087204	Negative
TCONS_00169676	ENSMUST00000134508	Negative
TCONS_00169682	ENSMUST00000044620	Negative
TCONS_00163383	ENSMUST00000127664	Negative
TCONS_00163390	ENSMUST00000186838	Negative
TCONS_00163391	ENSMUST00000186838	Negative
TCONS_00163392	ENSMUST00000176435	Negative
TCONS_00163393	ENSMUST00000176435	Negative
TCONS_00169741	ENSMUST00000038407	Negative
TCONS_00169742	ENSMUST00000120232	Negative
TCONS_00178424	ENSMUST00000037491	Negative
TCONS_00178461	ENSMUST00000157055	Negative
TCONS_00178497	ENSMUST00000176654	Negative
TCONS_00178540	ENSMUST00000162564	Negative
TCONS_00174308	ENSMUST00000192146	Negative
TCONS_00178634	ENSMUST00000076654	Negative
TCONS_00178635	ENSMUST00000076654	Negative
TCONS_00174440	ENSMUST00000101205	Negative
TCONS_00178672	ENSMUST00000180863	Negative
TCONS_00178673	ENSMUST00000180863	Negative
TCONS_00178674	ENSMUST00000180863	Negative
TCONS_00178676	ENSMUST00000110259	Negative
TCONS_00174515	ENSMUST00000031678	Negative
TCONS_00178690	ENSMUST00000156621	Negative
TCONS_00178746	ENSMUST00000031696	Negative
TCONS_00174584	ENSMUST00000156959	Negative
TCONS_00174586	ENSMUST00000097079	Negative
TCONS_00174587	ENSMUST00000097079	Negative
TCONS_00174589	ENSMUST00000146356	Negative
TCONS_00174593	ENSMUST00000130517	Negative
TCONS_00174594	ENSMUST00000097079	Negative
TCONS_00174596	ENSMUST00000159231	Negative
TCONS_00178781	ENSMUST00000091927	Negative
TCONS_00178895	ENSMUST00000112460	Negative
TCONS_00178987	ENSMUST00000134541	Negative
TCONS_00178995	ENSMUST00000136224	Negative
TCONS_00179112	ENSMUST00000195392	Negative
TCONS_00179123	ENSMUST00000169004	Negative
TCONS_00179124	ENSMUST00000169004	Negative
TCONS_00175012	ENSMUST00000148924	Negative
TCONS_00175019	ENSMUST00000127083	Negative
TCONS_00175021	ENSMUST00000132564	Negative
TCONS_00179218	ENSMUST00000162521	Negative
TCONS_00179357	ENSMUST00000143992	Negative
TCONS_00179399	ENSMUST00000125450	Negative
TCONS_00179428	ENSMUST00000033929	Negative
TCONS_00179430	ENSMUST00000138700	Negative
TCONS_00175396	ENSMUST00000000821	Negative
TCONS_00175397	ENSMUST00000077290	Negative
TCONS_00179452	ENSMUST00000180741	Negative
TCONS_00179474	ENSMUST00000061720	Negative
TCONS_00175528	ENSMUST00000031838	Negative
TCONS_00179575	ENSMUST00000184336	Negative
TCONS_00175589	ENSMUST00000032770	Negative
TCONS_00179650	ENSMUST00000172046	Negative
TCONS_00175962	ENSMUST00000025786	Negative
TCONS_00175963	ENSMUST00000025786	Negative
TCONS_00179980	ENSMUST00000051443	Negative
TCONS_00179996	ENSMUST00000153838	Negative
TCONS_00176027	ENSMUST00000170237	Negative
TCONS_00180006	ENSMUST00000095576	Negative
TCONS_00176057	ENSMUST00000164037	Negative
TCONS_00176099	ENSMUST00000082094	Negative
TCONS_00180133	ENSMUST00000041065	Negative
TCONS_00180134	ENSMUST00000170795	Negative
TCONS_00180159	ENSMUST00000138955	Negative
TCONS_00180178	ENSMUST00000112711	Negative
TCONS_00176200	ENSMUST00000130734	Negative
TCONS_00176231	ENSMUST00000168725	Negative
TCONS_00180248	ENSMUST00000164390	Negative
TCONS_00180249	ENSMUST00000087938	Negative
TCONS_00176426	ENSMUST00000174369	Negative
TCONS_00176427	ENSMUST00000174369	Negative
[truncated: 683 more rows]
