# Supplementary material for: Analysis of lncRNAs and mRNA Expression in the ZBTB1 Knockout Monoclonal EL4 Cell Line and Combined Analysis With miRNAs and circRNAs
Source: Front Cell Infect Microbiol. 2021 Dec 9;11:806290. doi: 10.3389/fcimb.2021.806290 (PMC8695857; doi:10.3389/fcimb.2021.806290)
Supplement: Supplementary Table 4 — Specific effects of differentially expressed lncRNAs on target gene statistics. [file Table_4.xls]

Gene_ID	KO_ID	KO_name	Definition	EC	NumberOfPathway	Pathway_ID;Pathway_Des
ENSMUST00000195764	K16496	PCDHGB	protocadherin gamma subfamily B	--
ENSMUST00000174382	K06751	MHC1	major histocompatibility complex, class I	--	14	ko04144 Endocytosis;ko04145 Phagosome;ko04514 Cell adhesion molecules (CAMs);ko04612 Antigen processing and presentation;ko04650 Natural killer cell mediated cytotoxicity;ko04940 Type I diabetes mellitus;ko05166 HTLV-I infection;ko05168 Herpes simplex infection;ko05169 Epstein-Barr virus infection;ko05203 Viral carcinogenesis;ko05320 Autoimmune thyroid disease;ko05330 Allograft rejection;ko05332 …
ENSMUST00000166442	K06751	MHC1	major histocompatibility complex, class I	--	14	ko04144 Endocytosis;ko04145 Phagosome;ko04514 Cell adhesion molecules (CAMs);ko04612 Antigen processing and presentation;ko04650 Natural killer cell mediated cytotoxicity;ko04940 Type I diabetes mellitus;ko05166 HTLV-I infection;ko05168 Herpes simplex infection;ko05169 Epstein-Barr virus infection;ko05203 Viral carcinogenesis;ko05320 Autoimmune thyroid disease;ko05330 Allograft rejection;ko05332 …
ENSMUST00000182198	K13963	SERPINB	serpin B	--	1	ko05146 Amoebiasis;
ENSMUST00000194951	K13963	SERPINB	serpin B	--	1	ko05146 Amoebiasis;
ENSMUST00000195589	K10074	CLEC7A	C-type lectin domain family 7 member A	--	2	ko04145 Phagosome;ko05152 Tuberculosis;
ENSMUST00000184581	K10074	CLEC7A	C-type lectin domain family 7 member A	--	2	ko04145 Phagosome;ko05152 Tuberculosis;
ENSMUST00000112076	K10074	CLEC7A	C-type lectin domain family 7 member A	--	2	ko04145 Phagosome;ko05152 Tuberculosis;
ENSMUST00000179386	K04257	OLFR	olfactory receptor	--	1	ko04740 Olfactory transduction;
ENSMUST00000173420	K00775	E2.4.2.31, ART	NAD(P)-arginine ADP-ribosyltransferase	EC:2.4.2.31
ENSMUST00000194248	K01816	E5.3.1.22, gip	hydroxypyruvate isomerase	EC:5.3.1.22	1	ko00630 Glyoxylate and dicarboxylate metabolism;
ENSMUST00000106393	K01816	E5.3.1.22, gip	hydroxypyruvate isomerase	EC:5.3.1.22	1	ko00630 Glyoxylate and dicarboxylate metabolism;
ENSMUST00000006562	K01816	E5.3.1.22, gip	hydroxypyruvate isomerase	EC:5.3.1.22	1	ko00630 Glyoxylate and dicarboxylate metabolism;
ENSMUST00000172979	K06751	MHC1	major histocompatibility complex, class I	--	14	ko04144 Endocytosis;ko04145 Phagosome;ko04514 Cell adhesion molecules (CAMs);ko04612 Antigen processing and presentation;ko04650 Natural killer cell mediated cytotoxicity;ko04940 Type I diabetes mellitus;ko05166 HTLV-I infection;ko05168 Herpes simplex infection;ko05169 Epstein-Barr virus infection;ko05203 Viral carcinogenesis;ko05320 Autoimmune thyroid disease;ko05330 Allograft rejection;ko05332 …
ENSMUST00000190447	K14754	MX1	interferon-induced GTP-binding protein Mx1	--	2	ko05162 Measles;ko05164 Influenza A;
ENSMUST00000188251	K14754	MX1	interferon-induced GTP-binding protein Mx1	--	2	ko05162 Measles;ko05164 Influenza A;
ENSMUST00000024112	K14754	MX1	interferon-induced GTP-binding protein Mx1	--	2	ko05162 Measles;ko05164 Influenza A;
ENSMUST00000174177	K02206	CDK2	cyclin-dependent kinase 2	EC:2.7.11.22	13	ko04110 Cell cycle;ko04114 Oocyte meiosis;ko04115 p53 signaling pathway;ko04151 PI3K-Akt signaling pathway;ko04914 Progesterone-mediated oocyte maturation;ko05161 Hepatitis B;ko05162 Measles;ko05168 Herpes simplex infection;ko05169 Epstein-Barr virus infection;ko05200 Pathways in cancer;ko05203 Viral carcinogenesis;ko05215 Prostate cancer;ko05222 Small cell lung cancer;
ENSMUST00000122808	K12672	CXCL11, I-TAC	C-X-C motif chemokine 11	--	3	ko04060 Cytokine-cytokine receptor interaction;ko04062 Chemokine signaling pathway;ko04620 Toll-like receptor signaling pathway;
ENSMUST00000077820	K12672	CXCL11, I-TAC	C-X-C motif chemokine 11	--	3	ko04060 Cytokine-cytokine receptor interaction;ko04062 Chemokine signaling pathway;ko04620 Toll-like receptor signaling pathway;
ENSMUST00000135748	K01047	PLA2G, SPLA2	secretory phospholipase A2	EC:3.1.1.4	9	ko00564 Glycerophospholipid metabolism;ko00565 Ether lipid metabolism;ko00590 Arachidonic acid metabolism;ko00591 Linoleic acid metabolism;ko00592 alpha-Linolenic acid metabolism;ko04014 Ras signaling pathway;ko04270 Vascular smooth muscle contraction;ko04972 Pancreatic secretion;ko04975 Fat digestion and absorption;
ENSMUST00000077582	K01047	PLA2G, SPLA2	secretory phospholipase A2	EC:3.1.1.4	9	ko00564 Glycerophospholipid metabolism;ko00565 Ether lipid metabolism;ko00590 Arachidonic acid metabolism;ko00591 Linoleic acid metabolism;ko00592 alpha-Linolenic acid metabolism;ko04014 Ras signaling pathway;ko04270 Vascular smooth muscle contraction;ko04972 Pancreatic secretion;ko04975 Fat digestion and absorption;
ENSMUST00000173080	K06751	MHC1	major histocompatibility complex, class I	--	14	ko04144 Endocytosis;ko04145 Phagosome;ko04514 Cell adhesion molecules (CAMs);ko04612 Antigen processing and presentation;ko04650 Natural killer cell mediated cytotoxicity;ko04940 Type I diabetes mellitus;ko05166 HTLV-I infection;ko05168 Herpes simplex infection;ko05169 Epstein-Barr virus infection;ko05203 Viral carcinogenesis;ko05320 Autoimmune thyroid disease;ko05330 Allograft rejection;ko05332 …
ENSMUST00000185167	K06751	MHC1	major histocompatibility complex, class I	--	14	ko04144 Endocytosis;ko04145 Phagosome;ko04514 Cell adhesion molecules (CAMs);ko04612 Antigen processing and presentation;ko04650 Natural killer cell mediated cytotoxicity;ko04940 Type I diabetes mellitus;ko05166 HTLV-I infection;ko05168 Herpes simplex infection;ko05169 Epstein-Barr virus infection;ko05203 Viral carcinogenesis;ko05320 Autoimmune thyroid disease;ko05330 Allograft rejection;ko05332 …
ENSMUST00000195838	K06751	MHC1	major histocompatibility complex, class I	--	14	ko04144 Endocytosis;ko04145 Phagosome;ko04514 Cell adhesion molecules (CAMs);ko04612 Antigen processing and presentation;ko04650 Natural killer cell mediated cytotoxicity;ko04940 Type I diabetes mellitus;ko05166 HTLV-I infection;ko05168 Herpes simplex infection;ko05169 Epstein-Barr virus infection;ko05203 Viral carcinogenesis;ko05320 Autoimmune thyroid disease;ko05330 Allograft rejection;ko05332 …
ENSMUST00000194244	K06751	MHC1	major histocompatibility complex, class I	--	14	ko04144 Endocytosis;ko04145 Phagosome;ko04514 Cell adhesion molecules (CAMs);ko04612 Antigen processing and presentation;ko04650 Natural killer cell mediated cytotoxicity;ko04940 Type I diabetes mellitus;ko05166 HTLV-I infection;ko05168 Herpes simplex infection;ko05169 Epstein-Barr virus infection;ko05203 Viral carcinogenesis;ko05320 Autoimmune thyroid disease;ko05330 Allograft rejection;ko05332 …
ENSMUST00000185087	K06751	MHC1	major histocompatibility complex, class I	--	14	ko04144 Endocytosis;ko04145 Phagosome;ko04514 Cell adhesion molecules (CAMs);ko04612 Antigen processing and presentation;ko04650 Natural killer cell mediated cytotoxicity;ko04940 Type I diabetes mellitus;ko05166 HTLV-I infection;ko05168 Herpes simplex infection;ko05169 Epstein-Barr virus infection;ko05203 Viral carcinogenesis;ko05320 Autoimmune thyroid disease;ko05330 Allograft rejection;ko05332 …
ENSMUST00000195833	K06751	MHC1	major histocompatibility complex, class I	--	14	ko04144 Endocytosis;ko04145 Phagosome;ko04514 Cell adhesion molecules (CAMs);ko04612 Antigen processing and presentation;ko04650 Natural killer cell mediated cytotoxicity;ko04940 Type I diabetes mellitus;ko05166 HTLV-I infection;ko05168 Herpes simplex infection;ko05169 Epstein-Barr virus infection;ko05203 Viral carcinogenesis;ko05320 Autoimmune thyroid disease;ko05330 Allograft rejection;ko05332 …
ENSMUST00000184502	K06751	MHC1	major histocompatibility complex, class I	--	14	ko04144 Endocytosis;ko04145 Phagosome;ko04514 Cell adhesion molecules (CAMs);ko04612 Antigen processing and presentation;ko04650 Natural killer cell mediated cytotoxicity;ko04940 Type I diabetes mellitus;ko05166 HTLV-I infection;ko05168 Herpes simplex infection;ko05169 Epstein-Barr virus infection;ko05203 Viral carcinogenesis;ko05320 Autoimmune thyroid disease;ko05330 Allograft rejection;ko05332 …
ENSMUST00000183560	K06751	MHC1	major histocompatibility complex, class I	--	14	ko04144 Endocytosis;ko04145 Phagosome;ko04514 Cell adhesion molecules (CAMs);ko04612 Antigen processing and presentation;ko04650 Natural killer cell mediated cytotoxicity;ko04940 Type I diabetes mellitus;ko05166 HTLV-I infection;ko05168 Herpes simplex infection;ko05169 Epstein-Barr virus infection;ko05203 Viral carcinogenesis;ko05320 Autoimmune thyroid disease;ko05330 Allograft rejection;ko05332 …
ENSMUST00000183999	K06751	MHC1	major histocompatibility complex, class I	--	14	ko04144 Endocytosis;ko04145 Phagosome;ko04514 Cell adhesion molecules (CAMs);ko04612 Antigen processing and presentation;ko04650 Natural killer cell mediated cytotoxicity;ko04940 Type I diabetes mellitus;ko05166 HTLV-I infection;ko05168 Herpes simplex infection;ko05169 Epstein-Barr virus infection;ko05203 Viral carcinogenesis;ko05320 Autoimmune thyroid disease;ko05330 Allograft rejection;ko05332 …
ENSMUST00000192532	K06751	MHC1	major histocompatibility complex, class I	--	14	ko04144 Endocytosis;ko04145 Phagosome;ko04514 Cell adhesion molecules (CAMs);ko04612 Antigen processing and presentation;ko04650 Natural killer cell mediated cytotoxicity;ko04940 Type I diabetes mellitus;ko05166 HTLV-I infection;ko05168 Herpes simplex infection;ko05169 Epstein-Barr virus infection;ko05203 Viral carcinogenesis;ko05320 Autoimmune thyroid disease;ko05330 Allograft rejection;ko05332 …
ENSMUST00000183291	K14216	OAS	2'-5'-oligoadenylate synthetase	--	4	ko05160 Hepatitis C;ko05162 Measles;ko05164 Influenza A;ko05168 Herpes simplex infection;
ENSMUST00000086377	K14216	OAS	2'-5'-oligoadenylate synthetase	--	4	ko05160 Hepatitis C;ko05162 Measles;ko05164 Influenza A;ko05168 Herpes simplex infection;
ENSMUST00000173185	K08209	SLC22A13	MFS transporter, OCT family, solute carrier family 22 (organic cation transporter), member 13	--
ENSMUST00000082421	K00412	CYTB, petB	ubiquinol-cytochrome c reductase cytochrome b subunit	--	7	ko00190 Oxidative phosphorylation;ko02020 Two-component system;ko04260 Cardiac muscle contraction;ko04932 Non-alcoholic fatty liver disease (NAFLD);ko05010 Alzheimer's disease;ko05012 Parkinson's disease;ko05016 Huntington's disease;
ENSMUST00000082419	K03884	ND6	NADH-ubiquinone oxidoreductase chain 6	EC:1.6.5.3	2	ko00190 Oxidative phosphorylation;ko05012 Parkinson's disease;
ENSMUST00000082418	K03883	ND5	NADH-ubiquinone oxidoreductase chain 5	EC:1.6.5.3	2	ko00190 Oxidative phosphorylation;ko05012 Parkinson's disease;
ENSMUST00000082414	K03881	ND4	NADH-ubiquinone oxidoreductase chain 4	EC:1.6.5.3	2	ko00190 Oxidative phosphorylation;ko05012 Parkinson's disease;
ENSMUST00000084013	K03882	ND4L	NADH-ubiquinone oxidoreductase chain 4L	EC:1.6.5.3	2	ko00190 Oxidative phosphorylation;ko05012 Parkinson's disease;
ENSMUST00000082411	K03880	ND3	NADH-ubiquinone oxidoreductase chain 3	EC:1.6.5.3	2	ko00190 Oxidative phosphorylation;ko05012 Parkinson's disease;
ENSMUST00000082409	K02262	COX3	cytochrome c oxidase subunit 3	--	6	ko00190 Oxidative phosphorylation;ko04260 Cardiac muscle contraction;ko04932 Non-alcoholic fatty liver disease (NAFLD);ko05010 Alzheimer's disease;ko05012 Parkinson's disease;ko05016 Huntington's disease;
ENSMUST00000082408	K02126	ATPeF0A, MTATP6	F-type H+-transporting ATPase subunit a	EC:3.6.3.14	4	ko00190 Oxidative phosphorylation;ko05010 Alzheimer's disease;ko05012 Parkinson's disease;ko05016 Huntington's disease;
ENSMUST00000082407	K02125	ATPeF08, MTATP8	F-type H+-transporting ATPase subunit 8	EC:3.6.3.14	4	ko00190 Oxidative phosphorylation;ko05010 Alzheimer's disease;ko05012 Parkinson's disease;ko05016 Huntington's disease;
ENSMUST00000082405	K02261	COX2	cytochrome c oxidase subunit 2	--	6	ko00190 Oxidative phosphorylation;ko04260 Cardiac muscle contraction;ko04932 Non-alcoholic fatty liver disease (NAFLD);ko05010 Alzheimer's disease;ko05012 Parkinson's disease;ko05016 Huntington's disease;
ENSMUST00000082402	K02256	COX1	cytochrome c oxidase subunit 1	EC:1.9.3.1	6	ko00190 Oxidative phosphorylation;ko04260 Cardiac muscle contraction;ko04932 Non-alcoholic fatty liver disease (NAFLD);ko05010 Alzheimer's disease;ko05012 Parkinson's disease;ko05016 Huntington's disease;
ENSMUST00000082396	K03879	ND2	NADH-ubiquinone oxidoreductase chain 2	EC:1.6.5.3	2	ko00190 Oxidative phosphorylation;ko05012 Parkinson's disease;
ENSMUST00000082392	K03878	ND1	NADH-ubiquinone oxidoreductase chain 1	EC:1.6.5.3	2	ko00190 Oxidative phosphorylation;ko05012 Parkinson's disease;
ENSMUST00000008582	K08610	ADAM21	disintegrin and metalloproteinase domain-containing protein 21	EC:3.4.24.-
ENSMUST00000188142	K17538	PEAK1, SGK269	pseudopodium-enriched atypical kinase 1	EC:2.7.10.2
ENSMUST00000061552	K17538	PEAK1, SGK269	pseudopodium-enriched atypical kinase 1	EC:2.7.10.2
ENSMUST00000186735	K17538	PEAK1, SGK269	pseudopodium-enriched atypical kinase 1	EC:2.7.10.2
ENSMUST00000053016	K09366	POU4F, BRN3	POU domain transcription factor, class 4	--
ENSMUST00000098896	K05230	DEFA	defensin, alpha	--
ENSMUST00000019514	K02183	CALM	calmodulin	--	25	ko04014 Ras signaling pathway;ko04020 Calcium signaling pathway;ko04070 Phosphatidylinositol signaling system;ko04114 Oocyte meiosis;ko04270 Vascular smooth muscle contraction;ko04626 Plant-pathogen interaction;ko04713 Circadian entrainment;ko04720 Long-term potentiation;ko04722 Neurotrophin signaling pathway;ko04728 Dopaminergic synapse;ko04740 Olfactory transduction;ko04744 Phototransduction;ko…
ENSMUST00000172594	K02183	CALM	calmodulin	--	25	ko04014 Ras signaling pathway;ko04020 Calcium signaling pathway;ko04070 Phosphatidylinositol signaling system;ko04114 Oocyte meiosis;ko04270 Vascular smooth muscle contraction;ko04626 Plant-pathogen interaction;ko04713 Circadian entrainment;ko04720 Long-term potentiation;ko04722 Neurotrophin signaling pathway;ko04728 Dopaminergic synapse;ko04740 Olfactory transduction;ko04744 Phototransduction;ko…
ENSMUST00000173139	K02183	CALM	calmodulin	--	25	ko04014 Ras signaling pathway;ko04020 Calcium signaling pathway;ko04070 Phosphatidylinositol signaling system;ko04114 Oocyte meiosis;ko04270 Vascular smooth muscle contraction;ko04626 Plant-pathogen interaction;ko04713 Circadian entrainment;ko04720 Long-term potentiation;ko04722 Neurotrophin signaling pathway;ko04728 Dopaminergic synapse;ko04740 Olfactory transduction;ko04744 Phototransduction;ko…
ENSMUST00000053008	K04614	V1R	vomeronasal1 receptor	--
ENSMUST00000084042	K05230	DEFA	defensin, alpha	--
ENSMUST00000015796	K14737	STEAP1	metalloreductase STEAP1	EC:1.16.1.-	1	ko04978 Mineral absorption;
ENSMUST00000169542	K14737	STEAP1	metalloreductase STEAP1	EC:1.16.1.-	1	ko04978 Mineral absorption;
ENSMUST00000024699	K06087	CLDN	claudin	--	4	ko04514 Cell adhesion molecules (CAMs);ko04530 Tight junction;ko04670 Leukocyte transendothelial migration;ko05160 Hepatitis C;
ENSMUST00000055070	K04614	V1R	vomeronasal1 receptor	--
ENSMUST00000043058	K04525	SERPINA3, AACT	serpin peptidase inhibitor, clade A, member 3	--
ENSMUST00000072972	K04614	V1R	vomeronasal1 receptor	--
ENSMUST00000117550	K06512	LILR	leukocyte immunoglobulin-like receptor	--	1	ko04380 Osteoclast differentiation;
ENSMUST00000028068	K09073	PTF1A	pancreas-specific transcription factor 1a	--
ENSMUST00000189557	K12019	TRIM43S	tripartite motif-containing protein 43/48/49/64/77	--
ENSMUST00000167113	K12019	TRIM43S	tripartite motif-containing protein 43/48/49/64/77	--
ENSMUST00000159993	K16630	COL22A	collagen, type XXII, alpha	--	1	ko04974 Protein digestion and absorption;
ENSMUST00000160513	K16630	COL22A	collagen, type XXII, alpha	--	1	ko04974 Protein digestion and absorption;
ENSMUST00000159410	K16630	COL22A	collagen, type XXII, alpha	--	1	ko04974 Protein digestion and absorption;
ENSMUST00000171127	K11251	H2A	histone H2A	--	2	ko05034 Alcoholism;ko05322 Systemic lupus erythematosus;
ENSMUST00000066149	K16495	PCDHGA	protocadherin gamma subfamily A	--
ENSMUST00000080253	K04614	V1R	vomeronasal1 receptor	--
ENSMUST00000144177	K11173	ADHFE1	hydroxyacid-oxoacid transhydrogenase	EC:1.1.99.24
ENSMUST00000027044	K11173	ADHFE1	hydroxyacid-oxoacid transhydrogenase	EC:1.1.99.24
ENSMUST00000130927	K11173	ADHFE1	hydroxyacid-oxoacid transhydrogenase	EC:1.1.99.24
ENSMUST00000186467	K11173	ADHFE1	hydroxyacid-oxoacid transhydrogenase	EC:1.1.99.24
ENSMUST00000190654	K11173	ADHFE1	hydroxyacid-oxoacid transhydrogenase	EC:1.1.99.24
ENSMUST00000108436	K09228	KRAB	KRAB domain-containing zinc finger protein	--
ENSMUST00000032673	K09228	KRAB	KRAB domain-containing zinc finger protein	--
ENSMUST00000023718	K07605	KRT2	type II keratin, basic	--
ENSMUST00000182827	K09228	KRAB	KRAB domain-containing zinc finger protein	--
ENSMUST00000183192	K09228	KRAB	KRAB domain-containing zinc finger protein	--
ENSMUST00000182603	K09228	KRAB	KRAB domain-containing zinc finger protein	--
ENSMUST00000065871	K09228	KRAB	KRAB domain-containing zinc finger protein	--
ENSMUST00000076759	K04614	V1R	vomeronasal1 receptor	--
ENSMUST00000110082	K02183	CALM	calmodulin	--	25	ko04014 Ras signaling pathway;ko04020 Calcium signaling pathway;ko04070 Phosphatidylinositol signaling system;ko04114 Oocyte meiosis;ko04270 Vascular smooth muscle contraction;ko04626 Plant-pathogen interaction;ko04713 Circadian entrainment;ko04720 Long-term potentiation;ko04722 Neurotrophin signaling pathway;ko04728 Dopaminergic synapse;ko04740 Olfactory transduction;ko04744 Phototransduction;ko…
ENSMUST00000001204	K02183	CALM	calmodulin	--	25	ko04014 Ras signaling pathway;ko04020 Calcium signaling pathway;ko04070 Phosphatidylinositol signaling system;ko04114 Oocyte meiosis;ko04270 Vascular smooth muscle contraction;ko04626 Plant-pathogen interaction;ko04713 Circadian entrainment;ko04720 Long-term potentiation;ko04722 Neurotrophin signaling pathway;ko04728 Dopaminergic synapse;ko04740 Olfactory transduction;ko04744 Phototransduction;ko…
ENSMUST00000161976	K04377	MYC	Myc proto-oncogene protein	--	23	ko04010 MAPK signaling pathway;ko04012 ErbB signaling pathway;ko04110 Cell cycle;ko04151 PI3K-Akt signaling pathway;ko04310 Wnt signaling pathway;ko04350 TGF-beta signaling pathway;ko04390 Hippo signaling pathway;ko04391 Hippo signaling pathway - fly;ko04630 Jak-STAT signaling pathway;ko05161 Hepatitis B;ko05166 HTLV-I infection;ko05169 Epstein-Barr virus infection;ko05200 Pathways in cancer;ko05…
ENSMUST00000022971	K04377	MYC	Myc proto-oncogene protein	--	23	ko04010 MAPK signaling pathway;ko04012 ErbB signaling pathway;ko04110 Cell cycle;ko04151 PI3K-Akt signaling pathway;ko04310 Wnt signaling pathway;ko04350 TGF-beta signaling pathway;ko04390 Hippo signaling pathway;ko04391 Hippo signaling pathway - fly;ko04630 Jak-STAT signaling pathway;ko05161 Hepatitis B;ko05166 HTLV-I infection;ko05169 Epstein-Barr virus infection;ko05200 Pathways in cancer;ko05…
ENSMUST00000159327	K04377	MYC	Myc proto-oncogene protein	--	23	ko04010 MAPK signaling pathway;ko04012 ErbB signaling pathway;ko04110 Cell cycle;ko04151 PI3K-Akt signaling pathway;ko04310 Wnt signaling pathway;ko04350 TGF-beta signaling pathway;ko04390 Hippo signaling pathway;ko04391 Hippo signaling pathway - fly;ko04630 Jak-STAT signaling pathway;ko05161 Hepatitis B;ko05166 HTLV-I infection;ko05169 Epstein-Barr virus infection;ko05200 Pathways in cancer;ko05…
ENSMUST00000167731	K04377	MYC	Myc proto-oncogene protein	--	23	ko04010 MAPK signaling pathway;ko04012 ErbB signaling pathway;ko04110 Cell cycle;ko04151 PI3K-Akt signaling pathway;ko04310 Wnt signaling pathway;ko04350 TGF-beta signaling pathway;ko04390 Hippo signaling pathway;ko04391 Hippo signaling pathway - fly;ko04630 Jak-STAT signaling pathway;ko05161 Hepatitis B;ko05166 HTLV-I infection;ko05169 Epstein-Barr virus infection;ko05200 Pathways in cancer;ko05…
ENSMUST00000159338	K04377	MYC	Myc proto-oncogene protein	--	23	ko04010 MAPK signaling pathway;ko04012 ErbB signaling pathway;ko04110 Cell cycle;ko04151 PI3K-Akt signaling pathway;ko04310 Wnt signaling pathway;ko04350 TGF-beta signaling pathway;ko04390 Hippo signaling pathway;ko04391 Hippo signaling pathway - fly;ko04630 Jak-STAT signaling pathway;ko05161 Hepatitis B;ko05166 HTLV-I infection;ko05169 Epstein-Barr virus infection;ko05200 Pathways in cancer;ko05…
ENSMUST00000160009	K04377	MYC	Myc proto-oncogene protein	--	23	ko04010 MAPK signaling pathway;ko04012 ErbB signaling pathway;ko04110 Cell cycle;ko04151 PI3K-Akt signaling pathway;ko04310 Wnt signaling pathway;ko04350 TGF-beta signaling pathway;ko04390 Hippo signaling pathway;ko04391 Hippo signaling pathway - fly;ko04630 Jak-STAT signaling pathway;ko05161 Hepatitis B;ko05166 HTLV-I infection;ko05169 Epstein-Barr virus infection;ko05200 Pathways in cancer;ko05…
ENSMUST00000188482	K04377	MYC	Myc proto-oncogene protein	--	23	ko04010 MAPK signaling pathway;ko04012 ErbB signaling pathway;ko04110 Cell cycle;ko04151 PI3K-Akt signaling pathway;ko04310 Wnt signaling pathway;ko04350 TGF-beta signaling pathway;ko04390 Hippo signaling pathway;ko04391 Hippo signaling pathway - fly;ko04630 Jak-STAT signaling pathway;ko05161 Hepatitis B;ko05166 HTLV-I infection;ko05169 Epstein-Barr virus infection;ko05200 Pathways in cancer;ko05…
ENSMUST00000191178	K04377	MYC	Myc proto-oncogene protein	--	23	ko04010 MAPK signaling pathway;ko04012 ErbB signaling pathway;ko04110 Cell cycle;ko04151 PI3K-Akt signaling pathway;ko04310 Wnt signaling pathway;ko04350 TGF-beta signaling pathway;ko04390 Hippo signaling pathway;ko04391 Hippo signaling pathway - fly;ko04630 Jak-STAT signaling pathway;ko05161 Hepatitis B;ko05166 HTLV-I infection;ko05169 Epstein-Barr virus infection;ko05200 Pathways in cancer;ko05…
ENSMUST00000040314	K12840	RBM17, SPF45	splicing factor 45	--	1	ko03040 Spliceosome;
ENSMUST00000156469	K12840	RBM17, SPF45	splicing factor 45	--	1	ko03040 Spliceosome;
ENSMUST00000040324	K17565	PPP1R26	protein phosphatase 1 regulatory subunit 26	--
ENSMUST00000189694	K17565	PPP1R26	protein phosphatase 1 regulatory subunit 26	--
ENSMUST00000160527	K10061	CLEC4G	C-type lectin superfamily 4 member G	--
ENSMUST00000062037	K10061	CLEC4G	C-type lectin superfamily 4 member G	--
ENSMUST00000107468	K14687	SLC31A2, CTR2	solute carrier family 31 (copper transporter), member 2	--
ENSMUST00000084530	K14687	SLC31A2, CTR2	solute carrier family 31 (copper transporter), member 2	--
ENSMUST00000107467	K14687	SLC31A2, CTR2	solute carrier family 31 (copper transporter), member 2	--
ENSMUST00000101205	K06237	COL4A	collagen, type IV, alpha	--	7	ko04151 PI3K-Akt signaling pathway;ko04510 Focal adhesion;ko04512 ECM-receptor interaction;ko04974 Protein digestion and absorption;ko05146 Amoebiasis;ko05200 Pathways in cancer;ko05222 Small cell lung cancer;
ENSMUST00000091006	K04257	OLFR	olfactory receptor	--	1	ko04740 Olfactory transduction;
ENSMUST00000043396	K09109	NMYC, MYCN	N-myc proto-oncogene protein	--	1	ko05202 Transcriptional misregulation in cancer;
ENSMUST00000130990	K09109	NMYC, MYCN	N-myc proto-oncogene protein	--	1	ko05202 Transcriptional misregulation in cancer;
ENSMUST00000132298	K01432	AFMID	arylformamidase	EC:3.5.1.9	2	ko00380 Tryptophan metabolism;ko00630 Glyoxylate and dicarboxylate metabolism;
ENSMUST00000121863	K03419	CHPF2	chondroitin polymerizing factor 2	EC:2.4.1.226	1	ko00532 Glycosaminoglycan biosynthesis - chondroitin sulfate / dermatan sulfate;
ENSMUST00000088295	K03419	CHPF2	chondroitin polymerizing factor 2	EC:2.4.1.226	1	ko00532 Glycosaminoglycan biosynthesis - chondroitin sulfate / dermatan sulfate;
ENSMUST00000084342	K07425	CYP4A	cytochrome P450, family 4, subfamily A	EC:1.14.15.3	5	ko00071 Fatty acid degradation;ko00590 Arachidonic acid metabolism;ko00830 Retinol metabolism;ko03320 PPAR signaling pathway;ko04270 Vascular smooth muscle contraction;
ENSMUST00000090269	K12314	ACTC1	actin, alpha cardiac muscle	--	3	ko04260 Cardiac muscle contraction;ko05410 Hypertrophic cardiomyopathy (HCM);ko05414 Dilated cardiomyopathy;
ENSMUST00000149125	K12314	ACTC1	actin, alpha cardiac muscle	--	3	ko04260 Cardiac muscle contraction;ko05410 Hypertrophic cardiomyopathy (HCM);ko05414 Dilated cardiomyopathy;
ENSMUST00000114050	K13785	TMSB10	thymosin beta 10	--
ENSMUST00000114049	K13785	TMSB10	thymosin beta 10	--
ENSMUST00000114048	K13785	TMSB10	thymosin beta 10	--
ENSMUST00000040914	K11275	H1_5	histone H1/5	--
ENSMUST00000189749	K10408	DNAH	dynein heavy chain, axonemal	--	1	ko05016 Huntington's disease;
ENSMUST00000178395	K10408	DNAH	dynein heavy chain, axonemal	--	1	ko05016 Huntington's disease;
ENSMUST00000098174	K04257	OLFR	olfactory receptor	--	1	ko04740 Olfactory transduction;
ENSMUST00000071437	K04257	OLFR	olfactory receptor	--	1	ko04740 Olfactory transduction;
ENSMUST00000104983	K12876	RBM8A, Y14	RNA-binding protein 8A	--	3	ko03013 RNA transport;ko03015 mRNA surveillance pathway;ko03040 Spliceosome;
ENSMUST00000084949	K15759	IMPAD1, IMPA3	inositol monophosphatase 3	EC:3.1.3.25 3.1.3.7	3	ko00562 Inositol phosphate metabolism;ko00920 Sulfur metabolism;ko04070 Phosphatidylinositol signaling system;
ENSMUST00000060500	K03263	EIF5A	translation initiation factor 5A	--
ENSMUST00000098571	K09171	NFIX	nuclear factor I/X	--
ENSMUST00000151623	K01128	E3.1.4.-
ENSMUST00000020022	K01128	E3.1.4.-
ENSMUST00000121995	K05654	ABCB3, TAP2	ATP-binding cassette, subfamily B (MDR/TAP), member 3	--	5	ko02010 ABC transporters;ko04145 Phagosome;ko04612 Antigen processing and presentation;ko05168 Herpes simplex infection;ko05340 Primary immunodeficiency;
ENSMUST00000031899	K06577	KEL	Kell blood group glycoprotein	EC:3.4.24.-
ENSMUST00000194597	K06577	KEL	Kell blood group glycoprotein	EC:3.4.24.-
ENSMUST00000192118	K06577	KEL	Kell blood group glycoprotein	EC:3.4.24.-
ENSMUST00000094312	K06847	RGM	RGM domain family	--
ENSMUST00000119206	K06847	RGM	RGM domain family	--
ENSMUST00000128471	K06847	RGM	RGM domain family	--
ENSMUST00000032824	K03063	PSMC4, RPT3	26S proteasome regulatory subunit T3	--	2	ko03050 Proteasome;ko05169 Epstein-Barr virus infection;
ENSMUST00000007212	K03028	PSMD2, RPN1	26S proteasome regulatory subunit N1	--	2	ko03050 Proteasome;ko05169 Epstein-Barr virus infection;
ENSMUST00000172207	K03028	PSMD2, RPN1	26S proteasome regulatory subunit N1	--	2	ko03050 Proteasome;ko05169 Epstein-Barr virus infection;
ENSMUST00000084628	K07808	HS3ST2	[heparan sulfate]-glucosamine 3-sulfotransferase 2	EC:2.8.2.29	1	ko00534 Glycosaminoglycan biosynthesis - heparan sulfate / heparin;
ENSMUST00000029654	K05196	GLRB	glycine receptor beta	--	1	ko04080 Neuroactive ligand-receptor interaction;
ENSMUST00000194085	K05196	GLRB	glycine receptor beta	--	1	ko04080 Neuroactive ligand-receptor interaction;
ENSMUST00000107743	K05196	GLRB	glycine receptor beta	--	1	ko04080 Neuroactive ligand-receptor interaction;
ENSMUST00000053287	K11855	USP36_42	ubiquitin carboxyl-terminal hydrolase 36/42	EC:3.1.2.15
ENSMUST00000099785	K04257	OLFR	olfactory receptor	--	1	ko04740 Olfactory transduction;
ENSMUST00000021968	K09356	PITX1	paired-like homeodomain transcription factor 1	--
ENSMUST00000173618	K09356	PITX1	paired-like homeodomain transcription factor 1	--
ENSMUST00000098195	K04257	OLFR	olfactory receptor	--	1	ko04740 Olfactory transduction;
ENSMUST00000190218	K04257	OLFR	olfactory receptor	--	1	ko04740 Olfactory transduction;
ENSMUST00000090708	K04257	OLFR	olfactory receptor	--	1	ko04740 Olfactory transduction;
ENSMUST00000037682	K05053	NMUR2	neuromedin U receptor 2	--	1	ko04080 Neuroactive ligand-receptor interaction;
ENSMUST00000045493	K04257	OLFR	olfactory receptor	--	1	ko04740 Olfactory transduction;
ENSMUST00000174018	K04608	GRM6_7_8	metabotropic glutamate receptor 6/7/8	--	2	ko04080 Neuroactive ligand-receptor interaction;ko04724 Glutamatergic synapse;
ENSMUST00000071076	K04608	GRM6_7_8	metabotropic glutamate receptor 6/7/8	--	2	ko04080 Neuroactive ligand-receptor interaction;ko04724 Glutamatergic synapse;
ENSMUST00000172951	K04608	GRM6_7_8	metabotropic glutamate receptor 6/7/8	--	2	ko04080 Neuroactive ligand-receptor interaction;ko04724 Glutamatergic synapse;
ENSMUST00000173001	K04608	GRM6_7_8	metabotropic glutamate receptor 6/7/8	--	2	ko04080 Neuroactive ligand-receptor interaction;ko04724 Glutamatergic synapse;
ENSMUST00000174310	K04608	GRM6_7_8	metabotropic glutamate receptor 6/7/8	--	2	ko04080 Neuroactive ligand-receptor interaction;ko04724 Glutamatergic synapse;
ENSMUST00000021459	K07908	RAB15	Ras-related protein Rab-15	--
ENSMUST00000154765	K07908	RAB15	Ras-related protein Rab-15	--
ENSMUST00000141622	K07908	RAB15	Ras-related protein Rab-15	--
ENSMUST00000118604	K07908	RAB15	Ras-related protein Rab-15	--
ENSMUST00000121716	K07908	RAB15	Ras-related protein Rab-15	--
ENSMUST00000122419	K07908	RAB15	Ras-related protein Rab-15	--
ENSMUST00000067597	K08474	TAS2R	taste receptor type 2	--	1	ko04742 Taste transduction;
ENSMUST00000099678	K16674	FJX1	four-jointed box protein 1	--	1	ko04391 Hippo signaling pathway - fly;
ENSMUST00000071932	K04257	OLFR	olfactory receptor	--	1	ko04740 Olfactory transduction;
ENSMUST00000109552	K04352	RASA1, RASGAP	Ras GTPase-activating protein 1	--	3	ko04010 MAPK signaling pathway;ko04014 Ras signaling pathway;ko04360 Axon guidance;
ENSMUST00000169125	K09228	KRAB	KRAB domain-containing zinc finger protein	--
ENSMUST00000113027	K10629	RNF128, GRAIL	E3 ubiquitin-protein ligase RNF128	EC:6.3.2.19
ENSMUST00000113026	K10629	RNF128, GRAIL	E3 ubiquitin-protein ligase RNF128	EC:6.3.2.19
ENSMUST00000071378	K05414	IFNA	interferon alpha	--	15	ko04060 Cytokine-cytokine receptor interaction;ko04140 Regulation of autophagy;ko04151 PI3K-Akt signaling pathway;ko04620 Toll-like receptor signaling pathway;ko04622 RIG-I-like receptor signaling pathway;ko04623 Cytosolic DNA-sensing pathway;ko04630 Jak-STAT signaling pathway;ko04650 Natural killer cell mediated cytotoxicity;ko05152 Tuberculosis;ko05160 Hepatitis C;ko05161 Hepatitis B;ko05162 Me…
ENSMUST00000037813	K04535	GNAZ	guanine nucleotide-binding protein G(z) subunit alpha	--	1	ko04730 Long-term depression;
ENSMUST00000159991	K04535	GNAZ	guanine nucleotide-binding protein G(z) subunit alpha	--	1	ko04730 Long-term depression;
ENSMUST00000074499	K04257	OLFR	olfactory receptor	--	1	ko04740 Olfactory transduction;
ENSMUST00000091905	K02735	PSMB3	20S proteasome subunit beta 3	EC:3.4.25.1	1	ko03050 Proteasome;
ENSMUST00000144578	K09228	KRAB	KRAB domain-containing zinc finger protein	--
ENSMUST00000029259	K01968	E6.4.1.4A	3-methylcrotonyl-CoA carboxylase alpha subunit	EC:6.4.1.4	1	ko00280 Valine, leucine and isoleucine degradation;
ENSMUST00000118527	K14613	SLC46A1_3	MFS transporter, PCFT/HCP family, solute carrier family 46 (folate transporter), member 1/3	--
ENSMUST00000031655	K14613	SLC46A1_3	MFS transporter, PCFT/HCP family, solute carrier family 46 (folate transporter), member 1/3	--
ENSMUST00000138244	K14613	SLC46A1_3	MFS transporter, PCFT/HCP family, solute carrier family 46 (folate transporter), member 1/3	--
ENSMUST00000098211	K04257	OLFR	olfactory receptor	--	1	ko04740 Olfactory transduction;
ENSMUST00000090707	K04257	OLFR	olfactory receptor	--	1	ko04740 Olfactory transduction;
ENSMUST00000026479	K10424	DCTN2	dynactin 2	--	2	ko04962 Vasopressin-regulated water reabsorption;ko05016 Huntington's disease;
ENSMUST00000025679	K09602	OTUB1	ubiquitin thioesterase protein OTUB1	EC:3.4.-.-
ENSMUST00000123594	K09602	OTUB1	ubiquitin thioesterase protein OTUB1	EC:3.4.-.-
ENSMUST00000142085	K09602	OTUB1	ubiquitin thioesterase protein OTUB1	EC:3.4.-.-
ENSMUST00000043172	K08529	NR1B3, RARG	retinoic acid receptor gamma	--
ENSMUST00000063339	K08529	NR1B3, RARG	retinoic acid receptor gamma	--
ENSMUST00000135466	K08529	NR1B3, RARG	retinoic acid receptor gamma	--
ENSMUST00000026661	K00857	E2.7.1.21, tdk	thymidine kinase	EC:2.7.1.21	2	ko00240 Pyrimidine metabolism;ko00983 Drug metabolism - other enzymes;
ENSMUST00000051004	K04257	OLFR	olfactory receptor	--	1	ko04740 Olfactory transduction;
ENSMUST00000115366	K10951	SLC12A2, NKCC1	solute carrier family 12 (sodium/potassium/chloride transporter), member 2	--	3	ko04970 Salivary secretion;ko04972 Pancreatic secretion;ko05110 Vibrio cholerae infection;
ENSMUST00000036340	K10891	FANCD2	fanconi anemia group D2 protein	--	1	ko03460 Fanconi anemia pathway;
ENSMUST00000101051	K10891	FANCD2	fanconi anemia group D2 protein	--	1	ko03460 Fanconi anemia pathway;
ENSMUST00000123738	K10891	FANCD2	fanconi anemia group D2 protein	--	1	ko03460 Fanconi anemia pathway;
ENSMUST00000005064	K16065	PIAS4	E3 SUMO-protein ligase PIAS4	EC:6.3.2.-	3	ko04064 NF-kappa B signaling pathway;ko04120 Ubiquitin mediated proteolysis;ko04630 Jak-STAT signaling pathway;
ENSMUST00000146764	K16065	PIAS4	E3 SUMO-protein ligase PIAS4	EC:6.3.2.-	3	ko04064 NF-kappa B signaling pathway;ko04120 Ubiquitin mediated proteolysis;ko04630 Jak-STAT signaling pathway;
ENSMUST00000135765	K16065	PIAS4	E3 SUMO-protein ligase PIAS4	EC:6.3.2.-	3	ko04064 NF-kappa B signaling pathway;ko04120 Ubiquitin mediated proteolysis;ko04630 Jak-STAT signaling pathway;
ENSMUST00000036456	K16532	CEP72	centrosomal protein CEP72	--
ENSMUST00000097530	K11589	MBD1	methyl-CpG-binding domain protein 1	--
ENSMUST00000045477	K08793	STK32, YANK	serine/threonine kinase 32	EC:2.7.11.1
ENSMUST00000161211	K15128	MED6	mediator of RNA polymerase II transcription subunit 6	--
ENSMUST00000161598	K15128	MED6	mediator of RNA polymerase II transcription subunit 6	--
ENSMUST00000161902	K15128	MED6	mediator of RNA polymerase II transcription subunit 6	--
ENSMUST00000002756	K15128	MED6	mediator of RNA polymerase II transcription subunit 6	--
ENSMUST00000115995	K10225	FADS3	fatty acid desaturase 3 (delta-6 desaturase)	EC:1.14.19.-
ENSMUST00000039680	K15259	PARP7S	poly [ADP-ribose] polymerase 7/11/12/13	EC:2.4.2.30
ENSMUST00000112191	K15259	PARP7S	poly [ADP-ribose] polymerase 7/11/12/13	EC:2.4.2.30
ENSMUST00000112193	K15259	PARP7S	poly [ADP-ribose] polymerase 7/11/12/13	EC:2.4.2.30
ENSMUST00000112195	K15259	PARP7S	poly [ADP-ribose] polymerase 7/11/12/13	EC:2.4.2.30
ENSMUST00000141911	K04257	OLFR	olfactory receptor	--	1	ko04740 Olfactory transduction;
ENSMUST00000155603	K04257	OLFR	olfactory receptor	--	1	ko04740 Olfactory transduction;
ENSMUST00000170618	K04257	OLFR	olfactory receptor	--	1	ko04740 Olfactory transduction;
ENSMUST00000005185	K13907	CSTA_B	cystatin-A/B	--
ENSMUST00000089305	K04257	OLFR	olfactory receptor	--	1	ko04740 Olfactory transduction;
ENSMUST00000106128	K04593	LPHN2	latrophilin 2	--
ENSMUST00000168352	K04593	LPHN2	latrophilin 2	--
ENSMUST00000098518	K04593	LPHN2	latrophilin 2	--
ENSMUST00000031390	K07997	MMP17	matrix metalloproteinase-17 (membrane-inserted)	EC:3.4.24.-
ENSMUST00000023550	K09583	PDIA5	protein disulfide isomerase family A, member 5	EC:5.3.4.1
ENSMUST00000171322	K03345	SENP2, AXAM2	sentrin-specific protease 2 (axin associating molecule)	EC:3.4.22.68	2	ko03013 RNA transport;ko04310 Wnt signaling pathway;
ENSMUST00000095595	K09230	SCAN	SCAN domain-containing zinc finger protein	--
ENSMUST00000115509	K09230	SCAN	SCAN domain-containing zinc finger protein	--
ENSMUST00000120967	K09230	SCAN	SCAN domain-containing zinc finger protein	--
ENSMUST00000148062	K09230	SCAN	SCAN domain-containing zinc finger protein	--
ENSMUST00000129227	K09230	SCAN	SCAN domain-containing zinc finger protein	--
ENSMUST00000123866	K09230	SCAN	SCAN domain-containing zinc finger protein	--
ENSMUST00000117606	K09230	SCAN	SCAN domain-containing zinc finger protein	--
ENSMUST00000122285	K09230	SCAN	SCAN domain-containing zinc finger protein	--
ENSMUST00000118369	K09230	SCAN	SCAN domain-containing zinc finger protein	--
ENSMUST00000138487	K09230	SCAN	SCAN domain-containing zinc finger protein	--
ENSMUST00000179973	K17553	PPP1R11	protein phosphatase 1 regulatory subunit 11	--
ENSMUST00000059199	K09228	KRAB	KRAB domain-containing zinc finger protein	--
ENSMUST00000064393	K11108	RCL1	RNA 3'-terminal phosphate cyclase-like protein	--	1	ko03008 Ribosome biogenesis in eukaryotes;
ENSMUST00000031201	K01016	SULT1E1, STE	estrone sulfotransferase	EC:2.8.2.4	1	ko00140 Steroid hormone biosynthesis;
ENSMUST00000039718	K04257	OLFR	olfactory receptor	--	1	ko04740 Olfactory transduction;
ENSMUST00000174558	K09228	KRAB	KRAB domain-containing zinc finger protein	--
ENSMUST00000053594	K02832	RAIDD	CASP2 and RIPK1 domain containing adaptor with death domain	--
ENSMUST00000023867	K10755	RFC2_4	replication factor C subunit 2/4	--	3	ko03030 DNA replication;ko03420 Nucleotide excision repair;ko03430 Mismatch repair;
ENSMUST00000046404	K11979	UBR7	E3 ubiquitin-protein ligase UBR7	EC:6.3.2.19
ENSMUST00000149011	K09228	KRAB	KRAB domain-containing zinc finger protein	--
ENSMUST00000060270	K09228	KRAB	KRAB domain-containing zinc finger protein	--
ENSMUST00000120798	K09228	KRAB	KRAB domain-containing zinc finger protein	--
ENSMUST00000120074	K09228	KRAB	KRAB domain-containing zinc finger protein	--
ENSMUST00000118162	K09228	KRAB	KRAB domain-containing zinc finger protein	--
ENSMUST00000140599	K09228	KRAB	KRAB domain-containing zinc finger protein	--
ENSMUST00000126366	K09228	KRAB	KRAB domain-containing zinc finger protein	--
ENSMUST00000055221	K04921	KCNK12	potassium channel subfamily K member 12	--
ENSMUST00000189061	K16449	RGS	regulator of G-protein signaling	--
ENSMUST00000167317	K16449	RGS	regulator of G-protein signaling	--
ENSMUST00000172388	K16449	RGS	regulator of G-protein signaling	--
ENSMUST00000167812	K16449	RGS	regulator of G-protein signaling	--
ENSMUST00000169409	K16449	RGS	regulator of G-protein signaling	--
ENSMUST00000185714	K16449	RGS	regulator of G-protein signaling	--
ENSMUST00000048934	K10174	TBR1	T-box brain protein 1	--
ENSMUST00000102737	K10174	TBR1	T-box brain protein 1	--
ENSMUST00000077023	K04257	OLFR	olfactory receptor	--	1	ko04740 Olfactory transduction;
ENSMUST00000109764	K09171	NFIX	nuclear factor I/X	--
ENSMUST00000076715	K09171	NFIX	nuclear factor I/X	--
ENSMUST00000099070	K09171	NFIX	nuclear factor I/X	--
ENSMUST00000109762	K09171	NFIX	nuclear factor I/X	--
ENSMUST00000126806	K09171	NFIX	nuclear factor I/X	--
ENSMUST00000027464	K17425	MRPL44	large subunit ribosomal protein L44, mitochondrial	EC:3.1.26.-
ENSMUST00000108968	K09228	KRAB	KRAB domain-containing zinc finger protein	--
ENSMUST00000058884	K01148	PARN	poly(A)-specific ribonuclease	EC:3.1.13.4	1	ko03018 RNA degradation;
ENSMUST00000057811	K04257	OLFR	olfactory receptor	--	1	ko04740 Olfactory transduction;
ENSMUST00000066834	K09463	KLK13	kallikrein 13	EC:3.4.21.-
ENSMUST00000060562	K04257	OLFR	olfactory receptor	--	1	ko04740 Olfactory transduction;
ENSMUST00000005069	K10524	NRK1_2	nicotinamide/nicotinate riboside kinase	EC:2.7.1.22 2.7.1.173	1	ko00760 Nicotinate and nicotinamide metabolism;
ENSMUST00000022609	K07739	ELP3, KAT9	elongator complex protein 3	EC:2.3.1.48
ENSMUST00000017629	K03164	TOP2	DNA topoisomerase II	EC:5.99.1.3
ENSMUST00000160501	K03164	TOP2	DNA topoisomerase II	EC:5.99.1.3
ENSMUST00000159302	K03164	TOP2	DNA topoisomerase II	EC:5.99.1.3
ENSMUST00000161693	K03164	TOP2	DNA topoisomerase II	EC:5.99.1.3
ENSMUST00000057740	K02998	RP-SAe, RPSA	small subunit ribosomal protein SAe	--	1	ko03010 Ribosome;
ENSMUST00000192468	K15985	PKIA	cAMP-dependent protein kinase inhibitor alpha	--	1	ko05034 Alcoholism;
ENSMUST00000028999	K15985	PKIA	cAMP-dependent protein kinase inhibitor alpha	--	1	ko05034 Alcoholism;
ENSMUST00000193330	K15985	PKIA	cAMP-dependent protein kinase inhibitor alpha	--	1	ko05034 Alcoholism;
ENSMUST00000074208	K09008	K09008	hypothetical protein	--
ENSMUST00000194381	K09008	K09008	hypothetical protein	--
ENSMUST00000025850	K04502	FOSL1	fos-like antigen 1	--	3	ko04310 Wnt signaling pathway;ko04380 Osteoclast differentiation;ko05166 HTLV-I infection;
ENSMUST00000031850	K15259	PARP7S	poly [ADP-ribose] polymerase 7/11/12/13	EC:2.4.2.30
ENSMUST00000114898	K15259	PARP7S	poly [ADP-ribose] polymerase 7/11/12/13	EC:2.4.2.30
ENSMUST00000114900	K15259	PARP7S	poly [ADP-ribose] polymerase 7/11/12/13	EC:2.4.2.30
ENSMUST00000034132	K02608	ORC6	origin recognition complex subunit 6	--	3	ko04110 Cell cycle;ko04111 Cell cycle - yeast;ko04113 Meiosis - yeast;
ENSMUST00000170141	K02608	ORC6	origin recognition complex subunit 6	--	3	ko04110 Cell cycle;ko04111 Cell cycle - yeast;ko04113 Meiosis - yeast;
ENSMUST00000046156	K05263	SCT	secretin	--	2	ko04080 Neuroactive ligand-receptor interaction;ko04972 Pancreatic secretion;
ENSMUST00000167790	K05263	SCT	secretin	--	2	ko04080 Neuroactive ligand-receptor interaction;ko04972 Pancreatic secretion;
ENSMUST00000003038	K11824	AP2A	AP-2 complex subunit alpha	--	4	ko04144 Endocytosis;ko04721 Synaptic vesicle cycle;ko04961 Endocrine and other factor-regulated calcium reabsorption;ko05016 Huntington's disease;
ENSMUST00000118574	K12807	NAIP, BIRC1	baculoviral IAP repeat-containing protein 1	--	2	ko04621 NOD-like receptor signaling pathway;ko05134 Legionellosis;
ENSMUST00000042220	K12807	NAIP, BIRC1	baculoviral IAP repeat-containing protein 1	--	2	ko04621 NOD-like receptor signaling pathway;ko05134 Legionellosis;
ENSMUST00000115605	K00384	E1.8.1.9, trxB	thioredoxin reductase (NADPH)	EC:1.8.1.9	2	ko00240 Pyrimidine metabolism;ko00450 Selenocompound metabolism;
ENSMUST00000115606	K00384	E1.8.1.9, trxB	thioredoxin reductase (NADPH)	EC:1.8.1.9	2	ko00240 Pyrimidine metabolism;ko00450 Selenocompound metabolism;
ENSMUST00000115604	K00384	E1.8.1.9, trxB	thioredoxin reductase (NADPH)	EC:1.8.1.9	2	ko00240 Pyrimidine metabolism;ko00450 Selenocompound metabolism;
ENSMUST00000177856	K00384	E1.8.1.9, trxB	thioredoxin reductase (NADPH)	EC:1.8.1.9	2	ko00240 Pyrimidine metabolism;ko00450 Selenocompound metabolism;
ENSMUST00000178093	K00384	E1.8.1.9, trxB	thioredoxin reductase (NADPH)	EC:1.8.1.9	2	ko00240 Pyrimidine metabolism;ko00450 Selenocompound metabolism;
ENSMUST00000090275	K07373	GJD2	gap junction delta-2 protein	--	1	ko04540 Gap junction;
ENSMUST00000057767	K17347	UPK1	uroplakin 1	--
ENSMUST00000025106	K03012	RPB4, POLR2D	DNA-directed RNA polymerase II subunit RPB4	--	5	ko00230 Purine metabolism;ko00240 Pyrimidine metabolism;ko03020 RNA polymerase;ko05016 Huntington's disease;ko05169 Epstein-Barr virus infection;
ENSMUST00000036111	K17413	MRPS35	small subunit ribosomal protein S35, mitochondrial	--
ENSMUST00000071937	K05007	KCNJ14	potassium inwardly-rectifying channel subfamily J member 14	--	1	ko04725 Cholinergic synapse;
ENSMUST00000088018	K07605	KRT2	type II keratin, basic	--
ENSMUST00000168846	K07200	PRKAG	5'-AMP-activated protein kinase, regulatory gamma subunit	--	5	ko04710 Circadian rhythm;ko04910 Insulin signaling pathway;ko04920 Adipocytokine signaling pathway;ko04932 Non-alcoholic fatty liver disease (NAFLD);ko05410 Hypertrophic cardiomyopathy (HCM);
ENSMUST00000032070	K09066	FIGLA	factor in the germline alpha	--
ENSMUST00000015049	K09515	DNAJB9	DnaJ homolog subfamily B member 9	--
ENSMUST00000062254	K17528	CLEC14A	C-type lectin domain family 14 member A	--
ENSMUST00000043498	K11404	HDAC3	histone deacetylase 3	EC:3.5.1.98	2	ko05034 Alcoholism;ko05203 Viral carcinogenesis;
ENSMUST00000043914	K13146	INTS9	integrator complex subunit 9	--
ENSMUST00000082303	K08135	COL15A	collagen, type XV, alpha	--	1	ko04974 Protein digestion and absorption;
ENSMUST00000102917	K08135	COL15A	collagen, type XV, alpha	--	1	ko04974 Protein digestion and absorption;
ENSMUST00000140413	K08135	COL15A	collagen, type XV, alpha	--	1	ko04974 Protein digestion and absorption;
ENSMUST00000107731	K08135	COL15A	collagen, type XV, alpha	--	1	ko04974 Protein digestion and absorption;
ENSMUST00000146967	K08135	COL15A	collagen, type XV, alpha	--	1	ko04974 Protein digestion and absorption;
ENSMUST00000107730	K08135	COL15A	collagen, type XV, alpha	--	1	ko04974 Protein digestion and absorption;
ENSMUST00000031455	K12306	MSFD7, SLC49A4	MFS transporter, FLVCR family, MFS-domain-containing protein 7	--
ENSMUST00000041761	K09627	PRSS23	protease, serine, 23	EC:3.4.21.-
ENSMUST00000079970	K09562	HSPBP1	hsp70-interacting protein	--	1	ko04141 Protein processing in endoplasmic reticulum;
ENSMUST00000055168	K04874	KCNA1	potassium voltage-gated channel Shaker-related subfamily A member 1	--
ENSMUST00000093791	K16763	CEP63	centrosomal protein CEP63	--
ENSMUST00000162655	K16763	CEP63	centrosomal protein CEP63	--
ENSMUST00000159100	K16763	CEP63	centrosomal protein CEP63	--
ENSMUST00000161645	K16763	CEP63	centrosomal protein CEP63	--
ENSMUST00000162297	K16763	CEP63	centrosomal protein CEP63	--
ENSMUST00000060912	K04257	OLFR	olfactory receptor	--	1	ko04740 Olfactory transduction;
ENSMUST00000191428	K16506	FAT1_2_3	protocadherin Fat 1/2/3	--
ENSMUST00000189017	K16506	FAT1_2_3	protocadherin Fat 1/2/3	--
ENSMUST00000191558	K16506	FAT1_2_3	protocadherin Fat 1/2/3	--
ENSMUST00000186342	K16506	FAT1_2_3	protocadherin Fat 1/2/3	--
ENSMUST00000098796	K16506	FAT1_2_3	protocadherin Fat 1/2/3	--
ENSMUST00000098278	K00739	B3GNT6	acetylgalactosaminyl-0-glycosyl-glycoprotein beta-1,3-N-acetylglucosaminyltransferase	EC:2.4.1.147	1	ko00512 Mucin type O-Glycan biosynthesis;
ENSMUST00000032981	K02358	tuf, TUFM	elongation factor Tu	--	1	ko04626 Plant-pathogen interaction;
ENSMUST00000109124	K09228	KRAB	KRAB domain-containing zinc finger protein	--
ENSMUST00000164280	K09228	KRAB	KRAB domain-containing zinc finger protein	--
ENSMUST00000060655	K08727	NOD1, CARD4	nucleotide-binding oligomerization domain-containing protein 1	--	4	ko04621 NOD-like receptor signaling pathway;ko05120 Epithelial cell signaling in Helicobacter pylori infection;ko05131 Shigellosis;ko05133 Pertussis;
ENSMUST00000168172	K08727	NOD1, CARD4	nucleotide-binding oligomerization domain-containing protein 1	--	4	ko04621 NOD-like receptor signaling pathway;ko05120 Epithelial cell signaling in Helicobacter pylori infection;ko05131 Shigellosis;ko05133 Pertussis;
ENSMUST00000074015	K06775	NEGR1	neuronal growth regulator 1	--	1	ko04514 Cell adhesion molecules (CAMs);
ENSMUST00000041425	K06775	NEGR1	neuronal growth regulator 1	--	1	ko04514 Cell adhesion molecules (CAMs);
ENSMUST00000106065	K06775	NEGR1	neuronal growth regulator 1	--	1	ko04514 Cell adhesion molecules (CAMs);
ENSMUST00000175773	K06775	NEGR1	neuronal growth regulator 1	--	1	ko04514 Cell adhesion molecules (CAMs);
ENSMUST00000130825	K09228	KRAB	KRAB domain-containing zinc finger protein	--
ENSMUST00000070932	K09228	KRAB	KRAB domain-containing zinc finger protein	--
ENSMUST00000116473	K01324	KLKB1	plasma kallikrein	EC:3.4.21.34	1	ko04610 Complement and coagulation cascades;
ENSMUST00000144988	K15613	MEIS1	homeobox protein Meis1	--	1	ko05202 Transcriptional misregulation in cancer;
ENSMUST00000102878	K15613	MEIS1	homeobox protein Meis1	--	1	ko05202 Transcriptional misregulation in cancer;
ENSMUST00000068264	K15613	MEIS1	homeobox protein Meis1	--	1	ko05202 Transcriptional misregulation in cancer;
ENSMUST00000177417	K15613	MEIS1	homeobox protein Meis1	--	1	ko05202 Transcriptional misregulation in cancer;
ENSMUST00000177357	K15613	MEIS1	homeobox protein Meis1	--	1	ko05202 Transcriptional misregulation in cancer;
ENSMUST00000185131	K15613	MEIS1	homeobox protein Meis1	--	1	ko05202 Transcriptional misregulation in cancer;
ENSMUST00000045066	K04257	OLFR	olfactory receptor	--	1	ko04740 Olfactory transduction;
ENSMUST00000054055	K11850	USP26_29_37	ubiquitin carboxyl-terminal hydrolase 26/29/37	EC:3.1.2.15
ENSMUST00000192628	K09849	TRAF5	TNF receptor-associated factor 5	--	7	ko04064 NF-kappa B signaling pathway;ko04668 TNF signaling pathway;ko05168 Herpes simplex infection;ko05169 Epstein-Barr virus infection;ko05200 Pathways in cancer;ko05203 Viral carcinogenesis;ko05222 Small cell lung cancer;
ENSMUST00000195815	K09849	TRAF5	TNF receptor-associated factor 5	--	7	ko04064 NF-kappa B signaling pathway;ko04668 TNF signaling pathway;ko05168 Herpes simplex infection;ko05169 Epstein-Barr virus infection;ko05200 Pathways in cancer;ko05203 Viral carcinogenesis;ko05222 Small cell lung cancer;
ENSMUST00000085573	K09849	TRAF5	TNF receptor-associated factor 5	--	7	ko04064 NF-kappa B signaling pathway;ko04668 TNF signaling pathway;ko05168 Herpes simplex infection;ko05169 Epstein-Barr virus infection;ko05200 Pathways in cancer;ko05203 Viral carcinogenesis;ko05222 Small cell lung cancer;
ENSMUST00000034524	K13288	orn, REX2, REXO2	oligoribonuclease	EC:3.1.-.-	1	ko03008 Ribosome biogenesis in eukaryotes;
ENSMUST00000073949	K11251	H2A	histone H2A	--	2	ko05034 Alcoholism;ko05322 Systemic lupus erythematosus;
ENSMUST00000060396	K03454	SLC25A46	solute carrier family 25, member 46	--
ENSMUST00000011302	K15196	BRF1, GTF3B	transcription factor IIIB 90 kDa subunit	--
ENSMUST00000027507	K06744	PDCD1, PD1	programmed cell death protein 1	--	2	ko04514 Cell adhesion molecules (CAMs);ko04660 T cell receptor signaling pathway;
ENSMUST00000073122	K04257	OLFR	olfactory receptor	--	1	ko04740 Olfactory transduction;
ENSMUST00000022725	K01827	DCT	dopachrome tautomerase	EC:5.3.3.12	2	ko00350 Tyrosine metabolism;ko04916 Melanogenesis;
ENSMUST00000042021	K11288	TSPYL5	TSPY-like 5	--
ENSMUST00000034301	K07882	RAB3A	Ras-related protein Rab-3A	--	2	ko04721 Synaptic vesicle cycle;ko04911 Insulin secretion;
ENSMUST00000110092	K07882	RAB3A	Ras-related protein Rab-3A	--	2	ko04721 Synaptic vesicle cycle;ko04911 Insulin secretion;
ENSMUST00000110090	K07882	RAB3A	Ras-related protein Rab-3A	--	2	ko04721 Synaptic vesicle cycle;ko04911 Insulin secretion;
ENSMUST00000110093	K07882	RAB3A	Ras-related protein Rab-3A	--	2	ko04721 Synaptic vesicle cycle;ko04911 Insulin secretion;
ENSMUST00000143118	K07882	RAB3A	Ras-related protein Rab-3A	--	2	ko04721 Synaptic vesicle cycle;ko04911 Insulin secretion;
ENSMUST00000069293	K10408	DNAH	dynein heavy chain, axonemal	--	1	ko05016 Huntington's disease;
ENSMUST00000023231	K02377	E1.1.1.271, fcl	GDP-L-fucose synthase	EC:1.1.1.271	2	ko00051 Fructose and mannose metabolism;ko00520 Amino sugar and nucleotide sugar metabolism;
ENSMUST00000032472	K06543	KLRB	killer cell lectin-like receptor subfamily B	--	1	ko05144 Malaria;
ENSMUST00000172887	K06543	KLRB	killer cell lectin-like receptor subfamily B	--	1	ko05144 Malaria;
ENSMUST00000174544	K06543	KLRB	killer cell lectin-like receptor subfamily B	--	1	ko05144 Malaria;
ENSMUST00000031521	K07423	CYP2W	cytochrome P450, family 2, subfamily W	--
ENSMUST00000099329	K10580	UBE2N, BLU, UBC13	ubiquitin-conjugating enzyme E2 N	EC:6.3.2.19	1	ko04120 Ubiquitin mediated proteolysis;
ENSMUST00000108304	K07846	GEM	GTP binding protein overexpressed in skeletal muscle	--
ENSMUST00000029868	K07846	GEM	GTP binding protein overexpressed in skeletal muscle	--
ENSMUST00000089112	K09070	TCF15, PARAXIS	transcription factor 15	--
ENSMUST00000081471	K09228	KRAB	KRAB domain-containing zinc finger protein	--
ENSMUST00000163425	K08487	STX11	syntaxin 11	--	1	ko04130 SNARE interactions in vesicular transport;
ENSMUST00000042861	K08487	STX11	syntaxin 11	--	1	ko04130 SNARE interactions in vesicular transport;
ENSMUST00000095342	K06752	MHC2	major histocompatibility complex, class II	--	20	ko04145 Phagosome;ko04514 Cell adhesion molecules (CAMs);ko04612 Antigen processing and presentation;ko04672 Intestinal immune network for IgA production;ko04940 Type I diabetes mellitus;ko05140 Leishmaniasis;ko05145 Toxoplasmosis;ko05150 Staphylococcus aureus infection;ko05152 Tuberculosis;ko05164 Influenza A;ko05166 HTLV-I infection;ko05168 Herpes simplex infection;ko05310 Asthma;ko05320 Autoim…
ENSMUST00000167280	K06752	MHC2	major histocompatibility complex, class II	--	20	ko04145 Phagosome;ko04514 Cell adhesion molecules (CAMs);ko04612 Antigen processing and presentation;ko04672 Intestinal immune network for IgA production;ko04940 Type I diabetes mellitus;ko05140 Leishmaniasis;ko05145 Toxoplasmosis;ko05150 Staphylococcus aureus infection;ko05152 Tuberculosis;ko05164 Influenza A;ko05166 HTLV-I infection;ko05168 Herpes simplex infection;ko05310 Asthma;ko05320 Autoim…
ENSMUST00000173764	K06752	MHC2	major histocompatibility complex, class II	--	20	ko04145 Phagosome;ko04514 Cell adhesion molecules (CAMs);ko04612 Antigen processing and presentation;ko04672 Intestinal immune network for IgA production;ko04940 Type I diabetes mellitus;ko05140 Leishmaniasis;ko05145 Toxoplasmosis;ko05150 Staphylococcus aureus infection;ko05152 Tuberculosis;ko05164 Influenza A;ko05166 HTLV-I infection;ko05168 Herpes simplex infection;ko05310 Asthma;ko05320 Autoim…
ENSMUST00000070514	K00622	nat	arylamine N-acetyltransferase	EC:2.3.1.5	4	ko00232 Caffeine metabolism;ko00633 Nitrotoluene degradation;ko00983 Drug metabolism - other enzymes;ko05204 Chemical carcinogenesis;
ENSMUST00000073149	K14723	SLC9A5, NHE5	solute carrier family 9 (sodium/hydrogen exchanger), member 5	--
ENSMUST00000190824	K08211	SLC22A15	MFS transporter, OCT family, solute carrier family 22 (organic cation transporter), member 15	--
ENSMUST00000106928	K08211	SLC22A15	MFS transporter, OCT family, solute carrier family 22 (organic cation transporter), member 15	--
ENSMUST00000183255	K08211	SLC22A15	MFS transporter, OCT family, solute carrier family 22 (organic cation transporter), member 15	--
ENSMUST00000061693	K04257	OLFR	olfactory receptor	--	1	ko04740 Olfactory transduction;
ENSMUST00000086851	K09087	HES2_6_7	hairy and enhancer of split 2/6/7	--
ENSMUST00000034041	K10153	IRF2	interferon regulatory factor 2	--
ENSMUST00000036274	K12947	SPCS2, SPC2	signal peptidase complex subunit 2	EC:3.4.-.-	1	ko03060 Protein export;
ENSMUST00000099373	K16302	CNNM	metal transporter CNNM	--
ENSMUST00000077666	K16302	CNNM	metal transporter CNNM	--
ENSMUST00000087814	K04257	OLFR	olfactory receptor	--	1	ko04740 Olfactory transduction;
ENSMUST00000093120	K04567	KARS, lysS	lysyl-tRNA synthetase, class II	EC:6.1.1.6	1	ko00970 Aminoacyl-tRNA biosynthesis;
ENSMUST00000164470	K04567	KARS, lysS	lysyl-tRNA synthetase, class II	EC:6.1.1.6	1	ko00970 Aminoacyl-tRNA biosynthesis;
ENSMUST00000079663	K02973	RP-S23e, RPS23	small subunit ribosomal protein S23e	--	1	ko03010 Ribosome;
ENSMUST00000000449	K15687	MKRN	E3 ubiquitin-protein ligase makorin	EC:6.3.2.19
ENSMUST00000166546	K02981	RP-S2e, RPS2	small subunit ribosomal protein S2e	--	1	ko03010 Ribosome;
ENSMUST00000060783	K09228	KRAB	KRAB domain-containing zinc finger protein	--
ENSMUST00000021495	K03913	SERPINA5, PCI	protein C inhibitor	--	1	ko04610 Complement and coagulation cascades;
ENSMUST00000056144	K04257	OLFR	olfactory receptor	--	1	ko04740 Olfactory transduction;
ENSMUST00000071652	K13403	MTHFD2	methylenetetrahydrofolate dehydrogenase(NAD+) / 5,10-methenyltetrahydrofolate cyclohydrolase	EC:1.5.1.15 3.5.4.9	1	ko00670 One carbon pool by folate;
ENSMUST00000180393	K12035	TRIM71	tripartite motif-containing protein 71	EC:6.3.2.19	1	ko05206 MicroRNAs in cancer;
ENSMUST00000179133	K12488	ASAP	Arf-GAP with SH3 domain, ANK repeat and PH domain-containing protein	--	2	ko04144 Endocytosis;ko04666 Fc gamma R-mediated phagocytosis;
ENSMUST00000071696	K08474	TAS2R	taste receptor type 2	--	1	ko04742 Taste transduction;
ENSMUST00000032961	K15626	NUPR1, COM1	nuclear protein, 1	--	1	ko05202 Transcriptional misregulation in cancer;
ENSMUST00000002400	K17619	MDP1	magnesium-dependent phosphatase 1	EC:3.1.3.48
ENSMUST00000115433	K12393	AP1M	AP-1 complex subunit mu	--	1	ko04142 Lysosome;
ENSMUST00000003397	K12393	AP1M	AP-1 complex subunit mu	--	1	ko04142 Lysosome;
ENSMUST00000036136	K10066	COLEC11	collectin sub-family member 11	--	1	ko04145 Phagosome;
ENSMUST00000053918	K00286	E1.5.1.2, proC	pyrroline-5-carboxylate reductase	EC:1.5.1.2	2	ko00330 Arginine and proline metabolism;ko01230 Biosynthesis of amino acids;
ENSMUST00000178995	K06803	CDH11	cadherin 11, type 2, OB-cadherin	--
ENSMUST00000164855	K15456	KTI12	protein KTI12	--
ENSMUST00000133301	K09228	KRAB	KRAB domain-containing zinc finger protein	--
ENSMUST00000108964	K09228	KRAB	KRAB domain-containing zinc finger protein	--
ENSMUST00000164674	K12869	CRN, CRNKL1, CLF1, SYF3	crooked neck	--	1	ko03040 Spliceosome;
ENSMUST00000071243	K04257	OLFR	olfactory receptor	--	1	ko04740 Olfactory transduction;
ENSMUST00000038377	K14443	TOB	protein Tob/BTG	--	1	ko03018 RNA degradation;
ENSMUST00000061764	K07913	RAB26	Ras-related protein Rab-26	--
ENSMUST00000035797	K07913	RAB26	Ras-related protein Rab-26	--
ENSMUST00000176533	K07913	RAB26	Ras-related protein Rab-26	--
ENSMUST00000164890	K04291	LPAR2, EDG4	lysophosphatidic acid receptor 2	--	2	ko04080 Neuroactive ligand-receptor interaction;ko04151 PI3K-Akt signaling pathway;
ENSMUST00000034325	K04291	LPAR2, EDG4	lysophosphatidic acid receptor 2	--	2	ko04080 Neuroactive ligand-receptor interaction;ko04151 PI3K-Akt signaling pathway;
ENSMUST00000032125	K05503	BMP9_10	bone morphogenetic protein 9/10	--
ENSMUST00000045296	K04506	SIAH1	E3 ubiquitin-protein ligase SIAH1	EC:6.3.2.19	3	ko04115 p53 signaling pathway;ko04120 Ubiquitin mediated proteolysis;ko04310 Wnt signaling pathway;
ENSMUST00000097163	K04257	OLFR	olfactory receptor	--	1	ko04740 Olfactory transduction;
ENSMUST00000078603	K04257	OLFR	olfactory receptor	--	1	ko04740 Olfactory transduction;
ENSMUST00000053705	K00741	B3GNT1, B3GNT2	N-acetyllactosaminide beta-1,3-N-acetylglucosaminyltransferase	EC:2.4.1.149	2	ko00533 Glycosaminoglycan biosynthesis - keratan sulfate;ko00601 Glycosphingolipid biosynthesis - lacto and neolacto series;
ENSMUST00000052712	K14292	TGS1	trimethylguanosine synthase	EC:2.1.1.-	1	ko03013 RNA transport;
ENSMUST00000034876	K17293	TSPAN3	tetraspanin-3	--
ENSMUST00000026470	K00600	glyA, SHMT	glycine hydroxymethyltransferase	EC:2.1.2.1	7	ko00260 Glycine, serine and threonine metabolism;ko00460 Cyanoamino acid metabolism;ko00630 Glyoxylate and dicarboxylate metabolism;ko00670 One carbon pool by folate;ko00680 Methane metabolism;ko01200 Carbon metabolism;ko01230 Biosynthesis of amino acids;
ENSMUST00000152594	K10510	ZBTB38	zinc finger and BTB domain-containing protein 38	--
ENSMUST00000126066	K10510	ZBTB38	zinc finger and BTB domain-containing protein 38	--
ENSMUST00000140121	K10510	ZBTB38	zinc finger and BTB domain-containing protein 38	--
ENSMUST00000128269	K10510	ZBTB38	zinc finger and BTB domain-containing protein 38	--
ENSMUST00000093798	K10510	ZBTB38	zinc finger and BTB domain-containing protein 38	--
ENSMUST00000147662	K07605	KRT2	type II keratin, basic	--
ENSMUST00000068904	K07605	KRT2	type II keratin, basic	--
ENSMUST00000071585	K04216	OPRL1	nociceptin receptor	--	1	ko04080 Neuroactive ligand-receptor interaction;
ENSMUST00000183693	K04216	OPRL1	nociceptin receptor	--	1	ko04080 Neuroactive ligand-receptor interaction;
ENSMUST00000148334	K04216	OPRL1	nociceptin receptor	--	1	ko04080 Neuroactive ligand-receptor interaction;
ENSMUST00000108763	K04216	OPRL1	nociceptin receptor	--	1	ko04080 Neuroactive ligand-receptor interaction;
ENSMUST00000184795	K04216	OPRL1	nociceptin receptor	--	1	ko04080 Neuroactive ligand-receptor interaction;
ENSMUST00000108768	K04216	OPRL1	nociceptin receptor	--	1	ko04080 Neuroactive ligand-receptor interaction;
ENSMUST00000108767	K04216	OPRL1	nociceptin receptor	--	1	ko04080 Neuroactive ligand-receptor interaction;
ENSMUST00000108766	K04216	OPRL1	nociceptin receptor	--	1	ko04080 Neuroactive ligand-receptor interaction;
ENSMUST00000184127	K04216	OPRL1	nociceptin receptor	--	1	ko04080 Neuroactive ligand-receptor interaction;
ENSMUST00000060148	K09239	HIVEP	human immunodeficiency virus type I enhancer-binding protein	--
ENSMUST00000080313	K04257	OLFR	olfactory receptor	--	1	ko04740 Olfactory transduction;
ENSMUST00000032196	K07955	ARL8	ADP-ribosylation factor-like protein 8	--
ENSMUST00000050201	K04371	MAPK1_3	mitogen-activated protein kinase 1/3	EC:2.7.11.24	71	ko04010 MAPK signaling pathway;ko04012 ErbB signaling pathway;ko04013 MAPK signaling pathway - fly;ko04014 Ras signaling pathway;ko04062 Chemokine signaling pathway;ko04066 HIF-1 signaling pathway;ko04114 Oocyte meiosis;ko04150 mTOR signaling pathway;ko04151 PI3K-Akt signaling pathway;ko04270 Vascular smooth muscle contraction;ko04320 Dorso-ventral axis formation;ko04350 TGF-beta signaling pathwa…
ENSMUST00000057669	K04371	MAPK1_3	mitogen-activated protein kinase 1/3	EC:2.7.11.24	71	ko04010 MAPK signaling pathway;ko04012 ErbB signaling pathway;ko04013 MAPK signaling pathway - fly;ko04014 Ras signaling pathway;ko04062 Chemokine signaling pathway;ko04066 HIF-1 signaling pathway;ko04114 Oocyte meiosis;ko04150 mTOR signaling pathway;ko04151 PI3K-Akt signaling pathway;ko04270 Vascular smooth muscle contraction;ko04320 Dorso-ventral axis formation;ko04350 TGF-beta signaling pathwa…
ENSMUST00000091328	K04371	MAPK1_3	mitogen-activated protein kinase 1/3	EC:2.7.11.24	71	ko04010 MAPK signaling pathway;ko04012 ErbB signaling pathway;ko04013 MAPK signaling pathway - fly;ko04014 Ras signaling pathway;ko04062 Chemokine signaling pathway;ko04066 HIF-1 signaling pathway;ko04114 Oocyte meiosis;ko04150 mTOR signaling pathway;ko04151 PI3K-Akt signaling pathway;ko04270 Vascular smooth muscle contraction;ko04320 Dorso-ventral axis formation;ko04350 TGF-beta signaling pathwa…
ENSMUST00000023455	K10598	PPIL2, CYC4, CHP60	peptidyl-prolyl cis-trans isomerase-like 2	EC:5.2.1.8	1	ko04120 Ubiquitin mediated proteolysis;
ENSMUST00000115721	K10598	PPIL2, CYC4, CHP60	peptidyl-prolyl cis-trans isomerase-like 2	EC:5.2.1.8	1	ko04120 Ubiquitin mediated proteolysis;
ENSMUST00000115719	K10598	PPIL2, CYC4, CHP60	peptidyl-prolyl cis-trans isomerase-like 2	EC:5.2.1.8	1	ko04120 Ubiquitin mediated proteolysis;
ENSMUST00000164458	K10598	PPIL2, CYC4, CHP60	peptidyl-prolyl cis-trans isomerase-like 2	EC:5.2.1.8	1	ko04120 Ubiquitin mediated proteolysis;
ENSMUST00000098851	K06997	K06997
ENSMUST00000033875	K06997	K06997
ENSMUST00000025714	K03539	RPP1, RPP30	ribonuclease P/MRP protein subunit RPP1	EC:3.1.26.5	2	ko03008 Ribosome biogenesis in eukaryotes;ko03013 RNA transport;
ENSMUST00000127698	K03120	TBP, tbp	transcription initiation factor TFIID TATA-box-binding protein	--	6	ko03022 Basal transcription factors;ko05016 Huntington's disease;ko05166 HTLV-I infection;ko05168 Herpes simplex infection;ko05169 Epstein-Barr virus infection;ko05203 Viral carcinogenesis;
ENSMUST00000095794	K03120	TBP, tbp	transcription initiation factor TFIID TATA-box-binding protein	--	6	ko03022 Basal transcription factors;ko05016 Huntington's disease;ko05166 HTLV-I infection;ko05168 Herpes simplex infection;ko05169 Epstein-Barr virus infection;ko05203 Viral carcinogenesis;
ENSMUST00000031841	K12897	TRA2	transformer-2 protein	--	1	ko03040 Spliceosome;
ENSMUST00000026073	K03177	truB, PUS4, TRUB1	tRNA pseudouridine55 synthase	EC:5.4.99.25
ENSMUST00000026072	K03177	truB, PUS4, TRUB1	tRNA pseudouridine55 synthase	EC:5.4.99.25
ENSMUST00000087467	K15010	HOMER	homer	--	1	ko04724 Glutamatergic synapse;
ENSMUST00000140212	K15010	HOMER	homer	--	1	ko04724 Glutamatergic synapse;
ENSMUST00000003669	K15010	HOMER	homer	--	1	ko04724 Glutamatergic synapse;
ENSMUST00000135368	K15010	HOMER	homer	--	1	ko04724 Glutamatergic synapse;
ENSMUST00000110124	K15010	HOMER	homer	--	1	ko04724 Glutamatergic synapse;
ENSMUST00000015236	K03627	MBF1	putative transcription factor	--
ENSMUST00000054425	K11252	H2B	histone H2B	--	3	ko05034 Alcoholism;ko05203 Viral carcinogenesis;ko05322 Systemic lupus erythematosus;
ENSMUST00000020552	K16581	TPGS1	tubulin polyglutamylase complex subunit 1	--
ENSMUST00000099657	K04257	OLFR	olfactory receptor	--	1	ko04740 Olfactory transduction;
ENSMUST00000079400	K13278	ASPG	60kDa lysophospholipase	EC:3.1.1.5 3.1.1.47 3.5.1.1
ENSMUST00000002818	K08516	YKT6	synaptobrevin homolog YKT6	--	1	ko04130 SNARE interactions in vesicular transport;
ENSMUST00000003345	K12562	AMPH	amphiphysin	--	1	ko04666 Fc gamma R-mediated phagocytosis;
ENSMUST00000099241	K05513	CCL28	C-C motif chemokine 28	--	3	ko04060 Cytokine-cytokine receptor interaction;ko04062 Chemokine signaling pathway;ko04672 Intestinal immune network for IgA production;
ENSMUST00000078322	K04257	OLFR	olfactory receptor	--	1	ko04740 Olfactory transduction;
ENSMUST00000076889	K04539	GNB5	guanine nucleotide-binding protein subunit beta-5	--	12	ko04014 Ras signaling pathway;ko04062 Chemokine signaling pathway;ko04151 PI3K-Akt signaling pathway;ko04713 Circadian entrainment;ko04723 Retrograde endocannabinoid signaling;ko04724 Glutamatergic synapse;ko04725 Cholinergic synapse;ko04726 Serotonergic synapse;ko04727 GABAergic synapse;ko04728 Dopaminergic synapse;ko05032 Morphine addiction;ko05034 Alcoholism;
ENSMUST00000126456	K10895	FANCI	fanconi anemia group I protein	--	1	ko03460 Fanconi anemia pathway;
ENSMUST00000117227	K10895	FANCI	fanconi anemia group I protein	--	1	ko03460 Fanconi anemia pathway;
ENSMUST00000118959	K10895	FANCI	fanconi anemia group I protein	--	1	ko03460 Fanconi anemia pathway;
ENSMUST00000132091	K10895	FANCI	fanconi anemia group I protein	--	1	ko03460 Fanconi anemia pathway;
ENSMUST00000137667	K10895	FANCI	fanconi anemia group I protein	--	1	ko03460 Fanconi anemia pathway;
ENSMUST00000036865	K10895	FANCI	fanconi anemia group I protein	--	1	ko03460 Fanconi anemia pathway;
ENSMUST00000056005	K04257	OLFR	olfactory receptor	--	1	ko04740 Olfactory transduction;
ENSMUST00000058168	K04257	OLFR	olfactory receptor	--	1	ko04740 Olfactory transduction;
ENSMUST00000034382	K09228	KRAB	KRAB domain-containing zinc finger protein	--
ENSMUST00000087996	K07605	KRT2	type II keratin, basic	--
ENSMUST00000030724	K10141	SESN	sestrin	--	1	ko04115 p53 signaling pathway;
ENSMUST00000004770	K00505	TYR	tyrosinase	EC:1.14.18.1	5	ko00350 Tyrosine metabolism;ko00740 Riboflavin metabolism;ko00950 Isoquinoline alkaloid biosynthesis;ko00965 Betalain biosynthesis;ko04916 Melanogenesis;
ENSMUST00000078414	K04257	OLFR	olfactory receptor	--	1	ko04740 Olfactory transduction;
ENSMUST00000161647	K09677	GAL3ST4	galactose-3-O-sulfotransferase 4	EC:2.8.2.-
ENSMUST00000100530	K09677	GAL3ST4	galactose-3-O-sulfotransferase 4	EC:2.8.2.-
ENSMUST00000161279	K09677	GAL3ST4	galactose-3-O-sulfotransferase 4	EC:2.8.2.-
ENSMUST00000161665	K09677	GAL3ST4	galactose-3-O-sulfotransferase 4	EC:2.8.2.-
ENSMUST00000166821	K08739	MLH3	DNA mismatch repair protein MLH3	--	1	ko03430 Mismatch repair;
ENSMUST00000019378	K08739	MLH3	DNA mismatch repair protein MLH3	--	1	ko03430 Mismatch repair;
ENSMUST00000138055	K04257	OLFR	olfactory receptor	--	1	ko04740 Olfactory transduction;
ENSMUST00000048937	K15177	LEO1	RNA polymerase-associated protein LEO1	--
ENSMUST00000052605	K16825	CEACAM19, CEAL1	carcinoembryonic antigen-related cell adhesion molecule 19	--
ENSMUST00000034507	K10141	SESN	sestrin	--	1	ko04115 p53 signaling pathway;
ENSMUST00000017604	K08009	CYBA, P22PHOX	cytochrome b-245, alpha polypeptide	--	4	ko04145 Phagosome;ko04380 Osteoclast differentiation;ko04670 Leukocyte transendothelial migration;ko05140 Leishmaniasis;
ENSMUST00000167691	K06543	KLRB	killer cell lectin-like receptor subfamily B	--	1	ko05144 Malaria;
ENSMUST00000174404	K06543	KLRB	killer cell lectin-like receptor subfamily B	--	1	ko05144 Malaria;
ENSMUST00000172601	K06543	KLRB	killer cell lectin-like receptor subfamily B	--	1	ko05144 Malaria;
ENSMUST00000174865	K06543	KLRB	killer cell lectin-like receptor subfamily B	--	1	ko05144 Malaria;
ENSMUST00000033342	K03249	EIF3F	translation initiation factor 3 subunit F	--	1	ko03013 RNA transport;
ENSMUST00000045289	K13534	PNPLA3	patatin-like phospholipase domain-containing protein 3	EC:3.1.1.3	1	ko00561 Glycerolipid metabolism;
ENSMUST00000122229	K03984	SERPINA1, AAT	alpha-1-antitrypsin	--	1	ko04610 Complement and coagulation cascades;
ENSMUST00000085054	K03984	SERPINA1, AAT	alpha-1-antitrypsin	--	1	ko04610 Complement and coagulation cascades;
ENSMUST00000079463	K04814	CHRNB3	nicotinic acetylcholine receptor beta-3	--	1	ko04080 Neuroactive ligand-receptor interaction;
ENSMUST00000060943	K04814	CHRNB3	nicotinic acetylcholine receptor beta-3	--	1	ko04080 Neuroactive ligand-receptor interaction;
ENSMUST00000109521	K03011	RPB3, POLR2C	DNA-directed RNA polymerase II subunit RPB3	--	5	ko00230 Purine metabolism;ko00240 Pyrimidine metabolism;ko03020 RNA polymerase;ko05016 Huntington's disease;ko05169 Epstein-Barr virus infection;
ENSMUST00000069107	K04371	MAPK1_3	mitogen-activated protein kinase 1/3	EC:2.7.11.24	71	ko04010 MAPK signaling pathway;ko04012 ErbB signaling pathway;ko04013 MAPK signaling pathway - fly;ko04014 Ras signaling pathway;ko04062 Chemokine signaling pathway;ko04066 HIF-1 signaling pathway;ko04114 Oocyte meiosis;ko04150 mTOR signaling pathway;ko04151 PI3K-Akt signaling pathway;ko04270 Vascular smooth muscle contraction;ko04320 Dorso-ventral axis formation;ko04350 TGF-beta signaling pathwa…
ENSMUST00000023462	K04371	MAPK1_3	mitogen-activated protein kinase 1/3	EC:2.7.11.24	71	ko04010 MAPK signaling pathway;ko04012 ErbB signaling pathway;ko04013 MAPK signaling pathway - fly;ko04014 Ras signaling pathway;ko04062 Chemokine signaling pathway;ko04066 HIF-1 signaling pathway;ko04114 Oocyte meiosis;ko04150 mTOR signaling pathway;ko04151 PI3K-Akt signaling pathway;ko04270 Vascular smooth muscle contraction;ko04320 Dorso-ventral axis formation;ko04350 TGF-beta signaling pathwa…
ENSMUST00000115731	K04371	MAPK1_3	mitogen-activated protein kinase 1/3	EC:2.7.11.24	71	ko04010 MAPK signaling pathway;ko04012 ErbB signaling pathway;ko04013 MAPK signaling pathway - fly;ko04014 Ras signaling pathway;ko04062 Chemokine signaling pathway;ko04066 HIF-1 signaling pathway;ko04114 Oocyte meiosis;ko04150 mTOR signaling pathway;ko04151 PI3K-Akt signaling pathway;ko04270 Vascular smooth muscle contraction;ko04320 Dorso-ventral axis formation;ko04350 TGF-beta signaling pathwa…
ENSMUST00000129477	K04371	MAPK1_3	mitogen-activated protein kinase 1/3	EC:2.7.11.24	71	ko04010 MAPK signaling pathway;ko04012 ErbB signaling pathway;ko04013 MAPK signaling pathway - fly;ko04014 Ras signaling pathway;ko04062 Chemokine signaling pathway;ko04066 HIF-1 signaling pathway;ko04114 Oocyte meiosis;ko04150 mTOR signaling pathway;ko04151 PI3K-Akt signaling pathway;ko04270 Vascular smooth muscle contraction;ko04320 Dorso-ventral axis formation;ko04350 TGF-beta signaling pathwa…
ENSMUST00000078299	K04257	OLFR	olfactory receptor	--	1	ko04740 Olfactory transduction;
ENSMUST00000178142	K16310	NIM1	serine/threonine-protein kinase NIM1	EC:2.7.11.1
ENSMUST00000178973	K16310	NIM1	serine/threonine-protein kinase NIM1	EC:2.7.11.1
ENSMUST00000155737	K04538	GNB4	guanine nucleotide-binding protein subunit beta-4	--	12	ko04014 Ras signaling pathway;ko04062 Chemokine signaling pathway;ko04151 PI3K-Akt signaling pathway;ko04713 Circadian entrainment;ko04723 Retrograde endocannabinoid signaling;ko04724 Glutamatergic synapse;ko04725 Cholinergic synapse;ko04726 Serotonergic synapse;ko04727 GABAergic synapse;ko04728 Dopaminergic synapse;ko05032 Morphine addiction;ko05034 Alcoholism;
ENSMUST00000108234	K04538	GNB4	guanine nucleotide-binding protein subunit beta-4	--	12	ko04014 Ras signaling pathway;ko04062 Chemokine signaling pathway;ko04151 PI3K-Akt signaling pathway;ko04713 Circadian entrainment;ko04723 Retrograde endocannabinoid signaling;ko04724 Glutamatergic synapse;ko04725 Cholinergic synapse;ko04726 Serotonergic synapse;ko04727 GABAergic synapse;ko04728 Dopaminergic synapse;ko05032 Morphine addiction;ko05034 Alcoholism;
ENSMUST00000193050	K04538	GNB4	guanine nucleotide-binding protein subunit beta-4	--	12	ko04014 Ras signaling pathway;ko04062 Chemokine signaling pathway;ko04151 PI3K-Akt signaling pathway;ko04713 Circadian entrainment;ko04723 Retrograde endocannabinoid signaling;ko04724 Glutamatergic synapse;ko04725 Cholinergic synapse;ko04726 Serotonergic synapse;ko04727 GABAergic synapse;ko04728 Dopaminergic synapse;ko05032 Morphine addiction;ko05034 Alcoholism;
ENSMUST00000000505	K02210	MCM7, CDC47	DNA replication licensing factor MCM7	EC:3.6.4.12	4	ko03030 DNA replication;ko04110 Cell cycle;ko04111 Cell cycle - yeast;ko04113 Meiosis - yeast;
ENSMUST00000148879	K02210	MCM7, CDC47	DNA replication licensing factor MCM7	EC:3.6.4.12	4	ko03030 DNA replication;ko04110 Cell cycle;ko04111 Cell cycle - yeast;ko04113 Meiosis - yeast;
ENSMUST00000153867	K02210	MCM7, CDC47	DNA replication licensing factor MCM7	EC:3.6.4.12	4	ko03030 DNA replication;ko04110 Cell cycle;ko04111 Cell cycle - yeast;ko04113 Meiosis - yeast;
ENSMUST00000139983	K02210	MCM7, CDC47	DNA replication licensing factor MCM7	EC:3.6.4.12	4	ko03030 DNA replication;ko04110 Cell cycle;ko04111 Cell cycle - yeast;ko04113 Meiosis - yeast;
ENSMUST00000155902	K02210	MCM7, CDC47	DNA replication licensing factor MCM7	EC:3.6.4.12	4	ko03030 DNA replication;ko04110 Cell cycle;ko04111 Cell cycle - yeast;ko04113 Meiosis - yeast;
ENSMUST00000148094	K02210	MCM7, CDC47	DNA replication licensing factor MCM7	EC:3.6.4.12	4	ko03030 DNA replication;ko04110 Cell cycle;ko04111 Cell cycle - yeast;ko04113 Meiosis - yeast;
ENSMUST00000171588	K05058	LIFR	leukemia inhibitory factor receptor	--	2	ko04060 Cytokine-cytokine receptor interaction;ko04630 Jak-STAT signaling pathway;
ENSMUST00000164529	K05058	LIFR	leukemia inhibitory factor receptor	--	2	ko04060 Cytokine-cytokine receptor interaction;ko04630 Jak-STAT signaling pathway;
ENSMUST00000067190	K05058	LIFR	leukemia inhibitory factor receptor	--	2	ko04060 Cytokine-cytokine receptor interaction;ko04630 Jak-STAT signaling pathway;
ENSMUST00000107419	K07604	KRT1	type I keratin, acidic	--
ENSMUST00000112605	K12495	IQSEC	IQ motif and SEC7 domain-containing protein	--	1	ko04144 Endocytosis;
ENSMUST00000112604	K12495	IQSEC	IQ motif and SEC7 domain-containing protein	--	1	ko04144 Endocytosis;
ENSMUST00000096275	K12495	IQSEC	IQ motif and SEC7 domain-containing protein	--	1	ko04144 Endocytosis;
ENSMUST00000168786	K12495	IQSEC	IQ motif and SEC7 domain-containing protein	--	1	ko04144 Endocytosis;
ENSMUST00000064795	K09203	EGR1	early growth response protein 1	--	2	ko05020 Prion diseases;ko05166 HTLV-I infection;
ENSMUST00000165033	K09203	EGR1	early growth response protein 1	--	2	ko05020 Prion diseases;ko05166 HTLV-I infection;
ENSMUST00000183126	K17200	ARL14, ARF7	ADP-ribosylation factor-like protein 14	--
ENSMUST00000019908	K02835	prfA, MTRF1, MRF1	peptide chain release factor 1	--
ENSMUST00000091752	K11253	H3	histone H3	--	3	ko05034 Alcoholism;ko05202 Transcriptional misregulation in cancer;ko05322 Systemic lupus erythematosus;
ENSMUST00000170988	K07439	CYP39	cytochrome P450, family 39, subfamily A (24-hydroxycholesterol 7alpha-hydroxylase)	EC:1.14.13.99	1	ko00120 Primary bile acid biosynthesis;
ENSMUST00000048957	K02374	PTPN13, FAP-1	tyrosine-protein phosphatase non-receptor type 13	--
ENSMUST00000043380	K16889	CATSPER1	cation channel sperm-associated protein 1	--
ENSMUST00000108851	K04806	CHRNA4	nicotinic acetylcholine receptor alpha-4	--	3	ko04080 Neuroactive ligand-receptor interaction;ko04725 Cholinergic synapse;ko05033 Nicotine addiction;
ENSMUST00000067120	K04806	CHRNA4	nicotinic acetylcholine receptor alpha-4	--	3	ko04080 Neuroactive ligand-receptor interaction;ko04725 Cholinergic synapse;ko05033 Nicotine addiction;
ENSMUST00000135766	K04806	CHRNA4	nicotinic acetylcholine receptor alpha-4	--	3	ko04080 Neuroactive ligand-receptor interaction;ko04725 Cholinergic synapse;ko05033 Nicotine addiction;
ENSMUST00000124400	K04806	CHRNA4	nicotinic acetylcholine receptor alpha-4	--	3	ko04080 Neuroactive ligand-receptor interaction;ko04725 Cholinergic synapse;ko05033 Nicotine addiction;
ENSMUST00000064856	K13023	CPN2	carboxypeptidase N regulatory subunit	--
ENSMUST00000025050	K07766	E3.6.1.52	diphosphoinositol-polyphosphate diphosphatase	EC:3.6.1.52
ENSMUST00000114886	K07766	E3.6.1.52	diphosphoinositol-polyphosphate diphosphatase	EC:3.6.1.52
ENSMUST00000062397	K07766	E3.6.1.52	diphosphoinositol-polyphosphate diphosphatase	EC:3.6.1.52
ENSMUST00000176876	K07766	E3.6.1.52	diphosphoinositol-polyphosphate diphosphatase	EC:3.6.1.52
ENSMUST00000176458	K07766	E3.6.1.52	diphosphoinositol-polyphosphate diphosphatase	EC:3.6.1.52
ENSMUST00000058534	K15169	MED26	mediator of RNA polymerase II transcription subunit 26	--
ENSMUST00000081542	K04892	KCND2	potassium voltage-gated channel Shal-related subfamily D member 2	--	1	ko04726 Serotonergic synapse;
ENSMUST00000081236	K04257	OLFR	olfactory receptor	--	1	ko04740 Olfactory transduction;
ENSMUST00000039011	K05609	UCHL3, YUH1	ubiquitin carboxyl-terminal hydrolase L3	EC:3.4.19.12
ENSMUST00000122058	K16449	RGS	regulator of G-protein signaling	--
ENSMUST00000025020	K16449	RGS	regulator of G-protein signaling	--
ENSMUST00000031402	K09498	CCT6	T-complex protein 1 subunit zeta	--
ENSMUST00000025295	K17385	SPRY4	protein sprouty homolog 4	--	1	ko04630 Jak-STAT signaling pathway;
ENSMUST00000067384	K07856	RHOB	Ras homolog gene family, member B	--
ENSMUST00000064582	K04257	OLFR	olfactory receptor	--	1	ko04740 Olfactory transduction;
ENSMUST00000074739	K04257	OLFR	olfactory receptor	--	1	ko04740 Olfactory transduction;
ENSMUST00000065758	K02150	ATPeVE, ATP6E	V-type H+-transporting ATPase subunit E	EC:3.6.3.14	7	ko00190 Oxidative phosphorylation;ko04145 Phagosome;ko04721 Synaptic vesicle cycle;ko04966 Collecting duct acid secretion;ko05110 Vibrio cholerae infection;ko05120 Epithelial cell signaling in Helicobacter pylori infection;ko05323 Rheumatoid arthritis;
ENSMUST00000098994	K02905	RP-L29e, RPL29	large subunit ribosomal protein L29e	--	1	ko03010 Ribosome;
ENSMUST00000061215	K04257	OLFR	olfactory receptor	--	1	ko04740 Olfactory transduction;
ENSMUST00000105286	K08123	KERA	keratocan	--
ENSMUST00000040776	K11512	CENPT	centromere protein T	--
ENSMUST00000099490	K15588	NSD1	histone-lysine N-methyltransferase NSD1	EC:2.1.1.43	1	ko00310 Lysine degradation;
ENSMUST00000168382	K03236	EIF1A	translation initiation factor 1A	--	1	ko03013 RNA transport;
ENSMUST00000078079	K03236	EIF1A	translation initiation factor 1A	--	1	ko03013 RNA transport;
ENSMUST00000023775	K01326	CELA1	pancreatic elastase I	EC:3.4.21.36
ENSMUST00000026256	K10281	FBXL15	F-box and leucine-rich repeat protein 15	--
ENSMUST00000177667	K10281	FBXL15	F-box and leucine-rich repeat protein 15	--
ENSMUST00000166123	K03262	EIF5	translation initiation factor 5	--	1	ko03013 RNA transport;
ENSMUST00000050993	K03262	EIF5	translation initiation factor 5	--	1	ko03013 RNA transport;
ENSMUST00000080443	K02964	RP-S18e, RPS18	small subunit ribosomal protein S18e	--	1	ko03010 Ribosome;
ENSMUST00000179460	K07375	TUBB	tubulin beta	--	3	ko04145 Phagosome;ko04540 Gap junction;ko05130 Pathogenic Escherichia coli infection;
ENSMUST00000018966	K02222	SFRP5	secreted frizzled-related protein 5	--	1	ko04310 Wnt signaling pathway;
ENSMUST00000086480	K04257	OLFR	olfactory receptor	--	1	ko04740 Olfactory transduction;
ENSMUST00000066675	K02520	infC, MTIF3	translation initiation factor IF-3	--
ENSMUST00000016654	K02520	infC, MTIF3	translation initiation factor IF-3	--
ENSMUST00000110564	K02520	infC, MTIF3	translation initiation factor IF-3	--
ENSMUST00000110566	K02520	infC, MTIF3	translation initiation factor IF-3	--
ENSMUST00000125217	K02520	infC, MTIF3	translation initiation factor IF-3	--
ENSMUST00000140526	K02520	infC, MTIF3	translation initiation factor IF-3	--
ENSMUST00000049887	K14321	NUPL2, CG1	nucleoporin-like protein 2	--	1	ko03013 RNA transport;
ENSMUST00000115101	K14321	NUPL2, CG1	nucleoporin-like protein 2	--	1	ko03013 RNA transport;
ENSMUST00000060356	K09401	FOXI	forkhead box protein I	--
ENSMUST00000040437	K01185	E3.2.1.17	lysozyme	EC:3.2.1.17
ENSMUST00000071826	K06090	CRB3	crumbs 3	--	1	ko04530 Tight junction;
ENSMUST00000097299	K06090	CRB3	crumbs 3	--	1	ko04530 Tight junction;
ENSMUST00000169543	K06090	CRB3	crumbs 3	--	1	ko04530 Tight junction;
ENSMUST00000163763	K06090	CRB3	crumbs 3	--	1	ko04530 Tight junction;
ENSMUST00000163628	K06090	CRB3	crumbs 3	--	1	ko04530 Tight junction;
ENSMUST00000110299	K05620	TGM3	transglutaminase 3	EC:2.3.2.13
ENSMUST00000022239	K15258	PARP6_8	poly [ADP-ribose] polymerase 6/8	EC:2.4.2.30
ENSMUST00000003964	K00693	GYS	glycogen(starch) synthase	EC:2.4.1.11	3	ko00500 Starch and sucrose metabolism;ko04151 PI3K-Akt signaling pathway;ko04910 Insulin signaling pathway;
ENSMUST00000107766	K00693	GYS	glycogen(starch) synthase	EC:2.4.1.11	3	ko00500 Starch and sucrose metabolism;ko04151 PI3K-Akt signaling pathway;ko04910 Insulin signaling pathway;
ENSMUST00000115728	K12654	TMEM173, MITA	transmembrane protein 173	--	2	ko04622 RIG-I-like receptor signaling pathway;ko04623 Cytosolic DNA-sensing pathway;
ENSMUST00000027955	K01071	E3.1.2.14	oleoyl-[acyl-carrier-protein] hydrolase	EC:3.1.2.14	1	ko00061 Fatty acid biosynthesis;
ENSMUST00000194918	K01071	E3.1.2.14	oleoyl-[acyl-carrier-protein] hydrolase	EC:3.1.2.14	1	ko00061 Fatty acid biosynthesis;
ENSMUST00000115087	K01071	E3.1.2.14	oleoyl-[acyl-carrier-protein] hydrolase	EC:3.1.2.14	1	ko00061 Fatty acid biosynthesis;
ENSMUST00000098858	K05274	KCNMA3	potassium large conductance calcium-activated channel subfamily M alpha member 3	--	2	ko04270 Vascular smooth muscle contraction;ko04911 Insulin secretion;
ENSMUST00000120653	K05274	KCNMA3	potassium large conductance calcium-activated channel subfamily M alpha member 3	--	2	ko04270 Vascular smooth muscle contraction;ko04911 Insulin secretion;
ENSMUST00000126226	K05274	KCNMA3	potassium large conductance calcium-activated channel subfamily M alpha member 3	--	2	ko04270 Vascular smooth muscle contraction;ko04911 Insulin secretion;
ENSMUST00000021574	K06943	NOG1	nucleolar GTP-binding protein	--	1	ko03008 Ribosome biogenesis in eukaryotes;
ENSMUST00000021381	K13114	PNN	pinin	--	2	ko03013 RNA transport;ko03015 mRNA surveillance pathway;
ENSMUST00000106862	K04257	OLFR	olfactory receptor	--	1	ko04740 Olfactory transduction;
ENSMUST00000122309	K09228	KRAB	KRAB domain-containing zinc finger protein	--
ENSMUST00000105734	K09228	KRAB	KRAB domain-containing zinc finger protein	--
ENSMUST00000069431	K02599	NOTCH	Notch	--	3	ko04320 Dorso-ventral axis formation;ko04330 Notch signaling pathway;ko05206 MicroRNAs in cancer;
ENSMUST00000033918	K10327	ASB5	ankyrin repeat and SOCS box protein 5	--
ENSMUST00000111234	K05155	TNFRSF19, TROY	tumor necrosis factor receptor superfamily member 19	--	1	ko04060 Cytokine-cytokine receptor interaction;
ENSMUST00000111236	K05155	TNFRSF19, TROY	tumor necrosis factor receptor superfamily member 19	--	1	ko04060 Cytokine-cytokine receptor interaction;
ENSMUST00000110036	K05725	PTK2, FAK	focal adhesion kinase 1	EC:2.7.10.2	14	ko04012 ErbB signaling pathway;ko04062 Chemokine signaling pathway;ko04151 PI3K-Akt signaling pathway;ko04360 Axon guidance;ko04370 VEGF signaling pathway;ko04510 Focal adhesion;ko04670 Leukocyte transendothelial migration;ko04810 Regulation of actin cytoskeleton;ko05100 Bacterial invasion of epithelial cells;ko05146 Amoebiasis;ko05200 Pathways in cancer;ko05202 Transcriptional misregulation in c…
ENSMUST00000170939	K05725	PTK2, FAK	focal adhesion kinase 1	EC:2.7.10.2	14	ko04012 ErbB signaling pathway;ko04062 Chemokine signaling pathway;ko04151 PI3K-Akt signaling pathway;ko04360 Axon guidance;ko04370 VEGF signaling pathway;ko04510 Focal adhesion;ko04670 Leukocyte transendothelial migration;ko04810 Regulation of actin cytoskeleton;ko05100 Bacterial invasion of epithelial cells;ko05146 Amoebiasis;ko05200 Pathways in cancer;ko05202 Transcriptional misregulation in c…
ENSMUST00000068302	K08474	TAS2R	taste receptor type 2	--	1	ko04742 Taste transduction;
ENSMUST00000165079	K10478	BTBD3_6	BTB/POZ domain-containing protein 3/6	--
ENSMUST00000002880	K10478	BTBD3_6	BTB/POZ domain-containing protein 3/6	--
ENSMUST00000128657	K09228	KRAB	KRAB domain-containing zinc finger protein	--
ENSMUST00000108955	K09228	KRAB	KRAB domain-containing zinc finger protein	--
ENSMUST00000108151	K10506	ZBTB32, TZFP	zinc finger and BTB domain-containing protein 32	--
ENSMUST00000108150	K10506	ZBTB32, TZFP	zinc finger and BTB domain-containing protein 32	--
ENSMUST00000062211	K00629	GPAT1_2	glycerol-3-phosphate O-acyltransferase 1/2	EC:2.3.1.15	2	ko00561 Glycerolipid metabolism;ko00564 Glycerophospholipid metabolism;
ENSMUST00000091672	K14165	K14165	dual specificity phosphatase	EC:3.1.3.16 3.1.3.48
ENSMUST00000110310	K14165	K14165	dual specificity phosphatase	EC:3.1.3.16 3.1.3.48
ENSMUST00000095914	K14165	K14165	dual specificity phosphatase	EC:3.1.3.16 3.1.3.48
ENSMUST00000021242	K05241	TAC4	tachykinin 4	--	1	ko04080 Neuroactive ligand-receptor interaction;
ENSMUST00000173867	K09496	CCT4	T-complex protein 1 subunit delta	--
ENSMUST00000173853	K09496	CCT4	T-complex protein 1 subunit delta	--
ENSMUST00000174047	K09496	CCT4	T-complex protein 1 subunit delta	--
ENSMUST00000020562	K09496	CCT4	T-complex protein 1 subunit delta	--
ENSMUST00000174659	K09496	CCT4	T-complex protein 1 subunit delta	--
ENSMUST00000072727	K11282	NAP1L4, NAP2	nucleosome assembly protein 1-like 4	--
ENSMUST00000108537	K09229	ZKSCAN	KRAB and SCAN domains-containing zinc finger protein	--
ENSMUST00000108535	K09229	ZKSCAN	KRAB and SCAN domains-containing zinc finger protein	--
ENSMUST00000045810	K09229	ZKSCAN	KRAB and SCAN domains-containing zinc finger protein	--
ENSMUST00000108536	K09229	ZKSCAN	KRAB and SCAN domains-containing zinc finger protein	--
ENSMUST00000072368	K04257	OLFR	olfactory receptor	--	1	ko04740 Olfactory transduction;
ENSMUST00000023285	K00758	E2.4.2.4, deoA	thymidine phosphorylase	EC:2.4.2.4	3	ko00240 Pyrimidine metabolism;ko00983 Drug metabolism - other enzymes;ko05219 Bladder cancer;
ENSMUST00000047349	K11849	USP25_28, UBP2	ubiquitin carboxyl-terminal hydrolase 25/28	EC:3.1.2.15
ENSMUST00000044059	K09083	ATOH1_7	atonal protein 1/7	--
ENSMUST00000160732	K07200	PRKAG	5'-AMP-activated protein kinase, regulatory gamma subunit	--	5	ko04710 Circadian rhythm;ko04910 Insulin signaling pathway;ko04920 Adipocytokine signaling pathway;ko04932 Non-alcoholic fatty liver disease (NAFLD);ko05410 Hypertrophic cardiomyopathy (HCM);
ENSMUST00000113672	K07200	PRKAG	5'-AMP-activated protein kinase, regulatory gamma subunit	--	5	ko04710 Circadian rhythm;ko04910 Insulin signaling pathway;ko04920 Adipocytokine signaling pathway;ko04932 Non-alcoholic fatty liver disease (NAFLD);ko05410 Hypertrophic cardiomyopathy (HCM);
ENSMUST00000081636	K07200	PRKAG	5'-AMP-activated protein kinase, regulatory gamma subunit	--	5	ko04710 Circadian rhythm;ko04910 Insulin signaling pathway;ko04920 Adipocytokine signaling pathway;ko04932 Non-alcoholic fatty liver disease (NAFLD);ko05410 Hypertrophic cardiomyopathy (HCM);
ENSMUST00000162093	K07200	PRKAG	5'-AMP-activated protein kinase, regulatory gamma subunit	--	5	ko04710 Circadian rhythm;ko04910 Insulin signaling pathway;ko04920 Adipocytokine signaling pathway;ko04932 Non-alcoholic fatty liver disease (NAFLD);ko05410 Hypertrophic cardiomyopathy (HCM);
ENSMUST00000188073	K07200	PRKAG	5'-AMP-activated protein kinase, regulatory gamma subunit	--	5	ko04710 Circadian rhythm;ko04910 Insulin signaling pathway;ko04920 Adipocytokine signaling pathway;ko04932 Non-alcoholic fatty liver disease (NAFLD);ko05410 Hypertrophic cardiomyopathy (HCM);
ENSMUST00000039286	K08339	ATG5	autophagy-related protein 5	--	3	ko04140 Regulation of autophagy;ko04622 RIG-I-like receptor signaling pathway;ko05131 Shigellosis;
ENSMUST00000002084	K05675	ABCD1, ALD	ATP-binding cassette, subfamily D (ALD), member 1	--	2	ko02010 ABC transporters;ko04146 Peroxisome;
ENSMUST00000114461	K05675	ABCD1, ALD	ATP-binding cassette, subfamily D (ALD), member 1	--	2	ko02010 ABC transporters;ko04146 Peroxisome;
ENSMUST00000025120	K11374	ELP2	elongator complex protein 2	--
ENSMUST00000074455	K09228	KRAB	KRAB domain-containing zinc finger protein	--
ENSMUST00000071112	K04257	OLFR	olfactory receptor	--	1	ko04740 Olfactory transduction;
ENSMUST00000034713	K12473	LDLR	low-density lipoprotein receptor	--	5	ko04144 Endocytosis;ko04913 Ovarian steroidogenesis;ko04976 Bile secretion;ko05145 Toxoplasmosis;ko05160 Hepatitis C;
ENSMUST00000004396	K02151	ATPeVF, ATP6S14	V-type H+-transporting ATPase subunit F	EC:3.6.3.14	7	ko00190 Oxidative phosphorylation;ko04145 Phagosome;ko04721 Synaptic vesicle cycle;ko04966 Collecting duct acid secretion;ko05110 Vibrio cholerae infection;ko05120 Epithelial cell signaling in Helicobacter pylori infection;ko05323 Rheumatoid arthritis;
ENSMUST00000143101	K02151	ATPeVF, ATP6S14	V-type H+-transporting ATPase subunit F	EC:3.6.3.14	7	ko00190 Oxidative phosphorylation;ko04145 Phagosome;ko04721 Synaptic vesicle cycle;ko04966 Collecting duct acid secretion;ko05110 Vibrio cholerae infection;ko05120 Epithelial cell signaling in Helicobacter pylori infection;ko05323 Rheumatoid arthritis;
ENSMUST00000090488	K02138	ATPeFD, ATP5H	F-type H+-transporting ATPase subunit d	EC:3.6.3.14	4	ko00190 Oxidative phosphorylation;ko05010 Alzheimer's disease;ko05012 Parkinson's disease;ko05016 Huntington's disease;
ENSMUST00000182222	K04873	CACNG8	voltage-dependent calcium channel gamma-8	--	5	ko04010 MAPK signaling pathway;ko04260 Cardiac muscle contraction;ko05410 Hypertrophic cardiomyopathy (HCM);ko05412 Arrhythmogenic right ventricular cardiomyopathy (ARVC);ko05414 Dilated cardiomyopathy;
ENSMUST00000092351	K04873	CACNG8	voltage-dependent calcium channel gamma-8	--	5	ko04010 MAPK signaling pathway;ko04260 Cardiac muscle contraction;ko05410 Hypertrophic cardiomyopathy (HCM);ko05412 Arrhythmogenic right ventricular cardiomyopathy (ARVC);ko05414 Dilated cardiomyopathy;
ENSMUST00000025681	K16307	CDC42BP	serine/threonine-protein kinase MRCK	EC:2.7.11.1
ENSMUST00000131374	K02957	RP-S15Ae, RPS15A	small subunit ribosomal protein S15Ae	--	1	ko03010 Ribosome;
ENSMUST00000106588	K02957	RP-S15Ae, RPS15A	small subunit ribosomal protein S15Ae	--	1	ko03010 Ribosome;
ENSMUST00000106590	K02957	RP-S15Ae, RPS15A	small subunit ribosomal protein S15Ae	--	1	ko03010 Ribosome;
ENSMUST00000128482	K02957	RP-S15Ae, RPS15A	small subunit ribosomal protein S15Ae	--	1	ko03010 Ribosome;
ENSMUST00000131840	K02957	RP-S15Ae, RPS15A	small subunit ribosomal protein S15Ae	--	1	ko03010 Ribosome;
ENSMUST00000172457	K02957	RP-S15Ae, RPS15A	small subunit ribosomal protein S15Ae	--	1	ko03010 Ribosome;
ENSMUST00000021554	K05699	ACTN	actinin alpha	--	9	ko04510 Focal adhesion;ko04520 Adherens junction;ko04530 Tight junction;ko04670 Leukocyte transendothelial migration;ko04810 Regulation of actin cytoskeleton;ko05146 Amoebiasis;ko05203 Viral carcinogenesis;ko05322 Systemic lupus erythematosus;ko05412 Arrhythmogenic right ventricular cardiomyopathy (ARVC);
ENSMUST00000167327	K05699	ACTN	actinin alpha	--	9	ko04510 Focal adhesion;ko04520 Adherens junction;ko04530 Tight junction;ko04670 Leukocyte transendothelial migration;ko04810 Regulation of actin cytoskeleton;ko05146 Amoebiasis;ko05203 Viral carcinogenesis;ko05322 Systemic lupus erythematosus;ko05412 Arrhythmogenic right ventricular cardiomyopathy (ARVC);
ENSMUST00000022286	K03937	NDUFS4	NADH dehydrogenase (ubiquinone) Fe-S protein 4	--	5	ko00190 Oxidative phosphorylation;ko04932 Non-alcoholic fatty liver disease (NAFLD);ko05010 Alzheimer's disease;ko05012 Parkinson's disease;ko05016 Huntington's disease;
ENSMUST00000078246	K08738	CYC	cytochrome c	--	19	ko00920 Sulfur metabolism;ko02020 Two-component system;ko04115 p53 signaling pathway;ko04210 Apoptosis;ko04932 Non-alcoholic fatty liver disease (NAFLD);ko05010 Alzheimer's disease;ko05012 Parkinson's disease;ko05014 Amyotrophic lateral sclerosis (ALS);ko05016 Huntington's disease;ko05134 Legionellosis;ko05145 Toxoplasmosis;ko05152 Tuberculosis;ko05161 Hepatitis B;ko05164 Influenza A;ko05168 Herp…
ENSMUST00000071592	K11438	PRMT7	protein arginine N-methyltransferase 7	EC:2.1.1.-
ENSMUST00000109297	K11438	PRMT7	protein arginine N-methyltransferase 7	EC:2.1.1.-
ENSMUST00000109296	K11438	PRMT7	protein arginine N-methyltransferase 7	EC:2.1.1.-
ENSMUST00000128201	K11438	PRMT7	protein arginine N-methyltransferase 7	EC:2.1.1.-
ENSMUST00000036208	K12040	SLC9A3, NHE3	solute carrier family 9 (sodium/hydrogen exchanger), member 3	--	4	ko04964 Proximal tubule bicarbonate reclamation;ko04974 Protein digestion and absorption;ko04976 Bile secretion;ko04978 Mineral absorption;
ENSMUST00000176199	K08672	PCSK6	proprotein convertase subtilisin/kexin type 6	EC:3.4.21.-
ENSMUST00000055576	K08672	PCSK6	proprotein convertase subtilisin/kexin type 6	EC:3.4.21.-
ENSMUST00000098391	K08672	PCSK6	proprotein convertase subtilisin/kexin type 6	EC:3.4.21.-
ENSMUST00000176209	K08672	PCSK6	proprotein convertase subtilisin/kexin type 6	EC:3.4.21.-
ENSMUST00000043951	K16575	ACTR1A, ARP1	alpha-centractin	--
ENSMUST00000159448	K16575	ACTR1A, ARP1	alpha-centractin	--
ENSMUST00000160084	K16575	ACTR1A, ARP1	alpha-centractin	--
ENSMUST00000116349	K00771	XYLT	protein xylosyltransferase	EC:2.4.2.26	2	ko00532 Glycosaminoglycan biosynthesis - chondroitin sulfate / dermatan sulfate;ko00534 Glycosaminoglycan biosynthesis - heparan sulfate / heparin;
ENSMUST00000153485	K00771	XYLT	protein xylosyltransferase	EC:2.4.2.26	2	ko00532 Glycosaminoglycan biosynthesis - chondroitin sulfate / dermatan sulfate;ko00534 Glycosaminoglycan biosynthesis - heparan sulfate / heparin;
ENSMUST00000150377	K00771	XYLT	protein xylosyltransferase	EC:2.4.2.26	2	ko00532 Glycosaminoglycan biosynthesis - chondroitin sulfate / dermatan sulfate;ko00534 Glycosaminoglycan biosynthesis - heparan sulfate / heparin;
ENSMUST00000146693	K00771	XYLT	protein xylosyltransferase	EC:2.4.2.26	2	ko00532 Glycosaminoglycan biosynthesis - chondroitin sulfate / dermatan sulfate;ko00534 Glycosaminoglycan biosynthesis - heparan sulfate / heparin;
ENSMUST00000165499	K03495	gidA, mnmG, MTO1	tRNA uridine 5-carboxymethylaminomethyl modification enzyme	--
ENSMUST00000108449	K04707	CBL	E3 ubiquitin-protein ligase CBL	EC:6.3.2.19	10	ko04012 ErbB signaling pathway;ko04120 Ubiquitin mediated proteolysis;ko04144 Endocytosis;ko04630 Jak-STAT signaling pathway;ko04660 T cell receptor signaling pathway;ko04910 Insulin signaling pathway;ko05100 Bacterial invasion of epithelial cells;ko05200 Pathways in cancer;ko05205 Proteoglycans in cancer;ko05220 Chronic myeloid leukemia;
ENSMUST00000043822	K04707	CBL	E3 ubiquitin-protein ligase CBL	EC:6.3.2.19	10	ko04012 ErbB signaling pathway;ko04120 Ubiquitin mediated proteolysis;ko04144 Endocytosis;ko04630 Jak-STAT signaling pathway;ko04660 T cell receptor signaling pathway;ko04910 Insulin signaling pathway;ko05100 Bacterial invasion of epithelial cells;ko05200 Pathways in cancer;ko05205 Proteoglycans in cancer;ko05220 Chronic myeloid leukemia;
ENSMUST00000060728	K04257	OLFR	olfactory receptor	--	1	ko04740 Olfactory transduction;
ENSMUST00000016680	K10609	CUL4	cullin 4	--	2	ko03420 Nucleotide excision repair;ko04120 Ubiquitin mediated proteolysis;
ENSMUST00000121426	K10609	CUL4	cullin 4	--	2	ko03420 Nucleotide excision repair;ko04120 Ubiquitin mediated proteolysis;
ENSMUST00000125514	K10609	CUL4	cullin 4	--	2	ko03420 Nucleotide excision repair;ko04120 Ubiquitin mediated proteolysis;
ENSMUST00000023291	K04435	MAPK8IP2, JIP2	mitogen-activated protein kinase 8 interacting protein 2	--	1	ko04010 MAPK signaling pathway;
ENSMUST00000044434	K09337	CRX	cone-rod homeobox protein	--
ENSMUST00000174318	K09337	CRX	cone-rod homeobox protein	--
ENSMUST00000172758	K09337	CRX	cone-rod homeobox protein	--
ENSMUST00000132563	K09337	CRX	cone-rod homeobox protein	--
ENSMUST00000168680	K10352	MYH	myosin heavy chain	--	2	ko04530 Tight junction;ko05416 Viral myocarditis;
ENSMUST00000074064	K04257	OLFR	olfactory receptor	--	1	ko04740 Olfactory transduction;
ENSMUST00000098817	K12185	VPS37	ESCRT-I complex subunit VPS37	--	1	ko04144 Endocytosis;
ENSMUST00000006397	K05079	EPOR	erythropoietin receptor	--	4	ko04060 Cytokine-cytokine receptor interaction;ko04151 PI3K-Akt signaling pathway;ko04630 Jak-STAT signaling pathway;ko04640 Hematopoietic cell lineage;
ENSMUST00000110476	K11252	H2B	histone H2B	--	3	ko05034 Alcoholism;ko05203 Viral carcinogenesis;ko05322 Systemic lupus erythematosus;
ENSMUST00000090227	K10661	MARCH6, DOA10	E3 ubiquitin-protein ligase MARCH6	EC:6.3.2.19	1	ko04141 Protein processing in endoplasmic reticulum;
ENSMUST00000170516	K16510	MSK2, RPS6KA4	ribosomal protein S6 kinase alpha-4	EC:2.7.11.1	2	ko04010 MAPK signaling pathway;ko04668 TNF signaling pathway;
ENSMUST00000025903	K16510	MSK2, RPS6KA4	ribosomal protein S6 kinase alpha-4	EC:2.7.11.1	2	ko04010 MAPK signaling pathway;ko04668 TNF signaling pathway;
ENSMUST00000075552	K07411	CYP2A	cytochrome P450, family 2, subfamily A	EC:1.14.14.1	6	ko00232 Caffeine metabolism;ko00830 Retinol metabolism;ko00980 Metabolism of xenobiotics by cytochrome P450;ko00982 Drug metabolism - cytochrome P450;ko00983 Drug metabolism - other enzymes;ko05204 Chemical carcinogenesis;
ENSMUST00000028342	K16780	SSNA1	sjoegren syndrome nuclear autoantigen 1	--
ENSMUST00000000808	K05063	IL12RB1	interleukin 12 receptor beta-1	--	3	ko04060 Cytokine-cytokine receptor interaction;ko04630 Jak-STAT signaling pathway;ko05321 Inflammatory bowel disease (IBD);
ENSMUST00000098182	K04257	OLFR	olfactory receptor	--	1	ko04740 Olfactory transduction;
ENSMUST00000004574	K09517	DNAJB11	DnaJ homolog subfamily B member 11	--	1	ko04141 Protein processing in endoplasmic reticulum;
ENSMUST00000166487	K09517	DNAJB11	DnaJ homolog subfamily B member 11	--	1	ko04141 Protein processing in endoplasmic reticulum;
ENSMUST00000178320	K09517	DNAJB11	DnaJ homolog subfamily B member 11	--	1	ko04141 Protein processing in endoplasmic reticulum;
ENSMUST00000079811	K00699	UGT	glucuronosyltransferase	EC:2.4.1.17	10	ko00040 Pentose and glucuronate interconversions;ko00053 Ascorbate and aldarate metabolism;ko00140 Steroid hormone biosynthesis;ko00500 Starch and sucrose metabolism;ko00830 Retinol metabolism;ko00860 Porphyrin and chlorophyll metabolism;ko00980 Metabolism of xenobiotics by cytochrome P450;ko00982 Drug metabolism - cytochrome P450;ko00983 Drug metabolism - other enzymes;ko05204 Chemical carcinoge…
ENSMUST00000144144	K00699	UGT	glucuronosyltransferase	EC:2.4.1.17	10	ko00040 Pentose and glucuronate interconversions;ko00053 Ascorbate and aldarate metabolism;ko00140 Steroid hormone biosynthesis;ko00500 Starch and sucrose metabolism;ko00830 Retinol metabolism;ko00860 Porphyrin and chlorophyll metabolism;ko00980 Metabolism of xenobiotics by cytochrome P450;ko00982 Drug metabolism - cytochrome P450;ko00983 Drug metabolism - other enzymes;ko05204 Chemical carcinoge…
ENSMUST00000147854	K00699	UGT	glucuronosyltransferase	EC:2.4.1.17	10	ko00040 Pentose and glucuronate interconversions;ko00053 Ascorbate and aldarate metabolism;ko00140 Steroid hormone biosynthesis;ko00500 Starch and sucrose metabolism;ko00830 Retinol metabolism;ko00860 Porphyrin and chlorophyll metabolism;ko00980 Metabolism of xenobiotics by cytochrome P450;ko00982 Drug metabolism - cytochrome P450;ko00983 Drug metabolism - other enzymes;ko05204 Chemical carcinoge…
ENSMUST00000171970	K16620	BMP6	bone morphogenetic protein 6	--	3	ko04350 TGF-beta signaling pathway;ko04390 Hippo signaling pathway;ko04913 Ovarian steroidogenesis;
ENSMUST00000024783	K14797	ENP1, BYSL	essential nuclear protein 1	--
ENSMUST00000022368	K01348	PLAU	urokinase plasminogen activator	EC:3.4.21.73	5	ko04064 NF-kappa B signaling pathway;ko04610 Complement and coagulation cascades;ko05202 Transcriptional misregulation in cancer;ko05205 Proteoglycans in cancer;ko05206 MicroRNAs in cancer;
ENSMUST00000101582	K12488	ASAP	Arf-GAP with SH3 domain, ANK repeat and PH domain-containing protein	--	2	ko04144 Endocytosis;ko04666 Fc gamma R-mediated phagocytosis;
ENSMUST00000020190	K08069	VNN	pantetheine hydrolase	EC:3.5.1.92	1	ko00770 Pantothenate and CoA biosynthesis;
ENSMUST00000031689	K01197	hya	hyaluronoglucosaminidase	EC:3.2.1.35	1	ko00531 Glycosaminoglycan degradation;
ENSMUST00000132734	K07202	PGC1	peroxisome proliferative activated receptor, gamma, coactivator 1, alpha	--	3	ko04910 Insulin signaling pathway;ko04920 Adipocytokine signaling pathway;ko05016 Huntington's disease;
ENSMUST00000031059	K07202	PGC1	peroxisome proliferative activated receptor, gamma, coactivator 1, alpha	--	3	ko04910 Insulin signaling pathway;ko04920 Adipocytokine signaling pathway;ko05016 Huntington's disease;
ENSMUST00000151104	K07202	PGC1	peroxisome proliferative activated receptor, gamma, coactivator 1, alpha	--	3	ko04910 Insulin signaling pathway;ko04920 Adipocytokine signaling pathway;ko05016 Huntington's disease;
ENSMUST00000127135	K07202	PGC1	peroxisome proliferative activated receptor, gamma, coactivator 1, alpha	--	3	ko04910 Insulin signaling pathway;ko04920 Adipocytokine signaling pathway;ko05016 Huntington's disease;
ENSMUST00000122088	K04295	S1PR5, EDG8	sphingosine 1-phosphate receptor 5	--	1	ko04080 Neuroactive ligand-receptor interaction;
ENSMUST00000030922	K06069	APKC	atypical protein kinase C	EC:2.7.11.13	5	ko04144 Endocytosis;ko04390 Hippo signaling pathway;ko04391 Hippo signaling pathway - fly;ko04530 Tight junction;ko04910 Insulin signaling pathway;
ENSMUST00000131975	K06069	APKC	atypical protein kinase C	EC:2.7.11.13	5	ko04144 Endocytosis;ko04390 Hippo signaling pathway;ko04391 Hippo signaling pathway - fly;ko04530 Tight junction;ko04910 Insulin signaling pathway;
ENSMUST00000105624	K06069	APKC	atypical protein kinase C	EC:2.7.11.13	5	ko04144 Endocytosis;ko04390 Hippo signaling pathway;ko04391 Hippo signaling pathway - fly;ko04530 Tight junction;ko04910 Insulin signaling pathway;
ENSMUST00000108176	K14214	NFKBID	NF-kappa-B inhibitor delta	--
ENSMUST00000108175	K14214	NFKBID	NF-kappa-B inhibitor delta	--
ENSMUST00000046177	K14214	NFKBID	NF-kappa-B inhibitor delta	--
ENSMUST00000005532	K06826	NID	nidogen (entactin)	--
ENSMUST00000111072	K08614	ADAM28	disintegrin and metalloproteinase domain-containing protein 28	EC:3.4.24.-
ENSMUST00000022642	K08614	ADAM28	disintegrin and metalloproteinase domain-containing protein 28	EC:3.4.24.-
ENSMUST00000073884	K05455	NRG1	neuregulin 1	--	1	ko04012 ErbB signaling pathway;
ENSMUST00000084799	K04257	OLFR	olfactory receptor	--	1	ko04740 Olfactory transduction;
ENSMUST00000029877	K13236	DECR1	2,4-dienoyl-CoA reductase, mitochondrial	EC:1.3.1.34
ENSMUST00000023741	K09187	MLL2, ALR	histone-lysine N-methyltransferase MLL2	EC:2.1.1.43	1	ko00310 Lysine degradation;
ENSMUST00000191973	K09187	MLL2, ALR	histone-lysine N-methyltransferase MLL2	EC:2.1.1.43	1	ko00310 Lysine degradation;
ENSMUST00000184363	K09187	MLL2, ALR	histone-lysine N-methyltransferase MLL2	EC:2.1.1.43	1	ko00310 Lysine degradation;
ENSMUST00000178486	K09187	MLL2, ALR	histone-lysine N-methyltransferase MLL2	EC:2.1.1.43	1	ko00310 Lysine degradation;
ENSMUST00000066747	K06458	CD8A	CD8A antigen, alpha polypeptide	--	5	ko04514 Cell adhesion molecules (CAMs);ko04612 Antigen processing and presentation;ko04640 Hematopoietic cell lineage;ko04660 T cell receptor signaling pathway;ko05340 Primary immunodeficiency;
ENSMUST00000172321	K06458	CD8A	CD8A antigen, alpha polypeptide	--	5	ko04514 Cell adhesion molecules (CAMs);ko04612 Antigen processing and presentation;ko04640 Hematopoietic cell lineage;ko04660 T cell receptor signaling pathway;ko05340 Primary immunodeficiency;
ENSMUST00000119870	K04952	CNGB1	cyclic nucleotide gated channel beta 1	--	2	ko04740 Olfactory transduction;ko04744 Phototransduction;
ENSMUST00000120044	K04952	CNGB1	cyclic nucleotide gated channel beta 1	--	2	ko04740 Olfactory transduction;ko04744 Phototransduction;
ENSMUST00000121162	K04952	CNGB1	cyclic nucleotide gated channel beta 1	--	2	ko04740 Olfactory transduction;ko04744 Phototransduction;
ENSMUST00000093268	K04952	CNGB1	cyclic nucleotide gated channel beta 1	--	2	ko04740 Olfactory transduction;ko04744 Phototransduction;
ENSMUST00000025986	K13047	TLL2	tolloid-like protein 2	EC:3.4.24.-
ENSMUST00000169941	K13047	TLL2	tolloid-like protein 2	EC:3.4.24.-
ENSMUST00000032839	K10571	DET1	de-etiolated-1	--	1	ko04120 Ubiquitin mediated proteolysis;
ENSMUST00000107431	K10571	DET1	de-etiolated-1	--	1	ko04120 Ubiquitin mediated proteolysis;
ENSMUST00000054414	K04179	CCR4	C-C chemokine receptor type 4	--	3	ko04060 Cytokine-cytokine receptor interaction;ko04062 Chemokine signaling pathway;ko05203 Viral carcinogenesis;
ENSMUST00000098184	K04257	OLFR	olfactory receptor	--	1	ko04740 Olfactory transduction;
ENSMUST00000059379	K04257	OLFR	olfactory receptor	--	1	ko04740 Olfactory transduction;
ENSMUST00000113239	K11793	CRBN	cereblon	--
ENSMUST00000013882	K11793	CRBN	cereblon	--
ENSMUST00000049675	K11793	CRBN	cereblon	--
ENSMUST00000086473	K04257	OLFR	olfactory receptor	--	1	ko04740 Olfactory transduction;
ENSMUST00000001845	K08583	CAPNS1, CAPN4	calpain, small subunit 1	--
ENSMUST00000108196	K08583	CAPNS1, CAPN4	calpain, small subunit 1	--
ENSMUST00000126116	K08583	CAPNS1, CAPN4	calpain, small subunit 1	--
ENSMUST00000009875	K04891	KCND1	potassium voltage-gated channel Shal-related subfamily D member 1	--
ENSMUST00000026907	K07427	CYP4V	cytochrome P450, family 4, subfamily V	--
ENSMUST00000095328	K07427	CYP4V	cytochrome P450, family 4, subfamily V	--
ENSMUST00000038217	K06058	DTX	deltex	--	1	ko04330 Notch signaling pathway;
ENSMUST00000130855	K06058	DTX	deltex	--	1	ko04330 Notch signaling pathway;
ENSMUST00000116229	K06058	DTX	deltex	--	1	ko04330 Notch signaling pathway;
ENSMUST00000144322	K06058	DTX	deltex	--	1	ko04330 Notch signaling pathway;
ENSMUST00000187410	K05444	IL19_20_24	interleukin 19/20/24	--	2	ko04060 Cytokine-cytokine receptor interaction;ko04630 Jak-STAT signaling pathway;
ENSMUST00000187916	K05444	IL19_20_24	interleukin 19/20/24	--	2	ko04060 Cytokine-cytokine receptor interaction;ko04630 Jak-STAT signaling pathway;
ENSMUST00000112465	K05444	IL19_20_24	interleukin 19/20/24	--	2	ko04060 Cytokine-cytokine receptor interaction;ko04630 Jak-STAT signaling pathway;
ENSMUST00000016668	K05444	IL19_20_24	interleukin 19/20/24	--	2	ko04060 Cytokine-cytokine receptor interaction;ko04630 Jak-STAT signaling pathway;
ENSMUST00000098183	K04257	OLFR	olfactory receptor	--	1	ko04740 Olfactory transduction;
ENSMUST00000063076	K04153	HTR1	5-hydroxytryptamine receptor 1	--	2	ko04080 Neuroactive ligand-receptor interaction;ko04726 Serotonergic synapse;
ENSMUST00000040944	K07417	CYP2G	cytochrome P450, family 2, subfamily G	--
ENSMUST00000121958	K04257	OLFR	olfactory receptor	--	1	ko04740 Olfactory transduction;
ENSMUST00000063116	K09341	MSX	homeobox protein MSX	--	1	ko05166 HTLV-I infection;
ENSMUST00000054072	K09228	KRAB	KRAB domain-containing zinc finger protein	--
ENSMUST00000062535	K04257	OLFR	olfactory receptor	--	1	ko04740 Olfactory transduction;
ENSMUST00000113604	K08016	TXK, RLK	tyrosine-protein kinase TXK	EC:2.7.10.2	1	ko04670 Leukocyte transendothelial migration;
ENSMUST00000169534	K08016	TXK, RLK	tyrosine-protein kinase TXK	EC:2.7.10.2	1	ko04670 Leukocyte transendothelial migration;
ENSMUST00000071703	K13291	TUT	terminal uridylyltransferase	EC:2.7.7.52
ENSMUST00000121869	K10642	DZIP3	E3 ubiquitin-protein ligase DZIP3	EC:6.3.2.19
ENSMUST00000114516	K10642	DZIP3	E3 ubiquitin-protein ligase DZIP3	EC:6.3.2.19
ENSMUST00000151950	K10642	DZIP3	E3 ubiquitin-protein ligase DZIP3	EC:6.3.2.19
ENSMUST00000096766	K15420	EML4	echinoderm microtubule-associated protein-like 4	--	1	ko05223 Non-small cell lung cancer;
ENSMUST00000112363	K15420	EML4	echinoderm microtubule-associated protein-like 4	--	1	ko05223 Non-small cell lung cancer;
ENSMUST00000049503	K15420	EML4	echinoderm microtubule-associated protein-like 4	--	1	ko05223 Non-small cell lung cancer;
ENSMUST00000173083	K06814	CDH24	cadherin-like 24	--
ENSMUST00000103127	K07604	KRT1	type I keratin, acidic	--
ENSMUST00000093867	K04257	OLFR	olfactory receptor	--	1	ko04740 Olfactory transduction;
ENSMUST00000102515	K04345	PKA	protein kinase A	EC:2.7.11.11	45	ko04010 MAPK signaling pathway;ko04014 Ras signaling pathway;ko04020 Calcium signaling pathway;ko04062 Chemokine signaling pathway;ko04113 Meiosis - yeast;ko04114 Oocyte meiosis;ko04210 Apoptosis;ko04270 Vascular smooth muscle contraction;ko04310 Wnt signaling pathway;ko04340 Hedgehog signaling pathway;ko04540 Gap junction;ko04713 Circadian entrainment;ko04720 Long-term potentiation;ko04723 Retro…
ENSMUST00000005164	K04345	PKA	protein kinase A	EC:2.7.11.11	45	ko04010 MAPK signaling pathway;ko04014 Ras signaling pathway;ko04020 Calcium signaling pathway;ko04062 Chemokine signaling pathway;ko04113 Meiosis - yeast;ko04114 Oocyte meiosis;ko04210 Apoptosis;ko04270 Vascular smooth muscle contraction;ko04310 Wnt signaling pathway;ko04340 Hedgehog signaling pathway;ko04540 Gap junction;ko04713 Circadian entrainment;ko04720 Long-term potentiation;ko04723 Retro…
ENSMUST00000106138	K04345	PKA	protein kinase A	EC:2.7.11.11	45	ko04010 MAPK signaling pathway;ko04014 Ras signaling pathway;ko04020 Calcium signaling pathway;ko04062 Chemokine signaling pathway;ko04113 Meiosis - yeast;ko04114 Oocyte meiosis;ko04210 Apoptosis;ko04270 Vascular smooth muscle contraction;ko04310 Wnt signaling pathway;ko04340 Hedgehog signaling pathway;ko04540 Gap junction;ko04713 Circadian entrainment;ko04720 Long-term potentiation;ko04723 Retro…
ENSMUST00000106137	K04345	PKA	protein kinase A	EC:2.7.11.11	45	ko04010 MAPK signaling pathway;ko04014 Ras signaling pathway;ko04020 Calcium signaling pathway;ko04062 Chemokine signaling pathway;ko04113 Meiosis - yeast;ko04114 Oocyte meiosis;ko04210 Apoptosis;ko04270 Vascular smooth muscle contraction;ko04310 Wnt signaling pathway;ko04340 Hedgehog signaling pathway;ko04540 Gap junction;ko04713 Circadian entrainment;ko04720 Long-term potentiation;ko04723 Retro…
ENSMUST00000053652	K08474	TAS2R	taste receptor type 2	--	1	ko04742 Taste transduction;
ENSMUST00000107972	K09228	KRAB	KRAB domain-containing zinc finger protein	--
ENSMUST00000005597	K09228	KRAB	KRAB domain-containing zinc finger protein	--
ENSMUST00000166700	K11642	CHD3, MI2A	chromodomain-helicase-DNA-binding protein 3	EC:3.6.4.12
ENSMUST00000077271	K02355	fusA, GFM, EFG	elongation factor G	--
ENSMUST00000092167	K05694	PTPRB, PTPB	receptor-type tyrosine-protein phosphatase beta	EC:3.1.3.48	1	ko04520 Adherens junction;
ENSMUST00000169588	K02958	RP-S15e, RPS15	small subunit ribosomal protein S15e	--	1	ko03010 Ribosome;
ENSMUST00000080237	K02889	RP-L21e, RPL21	large subunit ribosomal protein L21e	--	1	ko03010 Ribosome;
ENSMUST00000022446	K15186	EAF	ELL-associated factor	--
ENSMUST00000084032	K06834	ADAM9	disintegrin and metalloproteinase domain-containing protein 9	EC:3.4.24.-
ENSMUST00000084035	K06834	ADAM9	disintegrin and metalloproteinase domain-containing protein 9	EC:3.4.24.-
ENSMUST00000082319	K15542	PFS2	polyadenylation factor subunit 2	--	1	ko03015 mRNA surveillance pathway;
ENSMUST00000025264	K15542	PFS2	polyadenylation factor subunit 2	--	1	ko03015 mRNA surveillance pathway;
ENSMUST00000062405	K07843	RASD1	RAS, dexamethasone-induced Ras-related protein 1	--	1	ko04713 Circadian entrainment;
ENSMUST00000077417	K04257	OLFR	olfactory receptor	--	1	ko04740 Olfactory transduction;
ENSMUST00000009329	K16596	CCL8	C-C motif chemokine 8	--	2	ko04060 Cytokine-cytokine receptor interaction;ko04062 Chemokine signaling pathway;
ENSMUST00000076617	K10267	FBXW12S	F-box and WD-40 domain protein 12/13/14/15/16/17/19	--
ENSMUST00000038794	K08656	DPP9	dipeptidyl-peptidase 9	EC:3.4.14.5
ENSMUST00000057442	K07841	DIRAS2	DIRAS family, GTP-binding Ras-like 2	--
ENSMUST00000031533	K15591	TFEC	transcription factor EC	--
ENSMUST00000067784	K06814	CDH24	cadherin-like 24	--
ENSMUST00000081980	K15149	MED9	mediator of RNA polymerase II transcription subunit 9	--
ENSMUST00000073248	K04257	OLFR	olfactory receptor	--	1	ko04740 Olfactory transduction;
ENSMUST00000021018	K14651	TAF15	transcription initiation factor TFIID subunit 15	--	2	ko03022 Basal transcription factors;ko05202 Transcriptional misregulation in cancer;
ENSMUST00000133170	K14651	TAF15	transcription initiation factor TFIID subunit 15	--	2	ko03022 Basal transcription factors;ko05202 Transcriptional misregulation in cancer;
ENSMUST00000052660	K04257	OLFR	olfactory receptor	--	1	ko04740 Olfactory transduction;
ENSMUST00000034441	K01872	AARS, alaS	alanyl-tRNA synthetase	EC:6.1.1.7	1	ko00970 Aminoacyl-tRNA biosynthesis;
ENSMUST00000032827	K06852	HAPLN3	hyaluronan and proteoglycan link protein 3	--
ENSMUST00000000430	K00710	GALNT	polypeptide N-acetylgalactosaminyltransferase	EC:2.4.1.41	1	ko00512 Mucin type O-Glycan biosynthesis;
ENSMUST00000170243	K00710	GALNT	polypeptide N-acetylgalactosaminyltransferase	EC:2.4.1.41	1	ko00512 Mucin type O-Glycan biosynthesis;
ENSMUST00000164998	K00710	GALNT	polypeptide N-acetylgalactosaminyltransferase	EC:2.4.1.41	1	ko00512 Mucin type O-Glycan biosynthesis;
ENSMUST00000171583	K00710	GALNT	polypeptide N-acetylgalactosaminyltransferase	EC:2.4.1.41	1	ko00512 Mucin type O-Glycan biosynthesis;
ENSMUST00000164066	K00710	GALNT	polypeptide N-acetylgalactosaminyltransferase	EC:2.4.1.41	1	ko00512 Mucin type O-Glycan biosynthesis;
ENSMUST00000178605	K00710	GALNT	polypeptide N-acetylgalactosaminyltransferase	EC:2.4.1.41	1	ko00512 Mucin type O-Glycan biosynthesis;
ENSMUST00000048478	K04257	OLFR	olfactory receptor	--	1	ko04740 Olfactory transduction;
ENSMUST00000032800	K07992	TYROBP, DAP12	TYRO protein tyrosine kinase binding protein	--	2	ko04380 Osteoclast differentiation;ko04650 Natural killer cell mediated cytotoxicity;
ENSMUST00000160104	K09310	GSH	homeobox protein GSH	--
ENSMUST00000040477	K09310	GSH	homeobox protein GSH	--
ENSMUST00000004686	K13353	PEX11C	peroxin-11C	--	1	ko04146 Peroxisome;
ENSMUST00000111081	K13353	PEX11C	peroxin-11C	--	1	ko04146 Peroxisome;
ENSMUST00000118194	K13353	PEX11C	peroxin-11C	--	1	ko04146 Peroxisome;
ENSMUST00000063417	K12896	SFRS7	splicing factor, arginine/serine-rich 7	--	2	ko03040 Spliceosome;ko05168 Herpes simplex infection;
ENSMUST00000017562	K07950	ARL5B	ADP-ribosylation factor-like protein 5B	--
ENSMUST00000069870	K07950	ARL5B	ADP-ribosylation factor-like protein 5B	--
ENSMUST00000128682	K07950	ARL5B	ADP-ribosylation factor-like protein 5B	--
ENSMUST00000193883	K07950	ARL5B	ADP-ribosylation factor-like protein 5B	--
ENSMUST00000056085	K01647	CS, gltA	citrate synthase	EC:2.3.3.1	5	ko00020 Citrate cycle (TCA cycle);ko00630 Glyoxylate and dicarboxylate metabolism;ko01200 Carbon metabolism;ko01210 2-Oxocarboxylic acid metabolism;ko01230 Biosynthesis of amino acids;
ENSMUST00000115217	K13985	NAPEPLD	N-acyl-phosphatidylethanolamine-hydrolyzing phospholipase D	EC:3.1.4.54	1	ko04723 Retrograde endocannabinoid signaling;
ENSMUST00000060899	K13985	NAPEPLD	N-acyl-phosphatidylethanolamine-hydrolyzing phospholipase D	EC:3.1.4.54	1	ko04723 Retrograde endocannabinoid signaling;
ENSMUST00000160662	K15594	CDK15, PFTK2	cyclin-dependent kinase 15	EC:2.7.11.22
ENSMUST00000114248	K15594	CDK15, PFTK2	cyclin-dependent kinase 15	EC:2.7.11.22
ENSMUST00000167741	K02270	COX7A	cytochrome c oxidase subunit 7a	--	6	ko00190 Oxidative phosphorylation;ko04260 Cardiac muscle contraction;ko04932 Non-alcoholic fatty liver disease (NAFLD);ko05010 Alzheimer's disease;ko05012 Parkinson's disease;ko05016 Huntington's disease;
ENSMUST00000025095	K02270	COX7A	cytochrome c oxidase subunit 7a	--	6	ko00190 Oxidative phosphorylation;ko04260 Cardiac muscle contraction;ko04932 Non-alcoholic fatty liver disease (NAFLD);ko05010 Alzheimer's disease;ko05012 Parkinson's disease;ko05016 Huntington's disease;
ENSMUST00000053230	K08269	ULK1_2_3, ATG1	serine/threonine-protein kinase ULK/ATG1	EC:2.7.11.1	2	ko04140 Regulation of autophagy;ko04150 mTOR signaling pathway;
ENSMUST00000028361	K05484	IL1F6	interleukin 1 family, member 6 (epsilon)	--
ENSMUST00000028232	K11486	PHF19, PCL3	polycomb-like protein 3	--
ENSMUST00000058651	K03334	IL4I1	L-amino-acid oxidase	EC:1.4.3.2	8	ko00250 Alanine, aspartate and glutamate metabolism;ko00270 Cysteine and methionine metabolism;ko00280 Valine, leucine and isoleucine degradation;ko00350 Tyrosine metabolism;ko00360 Phenylalanine metabolism;ko00380 Tryptophan metabolism;ko00400 Phenylalanine, tyrosine and tryptophan biosynthesis;ko00950 Isoquinoline alkaloid biosynthesis;
ENSMUST00000025520	K05038	SLC6A5S	solute carrier family 6 (neurotransmitter transporter, amino acid) member 5/7/9/14	--
ENSMUST00000032978	K12459	SH2B1_3	SH2B adaptor protein 1/3	--	1	ko04722 Neurotrophin signaling pathway;
ENSMUST00000034140	K17257	ITFG1	integrin alpha FG-GAP repeat containing protein 1	--
ENSMUST00000059204	K10273	FBXL7	F-box and leucine-rich repeat protein 7	--
ENSMUST00000099071	K11996	MOCS3, UBA4, moeB	adenylyltransferase and sulfurtransferase	--	1	ko04122 Sulfur relay system;
ENSMUST00000008748	K04523	UBQLN, DSK2	ubiquilin	--	1	ko04141 Protein processing in endoplasmic reticulum;
ENSMUST00000192962	K04523	UBQLN, DSK2	ubiquilin	--	1	ko04141 Protein processing in endoplasmic reticulum;
ENSMUST00000050915	K04257	OLFR	olfactory receptor	--	1	ko04740 Olfactory transduction;
ENSMUST00000057104	K04257	OLFR	olfactory receptor	--	1	ko04740 Olfactory transduction;
ENSMUST00000071825	K10687	UBE2F	ubiquitin-conjugating enzyme E2 F	EC:6.3.2.19	1	ko04120 Ubiquitin mediated proteolysis;
ENSMUST00000025357	K12399	AP3S	AP-3 complex subunit sigma	--	1	ko04142 Lysosome;
ENSMUST00000002839	K11584	PPP2R5	serine/threonine-protein phosphatase 2A regulatory subunit B'	--	5	ko03015 mRNA surveillance pathway;ko04113 Meiosis - yeast;ko04114 Oocyte meiosis;ko04151 PI3K-Akt signaling pathway;ko04728 Dopaminergic synapse;
ENSMUST00000094245	K06087	CLDN	claudin	--	4	ko04514 Cell adhesion molecules (CAMs);ko04530 Tight junction;ko04670 Leukocyte transendothelial migration;ko05160 Hepatitis C;
ENSMUST00000022196	K12397	AP3B	AP-3 complex subunit beta	--	1	ko04142 Lysosome;
ENSMUST00000003655	K07755	AS3MT	arsenite methyltransferase	EC:2.1.1.137
ENSMUST00000085835	K04408	MAP4K1, HPK1	mitogen-activated protein kinase kinase kinase kinase 1	EC:2.7.11.1	1	ko04010 MAPK signaling pathway;
ENSMUST00000054487	K16682	AJUBA, LIMD1, WTIP	LIM domain-containing protein	--	2	ko04390 Hippo signaling pathway;ko04391 Hippo signaling pathway - fly;
ENSMUST00000054979	K15184	AFF1	AF4/FMR2 family member 1	--	1	ko05202 Transcriptional misregulation in cancer;
ENSMUST00000153165	K15184	AFF1	AF4/FMR2 family member 1	--	1	ko05202 Transcriptional misregulation in cancer;
ENSMUST00000031256	K15184	AFF1	AF4/FMR2 family member 1	--	1	ko05202 Transcriptional misregulation in cancer;
ENSMUST00000030263	K00781	SIAT6	N-acetyllactosaminide alpha-2,3-sialyltransferase (sialyltransferase 6)	EC:2.4.99.6	4	ko00513 Various types of N-glycan biosynthesis;ko00514 Other types of O-glycan biosynthesis;ko00533 Glycosaminoglycan biosynthesis - keratan sulfate;ko00601 Glycosphingolipid biosynthesis - lacto and neolacto series;
ENSMUST00000106410	K00781	SIAT6	N-acetyllactosaminide alpha-2,3-sialyltransferase (sialyltransferase 6)	EC:2.4.99.6	4	ko00513 Various types of N-glycan biosynthesis;ko00514 Other types of O-glycan biosynthesis;ko00533 Glycosaminoglycan biosynthesis - keratan sulfate;ko00601 Glycosphingolipid biosynthesis - lacto and neolacto series;
ENSMUST00000097912	K00781	SIAT6	N-acetyllactosaminide alpha-2,3-sialyltransferase (sialyltransferase 6)	EC:2.4.99.6	4	ko00513 Various types of N-glycan biosynthesis;ko00514 Other types of O-glycan biosynthesis;ko00533 Glycosaminoglycan biosynthesis - keratan sulfate;ko00601 Glycosphingolipid biosynthesis - lacto and neolacto series;
ENSMUST00000138274	K00781	SIAT6	N-acetyllactosaminide alpha-2,3-sialyltransferase (sialyltransferase 6)	EC:2.4.99.6	4	ko00513 Various types of N-glycan biosynthesis;ko00514 Other types of O-glycan biosynthesis;ko00533 Glycosaminoglycan biosynthesis - keratan sulfate;ko00601 Glycosphingolipid biosynthesis - lacto and neolacto series;
ENSMUST00000126336	K00781	SIAT6	N-acetyllactosaminide alpha-2,3-sialyltransferase (sialyltransferase 6)	EC:2.4.99.6	4	ko00513 Various types of N-glycan biosynthesis;ko00514 Other types of O-glycan biosynthesis;ko00533 Glycosaminoglycan biosynthesis - keratan sulfate;ko00601 Glycosphingolipid biosynthesis - lacto and neolacto series;
ENSMUST00000151698	K12387	LAPTM	lysosomal-associated transmembrane protein	--	1	ko04142 Lysosome;
ENSMUST00000156225	K12387	LAPTM	lysosomal-associated transmembrane protein	--	1	ko04142 Lysosome;
ENSMUST00000156742	K12387	LAPTM	lysosomal-associated transmembrane protein	--	1	ko04142 Lysosome;
ENSMUST00000030316	K12387	LAPTM	lysosomal-associated transmembrane protein	--	1	ko04142 Lysosome;
ENSMUST00000035053	K00940	E2.7.4.6, ndk	nucleoside-diphosphate kinase	EC:2.7.4.6	2	ko00230 Purine metabolism;ko00240 Pyrimidine metabolism;
ENSMUST00000025292	K12813	DHX16	pre-mRNA-splicing factor ATP-dependent RNA helicase DHX16	EC:3.6.4.13	1	ko03040 Spliceosome;
ENSMUST00000174366	K12813	DHX16	pre-mRNA-splicing factor ATP-dependent RNA helicase DHX16	EC:3.6.4.13	1	ko03040 Spliceosome;
ENSMUST00000173967	K12813	DHX16	pre-mRNA-splicing factor ATP-dependent RNA helicase DHX16	EC:3.6.4.13	1	ko03040 Spliceosome;
ENSMUST00000022343	K01567	E3.-.-.-
ENSMUST00000165682	K07854	RASL12, RIS	Ras-like protein family member 12	--
ENSMUST00000085453	K07854	RASL12, RIS	Ras-like protein family member 12	--
ENSMUST00000097961	K03848	ALG6	alpha-1,3-glucosyltransferase	EC:2.4.1.267	1	ko00510 N-Glycan biosynthesis;
ENSMUST00000107004	K03848	ALG6	alpha-1,3-glucosyltransferase	EC:2.4.1.267	1	ko00510 N-Glycan biosynthesis;
ENSMUST00000139799	K03848	ALG6	alpha-1,3-glucosyltransferase	EC:2.4.1.267	1	ko00510 N-Glycan biosynthesis;
ENSMUST00000047698	K08486	STX1B_2_3	syntaxin 1B/2/3	--	2	ko04130 SNARE interactions in vesicular transport;ko04721 Synaptic vesicle cycle;
ENSMUST00000075304	K08486	STX1B_2_3	syntaxin 1B/2/3	--	2	ko04130 SNARE interactions in vesicular transport;ko04721 Synaptic vesicle cycle;
ENSMUST00000069285	K08486	STX1B_2_3	syntaxin 1B/2/3	--	2	ko04130 SNARE interactions in vesicular transport;ko04721 Synaptic vesicle cycle;
ENSMUST00000046518	K00913	ITPK1	inositol-1,3,4-trisphosphate 5/6-kinase / inositol-tetrakisphosphate 1-kinase	EC:2.7.1.159 2.7.1.134	2	ko00562 Inositol phosphate metabolism;ko04070 Phosphatidylinositol signaling system;
ENSMUST00000191320	K00913	ITPK1	inositol-1,3,4-trisphosphate 5/6-kinase / inositol-tetrakisphosphate 1-kinase	EC:2.7.1.159 2.7.1.134	2	ko00562 Inositol phosphate metabolism;ko04070 Phosphatidylinositol signaling system;
ENSMUST00000178697	K00913	ITPK1	inositol-1,3,4-trisphosphate 5/6-kinase / inositol-tetrakisphosphate 1-kinase	EC:2.7.1.159 2.7.1.134	2	ko00562 Inositol phosphate metabolism;ko04070 Phosphatidylinositol signaling system;
ENSMUST00000027198	K02604	ORC2	origin recognition complex subunit 2	--	3	ko04110 Cell cycle;ko04111 Cell cycle - yeast;ko04113 Meiosis - yeast;
ENSMUST00000114325	K02604	ORC2	origin recognition complex subunit 2	--	3	ko04110 Cell cycle;ko04111 Cell cycle - yeast;ko04113 Meiosis - yeast;
ENSMUST00000190695	K02604	ORC2	origin recognition complex subunit 2	--	3	ko04110 Cell cycle;ko04111 Cell cycle - yeast;ko04113 Meiosis - yeast;
ENSMUST00000191206	K02604	ORC2	origin recognition complex subunit 2	--	3	ko04110 Cell cycle;ko04111 Cell cycle - yeast;ko04113 Meiosis - yeast;
ENSMUST00000036954	K09321	GBX	homeobox protein GBX	--
ENSMUST00000034411	K15133	MED17	mediator of RNA polymerase II transcription subunit 17	--
ENSMUST00000071555	K05692	ACTB_G1	actin beta/gamma 1	--	20	ko04145 Phagosome;ko04390 Hippo signaling pathway;ko04391 Hippo signaling pathway - fly;ko04510 Focal adhesion;ko04520 Adherens junction;ko04530 Tight junction;ko04670 Leukocyte transendothelial migration;ko04745 Phototransduction - fly;ko04810 Regulation of actin cytoskeleton;ko05100 Bacterial invasion of epithelial cells;ko05110 Vibrio cholerae infection;ko05130 Pathogenic Escherichia coli infe…
ENSMUST00000062147	K05692	ACTB_G1	actin beta/gamma 1	--	20	ko04145 Phagosome;ko04390 Hippo signaling pathway;ko04391 Hippo signaling pathway - fly;ko04510 Focal adhesion;ko04520 Adherens junction;ko04530 Tight junction;ko04670 Leukocyte transendothelial migration;ko04745 Phototransduction - fly;ko04810 Regulation of actin cytoskeleton;ko05100 Bacterial invasion of epithelial cells;ko05110 Vibrio cholerae infection;ko05130 Pathogenic Escherichia coli infe…
ENSMUST00000089616	K05692	ACTB_G1	actin beta/gamma 1	--	20	ko04145 Phagosome;ko04390 Hippo signaling pathway;ko04391 Hippo signaling pathway - fly;ko04510 Focal adhesion;ko04520 Adherens junction;ko04530 Tight junction;ko04670 Leukocyte transendothelial migration;ko04745 Phototransduction - fly;ko04810 Regulation of actin cytoskeleton;ko05100 Bacterial invasion of epithelial cells;ko05110 Vibrio cholerae infection;ko05130 Pathogenic Escherichia coli infe…
ENSMUST00000131103	K05692	ACTB_G1	actin beta/gamma 1	--	20	ko04145 Phagosome;ko04390 Hippo signaling pathway;ko04391 Hippo signaling pathway - fly;ko04510 Focal adhesion;ko04520 Adherens junction;ko04530 Tight junction;ko04670 Leukocyte transendothelial migration;ko04745 Phototransduction - fly;ko04810 Regulation of actin cytoskeleton;ko05100 Bacterial invasion of epithelial cells;ko05110 Vibrio cholerae infection;ko05130 Pathogenic Escherichia coli infe…
ENSMUST00000128055	K05692	ACTB_G1	actin beta/gamma 1	--	20	ko04145 Phagosome;ko04390 Hippo signaling pathway;ko04391 Hippo signaling pathway - fly;ko04510 Focal adhesion;ko04520 Adherens junction;ko04530 Tight junction;ko04670 Leukocyte transendothelial migration;ko04745 Phototransduction - fly;ko04810 Regulation of actin cytoskeleton;ko05100 Bacterial invasion of epithelial cells;ko05110 Vibrio cholerae infection;ko05130 Pathogenic Escherichia coli infe…
ENSMUST00000106215	K05692	ACTB_G1	actin beta/gamma 1	--	20	ko04145 Phagosome;ko04390 Hippo signaling pathway;ko04391 Hippo signaling pathway - fly;ko04510 Focal adhesion;ko04520 Adherens junction;ko04530 Tight junction;ko04670 Leukocyte transendothelial migration;ko04745 Phototransduction - fly;ko04810 Regulation of actin cytoskeleton;ko05100 Bacterial invasion of epithelial cells;ko05110 Vibrio cholerae infection;ko05130 Pathogenic Escherichia coli infe…
ENSMUST00000032454	K05034	SLC6A1	solute carrier family 6 (neurotransmitter transporter, GABA) member 1	--	1	ko04727 GABAergic synapse;
ENSMUST00000170390	K09444	IRF1	interferon regulatory factor 1	--	3	ko04917 Prolactin signaling pathway;ko05133 Pertussis;ko05160 Hepatitis C;
ENSMUST00000106843	K11650	SMARCD	SWI/SNF-related matrix-associated actin-dependent regulator of chromatin subfamily D	--
ENSMUST00000021052	K11650	SMARCD	SWI/SNF-related matrix-associated actin-dependent regulator of chromatin subfamily D	--
ENSMUST00000140255	K11650	SMARCD	SWI/SNF-related matrix-associated actin-dependent regulator of chromatin subfamily D	--
ENSMUST00000096129	K04723	IL1RAP	interleukin 1 receptor accessory protein	--	2	ko04060 Cytokine-cytokine receptor interaction;ko04210 Apoptosis;
ENSMUST00000166294	K04723	IL1RAP	interleukin 1 receptor accessory protein	--	2	ko04060 Cytokine-cytokine receptor interaction;ko04210 Apoptosis;
ENSMUST00000174202	K04723	IL1RAP	interleukin 1 receptor accessory protein	--	2	ko04060 Cytokine-cytokine receptor interaction;ko04210 Apoptosis;
ENSMUST00000023156	K04723	IL1RAP	interleukin 1 receptor accessory protein	--	2	ko04060 Cytokine-cytokine receptor interaction;ko04210 Apoptosis;
ENSMUST00000174171	K04723	IL1RAP	interleukin 1 receptor accessory protein	--	2	ko04060 Cytokine-cytokine receptor interaction;ko04210 Apoptosis;
ENSMUST00000173136	K04723	IL1RAP	interleukin 1 receptor accessory protein	--	2	ko04060 Cytokine-cytokine receptor interaction;ko04210 Apoptosis;
ENSMUST00000026008	K12001	TRIM8	tripartite motif-containing protein 8	EC:6.3.2.19
ENSMUST00000032327	K04621	GPRC5D	G protein-coupled receptor family C group 5 member D	--
ENSMUST00000111922	K04621	GPRC5D	G protein-coupled receptor family C group 5 member D	--
ENSMUST00000023713	K07605	KRT2	type II keratin, basic	--
ENSMUST00000054106	K04257	OLFR	olfactory receptor	--	1	ko04740 Olfactory transduction;
ENSMUST00000111964	K12741	HNRNPA1_3	heterogeneous nuclear ribonucleoprotein A1/A3	--	1	ko03040 Spliceosome;
ENSMUST00000111962	K12741	HNRNPA1_3	heterogeneous nuclear ribonucleoprotein A1/A3	--	1	ko03040 Spliceosome;
ENSMUST00000111961	K12741	HNRNPA1_3	heterogeneous nuclear ribonucleoprotein A1/A3	--	1	ko03040 Spliceosome;
ENSMUST00000164947	K12741	HNRNPA1_3	heterogeneous nuclear ribonucleoprotein A1/A3	--	1	ko03040 Spliceosome;
ENSMUST00000090792	K12741	HNRNPA1_3	heterogeneous nuclear ribonucleoprotein A1/A3	--	1	ko03040 Spliceosome;
ENSMUST00000120929	K16492	TSKS	testis-specific serine kinase substrate	--
ENSMUST00000080233	K16492	TSKS	testis-specific serine kinase substrate	--
ENSMUST00000029131	K00681	ggt	gamma-glutamyltranspeptidase	EC:2.3.2.2	4	ko00430 Taurine and hypotaurine metabolism;ko00460 Cyanoamino acid metabolism;ko00480 Glutathione metabolism;ko00590 Arachidonic acid metabolism;
ENSMUST00000176117	K00681	ggt	gamma-glutamyltranspeptidase	EC:2.3.2.2	4	ko00430 Taurine and hypotaurine metabolism;ko00460 Cyanoamino acid metabolism;ko00480 Glutathione metabolism;ko00590 Arachidonic acid metabolism;
ENSMUST00000147601	K00681	ggt	gamma-glutamyltranspeptidase	EC:2.3.2.2	4	ko00430 Taurine and hypotaurine metabolism;ko00460 Cyanoamino acid metabolism;ko00480 Glutathione metabolism;ko00590 Arachidonic acid metabolism;
ENSMUST00000007602	K10089	M6PR	cation-dependent mannose-6-phosphate receptor	--	2	ko04142 Lysosome;ko04145 Phagosome;
ENSMUST00000112610	K10089	M6PR	cation-dependent mannose-6-phosphate receptor	--	2	ko04142 Lysosome;ko04145 Phagosome;
ENSMUST00000145784	K05458	NRG4	neuregulin 4	--	1	ko04012 ErbB signaling pathway;
ENSMUST00000130158	K05458	NRG4	neuregulin 4	--	1	ko04012 ErbB signaling pathway;
ENSMUST00000137675	K05458	NRG4	neuregulin 4	--	1	ko04012 ErbB signaling pathway;
ENSMUST00000135531	K05458	NRG4	neuregulin 4	--	1	ko04012 ErbB signaling pathway;
ENSMUST00000114306	K05458	NRG4	neuregulin 4	--	1	ko04012 ErbB signaling pathway;
ENSMUST00000164721	K05458	NRG4	neuregulin 4	--	1	ko04012 ErbB signaling pathway;
ENSMUST00000032413	K00894	ETNK, EKI	ethanolamine kinase	EC:2.7.1.82	1	ko00564 Glycerophospholipid metabolism;
ENSMUST00000039413	K13293	PDE4	cAMP-specific phosphodiesterase	EC:3.1.4.53	1	ko00230 Purine metabolism;
ENSMUST00000115458	K13293	PDE4	cAMP-specific phosphodiesterase	EC:3.1.4.53	1	ko00230 Purine metabolism;
ENSMUST00000003395	K13293	PDE4	cAMP-specific phosphodiesterase	EC:3.1.4.53	1	ko00230 Purine metabolism;
ENSMUST00000078557	K04257	OLFR	olfactory receptor	--	1	ko04740 Olfactory transduction;
ENSMUST00000027351	K14625	CCL20	C-C motif chemokine 20	--	4	ko04060 Cytokine-cytokine receptor interaction;ko04062 Chemokine signaling pathway;ko04668 TNF signaling pathway;ko05323 Rheumatoid arthritis;
ENSMUST00000113437	K14625	CCL20	C-C motif chemokine 20	--	4	ko04060 Cytokine-cytokine receptor interaction;ko04062 Chemokine signaling pathway;ko04668 TNF signaling pathway;ko05323 Rheumatoid arthritis;
ENSMUST00000186832	K14625	CCL20	C-C motif chemokine 20	--	4	ko04060 Cytokine-cytokine receptor interaction;ko04062 Chemokine signaling pathway;ko04668 TNF signaling pathway;ko05323 Rheumatoid arthritis;
ENSMUST00000106392	K02358	tuf, TUFM	elongation factor Tu	--	1	ko04626 Plant-pathogen interaction;
ENSMUST00000098048	K02358	tuf, TUFM	elongation factor Tu	--	1	ko04626 Plant-pathogen interaction;
ENSMUST00000047906	K15259	PARP7S	poly [ADP-ribose] polymerase 7/11/12/13	EC:2.4.2.30
ENSMUST00000130705	K15259	PARP7S	poly [ADP-ribose] polymerase 7/11/12/13	EC:2.4.2.30
ENSMUST00000163505	K16740	AHI1	jouberin	--
ENSMUST00000105525	K16740	AHI1	jouberin	--
ENSMUST00000096119	K12349	ASAH2	neutral ceramidase	EC:3.5.1.23	1	ko00600 Sphingolipid metabolism;
ENSMUST00000035842	K09851	RASSF2_4	Ras association domain-containing protein 2/4	--	1	ko04391 Hippo signaling pathway - fly;
ENSMUST00000077024	K04257	OLFR	olfactory receptor	--	1	ko04740 Olfactory transduction;
ENSMUST00000115314	K16676	LPP	lipoma-prefererred partner	--	1	ko04391 Hippo signaling pathway - fly;
ENSMUST00000078988	K16676	LPP	lipoma-prefererred partner	--	1	ko04391 Hippo signaling pathway - fly;
ENSMUST00000038053	K16676	LPP	lipoma-prefererred partner	--	1	ko04391 Hippo signaling pathway - fly;
ENSMUST00000029643	K11128	GAR1, NOLA1	H/ACA ribonucleoprotein complex subunit 1	--	1	ko03008 Ribosome biogenesis in eukaryotes;
ENSMUST00000134174	K11128	GAR1, NOLA1	H/ACA ribonucleoprotein complex subunit 1	--	1	ko03008 Ribosome biogenesis in eukaryotes;
ENSMUST00000149071	K11128	GAR1, NOLA1	H/ACA ribonucleoprotein complex subunit 1	--	1	ko03008 Ribosome biogenesis in eukaryotes;
ENSMUST00000071732	K12741	HNRNPA1_3	heterogeneous nuclear ribonucleoprotein A1/A3	--	1	ko03040 Spliceosome;
ENSMUST00000076814	K04257	OLFR	olfactory receptor	--	1	ko04740 Olfactory transduction;
ENSMUST00000107176	K15592	ETV4	ets translocation variant 4	--	1	ko05202 Transcriptional misregulation in cancer;
ENSMUST00000017868	K15592	ETV4	ets translocation variant 4	--	1	ko05202 Transcriptional misregulation in cancer;
ENSMUST00000164750	K15592	ETV4	ets translocation variant 4	--	1	ko05202 Transcriptional misregulation in cancer;
ENSMUST00000089534	K00134	GAPDH, gapA	glyceraldehyde 3-phosphate dehydrogenase	EC:1.2.1.12	6	ko00010 Glycolysis / Gluconeogenesis;ko00710 Carbon fixation in photosynthetic organisms;ko01200 Carbon metabolism;ko01230 Biosynthesis of amino acids;ko04066 HIF-1 signaling pathway;ko05010 Alzheimer's disease;
ENSMUST00000079824	K08421	GPR84	G protein-coupled receptor 84	--
ENSMUST00000110690	K01027	OXCT	3-oxoacid CoA-transferase	EC:2.8.3.5	3	ko00072 Synthesis and degradation of ketone bodies;ko00280 Valine, leucine and isoleucine degradation;ko00650 Butanoate metabolism;
ENSMUST00000138927	K01027	OXCT	3-oxoacid CoA-transferase	EC:2.8.3.5	3	ko00072 Synthesis and degradation of ketone bodies;ko00280 Valine, leucine and isoleucine degradation;ko00650 Butanoate metabolism;
ENSMUST00000050940	K09398	FOXE	forkhead box protein E	--
ENSMUST00000073252	K04816	CHRND	nicotinic acetylcholine receptor delta	--	1	ko04080 Neuroactive ligand-receptor interaction;
ENSMUST00000186373	K04816	CHRND	nicotinic acetylcholine receptor delta	--	1	ko04080 Neuroactive ligand-receptor interaction;
ENSMUST00000070850	K17555	PPP1R14B	protein phosphatase 1 regulatory subunit 14B	--
ENSMUST00000020971	K11975	RNF144	E3 ubiquitin-protein ligase RNF144	EC:6.3.2.19
ENSMUST00000062149	K11975	RNF144	E3 ubiquitin-protein ligase RNF144	EC:6.3.2.19
ENSMUST00000087514	K15263	LYER	cell growth-regulating nucleolar protein	--
ENSMUST00000130721	K15263	LYER	cell growth-regulating nucleolar protein	--
ENSMUST00000123207	K15263	LYER	cell growth-regulating nucleolar protein	--
ENSMUST00000132190	K15263	LYER	cell growth-regulating nucleolar protein	--
ENSMUST00000154975	K15263	LYER	cell growth-regulating nucleolar protein	--
ENSMUST00000152066	K15263	LYER	cell growth-regulating nucleolar protein	--
ENSMUST00000155300	K15263	LYER	cell growth-regulating nucleolar protein	--
ENSMUST00000114106	K15263	LYER	cell growth-regulating nucleolar protein	--
ENSMUST00000146401	K15263	LYER	cell growth-regulating nucleolar protein	--
ENSMUST00000091721	K04614	V1R	vomeronasal1 receptor	--
ENSMUST00000037739	K14538	NUG1, GNL3	nuclear GTP-binding protein	--	1	ko03008 Ribosome biogenesis in eukaryotes;
ENSMUST00000046983	K12350	SMPD1, ASM	sphingomyelin phosphodiesterase	EC:3.1.4.12	2	ko00600 Sphingolipid metabolism;ko04142 Lysosome;
ENSMUST00000062833	K04257	OLFR	olfactory receptor	--	1	ko04740 Olfactory transduction;
ENSMUST00000034435	K01310	CTRB	chymotrypsin	EC:3.4.21.1
ENSMUST00000026027	K03130	TAF5	transcription initiation factor TFIID subunit 5	--	2	ko03022 Basal transcription factors;ko05168 Herpes simplex infection;
ENSMUST00000111220	K06780	CADM3, IGSF4B, NECL1, TSLL1	cell adhesion molecule 3	--	1	ko04514 Cell adhesion molecules (CAMs);
ENSMUST00000005470	K06780	CADM3, IGSF4B, NECL1, TSLL1	cell adhesion molecule 3	--	1	ko04514 Cell adhesion molecules (CAMs);
ENSMUST00000075052	K04910	KCNH7	potassium voltage-gated channel Eag-related subfamily H member 7	--
ENSMUST00000112454	K04910	KCNH7	potassium voltage-gated channel Eag-related subfamily H member 7	--
ENSMUST00000112452	K04910	KCNH7	potassium voltage-gated channel Eag-related subfamily H member 7	--
ENSMUST00000164809	K08811	TSSK, STK22	testis-specific serine kinase	EC:2.7.11.1
ENSMUST00000007735	K08811	TSSK, STK22	testis-specific serine kinase	EC:2.7.11.1
ENSMUST00000001479	K14293	KPNB1	importin subunit beta-1	--	1	ko03013 RNA transport;
ENSMUST00000149241	K06534	MCAM, CD146	melanoma cell adhesion molecule	--
ENSMUST00000034650	K06534	MCAM, CD146	melanoma cell adhesion molecule	--
ENSMUST00000098852	K06534	MCAM, CD146	melanoma cell adhesion molecule	--
ENSMUST00000147836	K06534	MCAM, CD146	melanoma cell adhesion molecule	--
ENSMUST00000099451	K09600	CTSM	cathepsin M	EC:3.4.22.-	1	ko04142 Lysosome;
ENSMUST00000066778	K13711	PI4K2	phosphatidylinositol 4-kinase type 2	EC:2.7.1.67	2	ko00562 Inositol phosphate metabolism;ko04070 Phosphatidylinositol signaling system;
ENSMUST00000047208	K16470	DZIP1	zinc finger protein DZIP1	--
ENSMUST00000004055	K16470	DZIP1	zinc finger protein DZIP1	--
ENSMUST00000029199	K10137	ZMAT3	zinc finger, matrin type 3	--	1	ko04115 p53 signaling pathway;
ENSMUST00000139660	K10137	ZMAT3	zinc finger, matrin type 3	--	1	ko04115 p53 signaling pathway;
ENSMUST00000168566	K10137	ZMAT3	zinc finger, matrin type 3	--	1	ko04115 p53 signaling pathway;
ENSMUST00000032185	K05039	SLC6A6S	solute carrier family 6 (neurotransmitter transporter, GABA) member 6/8/11/12/13	--
ENSMUST00000021375	K14006	SEC23	protein transport protein SEC23	--	1	ko04141 Protein processing in endoplasmic reticulum;
ENSMUST00000165134	K14006	SEC23	protein transport protein SEC23	--	1	ko04141 Protein processing in endoplasmic reticulum;
ENSMUST00000062991	K03687	GRPE	molecular chaperone GrpE	--
ENSMUST00000081993	K02877	RP-L15e, RPL15	large subunit ribosomal protein L15e	--	1	ko03010 Ribosome;
ENSMUST00000041776	K16449	RGS	regulator of G-protein signaling	--
ENSMUST00000124500	K16449	RGS	regulator of G-protein signaling	--
ENSMUST00000111815	K16449	RGS	regulator of G-protein signaling	--
ENSMUST00000152114	K16449	RGS	regulator of G-protein signaling	--
ENSMUST00000111812	K16449	RGS	regulator of G-protein signaling	--
ENSMUST00000147700	K16449	RGS	regulator of G-protein signaling	--
ENSMUST00000147482	K16449	RGS	regulator of G-protein signaling	--
ENSMUST00000111814	K16449	RGS	regulator of G-protein signaling	--
ENSMUST00000111810	K16449	RGS	regulator of G-protein signaling	--
ENSMUST00000107416	K07604	KRT1	type I keratin, acidic	--
ENSMUST00000098140	K04257	OLFR	olfactory receptor	--	1	ko04740 Olfactory transduction;
ENSMUST00000072419	K04257	OLFR	olfactory receptor	--	1	ko04740 Olfactory transduction;
ENSMUST00000034363	K00071	HSD11B2	corticosteroid 11-beta-dehydrogenase isozyme 2	EC:1.1.1.-	2	ko00140 Steroid hormone biosynthesis;ko04960 Aldosterone-regulated sodium reabsorption;
ENSMUST00000151960	K17536	CNKSR2, KSR2	connector enhancer of kinase suppressor of Ras 2	--
ENSMUST00000170430	K00923	PIK3C2	phosphatidylinositol-4-phosphate 3-kinase	EC:2.7.1.154	2	ko00562 Inositol phosphate metabolism;ko04070 Phosphatidylinositol signaling system;
ENSMUST00000077780	K09228	KRAB	KRAB domain-containing zinc finger protein	--
ENSMUST00000145131	K09228	KRAB	KRAB domain-containing zinc finger protein	--
ENSMUST00000165241	K09228	KRAB	KRAB domain-containing zinc finger protein	--
ENSMUST00000049530	K01988	A4GALT	lactosylceramide 4-alpha-galactosyltransferase	EC:2.4.1.228	1	ko00603 Glycosphingolipid biosynthesis - globo series;
ENSMUST00000164614	K01988	A4GALT	lactosylceramide 4-alpha-galactosyltransferase	EC:2.4.1.228	1	ko00603 Glycosphingolipid biosynthesis - globo series;
ENSMUST00000172178	K00029	E1.1.1.40, maeB	malate dehydrogenase (oxaloacetate-decarboxylating)(NADP+)	EC:1.1.1.40	3	ko00620 Pyruvate metabolism;ko00710 Carbon fixation in photosynthetic organisms;ko01200 Carbon metabolism;
ENSMUST00000024957	K05287	PIGF	phosphatidylinositol glycan, class F	EC:2.7.-.-	1	ko00563 Glycosylphosphatidylinositol(GPI)-anchor biosynthesis;
ENSMUST00000066387	K11150	RDH8	retinol dehydrogenase 8	EC:1.1.1.-	1	ko00830 Retinol metabolism;
ENSMUST00000042042	K14360	OSTALPHA, OSTA, SLC51A1	organic solute transporter subunit alpha	--	1	ko04976 Bile secretion;
ENSMUST00000079746	K04496	CTBP	C-terminal binding protein	--	4	ko04310 Wnt signaling pathway;ko04330 Notch signaling pathway;ko05200 Pathways in cancer;ko05220 Chronic myeloid leukemia;
ENSMUST00000054067	K04257	OLFR	olfactory receptor	--	1	ko04740 Olfactory transduction;
ENSMUST00000049572	K01052	LIPA	lysosomal acid lipase/cholesteryl ester hydrolase	EC:3.1.1.13	2	ko00100 Steroid biosynthesis;ko04142 Lysosome;
ENSMUST00000178114	K01052	LIPA	lysosomal acid lipase/cholesteryl ester hydrolase	EC:3.1.1.13	2	ko00100 Steroid biosynthesis;ko04142 Lysosome;
ENSMUST00000104927	K02915	RP-L34e, RPL34	large subunit ribosomal protein L34e	--	1	ko03010 Ribosome;
ENSMUST00000031542	K14608	OASL	2'-5'-oligoadenylate synthase-like protein	--
ENSMUST00000146072	K14608	OASL	2'-5'-oligoadenylate synthase-like protein	--
ENSMUST00000150361	K14608	OASL	2'-5'-oligoadenylate synthase-like protein	--
ENSMUST00000144064	K14608	OASL	2'-5'-oligoadenylate synthase-like protein	--
ENSMUST00000138762	K16768	CEP350	centrosomal protein CEP350	--
ENSMUST00000124495	K16768	CEP350	centrosomal protein CEP350	--
ENSMUST00000179601	K02920	RP-L36e, RPL36	large subunit ribosomal protein L36e	--	1	ko03010 Ribosome;
ENSMUST00000035488	K07413	CYP2C	cytochrome P450, family 2, subfamily C	EC:1.14.14.1	7	ko00590 Arachidonic acid metabolism;ko00591 Linoleic acid metabolism;ko00830 Retinol metabolism;ko00980 Metabolism of xenobiotics by cytochrome P450;ko00982 Drug metabolism - cytochrome P450;ko04726 Serotonergic synapse;ko05204 Chemical carcinogenesis;
ENSMUST00000088194	K03953	NDUFA9	NADH dehydrogenase (ubiquinone) 1 alpha subcomplex subunit 9	--	5	ko00190 Oxidative phosphorylation;ko04932 Non-alcoholic fatty liver disease (NAFLD);ko05010 Alzheimer's disease;ko05012 Parkinson's disease;ko05016 Huntington's disease;
ENSMUST00000021603	K17340	FBLN5	fibulin 5	--
ENSMUST00000022019	K05432	IL9	interleukin 9	--	3	ko04060 Cytokine-cytokine receptor interaction;ko04630 Jak-STAT signaling pathway;ko05310 Asthma;
ENSMUST00000093864	K04257	OLFR	olfactory receptor	--	1	ko04740 Olfactory transduction;
ENSMUST00000045546	K04257	OLFR	olfactory receptor	--	1	ko04740 Olfactory transduction;
ENSMUST00000084787	K04842	SCN10A	voltage-gated sodium channel type X alpha	--
ENSMUST00000022660	K00280	LOXL2_3_4	lysyl oxidase-like protein 2/3/4	EC:1.4.3.-
ENSMUST00000100420	K00280	LOXL2_3_4	lysyl oxidase-like protein 2/3/4	EC:1.4.3.-
ENSMUST00000032309	K06099	CSDA, ZONAB	cold shock domain protein A	--	1	ko04530 Tight junction;
ENSMUST00000087865	K06099	CSDA, ZONAB	cold shock domain protein A	--	1	ko04530 Tight junction;
ENSMUST00000022480	K00164	OGDH, sucA	2-oxoglutarate dehydrogenase E1 component	EC:1.2.4.2	4	ko00020 Citrate cycle (TCA cycle);ko00310 Lysine degradation;ko00380 Tryptophan metabolism;ko01200 Carbon metabolism;
ENSMUST00000006786	K12300	SLC17A1S	MFS transporter, ACS family, solute carrier family 17 (sodium-dependent inorganic phosphate cotransporter), member 1/2/3/4	--
ENSMUST00000099697	K12300	SLC17A1S	MFS transporter, ACS family, solute carrier family 17 (sodium-dependent inorganic phosphate cotransporter), member 1/2/3/4	--
ENSMUST00000021750	K04962	RYR2	ryanodine receptor 2	--	8	ko04020 Calcium signaling pathway;ko04260 Cardiac muscle contraction;ko04713 Circadian entrainment;ko04911 Insulin secretion;ko04972 Pancreatic secretion;ko05410 Hypertrophic cardiomyopathy (HCM);ko05412 Arrhythmogenic right ventricular cardiomyopathy (ARVC);ko05414 Dilated cardiomyopathy;
ENSMUST00000170156	K04962	RYR2	ryanodine receptor 2	--	8	ko04020 Calcium signaling pathway;ko04260 Cardiac muscle contraction;ko04713 Circadian entrainment;ko04911 Insulin secretion;ko04972 Pancreatic secretion;ko05410 Hypertrophic cardiomyopathy (HCM);ko05412 Arrhythmogenic right ventricular cardiomyopathy (ARVC);ko05414 Dilated cardiomyopathy;
ENSMUST00000045969	K09228	KRAB	KRAB domain-containing zinc finger protein	--
ENSMUST00000025322	K06751	MHC1	major histocompatibility complex, class I	--	14	ko04144 Endocytosis;ko04145 Phagosome;ko04514 Cell adhesion molecules (CAMs);ko04612 Antigen processing and presentation;ko04650 Natural killer cell mediated cytotoxicity;ko04940 Type I diabetes mellitus;ko05166 HTLV-I infection;ko05168 Herpes simplex infection;ko05169 Epstein-Barr virus infection;ko05203 Viral carcinogenesis;ko05320 Autoimmune thyroid disease;ko05330 Allograft rejection;ko05332 …
ENSMUST00000172576	K06751	MHC1	major histocompatibility complex, class I	--	14	ko04144 Endocytosis;ko04145 Phagosome;ko04514 Cell adhesion molecules (CAMs);ko04612 Antigen processing and presentation;ko04650 Natural killer cell mediated cytotoxicity;ko04940 Type I diabetes mellitus;ko05166 HTLV-I infection;ko05168 Herpes simplex infection;ko05169 Epstein-Barr virus infection;ko05203 Viral carcinogenesis;ko05320 Autoimmune thyroid disease;ko05330 Allograft rejection;ko05332 …
ENSMUST00000029603	K09624	PRSS12	protease, serine, 12 (neurotrypsin, motopsin)	EC:3.4.21.-
ENSMUST00000030683	K05460	HGF	hepatocyte growth factor	--	9	ko04014 Ras signaling pathway;ko04060 Cytokine-cytokine receptor interaction;ko04151 PI3K-Akt signaling pathway;ko04510 Focal adhesion;ko05144 Malaria;ko05200 Pathways in cancer;ko05205 Proteoglycans in cancer;ko05211 Renal cell carcinoma;ko05218 Melanoma;
ENSMUST00000062163	K08392	MRGPRD	Mas-related G protein-coupled receptor member D	--
ENSMUST00000107358	K11224	STAT5B	signal transducer and activator of transcription 5B	--	11	ko04012 ErbB signaling pathway;ko04062 Chemokine signaling pathway;ko04630 Jak-STAT signaling pathway;ko04917 Prolactin signaling pathway;ko05161 Hepatitis B;ko05162 Measles;ko05166 HTLV-I infection;ko05200 Pathways in cancer;ko05203 Viral carcinogenesis;ko05220 Chronic myeloid leukemia;ko05221 Acute myeloid leukemia;
ENSMUST00000004143	K11224	STAT5B	signal transducer and activator of transcription 5B	--	11	ko04012 ErbB signaling pathway;ko04062 Chemokine signaling pathway;ko04630 Jak-STAT signaling pathway;ko04917 Prolactin signaling pathway;ko05161 Hepatitis B;ko05162 Measles;ko05166 HTLV-I infection;ko05200 Pathways in cancer;ko05203 Viral carcinogenesis;ko05220 Chronic myeloid leukemia;ko05221 Acute myeloid leukemia;
ENSMUST00000032471	K04250	RHO, OPN2	rhodopsin	--	1	ko04744 Phototransduction;
ENSMUST00000063956	K06552	CD177, PRV1	CD177 antigen	--
ENSMUST00000042261	K08149	SLC2A12, GLUT12	MFS transporter, SP family, solute carrier family 2 (facilitated glucose transporter), member 12	--
ENSMUST00000034860	K07409	CYP1A2	cytochrome P450, family 1, subfamily A, polypeptide 2	EC:1.14.14.1	7	ko00232 Caffeine metabolism;ko00380 Tryptophan metabolism;ko00591 Linoleic acid metabolism;ko00830 Retinol metabolism;ko00980 Metabolism of xenobiotics by cytochrome P450;ko00982 Drug metabolism - cytochrome P450;ko05204 Chemical carcinogenesis;
ENSMUST00000069789	K05424	LEP	leptin	--	5	ko04060 Cytokine-cytokine receptor interaction;ko04080 Neuroactive ligand-receptor interaction;ko04630 Jak-STAT signaling pathway;ko04920 Adipocytokine signaling pathway;ko04932 Non-alcoholic fatty liver disease (NAFLD);
ENSMUST00000169505	K05424	LEP	leptin	--	5	ko04060 Cytokine-cytokine receptor interaction;ko04080 Neuroactive ligand-receptor interaction;ko04630 Jak-STAT signaling pathway;ko04920 Adipocytokine signaling pathway;ko04932 Non-alcoholic fatty liver disease (NAFLD);
ENSMUST00000165596	K13185	DHX30	ATP-dependent RNA helicase DHX30	EC:3.6.4.13
ENSMUST00000025444	K14960	CXXC1, SPP1, CPS40	COMPASS component SPP1	--
ENSMUST00000068891	K11975	RNF144	E3 ubiquitin-protein ligase RNF144	EC:6.3.2.19
ENSMUST00000110111	K11975	RNF144	E3 ubiquitin-protein ligase RNF144	EC:6.3.2.19
ENSMUST00000057801	K04998	KCNJ4	potassium inwardly-rectifying channel subfamily J member 4	--	1	ko04725 Cholinergic synapse;
ENSMUST00000051653	K04257	OLFR	olfactory receptor	--	1	ko04740 Olfactory transduction;
ENSMUST00000089140	K14012	SHP1, UBX1, NSFL1C	UBX domain-containing protein 1	--	1	ko04141 Protein processing in endoplasmic reticulum;
ENSMUST00000028949	K14012	SHP1, UBX1, NSFL1C	UBX domain-containing protein 1	--	1	ko04141 Protein processing in endoplasmic reticulum;
ENSMUST00000103160	K14012	SHP1, UBX1, NSFL1C	UBX domain-containing protein 1	--	1	ko04141 Protein processing in endoplasmic reticulum;
ENSMUST00000172191	K14480	APOL	apolipoprotein L	--
ENSMUST00000111808	K01931	NEUR	protein neuralized	EC:6.3.2.19
ENSMUST00000111807	K01931	NEUR	protein neuralized	EC:6.3.2.19
ENSMUST00000112173	K17350	TSPAN9	tetraspanin-9	--
ENSMUST00000112171	K17350	TSPAN9	tetraspanin-9	--
ENSMUST00000032503	K17350	TSPAN9	tetraspanin-9	--
ENSMUST00000123786	K17350	TSPAN9	tetraspanin-9	--
ENSMUST00000154375	K17350	TSPAN9	tetraspanin-9	--
ENSMUST00000146268	K17350	TSPAN9	tetraspanin-9	--
ENSMUST00000127105	K17350	TSPAN9	tetraspanin-9	--
ENSMUST00000113997	K15501	PPP6R3, SAPS3	serine/threonine-protein phosphatase 6 regulatory subunit 3	--
ENSMUST00000025846	K15501	PPP6R3, SAPS3	serine/threonine-protein phosphatase 6 regulatory subunit 3	--
ENSMUST00000172362	K15501	PPP6R3, SAPS3	serine/threonine-protein phosphatase 6 regulatory subunit 3	--
ENSMUST00000021933	K01365	CTSL	cathepsin L	EC:3.4.22.15	5	ko04142 Lysosome;ko04145 Phagosome;ko04612 Antigen processing and presentation;ko05205 Proteoglycans in cancer;ko05323 Rheumatoid arthritis;
ENSMUST00000036700	K04138	ADRA2A	adrenergic receptor alpha-2A	--	1	ko04080 Neuroactive ligand-receptor interaction;
ENSMUST00000095145	K10877	RAD54B	DNA repair and recombination protein RAD54B	EC:3.6.4.-	1	ko03440 Homologous recombination;
ENSMUST00000108306	K10877	RAD54B	DNA repair and recombination protein RAD54B	EC:3.6.4.-	1	ko03440 Homologous recombination;
ENSMUST00000070755	K10877	RAD54B	DNA repair and recombination protein RAD54B	EC:3.6.4.-	1	ko03440 Homologous recombination;
ENSMUST00000178725	K10877	RAD54B	DNA repair and recombination protein RAD54B	EC:3.6.4.-	1	ko03440 Homologous recombination;
ENSMUST00000026211	K07413	CYP2C	cytochrome P450, family 2, subfamily C	EC:1.14.14.1	7	ko00590 Arachidonic acid metabolism;ko00591 Linoleic acid metabolism;ko00830 Retinol metabolism;ko00980 Metabolism of xenobiotics by cytochrome P450;ko00982 Drug metabolism - cytochrome P450;ko04726 Serotonergic synapse;ko05204 Chemical carcinogenesis;
ENSMUST00000023797	K07605	KRT2	type II keratin, basic	--
ENSMUST00000015484	K08008	NOX, GP91	NADPH oxidase	--	4	ko04066 HIF-1 signaling pathway;ko04145 Phagosome;ko04380 Osteoclast differentiation;ko04670 Leukocyte transendothelial migration;
ENSMUST00000164685	K08008	NOX, GP91	NADPH oxidase	--	4	ko04066 HIF-1 signaling pathway;ko04145 Phagosome;ko04380 Osteoclast differentiation;ko04670 Leukocyte transendothelial migration;
ENSMUST00000170885	K08008	NOX, GP91	NADPH oxidase	--	4	ko04066 HIF-1 signaling pathway;ko04145 Phagosome;ko04380 Osteoclast differentiation;ko04670 Leukocyte transendothelial migration;
ENSMUST00000011058	K13997	PDHX	dihydrolipoamide dehydrogenase-binding protein of pyruvate dehydrogenase complex	--	3	ko00010 Glycolysis / Gluconeogenesis;ko00020 Citrate cycle (TCA cycle);ko00620 Pyruvate metabolism;
ENSMUST00000111183	K13997	PDHX	dihydrolipoamide dehydrogenase-binding protein of pyruvate dehydrogenase complex	--	3	ko00010 Glycolysis / Gluconeogenesis;ko00020 Citrate cycle (TCA cycle);ko00620 Pyruvate metabolism;
ENSMUST00000132449	K13997	PDHX	dihydrolipoamide dehydrogenase-binding protein of pyruvate dehydrogenase complex	--	3	ko00010 Glycolysis / Gluconeogenesis;ko00020 Citrate cycle (TCA cycle);ko00620 Pyruvate metabolism;
ENSMUST00000079178	K04257	OLFR	olfactory receptor	--	1	ko04740 Olfactory transduction;
ENSMUST00000019803	K12871	CCDC12	coiled-coil domain-containing protein 12	--	1	ko03040 Spliceosome;
ENSMUST00000105077	K08474	TAS2R	taste receptor type 2	--	1	ko04742 Taste transduction;
ENSMUST00000074408	K05140	IL28RA	interleukin 28 receptor alpha	--	2	ko04060 Cytokine-cytokine receptor interaction;ko04630 Jak-STAT signaling pathway;
ENSMUST00000092073	K10462	KLHL25_37, ENC1, ENC2	kelch-like protein 25/37 (ectoderm-neural cortex protein)	--
ENSMUST00000171155	K10462	KLHL25_37, ENC1, ENC2	kelch-like protein 25/37 (ectoderm-neural cortex protein)	--
ENSMUST00000025166	K06736	CDH2, NCAD	cadherin 2, type 1, N-cadherin	--	2	ko04514 Cell adhesion molecules (CAMs);ko05412 Arrhythmogenic right ventricular cardiomyopathy (ARVC);
ENSMUST00000115850	K06736	CDH2, NCAD	cadherin 2, type 1, N-cadherin	--	2	ko04514 Cell adhesion molecules (CAMs);ko05412 Arrhythmogenic right ventricular cardiomyopathy (ARVC);
ENSMUST00000102597	K06067	HDAC1_2	histone deacetylase 1/2	EC:3.5.1.98	9	ko04110 Cell cycle;ko04330 Notch signaling pathway;ko05016 Huntington's disease;ko05034 Alcoholism;ko05169 Epstein-Barr virus infection;ko05200 Pathways in cancer;ko05202 Transcriptional misregulation in cancer;ko05203 Viral carcinogenesis;ko05220 Chronic myeloid leukemia;
ENSMUST00000121820	K08136	SPOCK	sparc/osteonectin, cwcv and kazal-like domains proteoglycan (testican)	--
ENSMUST00000165024	K08136	SPOCK	sparc/osteonectin, cwcv and kazal-like domains proteoglycan (testican)	--
ENSMUST00000055545	K04257	OLFR	olfactory receptor	--	1	ko04740 Olfactory transduction;
ENSMUST00000171257	K09228	KRAB	KRAB domain-containing zinc finger protein	--
ENSMUST00000114251	K01830	E5.3.99.2, PTGDS	prostaglandin-H2 D-isomerase	EC:5.3.99.2	1	ko00590 Arachidonic acid metabolism;
ENSMUST00000015234	K01830	E5.3.99.2, PTGDS	prostaglandin-H2 D-isomerase	EC:5.3.99.2	1	ko00590 Arachidonic acid metabolism;
ENSMUST00000114259	K01830	E5.3.99.2, PTGDS	prostaglandin-H2 D-isomerase	EC:5.3.99.2	1	ko00590 Arachidonic acid metabolism;
ENSMUST00000162279	K09485	HSP110	heat shock protein 110kDa	--	1	ko04141 Protein processing in endoplasmic reticulum;
ENSMUST00000159819	K09485	HSP110	heat shock protein 110kDa	--	1	ko04141 Protein processing in endoplasmic reticulum;
ENSMUST00000077083	K09485	HSP110	heat shock protein 110kDa	--	1	ko04141 Protein processing in endoplasmic reticulum;
ENSMUST00000108086	K09485	HSP110	heat shock protein 110kDa	--	1	ko04141 Protein processing in endoplasmic reticulum;
ENSMUST00000162743	K09485	HSP110	heat shock protein 110kDa	--	1	ko04141 Protein processing in endoplasmic reticulum;
ENSMUST00000022419	K09565	PPIF	peptidyl-prolyl isomerase F (cyclophilin D)	EC:5.2.1.8	4	ko04020 Calcium signaling pathway;ko05012 Parkinson's disease;ko05016 Huntington's disease;ko05145 Toxoplasmosis;
ENSMUST00000062045	K11275	H1_5	histone H1/5	--
ENSMUST00000023450	K03912	SERPIND1, HCF2	heparin cofactor II	--	1	ko04610 Complement and coagulation cascades;
ENSMUST00000161034	K03912	SERPIND1, HCF2	heparin cofactor II	--	1	ko04610 Complement and coagulation cascades;
ENSMUST00000046929	K11852	USP31	ubiquitin carboxyl-terminal hydrolase 31	EC:3.1.2.15
ENSMUST00000053540	K12465	NGFRAP1	nerve growth factor receptor-associated protein 1	--	1	ko04722 Neurotrophin signaling pathway;
ENSMUST00000113112	K12465	NGFRAP1	nerve growth factor receptor-associated protein 1	--	1	ko04722 Neurotrophin signaling pathway;
ENSMUST00000113113	K12465	NGFRAP1	nerve growth factor receptor-associated protein 1	--	1	ko04722 Neurotrophin signaling pathway;
ENSMUST00000178632	K12465	NGFRAP1	nerve growth factor receptor-associated protein 1	--	1	ko04722 Neurotrophin signaling pathway;
ENSMUST00000075756	K04257	OLFR	olfactory receptor	--	1	ko04740 Olfactory transduction;
ENSMUST00000050585	K04257	OLFR	olfactory receptor	--	1	ko04740 Olfactory transduction;
ENSMUST00000065118	K10582	UBE2Q	ubiquitin-conjugating enzyme E2 Q	EC:6.3.2.19	1	ko04120 Ubiquitin mediated proteolysis;
ENSMUST00000065630	K14776	DDX10, DBP4	ATP-dependent RNA helicase DDX10/DBP4	EC:3.6.4.13
ENSMUST00000103172	K10363	DSTN	destrin (actin-depolymerizing factor)	--
ENSMUST00000023101	K14991	SLC38A4, SNAT4	solute carrier family 38 (sodium-coupled neutral amino acid transporter), member 4	--
ENSMUST00000166223	K14991	SLC38A4, SNAT4	solute carrier family 38 (sodium-coupled neutral amino acid transporter), member 4	--
ENSMUST00000074616	K13165	SFRS12	splicing factor, arginine/serine-rich 12	--
ENSMUST00000102729	K12472	EPS15	epidermal growth factor receptor substrate 15	--	1	ko04144 Endocytosis;
ENSMUST00000176251	K12472	EPS15	epidermal growth factor receptor substrate 15	--	1	ko04144 Endocytosis;
ENSMUST00000175776	K12472	EPS15	epidermal growth factor receptor substrate 15	--	1	ko04144 Endocytosis;
ENSMUST00000132165	K12472	EPS15	epidermal growth factor receptor substrate 15	--	1	ko04144 Endocytosis;
ENSMUST00000030281	K12472	EPS15	epidermal growth factor receptor substrate 15	--	1	ko04144 Endocytosis;
ENSMUST00000177192	K12472	EPS15	epidermal growth factor receptor substrate 15	--	1	ko04144 Endocytosis;
ENSMUST00000093113	K08632	ADAMTS18	a disintegrin and metalloproteinase with thrombospondin motifs 18	EC:3.4.24.-
ENSMUST00000109191	K04900	KCNG1	potassium voltage-gated channel subfamily G member 1	--
ENSMUST00000131749	K04900	KCNG1	potassium voltage-gated channel subfamily G member 1	--
ENSMUST00000099069	K04900	KCNG1	potassium voltage-gated channel subfamily G member 1	--
ENSMUST00000022311	K09458	fabF	3-oxoacyl-[acyl-carrier-protein] synthase II	EC:2.3.1.179	2	ko00061 Fatty acid biosynthesis;ko00780 Biotin metabolism;
ENSMUST00000112625	K09458	fabF	3-oxoacyl-[acyl-carrier-protein] synthase II	EC:2.3.1.179	2	ko00061 Fatty acid biosynthesis;ko00780 Biotin metabolism;
ENSMUST00000112624	K09458	fabF	3-oxoacyl-[acyl-carrier-protein] synthase II	EC:2.3.1.179	2	ko00061 Fatty acid biosynthesis;ko00780 Biotin metabolism;
ENSMUST00000148121	K09458	fabF	3-oxoacyl-[acyl-carrier-protein] synthase II	EC:2.3.1.179	2	ko00061 Fatty acid biosynthesis;ko00780 Biotin metabolism;
ENSMUST00000151952	K00738	MGAT4A_B	alpha-1,3-mannosylglycoprotein beta-1,4-N-acetylglucosaminyltransferase A/B	EC:2.4.1.145	2	ko00510 N-Glycan biosynthesis;ko00513 Various types of N-glycan biosynthesis;
ENSMUST00000154819	K00738	MGAT4A_B	alpha-1,3-mannosylglycoprotein beta-1,4-N-acetylglucosaminyltransferase A/B	EC:2.4.1.145	2	ko00510 N-Glycan biosynthesis;ko00513 Various types of N-glycan biosynthesis;
ENSMUST00000143636	K00738	MGAT4A_B	alpha-1,3-mannosylglycoprotein beta-1,4-N-acetylglucosaminyltransferase A/B	EC:2.4.1.145	2	ko00510 N-Glycan biosynthesis;ko00513 Various types of N-glycan biosynthesis;
ENSMUST00000149791	K00738	MGAT4A_B	alpha-1,3-mannosylglycoprotein beta-1,4-N-acetylglucosaminyltransferase A/B	EC:2.4.1.145	2	ko00510 N-Glycan biosynthesis;ko00513 Various types of N-glycan biosynthesis;
ENSMUST00000148047	K00738	MGAT4A_B	alpha-1,3-mannosylglycoprotein beta-1,4-N-acetylglucosaminyltransferase A/B	EC:2.4.1.145	2	ko00510 N-Glycan biosynthesis;ko00513 Various types of N-glycan biosynthesis;
ENSMUST00000042161	K00738	MGAT4A_B	alpha-1,3-mannosylglycoprotein beta-1,4-N-acetylglucosaminyltransferase A/B	EC:2.4.1.145	2	ko00510 N-Glycan biosynthesis;ko00513 Various types of N-glycan biosynthesis;
ENSMUST00000035563	K17349	TSPAN8	tetraspanin-8	--
ENSMUST00000080630	K17349	TSPAN8	tetraspanin-8	--
ENSMUST00000179196	K17349	TSPAN8	tetraspanin-8	--
ENSMUST00000133236	K11668	INO80D	INO80 complex subunit D	--
ENSMUST00000097718	K11668	INO80D	INO80 complex subunit D	--
ENSMUST00000137511	K11668	INO80D	INO80 complex subunit D	--
ENSMUST00000153992	K11668	INO80D	INO80 complex subunit D	--
ENSMUST00000165066	K11668	INO80D	INO80 complex subunit D	--
ENSMUST00000172416	K11668	INO80D	INO80 complex subunit D	--
ENSMUST00000095282	K09228	KRAB	KRAB domain-containing zinc finger protein	--
ENSMUST00000086833	K06250	SPP1, BNSP, OPN	secreted phosphoprotein 1	--	4	ko04151 PI3K-Akt signaling pathway;ko04510 Focal adhesion;ko04512 ECM-receptor interaction;ko04620 Toll-like receptor signaling pathway;
ENSMUST00000031243	K06250	SPP1, BNSP, OPN	secreted phosphoprotein 1	--	4	ko04151 PI3K-Akt signaling pathway;ko04510 Focal adhesion;ko04512 ECM-receptor interaction;ko04620 Toll-like receptor signaling pathway;
ENSMUST00000112748	K06250	SPP1, BNSP, OPN	secreted phosphoprotein 1	--	4	ko04151 PI3K-Akt signaling pathway;ko04510 Focal adhesion;ko04512 ECM-receptor interaction;ko04620 Toll-like receptor signaling pathway;
ENSMUST00000112746	K06250	SPP1, BNSP, OPN	secreted phosphoprotein 1	--	4	ko04151 PI3K-Akt signaling pathway;ko04510 Focal adhesion;ko04512 ECM-receptor interaction;ko04620 Toll-like receptor signaling pathway;
ENSMUST00000145084	K06250	SPP1, BNSP, OPN	secreted phosphoprotein 1	--	4	ko04151 PI3K-Akt signaling pathway;ko04510 Focal adhesion;ko04512 ECM-receptor interaction;ko04620 Toll-like receptor signaling pathway;
ENSMUST00000132457	K06250	SPP1, BNSP, OPN	secreted phosphoprotein 1	--	4	ko04151 PI3K-Akt signaling pathway;ko04510 Focal adhesion;ko04512 ECM-receptor interaction;ko04620 Toll-like receptor signaling pathway;
ENSMUST00000112747	K06250	SPP1, BNSP, OPN	secreted phosphoprotein 1	--	4	ko04151 PI3K-Akt signaling pathway;ko04510 Focal adhesion;ko04512 ECM-receptor interaction;ko04620 Toll-like receptor signaling pathway;
ENSMUST00000084455	K04257	OLFR	olfactory receptor	--	1	ko04740 Olfactory transduction;
ENSMUST00000032159	K06761	CNTN3	contactin 3	--
ENSMUST00000092921	K04257	OLFR	olfactory receptor	--	1	ko04740 Olfactory transduction;
ENSMUST00000165230	K09228	KRAB	KRAB domain-containing zinc finger protein	--
ENSMUST00000007884	K09228	KRAB	KRAB domain-containing zinc finger protein	--
ENSMUST00000167749	K09228	KRAB	KRAB domain-containing zinc finger protein	--
ENSMUST00000035010	K07151	STT3	dolichyl-diphosphooligosaccharide--protein glycosyltransferase	EC:2.4.99.18	3	ko00510 N-Glycan biosynthesis;ko00513 Various types of N-glycan biosynthesis;ko04141 Protein processing in endoplasmic reticulum;
ENSMUST00000081044	K04257	OLFR	olfactory receptor	--	1	ko04740 Olfactory transduction;
ENSMUST00000027193	K03959	NDUFB3	NADH dehydrogenase (ubiquinone) 1 beta subcomplex subunit 3	--	5	ko00190 Oxidative phosphorylation;ko04932 Non-alcoholic fatty liver disease (NAFLD);ko05010 Alzheimer's disease;ko05012 Parkinson's disease;ko05016 Huntington's disease;
ENSMUST00000077886	K13025	EIF4A3, FAL1	ATP-dependent RNA helicase	EC:3.6.4.13	3	ko03013 RNA transport;ko03015 mRNA surveillance pathway;ko03040 Spliceosome;
ENSMUST00000102687	K11324	DMAP1, SWC4, EAF2	DNA methyltransferase 1-associated protein 1	--
ENSMUST00000193734	K04508	TBL1	transducin (beta)-like 1	--	1	ko04310 Wnt signaling pathway;
ENSMUST00000192328	K04508	TBL1	transducin (beta)-like 1	--	1	ko04310 Wnt signaling pathway;
ENSMUST00000063988	K04508	TBL1	transducin (beta)-like 1	--	1	ko04310 Wnt signaling pathway;
ENSMUST00000071553	K04257	OLFR	olfactory receptor	--	1	ko04740 Olfactory transduction;
ENSMUST00000079721	K09319	EN	homeobox protein engrailed	--
ENSMUST00000086064	K04257	OLFR	olfactory receptor	--	1	ko04740 Olfactory transduction;
ENSMUST00000040971	K08574	CAPN5	calpain-5	EC:3.4.22.-
ENSMUST00000107112	K08574	CAPN5	calpain-5	EC:3.4.22.-
ENSMUST00000155056	K08574	CAPN5	calpain-5	EC:3.4.22.-
ENSMUST00000088174	K02514	HS6ST1	heparan sulfate 6-O-sulfotransferase HS6ST1	EC:2.8.2.-	1	ko00534 Glycosaminoglycan biosynthesis - heparan sulfate / heparin;
ENSMUST00000126662	K05357	VKORC1	vitamin-K-epoxide reductase (warfarin-sensitive)	EC:1.1.4.1	1	ko00130 Ubiquinone and other terpenoid-quinone biosynthesis;
ENSMUST00000110191	K00742	GCNT2	N-acetyllactosaminide beta-1,6-N-acetylglucosaminyltransferase	EC:2.4.1.150	1	ko00601 Glycosphingolipid biosynthesis - lacto and neolacto series;
ENSMUST00000069958	K00742	GCNT2	N-acetyllactosaminide beta-1,6-N-acetylglucosaminyltransferase	EC:2.4.1.150	1	ko00601 Glycosphingolipid biosynthesis - lacto and neolacto series;
ENSMUST00000067778	K00742	GCNT2	N-acetyllactosaminide beta-1,6-N-acetylglucosaminyltransferase	EC:2.4.1.150	1	ko00601 Glycosphingolipid biosynthesis - lacto and neolacto series;
ENSMUST00000023352	K06642	PRKDC	DNA-dependent protein kinase catalytic subunit	EC:2.7.11.1	2	ko03450 Non-homologous end-joining;ko04110 Cell cycle;
ENSMUST00000165015	K12003	TRIM13	tripartite motif-containing protein 13	EC:6.3.2.19
ENSMUST00000039562	K12003	TRIM13	tripartite motif-containing protein 13	EC:6.3.2.19
ENSMUST00000030487	K07425	CYP4A	cytochrome P450, family 4, subfamily A	EC:1.14.15.3	5	ko00071 Fatty acid degradation;ko00590 Arachidonic acid metabolism;ko00830 Retinol metabolism;ko03320 PPAR signaling pathway;ko04270 Vascular smooth muscle contraction;
ENSMUST00000048145	K14946	RBFOX, FOX	RNA binding protein fox-1	--
ENSMUST00000171751	K14946	RBFOX, FOX	RNA binding protein fox-1	--
ENSMUST00000166610	K14946	RBFOX, FOX	RNA binding protein fox-1	--
ENSMUST00000111581	K14946	RBFOX, FOX	RNA binding protein fox-1	--
ENSMUST00000010251	K08205	SLC22A8, OAT3	MFS transporter, OCT family, solute carrier family 22 (organic anion transporter), member 8	--	1	ko04976 Bile secretion;
ENSMUST00000170817	K08205	SLC22A8, OAT3	MFS transporter, OCT family, solute carrier family 22 (organic anion transporter), member 8	--	1	ko04976 Bile secretion;
ENSMUST00000107394	K09076	MESP	mesoderm posterior	--
ENSMUST00000001148	K13162	PCBP2_3_4	poly(rC)-binding protein 2/3/4	--
ENSMUST00000105411	K13162	PCBP2_3_4	poly(rC)-binding protein 2/3/4	--
ENSMUST00000173854	K13162	PCBP2_3_4	poly(rC)-binding protein 2/3/4	--
ENSMUST00000092393	K13162	PCBP2_3_4	poly(rC)-binding protein 2/3/4	--
ENSMUST00000168465	K13162	PCBP2_3_4	poly(rC)-binding protein 2/3/4	--
ENSMUST00000037246	K04569	CCS	copper chaperone for superoxide dismutase	--	1	ko05014 Amyotrophic lateral sclerosis (ALS);
ENSMUST00000112680	K06107	EPB41, 4.1R	erythrocyte membrane protein band 4.1	--	1	ko04530 Tight junction;
ENSMUST00000080208	K06107	EPB41, 4.1R	erythrocyte membrane protein band 4.1	--	1	ko04530 Tight junction;
ENSMUST00000173985	K05224	GRP	gastrin-releasing peptide	--	1	ko04080 Neuroactive ligand-receptor interaction;
ENSMUST00000173530	K05224	GRP	gastrin-releasing peptide	--	1	ko04080 Neuroactive ligand-receptor interaction;
ENSMUST00000025395	K05224	GRP	gastrin-releasing peptide	--	1	ko04080 Neuroactive ligand-receptor interaction;
ENSMUST00000084454	K04257	OLFR	olfactory receptor	--	1	ko04740 Olfactory transduction;
ENSMUST00000178598	K14325	RNPS1	RNA-binding protein with serine-rich domain 1	--	2	ko03013 RNA transport;ko03015 mRNA surveillance pathway;
ENSMUST00000021684	K07440	CYP46	cytochrome P450, family 46, subfamily A (cholesterol 24(S)-hydroxylase)	EC:1.14.13.98	1	ko00120 Primary bile acid biosynthesis;
ENSMUST00000119946	K06176	truD, PUS7	tRNA pseudouridine13 synthase	EC:5.4.99.27
ENSMUST00000148618	K06176	truD, PUS7	tRNA pseudouridine13 synthase	EC:5.4.99.27
ENSMUST00000131992	K06176	truD, PUS7	tRNA pseudouridine13 synthase	EC:5.4.99.27
ENSMUST00000131404	K06176	truD, PUS7	tRNA pseudouridine13 synthase	EC:5.4.99.27
ENSMUST00000151449	K06176	truD, PUS7	tRNA pseudouridine13 synthase	EC:5.4.99.27
ENSMUST00000051442	K16494	PCDHB	protocadherin beta	--
ENSMUST00000047218	K17338	REEP1_2_3_4	receptor expression-enhancing protein 1/2/3/4	--
ENSMUST00000022100	K05036	SLC6A3	solute carrier family 6 (neurotransmitter transporter, dopamine) member 3	--	5	ko04728 Dopaminergic synapse;ko05012 Parkinson's disease;ko05030 Cocaine addiction;ko05031 Amphetamine addiction;ko05034 Alcoholism;
ENSMUST00000092645	K06107	EPB41, 4.1R	erythrocyte membrane protein band 4.1	--	1	ko04530 Tight junction;
ENSMUST00000053748	K06107	EPB41, 4.1R	erythrocyte membrane protein band 4.1	--	1	ko04530 Tight junction;
ENSMUST00000062844	K00741	B3GNT1, B3GNT2	N-acetyllactosaminide beta-1,3-N-acetylglucosaminyltransferase	EC:2.4.1.149	2	ko00533 Glycosaminoglycan biosynthesis - keratan sulfate;ko00601 Glycosphingolipid biosynthesis - lacto and neolacto series;
ENSMUST00000055549	K00741	B3GNT1, B3GNT2	N-acetyllactosaminide beta-1,3-N-acetylglucosaminyltransferase	EC:2.4.1.149	2	ko00533 Glycosaminoglycan biosynthesis - keratan sulfate;ko00601 Glycosphingolipid biosynthesis - lacto and neolacto series;
ENSMUST00000173660	K00741	B3GNT1, B3GNT2	N-acetyllactosaminide beta-1,3-N-acetylglucosaminyltransferase	EC:2.4.1.149	2	ko00533 Glycosaminoglycan biosynthesis - keratan sulfate;ko00601 Glycosphingolipid biosynthesis - lacto and neolacto series;
ENSMUST00000072655	K04257	OLFR	olfactory receptor	--	1	ko04740 Olfactory transduction;
ENSMUST00000021918	K05123	ROR2, NTRKR2	receptor tyrosine kinase-like orphan receptor 2	EC:2.7.10.1
ENSMUST00000130235	K05123	ROR2, NTRKR2	receptor tyrosine kinase-like orphan receptor 2	EC:2.7.10.1
ENSMUST00000165735	K14379	ACP5	tartrate-resistant acid phosphatase type 5	EC:3.1.3.2	3	ko00740 Riboflavin metabolism;ko04380 Osteoclast differentiation;ko05323 Rheumatoid arthritis;
ENSMUST00000069330	K14379	ACP5	tartrate-resistant acid phosphatase type 5	EC:3.1.3.2	3	ko00740 Riboflavin metabolism;ko04380 Osteoclast differentiation;ko05323 Rheumatoid arthritis;
ENSMUST00000115315	K14379	ACP5	tartrate-resistant acid phosphatase type 5	EC:3.1.3.2	3	ko00740 Riboflavin metabolism;ko04380 Osteoclast differentiation;ko05323 Rheumatoid arthritis;
ENSMUST00000178247	K02326	POLE3	DNA polymerase epsilon subunit 3	EC:2.7.7.7	6	ko00230 Purine metabolism;ko00240 Pyrimidine metabolism;ko03030 DNA replication;ko03410 Base excision repair;ko03420 Nucleotide excision repair;ko05166 HTLV-I infection;
ENSMUST00000102593	K03246	EIF3I	translation initiation factor 3 subunit I	--	1	ko03013 RNA transport;
ENSMUST00000135055	K03246	EIF3I	translation initiation factor 3 subunit I	--	1	ko03013 RNA transport;
ENSMUST00000170396	K09067	ASCL	achaete-scute complex protein	--
ENSMUST00000156605	K09067	ASCL	achaete-scute complex protein	--
ENSMUST00000098139	K04257	OLFR	olfactory receptor	--	1	ko04740 Olfactory transduction;
ENSMUST00000060972	K04878	KCNA5	potassium voltage-gated channel Shaker-related subfamily A member 5	--
ENSMUST00000093772	K10518	ZBTB47	zinc finger and BTB domain-containing protein 47	--
ENSMUST00000029355	K17506	PPM1L, PP2CE	protein phosphatase 1L	EC:3.1.3.16
ENSMUST00000020023	K17338	REEP1_2_3_4	receptor expression-enhancing protein 1/2/3/4	--
ENSMUST00000181399	K16914	NO66	bifunctional lysine-specific demethylase and histidyl-hydroxylase NO66	EC:1.14.11.- 1.14.11.27
ENSMUST00000019516	K08875	NRBP	nuclear receptor-binding protein	--
ENSMUST00000085553	K09275	TFCP2	transcription factor CP2 and related proteins	--
ENSMUST00000020985	K09275	TFCP2	transcription factor CP2 and related proteins	--
ENSMUST00000040461	K08220	FLVCR, SLC49A1_2	MFS transporter, FLVCR family, feline leukemia virus subgroup C receptor-related protein	--
ENSMUST00000050416	K04614	V1R	vomeronasal1 receptor	--
ENSMUST00000192847	K02144	ATPeV54kD	V-type H+-transporting ATPase 54 kD subunit	EC:3.6.3.14	8	ko00190 Oxidative phosphorylation;ko04142 Lysosome;ko04145 Phagosome;ko04721 Synaptic vesicle cycle;ko05110 Vibrio cholerae infection;ko05120 Epithelial cell signaling in Helicobacter pylori infection;ko05152 Tuberculosis;ko05323 Rheumatoid arthritis;
ENSMUST00000044369	K02144	ATPeV54kD	V-type H+-transporting ATPase 54 kD subunit	EC:3.6.3.14	8	ko00190 Oxidative phosphorylation;ko04142 Lysosome;ko04145 Phagosome;ko04721 Synaptic vesicle cycle;ko05110 Vibrio cholerae infection;ko05120 Epithelial cell signaling in Helicobacter pylori infection;ko05152 Tuberculosis;ko05323 Rheumatoid arthritis;
ENSMUST00000194676	K02144	ATPeV54kD	V-type H+-transporting ATPase 54 kD subunit	EC:3.6.3.14	8	ko00190 Oxidative phosphorylation;ko04142 Lysosome;ko04145 Phagosome;ko04721 Synaptic vesicle cycle;ko05110 Vibrio cholerae infection;ko05120 Epithelial cell signaling in Helicobacter pylori infection;ko05152 Tuberculosis;ko05323 Rheumatoid arthritis;
ENSMUST00000192029	K02144	ATPeV54kD	V-type H+-transporting ATPase 54 kD subunit	EC:3.6.3.14	8	ko00190 Oxidative phosphorylation;ko04142 Lysosome;ko04145 Phagosome;ko04721 Synaptic vesicle cycle;ko05110 Vibrio cholerae infection;ko05120 Epithelial cell signaling in Helicobacter pylori infection;ko05152 Tuberculosis;ko05323 Rheumatoid arthritis;
ENSMUST00000192698	K02144	ATPeV54kD	V-type H+-transporting ATPase 54 kD subunit	EC:3.6.3.14	8	ko00190 Oxidative phosphorylation;ko04142 Lysosome;ko04145 Phagosome;ko04721 Synaptic vesicle cycle;ko05110 Vibrio cholerae infection;ko05120 Epithelial cell signaling in Helicobacter pylori infection;ko05152 Tuberculosis;ko05323 Rheumatoid arthritis;
ENSMUST00000171853	K08023	LTBP	latent transforming growth factor beta binding protein	--
ENSMUST00000173816	K04614	V1R	vomeronasal1 receptor	--
ENSMUST00000118022	K09183	GATA4_5_6	GATA-binding protein 4/5/6	--
ENSMUST00000067417	K09183	GATA4_5_6	GATA-binding protein 4/5/6	--
ENSMUST00000121312	K09183	GATA4_5_6	GATA-binding protein 4/5/6	--
ENSMUST00000085786	K07367	CARD11	caspase recruitment domain-containing protein 11	--	3	ko04064 NF-kappa B signaling pathway;ko04660 T cell receptor signaling pathway;ko04662 B cell receptor signaling pathway;
ENSMUST00000084117	K13937	H6PD	hexose-6-phosphate dehydrogenase	EC:1.1.1.47 3.1.1.31	1	ko00030 Pentose phosphate pathway;
ENSMUST00000030830	K13937	H6PD	hexose-6-phosphate dehydrogenase	EC:1.1.1.47 3.1.1.31	1	ko00030 Pentose phosphate pathway;
ENSMUST00000153394	K13937	H6PD	hexose-6-phosphate dehydrogenase	EC:1.1.1.47 3.1.1.31	1	ko00030 Pentose phosphate pathway;
ENSMUST00000019998	K10136	PERP	TP53 apoptosis effector	--	1	ko04115 p53 signaling pathway;
ENSMUST00000043962	K03353	APC6, CDC16	anaphase-promoting complex subunit 6	--	7	ko04110 Cell cycle;ko04111 Cell cycle - yeast;ko04113 Meiosis - yeast;ko04114 Oocyte meiosis;ko04120 Ubiquitin mediated proteolysis;ko04914 Progesterone-mediated oocyte maturation;ko05166 HTLV-I infection;
ENSMUST00000071891	K00784	rnz	ribonuclease Z	EC:3.1.26.11	1	ko03013 RNA transport;
ENSMUST00000101049	K00784	rnz	ribonuclease Z	EC:3.1.26.11	1	ko03013 RNA transport;
ENSMUST00000132308	K00784	rnz	ribonuclease Z	EC:3.1.26.11	1	ko03013 RNA transport;
ENSMUST00000108697	K00784	rnz	ribonuclease Z	EC:3.1.26.11	1	ko03013 RNA transport;
ENSMUST00000025647	K06002	PGA	pepsin A	EC:3.4.23.1	1	ko04974 Protein digestion and absorption;
ENSMUST00000107988	K16598	CCL27	C-C motif chemokine 27	--	2	ko04060 Cytokine-cytokine receptor interaction;ko04062 Chemokine signaling pathway;
ENSMUST00000188371	K11110	TERF1, TRF1	telomeric repeat-binding factor 1	--
ENSMUST00000027057	K11110	TERF1, TRF1	telomeric repeat-binding factor 1	--
ENSMUST00000084757	K04257	OLFR	olfactory receptor	--	1	ko04740 Olfactory transduction;
ENSMUST00000029017	K01596	E4.1.1.32, pckA, PEPCK	phosphoenolpyruvate carboxykinase (GTP)	EC:4.1.1.32	8	ko00010 Glycolysis / Gluconeogenesis;ko00020 Citrate cycle (TCA cycle);ko00620 Pyruvate metabolism;ko03320 PPAR signaling pathway;ko04151 PI3K-Akt signaling pathway;ko04910 Insulin signaling pathway;ko04920 Adipocytokine signaling pathway;ko04964 Proximal tubule bicarbonate reclamation;
ENSMUST00000021410	K11583	PPP2R3	serine/threonine-protein phosphatase 2A regulatory subunit B''	--	3	ko03015 mRNA surveillance pathway;ko04151 PI3K-Akt signaling pathway;ko04728 Dopaminergic synapse;
ENSMUST00000045356	K02922	RP-L37e, RPL37	large subunit ribosomal protein L37e	--	1	ko03010 Ribosome;
ENSMUST00000063042	K12309	GLB1, ELNR1	beta-galactosidase	EC:3.2.1.23	6	ko00052 Galactose metabolism;ko00511 Other glycan degradation;ko00531 Glycosaminoglycan degradation;ko00600 Sphingolipid metabolism;ko00604 Glycosphingolipid biosynthesis - ganglio series;ko04142 Lysosome;
ENSMUST00000170259	K07433	CYP11B2	cytochrome P450, family 11, subfamily B2 (steroid 11beta-monooxygenase / corticosterone 18-monooxygenase)	EC:1.14.15.4 1.14.15.5	1	ko00140 Steroid hormone biosynthesis;
ENSMUST00000071199	K07957	ARL9	ADP-ribosylation factor-like protein 9	--
ENSMUST00000134197	K07957	ARL9	ADP-ribosylation factor-like protein 9	--
ENSMUST00000161204	K11152	RDH11	retinol dehydrogenase 11	EC:1.1.1.-	1	ko00830 Retinol metabolism;
ENSMUST00000085254	K11152	RDH11	retinol dehydrogenase 11	EC:1.1.1.-	1	ko00830 Retinol metabolism;
ENSMUST00000014640	K15502	ANKRD28	serine/threonine-protein phosphatase 6 regulatory ankyrin repeat subunit A	--
ENSMUST00000053024	K01091	E3.1.3.18, gph	phosphoglycolate phosphatase	EC:3.1.3.18	1	ko00630 Glyoxylate and dicarboxylate metabolism;
ENSMUST00000068705	K06770	MPZ	myelin protein zero	--	1	ko04514 Cell adhesion molecules (CAMs);
ENSMUST00000111435	K06770	MPZ	myelin protein zero	--	1	ko04514 Cell adhesion molecules (CAMs);
ENSMUST00000195410	K06770	MPZ	myelin protein zero	--	1	ko04514 Cell adhesion molecules (CAMs);
ENSMUST00000193948	K06770	MPZ	myelin protein zero	--	1	ko04514 Cell adhesion molecules (CAMs);
ENSMUST00000191818	K06770	MPZ	myelin protein zero	--	1	ko04514 Cell adhesion molecules (CAMs);
ENSMUST00000194437	K06770	MPZ	myelin protein zero	--	1	ko04514 Cell adhesion molecules (CAMs);
ENSMUST00000193023	K06770	MPZ	myelin protein zero	--	1	ko04514 Cell adhesion molecules (CAMs);
ENSMUST00000115800	K08008	NOX, GP91	NADPH oxidase	--	4	ko04066 HIF-1 signaling pathway;ko04145 Phagosome;ko04380 Osteoclast differentiation;ko04670 Leukocyte transendothelial migration;
ENSMUST00000025617	K00861	RFK, FMN1	riboflavin kinase	EC:2.7.1.26	1	ko00740 Riboflavin metabolism;
ENSMUST00000170905	K04446	NFATC1, NFAT2, NFATC	nuclear factor of activated T-cells, cytoplasmic 1	--	9	ko04010 MAPK signaling pathway;ko04310 Wnt signaling pathway;ko04380 Osteoclast differentiation;ko04650 Natural killer cell mediated cytotoxicity;ko04660 T cell receptor signaling pathway;ko04662 B cell receptor signaling pathway;ko05161 Hepatitis B;ko05166 HTLV-I infection;ko05321 Inflammatory bowel disease (IBD);
ENSMUST00000078049	K04446	NFATC1, NFAT2, NFATC	nuclear factor of activated T-cells, cytoplasmic 1	--	9	ko04010 MAPK signaling pathway;ko04310 Wnt signaling pathway;ko04380 Osteoclast differentiation;ko04650 Natural killer cell mediated cytotoxicity;ko04660 T cell receptor signaling pathway;ko04662 B cell receptor signaling pathway;ko05161 Hepatitis B;ko05166 HTLV-I infection;ko05321 Inflammatory bowel disease (IBD);
ENSMUST00000167977	K04446	NFATC1, NFAT2, NFATC	nuclear factor of activated T-cells, cytoplasmic 1	--	9	ko04010 MAPK signaling pathway;ko04310 Wnt signaling pathway;ko04380 Osteoclast differentiation;ko04650 Natural killer cell mediated cytotoxicity;ko04660 T cell receptor signaling pathway;ko04662 B cell receptor signaling pathway;ko05161 Hepatitis B;ko05166 HTLV-I infection;ko05321 Inflammatory bowel disease (IBD);
ENSMUST00000035800	K04446	NFATC1, NFAT2, NFATC	nuclear factor of activated T-cells, cytoplasmic 1	--	9	ko04010 MAPK signaling pathway;ko04310 Wnt signaling pathway;ko04380 Osteoclast differentiation;ko04650 Natural killer cell mediated cytotoxicity;ko04660 T cell receptor signaling pathway;ko04662 B cell receptor signaling pathway;ko05161 Hepatitis B;ko05166 HTLV-I infection;ko05321 Inflammatory bowel disease (IBD);
ENSMUST00000170573	K09410	FOXQ, HFH1	forkhead box protein Q	--
ENSMUST00000087714	K11254	H4	histone H4	--	3	ko05034 Alcoholism;ko05203 Viral carcinogenesis;ko05322 Systemic lupus erythematosus;
ENSMUST00000106859	K04257	OLFR	olfactory receptor	--	1	ko04740 Olfactory transduction;
ENSMUST00000060440	K04257	OLFR	olfactory receptor	--	1	ko04740 Olfactory transduction;
ENSMUST00000104874	K04257	OLFR	olfactory receptor	--	1	ko04740 Olfactory transduction;
ENSMUST00000020062	K04622	GPRC6A	G protein-coupled receptor family C group 6 member A	--
ENSMUST00000114292	K06782	CADM2, IGSF4D, NECL3	cell adhesion molecule 2	--
ENSMUST00000120594	K06782	CADM2, IGSF4D, NECL3	cell adhesion molecule 2	--
ENSMUST00000120898	K06782	CADM2, IGSF4D, NECL3	cell adhesion molecule 2	--
ENSMUST00000128168	K06782	CADM2, IGSF4D, NECL3	cell adhesion molecule 2	--
ENSMUST00000123266	K06782	CADM2, IGSF4D, NECL3	cell adhesion molecule 2	--
ENSMUST00000107348	K08868	ALPK	alpha-kinase	--
ENSMUST00000192168	K16493	PCDHA	protocadherin alpha	--
ENSMUST00000173357	K15182	RDBP, NELFE	negative elongation factor E	--
ENSMUST00000173065	K15182	RDBP, NELFE	negative elongation factor E	--
ENSMUST00000165953	K15182	RDBP, NELFE	negative elongation factor E	--
ENSMUST00000097343	K15182	RDBP, NELFE	negative elongation factor E	--
ENSMUST00000044554	K04297	LTB4R2	leukotriene B4 receptor 2	--	2	ko04020 Calcium signaling pathway;ko04080 Neuroactive ligand-receptor interaction;
ENSMUST00000063289	K04257	OLFR	olfactory receptor	--	1	ko04740 Olfactory transduction;
ENSMUST00000058016	K05216	P2RX2	P2X purinoceptor 2	--	2	ko04020 Calcium signaling pathway;ko04080 Neuroactive ligand-receptor interaction;
ENSMUST00000112478	K05216	P2RX2	P2X purinoceptor 2	--	2	ko04020 Calcium signaling pathway;ko04080 Neuroactive ligand-receptor interaction;
ENSMUST00000089289	K07962	ARL13B, ARL2L1	ADP-ribosylation factor-like protein 13B	--
ENSMUST00000165839	K08171	SLC37A4	MFS transporter, OPA family, solute carrier family 37 (glycerol-6-phosphate transporter), member 4	--	1	ko04973 Carbohydrate digestion and absorption;
ENSMUST00000170941	K14364	TLT2	trem-like transcript 2 protein	--
ENSMUST00000026475	K04452	DDIT3, GADD153	DNA damage-inducible transcript 3	--	4	ko04010 MAPK signaling pathway;ko04141 Protein processing in endoplasmic reticulum;ko04932 Non-alcoholic fatty liver disease (NAFLD);ko05202 Transcriptional misregulation in cancer;
ENSMUST00000139091	K04452	DDIT3, GADD153	DNA damage-inducible transcript 3	--	4	ko04010 MAPK signaling pathway;ko04141 Protein processing in endoplasmic reticulum;ko04932 Non-alcoholic fatty liver disease (NAFLD);ko05202 Transcriptional misregulation in cancer;
ENSMUST00000091708	K11251	H2A	histone H2A	--	2	ko05034 Alcoholism;ko05322 Systemic lupus erythematosus;
ENSMUST00000031598	K14808	DDX54, DBP10	ATP-dependent RNA helicase DDX54/DBP10	EC:3.6.4.13
ENSMUST00000171054	K13951	ADH1_7	alcohol dehydrogenase 1/7	EC:1.1.1.1	7	ko00010 Glycolysis / Gluconeogenesis;ko00071 Fatty acid degradation;ko00350 Tyrosine metabolism;ko00830 Retinol metabolism;ko00980 Metabolism of xenobiotics by cytochrome P450;ko00982 Drug metabolism - cytochrome P450;ko05204 Chemical carcinogenesis;
ENSMUST00000078933	K04257	OLFR	olfactory receptor	--	1	ko04740 Olfactory transduction;
ENSMUST00000102546	K05138	IL22RA1	interleukin 22 receptor alpha 1	--	2	ko04060 Cytokine-cytokine receptor interaction;ko04630 Jak-STAT signaling pathway;
ENSMUST00000077693	K03680	EIF2B4	translation initiation factor eIF-2B subunit delta	--	1	ko03013 RNA transport;
ENSMUST00000114605	K03680	EIF2B4	translation initiation factor eIF-2B subunit delta	--	1	ko03013 RNA transport;
ENSMUST00000114603	K03680	EIF2B4	translation initiation factor eIF-2B subunit delta	--	1	ko03013 RNA transport;
ENSMUST00000128037	K03680	EIF2B4	translation initiation factor eIF-2B subunit delta	--	1	ko03013 RNA transport;
ENSMUST00000166769	K03680	EIF2B4	translation initiation factor eIF-2B subunit delta	--	1	ko03013 RNA transport;
ENSMUST00000072514	K09064	MYOD, MYF	myogenic factor	--
ENSMUST00000005620	K09507	DNAJB1	DnaJ homolog subfamily B member 1	--	2	ko04141 Protein processing in endoplasmic reticulum;ko05164 Influenza A;
ENSMUST00000073671	K04257	OLFR	olfactory receptor	--	1	ko04740 Olfactory transduction;
ENSMUST00000022310	K01456	E3.5.1.52, NGLY1, PNG1	peptide-N4-(N-acetyl-beta-glucosaminyl)asparagine amidase	EC:3.5.1.52	1	ko04141 Protein processing in endoplasmic reticulum;
ENSMUST00000023752	K09865	AQP2	aquaporin-2	--	1	ko04962 Vasopressin-regulated water reabsorption;
ENSMUST00000001416	K01892	HARS, hisS	histidyl-tRNA synthetase	EC:6.1.1.21	1	ko00970 Aminoacyl-tRNA biosynthesis;
ENSMUST00000051126	K16494	PCDHB	protocadherin beta	--
ENSMUST00000116273	K11450	AOF2, LSD1	lysine-specific histone demethylase 1	EC:1.-.-.-
ENSMUST00000105847	K11450	AOF2, LSD1	lysine-specific histone demethylase 1	EC:1.-.-.-
ENSMUST00000046846	K11450	AOF2, LSD1	lysine-specific histone demethylase 1	EC:1.-.-.-
ENSMUST00000155354	K11450	AOF2, LSD1	lysine-specific histone demethylase 1	EC:1.-.-.-
ENSMUST00000170979	K11450	AOF2, LSD1	lysine-specific histone demethylase 1	EC:1.-.-.-
ENSMUST00000086112	K11827	AP2S1	AP-2 complex subunit sigma-1	--	4	ko04144 Endocytosis;ko04721 Synaptic vesicle cycle;ko04961 Endocrine and other factor-regulated calcium reabsorption;ko05016 Huntington's disease;
ENSMUST00000163240	K04257	OLFR	olfactory receptor	--	1	ko04740 Olfactory transduction;
ENSMUST00000174388	K04613	V2R	vomeronasal 2 receptor	--
ENSMUST00000180359	K13698	ABHD4	abhydrolase domain-containing protein 4	--
ENSMUST00000041197	K13698	ABHD4	abhydrolase domain-containing protein 4	--
ENSMUST00000070435	K08752	FABP3	fatty acid-binding protein 3, muscle and heart	--	1	ko03320 PPAR signaling pathway;
ENSMUST00000065796	K04447	JAK2	Janus kinase 2	EC:2.7.10.2	12	ko04062 Chemokine signaling pathway;ko04151 PI3K-Akt signaling pathway;ko04630 Jak-STAT signaling pathway;ko04725 Cholinergic synapse;ko04917 Prolactin signaling pathway;ko04920 Adipocytokine signaling pathway;ko05140 Leishmaniasis;ko05145 Toxoplasmosis;ko05152 Tuberculosis;ko05162 Measles;ko05164 Influenza A;ko05168 Herpes simplex infection;
ENSMUST00000025705	K04447	JAK2	Janus kinase 2	EC:2.7.10.2	12	ko04062 Chemokine signaling pathway;ko04151 PI3K-Akt signaling pathway;ko04630 Jak-STAT signaling pathway;ko04725 Cholinergic synapse;ko04917 Prolactin signaling pathway;ko04920 Adipocytokine signaling pathway;ko05140 Leishmaniasis;ko05145 Toxoplasmosis;ko05152 Tuberculosis;ko05162 Measles;ko05164 Influenza A;ko05168 Herpes simplex infection;
ENSMUST00000099729	K10095	LGALS12	galectin-12	--
ENSMUST00000159983	K10095	LGALS12	galectin-12	--
ENSMUST00000079902	K10095	LGALS12	galectin-12	--
ENSMUST00000000188	K10151	CCND2	cyclin D2	--	13	ko04110 Cell cycle;ko04115 p53 signaling pathway;ko04151 PI3K-Akt signaling pathway;ko04310 Wnt signaling pathway;ko04390 Hippo signaling pathway;ko04510 Focal adhesion;ko04630 Jak-STAT signaling pathway;ko04917 Prolactin signaling pathway;ko05162 Measles;ko05166 HTLV-I infection;ko05202 Transcriptional misregulation in cancer;ko05203 Viral carcinogenesis;ko05206 MicroRNAs in cancer;
ENSMUST00000048319	K17603	ZFYVE1	zinc finger FYVE domain-containing protein 1	--
ENSMUST00000047652	K17296	TSPAN14	tetraspanin-14	--
ENSMUST00000102598	K10752	RBBP4, HAT2, CAF1, MIS16	histone-binding protein RBBP4	--
ENSMUST00000135585	K10752	RBBP4, HAT2, CAF1, MIS16	histone-binding protein RBBP4	--
ENSMUST00000077477	K08880	STK19	serine/threonine kinase 19	EC:2.7.11.1
ENSMUST00000161885	K08880	STK19	serine/threonine kinase 19	EC:2.7.11.1
ENSMUST00000159333	K08880	STK19	serine/threonine kinase 19	EC:2.7.11.1
ENSMUST00000162055	K08880	STK19	serine/threonine kinase 19	EC:2.7.11.1
ENSMUST00000169692	K11275	H1_5	histone H1/5	--
ENSMUST00000178693	K00543	ASMT	acetylserotonin N-methyltransferase	EC:2.1.1.4	1	ko00380 Tryptophan metabolism;
ENSMUST00000073088	K05754	ARPC5	actin related protein 2/3 complex, subunit 5	--	6	ko04666 Fc gamma R-mediated phagocytosis;ko04810 Regulation of actin cytoskeleton;ko05100 Bacterial invasion of epithelial cells;ko05130 Pathogenic Escherichia coli infection;ko05131 Shigellosis;ko05132 Salmonella infection;
ENSMUST00000098792	K04171	GPR77	G protein-coupled receptor 77	--	1	ko04080 Neuroactive ligand-receptor interaction;
ENSMUST00000171425	K04171	GPR77	G protein-coupled receptor 77	--	1	ko04080 Neuroactive ligand-receptor interaction;
ENSMUST00000108022	K04794	PTH2	peptidyl-tRNA hydrolase, PTH2 family	EC:3.1.1.29
ENSMUST00000108021	K04794	PTH2	peptidyl-tRNA hydrolase, PTH2 family	EC:3.1.1.29
ENSMUST00000072576	K03105	SRP19	signal recognition particle subunit SRP19	--	1	ko03060 Protein export;
ENSMUST00000119329	K03105	SRP19	signal recognition particle subunit SRP19	--	1	ko03060 Protein export;
ENSMUST00000142010	K03105	SRP19	signal recognition particle subunit SRP19	--	1	ko03060 Protein export;
ENSMUST00000019982	K15203	GTF3C6	general transcription factor 3C polypeptide 6	--
ENSMUST00000005114	K13359	FXYD4, CHIF	FXYD domain containing ion transport regulator 4	--	1	ko04960 Aldosterone-regulated sodium reabsorption;
ENSMUST00000018765	K01402	MMP8	matrix metalloproteinase-8 (neutrophil collagenase)	EC:3.4.24.34
ENSMUST00000115371	K14325	RNPS1	RNA-binding protein with serine-rich domain 1	--	2	ko03013 RNA transport;ko03015 mRNA surveillance pathway;
ENSMUST00000088512	K14325	RNPS1	RNA-binding protein with serine-rich domain 1	--	2	ko03013 RNA transport;ko03015 mRNA surveillance pathway;
ENSMUST00000163717	K14325	RNPS1	RNA-binding protein with serine-rich domain 1	--	2	ko03013 RNA transport;ko03015 mRNA surveillance pathway;
ENSMUST00000143126	K14008	ERLEC1, XTP3B	endoplasmic reticulum lectin 1	--	1	ko04141 Protein processing in endoplasmic reticulum;
ENSMUST00000073192	K14008	ERLEC1, XTP3B	endoplasmic reticulum lectin 1	--	1	ko04141 Protein processing in endoplasmic reticulum;
ENSMUST00000129593	K14008	ERLEC1, XTP3B	endoplasmic reticulum lectin 1	--	1	ko04141 Protein processing in endoplasmic reticulum;
ENSMUST00000054395	K04455	HSPB1	heat shock protein beta-1	--	4	ko04010 MAPK signaling pathway;ko04370 VEGF signaling pathway;ko05146 Amoebiasis;ko05169 Epstein-Barr virus infection;
ENSMUST00000170000	K13188	RBM7	RNA-binding protein 7	--
ENSMUST00000059193	K03914	F2R, PAR1	coagulation factor II (thrombin) receptor	--	6	ko04020 Calcium signaling pathway;ko04080 Neuroactive ligand-receptor interaction;ko04144 Endocytosis;ko04151 PI3K-Akt signaling pathway;ko04610 Complement and coagulation cascades;ko04810 Regulation of actin cytoskeleton;
ENSMUST00000080211	K09620	KLK11, PRSS20	kallikrein 11	EC:3.4.21.-
ENSMUST00000171458	K09620	KLK11, PRSS20	kallikrein 11	EC:3.4.21.-
ENSMUST00000097958	K05169	SIGIRR	single Ig IL-1R-related molecule	--
ENSMUST00000094815	K10684	UBLE1A, SAE1	ubiquitin-like 1-activating enzyme E1 A	EC:6.3.2.19	1	ko04120 Ubiquitin mediated proteolysis;
ENSMUST00000179109	K12881	THOC4, ALY	THO complex subunit 4	--	4	ko03013 RNA transport;ko03015 mRNA surveillance pathway;ko03040 Spliceosome;ko05168 Herpes simplex infection;
ENSMUST00000034369	K02733	PSMB10, MECL1	20S proteasome subunit beta 10	EC:3.4.25.1	1	ko03050 Proteasome;
ENSMUST00000086476	K04257	OLFR	olfactory receptor	--	1	ko04740 Olfactory transduction;
ENSMUST00000085720	K02920	RP-L36e, RPL36	large subunit ribosomal protein L36e	--	1	ko03010 Ribosome;
ENSMUST00000075602	K11300	HMGN2	high-mobility group nucleosome-binding domain-containing protein 2	--
ENSMUST00000112682	K15107	SLC25A18_22, GC	solute carrier family 25 (mitochondrial glutamate transporter), member 18/22	--
ENSMUST00000025363	K08523	HBEGF	heparin-binding EGF-like growth factor	--	5	ko04012 ErbB signaling pathway;ko04912 GnRH signaling pathway;ko04915 Estrogen signaling pathway;ko05120 Epithelial cell signaling in Helicobacter pylori infection;ko05205 Proteoglycans in cancer;
ENSMUST00000014597	K08890	BLK	B lymphoid tyrosine kinase	EC:2.7.10.2
ENSMUST00000081726	K17621	EYA3	eyes absent homolog 3	EC:3.1.3.48
ENSMUST00000135299	K17621	EYA3	eyes absent homolog 3	EC:3.1.3.48
ENSMUST00000020197	K17621	EYA3	eyes absent homolog 3	EC:3.1.3.48
ENSMUST00000180250	K17621	EYA3	eyes absent homolog 3	EC:3.1.3.48
ENSMUST00000079157	K17621	EYA3	eyes absent homolog 3	EC:3.1.3.48
ENSMUST00000093369	K04574	NEFH, NF-H	neurofilament heavy polypeptide	--	1	ko05014 Amyotrophic lateral sclerosis (ALS);
ENSMUST00000095239	K04257	OLFR	olfactory receptor	--	1	ko04740 Olfactory transduction;
ENSMUST00000084309	K06087	CLDN	claudin	--	4	ko04514 Cell adhesion molecules (CAMs);ko04530 Tight junction;ko04670 Leukocyte transendothelial migration;ko05160 Hepatitis C;
ENSMUST00000094823	K06087	CLDN	claudin	--	4	ko04514 Cell adhesion molecules (CAMs);ko04530 Tight junction;ko04670 Leukocyte transendothelial migration;ko05160 Hepatitis C;
ENSMUST00000118602	K07864	RHOJ, TCL	Ras homolog gene family, member J	--
ENSMUST00000118966	K07864	RHOJ, TCL	Ras homolog gene family, member J	--
ENSMUST00000055390	K07864	RHOJ, TCL	Ras homolog gene family, member J	--
ENSMUST00000172981	K07864	RHOJ, TCL	Ras homolog gene family, member J	--
ENSMUST00000055557	K08487	STX11	syntaxin 11	--	1	ko04130 SNARE interactions in vesicular transport;
ENSMUST00000095267	K04449	JUND	transcription factor jun-D	--	2	ko04010 MAPK signaling pathway;ko04380 Osteoclast differentiation;
ENSMUST00000025826	K15014	SLC29A1_2_3, ENT1_2_3	solute carrier family 29 (equilibrative nucleoside transporter), member 1/2/3	--
ENSMUST00000194608	K10798	PARP	poly [ADP-ribose] polymerase	EC:2.4.2.30	1	ko03410 Base excision repair;
ENSMUST00000027777	K10798	PARP	poly [ADP-ribose] polymerase	EC:2.4.2.30	1	ko03410 Base excision repair;
ENSMUST00000194434	K10798	PARP	poly [ADP-ribose] polymerase	EC:2.4.2.30	1	ko03410 Base excision repair;
ENSMUST00000195560	K10798	PARP	poly [ADP-ribose] polymerase	EC:2.4.2.30	1	ko03410 Base excision repair;
ENSMUST00000023353	K02212	MCM4, CDC54	DNA replication licensing factor MCM4	EC:3.6.4.12	4	ko03030 DNA replication;ko04110 Cell cycle;ko04111 Cell cycle - yeast;ko04113 Meiosis - yeast;
ENSMUST00000085989	K06087	CLDN	claudin	--	4	ko04514 Cell adhesion molecules (CAMs);ko04530 Tight junction;ko04670 Leukocyte transendothelial migration;ko05160 Hepatitis C;
ENSMUST00000050658	K17482	SPZ1	spermatogenic leucine zipper protein 1	--
ENSMUST00000074371	K16865	PDCD4	programmed cell death protein 4	--	2	ko05205 Proteoglycans in cancer;ko05206 MicroRNAs in cancer;
ENSMUST00000025931	K16865	PDCD4	programmed cell death protein 4	--	2	ko05205 Proteoglycans in cancer;ko05206 MicroRNAs in cancer;
ENSMUST00000165617	K16865	PDCD4	programmed cell death protein 4	--	2	ko05205 Proteoglycans in cancer;ko05206 MicroRNAs in cancer;
ENSMUST00000008036	K02942	RP-LP1, RPLP1	large subunit ribosomal protein LP1	--	1	ko03010 Ribosome;
ENSMUST00000100807	K13707	ABHD15	abhydrolase domain-containing protein 15	--
ENSMUST00000065856	K08797	HUNK	hormonally upregulated Neu-associated kinase	EC:2.7.11.1
ENSMUST00000061081	K04257	OLFR	olfactory receptor	--	1	ko04740 Olfactory transduction;
ENSMUST00000061324	K14416	HBS1	elongation factor 1 alpha-like protein	--	2	ko03015 mRNA surveillance pathway;ko05134 Legionellosis;
ENSMUST00000024851	K11547	NDC80, HEC1, TID3	kinetochore protein NDC80	--
ENSMUST00000051058	K04257	OLFR	olfactory receptor	--	1	ko04740 Olfactory transduction;
ENSMUST00000035577	K08782	CPA6	carboxypeptidase A6	EC:3.4.17.1
ENSMUST00000072404	K08474	TAS2R	taste receptor type 2	--	1	ko04742 Taste transduction;
ENSMUST00000067980	K01176	E3.2.1.1, amyA, malS	alpha-amylase	EC:3.2.1.1	2	ko00500 Starch and sucrose metabolism;ko04973 Carbohydrate digestion and absorption;
ENSMUST00000106540	K01176	E3.2.1.1, amyA, malS	alpha-amylase	EC:3.2.1.1	2	ko00500 Starch and sucrose metabolism;ko04973 Carbohydrate digestion and absorption;
ENSMUST00000142505	K01176	E3.2.1.1, amyA, malS	alpha-amylase	EC:3.2.1.1	2	ko00500 Starch and sucrose metabolism;ko04973 Carbohydrate digestion and absorption;
ENSMUST00000174147	K01176	E3.2.1.1, amyA, malS	alpha-amylase	EC:3.2.1.1	2	ko00500 Starch and sucrose metabolism;ko04973 Carbohydrate digestion and absorption;
ENSMUST00000053811	K00658	DLST, sucB	2-oxoglutarate dehydrogenase E2 component (dihydrolipoamide succinyltransferase)	EC:2.3.1.61	3	ko00020 Citrate cycle (TCA cycle);ko00310 Lysine degradation;ko01200 Carbon metabolism;
ENSMUST00000006762	K09217	SNAI3	snail 3	--
ENSMUST00000169322	K09228	KRAB	KRAB domain-containing zinc finger protein	--
ENSMUST00000086228	K04614	V1R	vomeronasal1 receptor	--
ENSMUST00000180336	K09228	KRAB	KRAB domain-containing zinc finger protein	--
ENSMUST00000042755	K16144	AFP	alpha-fetoprotein	--	1	ko04390 Hippo signaling pathway;
ENSMUST00000047357	K14402	CPSF2, CFT2	cleavage and polyadenylation specificity factor subunit 2	--	1	ko03015 mRNA surveillance pathway;
ENSMUST00000015583	K01319	CTSG	cathepsin G	EC:3.4.21.20	5	ko04080 Neuroactive ligand-receptor interaction;ko04142 Lysosome;ko04614 Renin-angiotensin system;ko05146 Amoebiasis;ko05322 Systemic lupus erythematosus;
ENSMUST00000075868	K04257	OLFR	olfactory receptor	--	1	ko04740 Olfactory transduction;
ENSMUST00000050702	K16910	PTPRQ	receptor-type tyrosine-protein phosphatase Q	EC:3.1.3.48
ENSMUST00000080987	K09228	KRAB	KRAB domain-containing zinc finger protein	--
ENSMUST00000048670	K15287	SLC35F1_2	solute carrier family 35, member F1/2	--
ENSMUST00000026891	K12589	RRP42, EXOSC7	exosome complex component RRP42	--	1	ko03018 RNA degradation;
ENSMUST00000109315	K01393	NLN	neurolysin	EC:3.4.24.16	1	ko04614 Renin-angiotensin system;
ENSMUST00000090543	K08531	NR1D2	nuclear receptor subfamily 1 group D member 2	--
ENSMUST00000092674	K14416	HBS1	elongation factor 1 alpha-like protein	--	2	ko03015 mRNA surveillance pathway;ko05134 Legionellosis;
ENSMUST00000020153	K14416	HBS1	elongation factor 1 alpha-like protein	--	2	ko03015 mRNA surveillance pathway;ko05134 Legionellosis;
ENSMUST00000024543	K09087	HES2_6_7	hairy and enhancer of split 2/6/7	--
ENSMUST00000034172	K01044	CES1	carboxylesterase 1	EC:3.1.1.1	1	ko00983 Drug metabolism - other enzymes;
ENSMUST00000099441	K15281	SLC35D	solute carrier family 35	--
ENSMUST00000171120	K02934	RP-L6e, RPL6	large subunit ribosomal protein L6e	--	1	ko03010 Ribosome;
ENSMUST00000022148	K01969	E6.4.1.4B	3-methylcrotonyl-CoA carboxylase beta subunit	EC:6.4.1.4	1	ko00280 Valine, leucine and isoleucine degradation;
ENSMUST00000088386	K14206	SLC15A1, PEPT1	solute carrier family 15 (oligopeptide transporter), member 1	--	1	ko04974 Protein digestion and absorption;
ENSMUST00000023099	K14207	SLC38A2, SNAT2	solute carrier family 38 (sodium-coupled neutral amino acid transporter), member 2	--	3	ko04724 Glutamatergic synapse;ko04727 GABAergic synapse;ko04974 Protein digestion and absorption;
ENSMUST00000025918	K09553	STIP1	stress-induced-phosphoprotein 1	--	1	ko05020 Prion diseases;
ENSMUST00000031017	K09030	FOSL2	fos-like antigen 2	--	1	ko04380 Osteoclast differentiation;
ENSMUST00000001834	K14415	RTCB, rtcB	tRNA-splicing ligase RtcB	EC:6.5.1.3
ENSMUST00000011445	K06563	CD209	CD209 antigen	--	3	ko04145 Phagosome;ko05152 Tuberculosis;ko05162 Measles;
ENSMUST00000021932	K04144	DRD1	dopamine receptor D1	--	8	ko04020 Calcium signaling pathway;ko04080 Neuroactive ligand-receptor interaction;ko04540 Gap junction;ko04728 Dopaminergic synapse;ko05030 Cocaine addiction;ko05031 Amphetamine addiction;ko05032 Morphine addiction;ko05034 Alcoholism;
ENSMUST00000065781	K08474	TAS2R	taste receptor type 2	--	1	ko04742 Taste transduction;
ENSMUST00000181410	K16186	RRAGC_D	Ras-related GTP-binding protein C/D	--	1	ko04150 mTOR signaling pathway;
ENSMUST00000166457	K05039	SLC6A6S	solute carrier family 6 (neurotransmitter transporter, GABA) member 6/8/11/12/13	--
ENSMUST00000168295	K05039	SLC6A6S	solute carrier family 6 (neurotransmitter transporter, GABA) member 6/8/11/12/13	--
ENSMUST00000032200	K05039	SLC6A6S	solute carrier family 6 (neurotransmitter transporter, GABA) member 6/8/11/12/13	--
ENSMUST00000166390	K05039	SLC6A6S	solute carrier family 6 (neurotransmitter transporter, GABA) member 6/8/11/12/13	--
ENSMUST00000171008	K05039	SLC6A6S	solute carrier family 6 (neurotransmitter transporter, GABA) member 6/8/11/12/13	--
ENSMUST00000165456	K05039	SLC6A6S	solute carrier family 6 (neurotransmitter transporter, GABA) member 6/8/11/12/13	--
ENSMUST00000163771	K05039	SLC6A6S	solute carrier family 6 (neurotransmitter transporter, GABA) member 6/8/11/12/13	--
ENSMUST00000090064	K02270	COX7A	cytochrome c oxidase subunit 7a	--	6	ko00190 Oxidative phosphorylation;ko04260 Cardiac muscle contraction;ko04932 Non-alcoholic fatty liver disease (NAFLD);ko05010 Alzheimer's disease;ko05012 Parkinson's disease;ko05016 Huntington's disease;
ENSMUST00000161801	K16449	RGS	regulator of G-protein signaling	--
ENSMUST00000185665	K16449	RGS	regulator of G-protein signaling	--
ENSMUST00000186458	K16449	RGS	regulator of G-protein signaling	--
ENSMUST00000186309	K16449	RGS	regulator of G-protein signaling	--
ENSMUST00000186081	K16449	RGS	regulator of G-protein signaling	--
ENSMUST00000191311	K16449	RGS	regulator of G-protein signaling	--
ENSMUST00000191352	K16449	RGS	regulator of G-protein signaling	--
ENSMUST00000191107	K16449	RGS	regulator of G-protein signaling	--
ENSMUST00000186323	K16449	RGS	regulator of G-protein signaling	--
ENSMUST00000185674	K16449	RGS	regulator of G-protein signaling	--
ENSMUST00000186848	K16449	RGS	regulator of G-protein signaling	--
ENSMUST00000101234	K16449	RGS	regulator of G-protein signaling	--
ENSMUST00000023065	K10872	DMC1	meiotic recombination protein DMC1	--	1	ko04113 Meiosis - yeast;
ENSMUST00000164751	K16533	CEP290, NPHP6	centrosomal protein CEP290	--
ENSMUST00000027667	K10387	PKP1	plakophilin 1	--
ENSMUST00000163260	K10387	PKP1	plakophilin 1	--
ENSMUST00000189805	K10387	PKP1	plakophilin 1	--
ENSMUST00000020255	K14388	SLC5A8_12, SMCT	solute carrier family 5 (sodium-coupled monocarboxylate transporter), member 8/12	--
ENSMUST00000112162	K04257	OLFR	olfactory receptor	--	1	ko04740 Olfactory transduction;
ENSMUST00000169437	K09501	SERPINH1, HSP47	serpin peptidase inhibitor, clade H, member 1	--
ENSMUST00000094154	K09501	SERPINH1, HSP47	serpin peptidase inhibitor, clade H, member 1	--
ENSMUST00000026449	K05426	IL23A	interleukin 23, alpha subunit p19	--	6	ko04060 Cytokine-cytokine receptor interaction;ko04630 Jak-STAT signaling pathway;ko05133 Pertussis;ko05152 Tuberculosis;ko05321 Inflammatory bowel disease (IBD);ko05323 Rheumatoid arthritis;
ENSMUST00000059329	K09228	KRAB	KRAB domain-containing zinc finger protein	--
ENSMUST00000099106	K00799	GST, gst	glutathione S-transferase	EC:2.5.1.18	4	ko00480 Glutathione metabolism;ko00980 Metabolism of xenobiotics by cytochrome P450;ko00982 Drug metabolism - cytochrome P450;ko05204 Chemical carcinogenesis;
ENSMUST00000159554	K00799	GST, gst	glutathione S-transferase	EC:2.5.1.18	4	ko00480 Glutathione metabolism;ko00980 Metabolism of xenobiotics by cytochrome P450;ko00982 Drug metabolism - cytochrome P450;ko05204 Chemical carcinogenesis;
ENSMUST00000161590	K00799	GST, gst	glutathione S-transferase	EC:2.5.1.18	4	ko00480 Glutathione metabolism;ko00980 Metabolism of xenobiotics by cytochrome P450;ko00982 Drug metabolism - cytochrome P450;ko05204 Chemical carcinogenesis;
ENSMUST00000092907	K07466	RFA1, RPA1, rpa	replication factor A1	--	5	ko03030 DNA replication;ko03420 Nucleotide excision repair;ko03430 Mismatch repair;ko03440 Homologous recombination;ko03460 Fanconi anemia pathway;
ENSMUST00000000767	K07466	RFA1, RPA1, rpa	replication factor A1	--	5	ko03030 DNA replication;ko03420 Nucleotide excision repair;ko03430 Mismatch repair;ko03440 Homologous recombination;ko03460 Fanconi anemia pathway;
ENSMUST00000055409	K11067	NAGS	N-acetylglutamate synthase	EC:2.3.1.1	3	ko00330 Arginine and proline metabolism;ko01210 2-Oxocarboxylic acid metabolism;ko01230 Biosynthesis of amino acids;
ENSMUST00000061681	K14443	TOB	protein Tob/BTG	--	1	ko03018 RNA degradation;
ENSMUST00000026120	K09086	BHLHB4_5, BETA	class B basic helix-loop-helix protein 4/5	--
ENSMUST00000053686	K00876	E2.7.1.48, udk	uridine kinase	EC:2.7.1.48	2	ko00240 Pyrimidine metabolism;ko00983 Drug metabolism - other enzymes;
ENSMUST00000192702	K00876	E2.7.1.48, udk	uridine kinase	EC:2.7.1.48	2	ko00240 Pyrimidine metabolism;ko00983 Drug metabolism - other enzymes;
ENSMUST00000195443	K00876	E2.7.1.48, udk	uridine kinase	EC:2.7.1.48	2	ko00240 Pyrimidine metabolism;ko00983 Drug metabolism - other enzymes;
ENSMUST00000027839	K00876	E2.7.1.48, udk	uridine kinase	EC:2.7.1.48	2	ko00240 Pyrimidine metabolism;ko00983 Drug metabolism - other enzymes;
ENSMUST00000192269	K00876	E2.7.1.48, udk	uridine kinase	EC:2.7.1.48	2	ko00240 Pyrimidine metabolism;ko00983 Drug metabolism - other enzymes;
ENSMUST00000191745	K00876	E2.7.1.48, udk	uridine kinase	EC:2.7.1.48	2	ko00240 Pyrimidine metabolism;ko00983 Drug metabolism - other enzymes;
ENSMUST00000168431	K04407	MAP4K4, HGK	mitogen-activated protein kinase kinase kinase kinase 4	EC:2.7.11.1	1	ko04010 MAPK signaling pathway;
ENSMUST00000191761	K04407	MAP4K4, HGK	mitogen-activated protein kinase kinase kinase kinase 4	EC:2.7.11.1	1	ko04010 MAPK signaling pathway;
ENSMUST00000193682	K04407	MAP4K4, HGK	mitogen-activated protein kinase kinase kinase kinase 4	EC:2.7.11.1	1	ko04010 MAPK signaling pathway;
ENSMUST00000195860	K04407	MAP4K4, HGK	mitogen-activated protein kinase kinase kinase kinase 4	EC:2.7.11.1	1	ko04010 MAPK signaling pathway;
ENSMUST00000195259	K04407	MAP4K4, HGK	mitogen-activated protein kinase kinase kinase kinase 4	EC:2.7.11.1	1	ko04010 MAPK signaling pathway;
ENSMUST00000195636	K04407	MAP4K4, HGK	mitogen-activated protein kinase kinase kinase kinase 4	EC:2.7.11.1	1	ko04010 MAPK signaling pathway;
ENSMUST00000192509	K04407	MAP4K4, HGK	mitogen-activated protein kinase kinase kinase kinase 4	EC:2.7.11.1	1	ko04010 MAPK signaling pathway;
ENSMUST00000192355	K04407	MAP4K4, HGK	mitogen-activated protein kinase kinase kinase kinase 4	EC:2.7.11.1	1	ko04010 MAPK signaling pathway;
ENSMUST00000191964	K04407	MAP4K4, HGK	mitogen-activated protein kinase kinase kinase kinase 4	EC:2.7.11.1	1	ko04010 MAPK signaling pathway;
ENSMUST00000191865	K04407	MAP4K4, HGK	mitogen-activated protein kinase kinase kinase kinase 4	EC:2.7.11.1	1	ko04010 MAPK signaling pathway;
ENSMUST00000163854	K04407	MAP4K4, HGK	mitogen-activated protein kinase kinase kinase kinase 4	EC:2.7.11.1	1	ko04010 MAPK signaling pathway;
ENSMUST00000079363	K06067	HDAC1_2	histone deacetylase 1/2	EC:3.5.1.98	9	ko04110 Cell cycle;ko04330 Notch signaling pathway;ko05016 Huntington's disease;ko05034 Alcoholism;ko05169 Epstein-Barr virus infection;ko05200 Pathways in cancer;ko05202 Transcriptional misregulation in cancer;ko05203 Viral carcinogenesis;ko05220 Chronic myeloid leukemia;
ENSMUST00000026560	K03039	PSMD13, RPN9	26S proteasome regulatory subunit N9	--	2	ko03050 Proteasome;ko05169 Epstein-Barr virus infection;
ENSMUST00000164681	K03039	PSMD13, RPN9	26S proteasome regulatory subunit N9	--	2	ko03050 Proteasome;ko05169 Epstein-Barr virus infection;
ENSMUST00000163610	K03039	PSMD13, RPN9	26S proteasome regulatory subunit N9	--	2	ko03050 Proteasome;ko05169 Epstein-Barr virus infection;
ENSMUST00000166889	K03039	PSMD13, RPN9	26S proteasome regulatory subunit N9	--	2	ko03050 Proteasome;ko05169 Epstein-Barr virus infection;
ENSMUST00000130462	K03039	PSMD13, RPN9	26S proteasome regulatory subunit N9	--	2	ko03050 Proteasome;ko05169 Epstein-Barr virus infection;
ENSMUST00000165539	K03039	PSMD13, RPN9	26S proteasome regulatory subunit N9	--	2	ko03050 Proteasome;ko05169 Epstein-Barr virus infection;
ENSMUST00000101294	K08391	GPR174	G protein-coupled receptor 174	--
ENSMUST00000118820	K08391	GPR174	G protein-coupled receptor 174	--
ENSMUST00000120971	K08391	GPR174	G protein-coupled receptor 174	--
ENSMUST00000117310	K08391	GPR174	G protein-coupled receptor 174	--
ENSMUST00000178838	K08391	GPR174	G protein-coupled receptor 174	--
ENSMUST00000034111	K14347	SLC10A7, P7	solute carrier family 10 (sodium/bile acid cotransporter), member 7	--
ENSMUST00000117196	K02214	CDC7	cell division control protein 7	EC:2.7.11.1	3	ko04110 Cell cycle;ko04111 Cell cycle - yeast;ko04113 Meiosis - yeast;
ENSMUST00000031221	K02214	CDC7	cell division control protein 7	EC:2.7.11.1	3	ko04110 Cell cycle;ko04111 Cell cycle - yeast;ko04113 Meiosis - yeast;
ENSMUST00000076467	K02214	CDC7	cell division control protein 7	EC:2.7.11.1	3	ko04110 Cell cycle;ko04111 Cell cycle - yeast;ko04113 Meiosis - yeast;
ENSMUST00000118261	K02214	CDC7	cell division control protein 7	EC:2.7.11.1	3	ko04110 Cell cycle;ko04111 Cell cycle - yeast;ko04113 Meiosis - yeast;
ENSMUST00000129938	K02214	CDC7	cell division control protein 7	EC:2.7.11.1	3	ko04110 Cell cycle;ko04111 Cell cycle - yeast;ko04113 Meiosis - yeast;
ENSMUST00000065532	K08474	TAS2R	taste receptor type 2	--	1	ko04742 Taste transduction;
ENSMUST00000021085	K14304	NUP85	nuclear pore complex protein Nup85	--	1	ko03013 RNA transport;
ENSMUST00000144473	K14304	NUP85	nuclear pore complex protein Nup85	--	1	ko03013 RNA transport;
ENSMUST00000140986	K14304	NUP85	nuclear pore complex protein Nup85	--	1	ko03013 RNA transport;
ENSMUST00000022985	K13959	KLHL38	kelch-like protein 38	--
ENSMUST00000078856	K14756	KL	klotho	EC:3.2.1.31	3	ko00040 Pentose and glucuronate interconversions;ko00500 Starch and sucrose metabolism;ko04961 Endocrine and other factor-regulated calcium reabsorption;
ENSMUST00000082014	K08474	TAS2R	taste receptor type 2	--	1	ko04742 Taste transduction;
ENSMUST00000057229	K04614	V1R	vomeronasal1 receptor	--
ENSMUST00000164259	K10088	OS9	protein OS-9	--	1	ko04141 Protein processing in endoplasmic reticulum;
ENSMUST00000080975	K10088	OS9	protein OS-9	--	1	ko04141 Protein processing in endoplasmic reticulum;
ENSMUST00000084650	K08428	GPR139	G protein-coupled receptor 139	--
ENSMUST00000075982	K17310	SAA	serum amyloid A protein	--
ENSMUST00000108947	K09228	KRAB	KRAB domain-containing zinc finger protein	--
ENSMUST00000183200	K04871	CACNG6	voltage-dependent calcium channel gamma-6	--	5	ko04010 MAPK signaling pathway;ko04260 Cardiac muscle contraction;ko05410 Hypertrophic cardiomyopathy (HCM);ko05412 Arrhythmogenic right ventricular cardiomyopathy (ARVC);ko05414 Dilated cardiomyopathy;
ENSMUST00000108647	K04871	CACNG6	voltage-dependent calcium channel gamma-6	--	5	ko04010 MAPK signaling pathway;ko04260 Cardiac muscle contraction;ko05410 Hypertrophic cardiomyopathy (HCM);ko05412 Arrhythmogenic right ventricular cardiomyopathy (ARVC);ko05414 Dilated cardiomyopathy;
ENSMUST00000100077	K10489	ZBTB2	zinc finger and BTB domain-containing protein 2	--
ENSMUST00000100078	K10489	ZBTB2	zinc finger and BTB domain-containing protein 2	--
ENSMUST00000047666	K15636	PGM5	phosphoglucomutase-like protein 5	--
ENSMUST00000050561	K11266	MAU2	MAternally affected uncoordination	--
ENSMUST00000168013	K11266	MAU2	MAternally affected uncoordination	--
ENSMUST00000022867	K12387	LAPTM	lysosomal-associated transmembrane protein	--	1	ko04142 Lysosome;
ENSMUST00000175889	K17551	PPP1R9	neurabin	--
ENSMUST00000168998	K17551	PPP1R9	neurabin	--
ENSMUST00000176263	K17551	PPP1R9	neurabin	--
ENSMUST00000035813	K17551	PPP1R9	neurabin	--
ENSMUST00000175962	K17551	PPP1R9	neurabin	--
ENSMUST00000177338	K17551	PPP1R9	neurabin	--
ENSMUST00000177153	K17551	PPP1R9	neurabin	--
ENSMUST00000177456	K17551	PPP1R9	neurabin	--
ENSMUST00000176729	K17551	PPP1R9	neurabin	--
ENSMUST00000044923	K14805	DDX24, MAK5	ATP-dependent RNA helicase DDX24/MAK5	EC:3.6.4.13
ENSMUST00000110001	K14805	DDX24, MAK5	ATP-dependent RNA helicase DDX24/MAK5	EC:3.6.4.13
ENSMUST00000039926	K04459	DUSP, MKP	dual specificity phosphatase	EC:3.1.3.16 3.1.3.48	1	ko04010 MAPK signaling pathway;
ENSMUST00000143661	K04459	DUSP, MKP	dual specificity phosphatase	EC:3.1.3.16 3.1.3.48	1	ko04010 MAPK signaling pathway;
ENSMUST00000023918	K15046	NS1BP	influenza virus NS1A-binding protein	--	1	ko05164 Influenza A;
ENSMUST00000111887	K15046	NS1BP	influenza virus NS1A-binding protein	--	1	ko05164 Influenza A;
ENSMUST00000097543	K15046	NS1BP	influenza virus NS1A-binding protein	--	1	ko05164 Influenza A;
ENSMUST00000186745	K15046	NS1BP	influenza virus NS1A-binding protein	--	1	ko05164 Influenza A;
ENSMUST00000190872	K10442	KLHL1_4_5	kelch-like protein 1/4/5	--
ENSMUST00000005825	K12571	PAN2	PAB-dependent poly(A)-specific ribonuclease subunit 2	EC:3.1.13.4	1	ko03018 RNA degradation;
ENSMUST00000145469	K16617	COL13A	collagen, type XIII, alpha	--	1	ko04974 Protein digestion and absorption;
ENSMUST00000105453	K16617	COL13A	collagen, type XIII, alpha	--	1	ko04974 Protein digestion and absorption;
ENSMUST00000105452	K16617	COL13A	collagen, type XIII, alpha	--	1	ko04974 Protein digestion and absorption;
ENSMUST00000105454	K16617	COL13A	collagen, type XIII, alpha	--	1	ko04974 Protein digestion and absorption;
ENSMUST00000074898	K16142	HP	haptoglobin	--
ENSMUST00000090473	K08422	GPR88	G protein-coupled receptor 88	--
ENSMUST00000078914	K04257	OLFR	olfactory receptor	--	1	ko04740 Olfactory transduction;
ENSMUST00000162521	K01832	TBXAS1, CYP5A	cytochrome P450, family 5, subfamily A (thromboxane-A synthase)	EC:5.3.99.5	1	ko00590 Arachidonic acid metabolism;
ENSMUST00000003017	K01832	TBXAS1, CYP5A	cytochrome P450, family 5, subfamily A (thromboxane-A synthase)	EC:5.3.99.5	1	ko00590 Arachidonic acid metabolism;
ENSMUST00000160963	K01832	TBXAS1, CYP5A	cytochrome P450, family 5, subfamily A (thromboxane-A synthase)	EC:5.3.99.5	1	ko00590 Arachidonic acid metabolism;
ENSMUST00000091299	K02202	CDK7	cyclin-dependent kinase 7	EC:2.7.11.22 2.7.11.23	3	ko03022 Basal transcription factors;ko03420 Nucleotide excision repair;ko04110 Cell cycle;
ENSMUST00000015540	K06510	CD83	CD83 antigen	--
ENSMUST00000039164	K04294	LPAR3, EDG7	lysophosphatidic acid receptor 3	--	2	ko04080 Neuroactive ligand-receptor interaction;ko04151 PI3K-Akt signaling pathway;
ENSMUST00000054048	K08393	MRGPRE	Mas-related G protein-coupled receptor member E	--
ENSMUST00000112384	K02974	RP-S24e, RPS24	small subunit ribosomal protein S24e	--	1	ko03010 Ribosome;
ENSMUST00000169826	K02974	RP-S24e, RPS24	small subunit ribosomal protein S24e	--	1	ko03010 Ribosome;
ENSMUST00000032240	K10058	CLEC4D	C-type lectin domain family 4 member D	--
ENSMUST00000010250	K08203	SLC22A6, OAT1	MFS transporter, OCT family, solute carrier family 22 (organic anion transporter), member 6	--
ENSMUST00000005630	K08740	MSH4	DNA mismatch repair protein MSH4	--
ENSMUST00000188338	K08740	MSH4	DNA mismatch repair protein MSH4	--
ENSMUST00000190449	K08740	MSH4	DNA mismatch repair protein MSH4	--
ENSMUST00000040514	K07187	IRS2	insulin receptor substrate 2	--	5	ko04910 Insulin signaling pathway;ko04920 Adipocytokine signaling pathway;ko04930 Type II diabetes mellitus;ko04932 Non-alcoholic fatty liver disease (NAFLD);ko05206 MicroRNAs in cancer;
ENSMUST00000177677	K02920	RP-L36e, RPL36	large subunit ribosomal protein L36e	--	1	ko03010 Ribosome;
ENSMUST00000022803	K02737	PSMB5	20S proteasome subunit beta 5	EC:3.4.25.1	1	ko03050 Proteasome;
ENSMUST00000034697	K15377	SLC44A2_4_5	solute carrier family 44 (choline transporter-like protein), member 2/4/5	--
ENSMUST00000058600	K09397	FOXD	forkhead box protein D	--
ENSMUST00000063854	K15425	PPP4R2	serine/threonine-protein phosphatase 4 regulatory subunit 2	--
ENSMUST00000023732	K01357	WNT10	wingless-type MMTV integration site family, member 10	--	8	ko04310 Wnt signaling pathway;ko04340 Hedgehog signaling pathway;ko04390 Hippo signaling pathway;ko04916 Melanogenesis;ko05166 HTLV-I infection;ko05200 Pathways in cancer;ko05205 Proteoglycans in cancer;ko05217 Basal cell carcinoma;
ENSMUST00000166022	K01357	WNT10	wingless-type MMTV integration site family, member 10	--	8	ko04310 Wnt signaling pathway;ko04340 Hedgehog signaling pathway;ko04390 Hippo signaling pathway;ko04916 Melanogenesis;ko05166 HTLV-I infection;ko05200 Pathways in cancer;ko05205 Proteoglycans in cancer;ko05217 Basal cell carcinoma;
ENSMUST00000165291	K04257	OLFR	olfactory receptor	--	1	ko04740 Olfactory transduction;
ENSMUST00000169748	K10406	KIFC2_3	kinesin family member C2/C3	--
ENSMUST00000034240	K10406	KIFC2_3	kinesin family member C2/C3	--
ENSMUST00000169353	K10406	KIFC2_3	kinesin family member C2/C3	--
ENSMUST00000079818	K02920	RP-L36e, RPL36	large subunit ribosomal protein L36e	--	1	ko03010 Ribosome;
ENSMUST00000154269	K07048	PTER, php	phosphotriesterase-related protein	--
ENSMUST00000114796	K07048	PTER, php	phosphotriesterase-related protein	--
ENSMUST00000134794	K07048	PTER, php	phosphotriesterase-related protein	--
ENSMUST00000028063	K07048	PTER, php	phosphotriesterase-related protein	--
ENSMUST00000077925	K07521	UNC5	netrin receptor unc-5	--	1	ko04360 Axon guidance;
ENSMUST00000029838	K14846	RPF1	ribosome production factor 1	--
ENSMUST00000049822	K16339	THEM4, CTMP	thioesterase superfamily member 4	--	1	ko04151 PI3K-Akt signaling pathway;
ENSMUST00000096145	K04423	MAP3K12, MUK	mitogen-activated protein kinase kinase kinase 12	EC:2.7.11.25	1	ko04010 MAPK signaling pathway;
ENSMUST00000071707	K08474	TAS2R	taste receptor type 2	--	1	ko04742 Taste transduction;
ENSMUST00000061772	K13190	RBM15	RNA-binding protein 15	--
ENSMUST00000105541	K13336	PEX3	peroxin-3	--	1	ko04146 Peroxisome;
ENSMUST00000019945	K13336	PEX3	peroxin-3	--	1	ko04146 Peroxisome;
ENSMUST00000105539	K13336	PEX3	peroxin-3	--	1	ko04146 Peroxisome;
ENSMUST00000170376	K13336	PEX3	peroxin-3	--	1	ko04146 Peroxisome;
ENSMUST00000101534	K16642	PTN	pleiotrophin	--
ENSMUST00000080730	K04257	OLFR	olfactory receptor	--	1	ko04740 Olfactory transduction;
ENSMUST00000023128	K06484	ITGA5	integrin alpha 5	--	14	ko04145 Phagosome;ko04151 PI3K-Akt signaling pathway;ko04510 Focal adhesion;ko04512 ECM-receptor interaction;ko04640 Hematopoietic cell lineage;ko04810 Regulation of actin cytoskeleton;ko05100 Bacterial invasion of epithelial cells;ko05131 Shigellosis;ko05133 Pertussis;ko05205 Proteoglycans in cancer;ko05206 MicroRNAs in cancer;ko05410 Hypertrophic cardiomyopathy (HCM);ko05412 Arrhythmogenic righ…
ENSMUST00000042390	K01230	MAN1	mannosyl-oligosaccharide alpha-1,2-mannosidase	EC:3.2.1.113	3	ko00510 N-Glycan biosynthesis;ko00513 Various types of N-glycan biosynthesis;ko04141 Protein processing in endoplasmic reticulum;
ENSMUST00000136245	K01230	MAN1	mannosyl-oligosaccharide alpha-1,2-mannosidase	EC:3.2.1.113	3	ko00510 N-Glycan biosynthesis;ko00513 Various types of N-glycan biosynthesis;ko04141 Protein processing in endoplasmic reticulum;
ENSMUST00000138395	K06712	BTN	butyrophilin	--
ENSMUST00000030396	K06712	BTN	butyrophilin	--
ENSMUST00000133956	K06712	BTN	butyrophilin	--
ENSMUST00000124626	K06712	BTN	butyrophilin	--
ENSMUST00000156746	K06712	BTN	butyrophilin	--
ENSMUST00000022908	K15115	SLC25A32, MFT	solute carrier family 25 (mitochondrial folate transporter), member 32	--
ENSMUST00000038695	K04875	KCNA2	potassium voltage-gated channel Shaker-related subfamily A member 2	--
ENSMUST00000050171	K08857	NEK	NIMA (never in mitosis gene a)-related kinase	EC:2.7.11.1
ENSMUST00000112952	K04257	OLFR	olfactory receptor	--	1	ko04740 Olfactory transduction;
ENSMUST00000025842	K05244	GAL	galanin	--	1	ko04080 Neuroactive ligand-receptor interaction;
ENSMUST00000097164	K04257	OLFR	olfactory receptor	--	1	ko04740 Olfactory transduction;
ENSMUST00000071565	K02936	RP-L7Ae, RPL7A	large subunit ribosomal protein L7Ae	--	1	ko03010 Ribosome;
ENSMUST00000020372	K00420	QCR10, UQCR	ubiquinol-cytochrome c reductase subunit 10	--	6	ko00190 Oxidative phosphorylation;ko04260 Cardiac muscle contraction;ko04932 Non-alcoholic fatty liver disease (NAFLD);ko05010 Alzheimer's disease;ko05012 Parkinson's disease;ko05016 Huntington's disease;
ENSMUST00000025827	K03103	MINPP1	multiple inositol-polyphosphate phosphatase	EC:3.1.3.62	1	ko00562 Inositol phosphate metabolism;
ENSMUST00000022287	K04661	FST	follistatin	--	1	ko04350 TGF-beta signaling pathway;
ENSMUST00000025271	K09367	POU5F	POU domain transcription factor, class 5	--
ENSMUST00000173934	K09367	POU5F	POU domain transcription factor, class 5	--
ENSMUST00000172651	K09367	POU5F	POU domain transcription factor, class 5	--
ENSMUST00000173805	K09367	POU5F	POU domain transcription factor, class 5	--
ENSMUST00000173256	K09367	POU5F	POU domain transcription factor, class 5	--
ENSMUST00000174782	K09367	POU5F	POU domain transcription factor, class 5	--
ENSMUST00000095245	K04257	OLFR	olfactory receptor	--	1	ko04740 Olfactory transduction;
ENSMUST00000006828	K05639	APLP1	amyloid beta (A4) precursor-like protein 1	--
ENSMUST00000130048	K16858	VEGFB	vascular endothelial growth factor B	--	5	ko04014 Ras signaling pathway;ko04060 Cytokine-cytokine receptor interaction;ko04151 PI3K-Akt signaling pathway;ko04510 Focal adhesion;ko05200 Pathways in cancer;
ENSMUST00000025914	K16858	VEGFB	vascular endothelial growth factor B	--	5	ko04014 Ras signaling pathway;ko04060 Cytokine-cytokine receptor interaction;ko04151 PI3K-Akt signaling pathway;ko04510 Focal adhesion;ko05200 Pathways in cancer;
ENSMUST00000034615	K01855	PUS3, DEG1	tRNA pseudouridine38/39 synthase	EC:5.4.99.45
ENSMUST00000121246	K01855	PUS3, DEG1	tRNA pseudouridine38/39 synthase	EC:5.4.99.45
ENSMUST00000022467	K09289	NCOA4, PTC3	nuclear receptor coactivator 4	--	2	ko05200 Pathways in cancer;ko05216 Thyroid cancer;
ENSMUST00000064392	K04257	OLFR	olfactory receptor	--	1	ko04740 Olfactory transduction;
ENSMUST00000159989	K05030	CLCA4	calcium-activated chloride channel regulator 4	--	2	ko04740 Olfactory transduction;ko04972 Pancreatic secretion;
ENSMUST00000087822	K04257	OLFR	olfactory receptor	--	1	ko04740 Olfactory transduction;
ENSMUST00000095208	K08581	CAPN13	calpain-13	EC:3.4.22.-
ENSMUST00000104977	K02936	RP-L7Ae, RPL7A	large subunit ribosomal protein L7Ae	--	1	ko03010 Ribosome;
ENSMUST00000076508	K04257	OLFR	olfactory receptor	--	1	ko04740 Olfactory transduction;
ENSMUST00000019405	K10429	MAP1	microtubule-associated protein 1	--
ENSMUST00000091734	K04614	V1R	vomeronasal1 receptor	--
ENSMUST00000032065	K05906	PCYOX1, FCLY	prenylcysteine oxidase / farnesylcysteine lyase	EC:1.8.3.5 1.8.3.6	1	ko00900 Terpenoid backbone biosynthesis;
ENSMUST00000153723	K05906	PCYOX1, FCLY	prenylcysteine oxidase / farnesylcysteine lyase	EC:1.8.3.5 1.8.3.6	1	ko00900 Terpenoid backbone biosynthesis;
ENSMUST00000131500	K05906	PCYOX1, FCLY	prenylcysteine oxidase / farnesylcysteine lyase	EC:1.8.3.5 1.8.3.6	1	ko00900 Terpenoid backbone biosynthesis;
ENSMUST00000113383	K16362	FLRT	leucine-rich repeat transmembrane protein FLRT	--
ENSMUST00000020099	K02087	CDK1, CDC2	cyclin-dependent kinase 1	EC:2.7.11.22 2.7.11.23	8	ko04110 Cell cycle;ko04114 Oocyte meiosis;ko04115 p53 signaling pathway;ko04540 Gap junction;ko04914 Progesterone-mediated oocyte maturation;ko05168 Herpes simplex infection;ko05169 Epstein-Barr virus infection;ko05203 Viral carcinogenesis;
ENSMUST00000119827	K02087	CDK1, CDC2	cyclin-dependent kinase 1	EC:2.7.11.22 2.7.11.23	8	ko04110 Cell cycle;ko04114 Oocyte meiosis;ko04115 p53 signaling pathway;ko04540 Gap junction;ko04914 Progesterone-mediated oocyte maturation;ko05168 Herpes simplex infection;ko05169 Epstein-Barr virus infection;ko05203 Viral carcinogenesis;
ENSMUST00000152448	K02087	CDK1, CDC2	cyclin-dependent kinase 1	EC:2.7.11.22 2.7.11.23	8	ko04110 Cell cycle;ko04114 Oocyte meiosis;ko04115 p53 signaling pathway;ko04540 Gap junction;ko04914 Progesterone-mediated oocyte maturation;ko05168 Herpes simplex infection;ko05169 Epstein-Barr virus infection;ko05203 Viral carcinogenesis;
ENSMUST00000099926	K04257	OLFR	olfactory receptor	--	1	ko04740 Olfactory transduction;
ENSMUST00000059244	K04257	OLFR	olfactory receptor	--	1	ko04740 Olfactory transduction;
ENSMUST00000070991	K08474	TAS2R	taste receptor type 2	--	1	ko04742 Taste transduction;
ENSMUST00000026383	K08470	OA1, GPR143	Ocular albinism type 1 protein	--
ENSMUST00000101461	K04257	OLFR	olfactory receptor	--	1	ko04740 Olfactory transduction;
ENSMUST00000166156	K04991	PKD2L2	polycystin 2L2	--
ENSMUST00000014647	K04991	PKD2L2	polycystin 2L2	--
ENSMUST00000075851	K04257	OLFR	olfactory receptor	--	1	ko04740 Olfactory transduction;
ENSMUST00000089490	K04257	OLFR	olfactory receptor	--	1	ko04740 Olfactory transduction;
ENSMUST00000058296	K04257	OLFR	olfactory receptor	--	1	ko04740 Olfactory transduction;
ENSMUST00000050562	K10223	CH25H	cholesterol 25-hydroxylase	EC:1.14.99.38	1	ko00120 Primary bile acid biosynthesis;
ENSMUST00000095955	K04257	OLFR	olfactory receptor	--	1	ko04740 Olfactory transduction;
ENSMUST00000080634	K04257	OLFR	olfactory receptor	--	1	ko04740 Olfactory transduction;
ENSMUST00000072014	K09228	KRAB	KRAB domain-containing zinc finger protein	--
ENSMUST00000179554	K10420	DYNLT	dynein light chain Tctex-type 1	--
ENSMUST00000071267	K11489	PCGF5	polycomb group RING finger protein 5	--
ENSMUST00000062389	K11489	PCGF5	polycomb group RING finger protein 5	--
ENSMUST00000098669	K06499	CEACAM	carcinoembryonic antigen-related cell adhesion molecule	--
ENSMUST00000098666	K06499	CEACAM	carcinoembryonic antigen-related cell adhesion molecule	--
ENSMUST00000098668	K06499	CEACAM	carcinoembryonic antigen-related cell adhesion molecule	--
ENSMUST00000054128	K07596	DSG1	desmoglein 1	--	1	ko05150 Staphylococcus aureus infection;
ENSMUST00000140474	K00486	KMO	kynurenine 3-monooxygenase	EC:1.14.13.9	1	ko00380 Tryptophan metabolism;
ENSMUST00000040250	K00486	KMO	kynurenine 3-monooxygenase	EC:1.14.13.9	1	ko00380 Tryptophan metabolism;
ENSMUST00000097458	K00486	KMO	kynurenine 3-monooxygenase	EC:1.14.13.9	1	ko00380 Tryptophan metabolism;
ENSMUST00000126126	K17574	PPP1R35	protein phosphatase 1 regulatory subunit 35	--
ENSMUST00000031739	K17574	PPP1R35	protein phosphatase 1 regulatory subunit 35	--
ENSMUST00000044380	K09387	FOXA1, HNF3A	forkhead box protein A1, hepatocyte nuclear factor 3-alpha	--
ENSMUST00000154051	K01530	E3.6.3.1	phospholipid-translocating ATPase	EC:3.6.3.1
ENSMUST00000033480	K01530	E3.6.3.1	phospholipid-translocating ATPase	EC:3.6.3.1
ENSMUST00000101527	K01530	E3.6.3.1	phospholipid-translocating ATPase	EC:3.6.3.1
ENSMUST00000044795	K14300	NUP133	nuclear pore complex protein Nup133	--	1	ko03013 RNA transport;
ENSMUST00000059891	K04257	OLFR	olfactory receptor	--	1	ko04740 Olfactory transduction;
ENSMUST00000049064	K07838	RAP2B	Ras-related protein Rap-2B	--
ENSMUST00000070575	K08959	CSNK1D	casein kinase 1, delta	EC:2.7.11.1	4	ko04340 Hedgehog signaling pathway;ko04390 Hippo signaling pathway;ko04540 Gap junction;ko04710 Circadian rhythm;
ENSMUST00000018274	K08959	CSNK1D	casein kinase 1, delta	EC:2.7.11.1	4	ko04340 Hedgehog signaling pathway;ko04390 Hippo signaling pathway;ko04540 Gap junction;ko04710 Circadian rhythm;
ENSMUST00000154483	K08959	CSNK1D	casein kinase 1, delta	EC:2.7.11.1	4	ko04340 Hedgehog signaling pathway;ko04390 Hippo signaling pathway;ko04540 Gap junction;ko04710 Circadian rhythm;
ENSMUST00000146837	K08959	CSNK1D	casein kinase 1, delta	EC:2.7.11.1	4	ko04340 Hedgehog signaling pathway;ko04390 Hippo signaling pathway;ko04540 Gap junction;ko04710 Circadian rhythm;
ENSMUST00000156904	K00922	PIK3C	phosphatidylinositol-4,5-bisphosphate 3-kinase	EC:2.7.1.153	56	ko00562 Inositol phosphate metabolism;ko04012 ErbB signaling pathway;ko04014 Ras signaling pathway;ko04062 Chemokine signaling pathway;ko04066 HIF-1 signaling pathway;ko04070 Phosphatidylinositol signaling system;ko04150 mTOR signaling pathway;ko04151 PI3K-Akt signaling pathway;ko04210 Apoptosis;ko04370 VEGF signaling pathway;ko04380 Osteoclast differentiation;ko04510 Focal adhesion;ko04620 Toll-…
ENSMUST00000053215	K00922	PIK3C	phosphatidylinositol-4,5-bisphosphate 3-kinase	EC:2.7.1.153	56	ko00562 Inositol phosphate metabolism;ko04012 ErbB signaling pathway;ko04014 Ras signaling pathway;ko04062 Chemokine signaling pathway;ko04066 HIF-1 signaling pathway;ko04070 Phosphatidylinositol signaling system;ko04150 mTOR signaling pathway;ko04151 PI3K-Akt signaling pathway;ko04210 Apoptosis;ko04370 VEGF signaling pathway;ko04380 Osteoclast differentiation;ko04510 Focal adhesion;ko04620 Toll-…
ENSMUST00000085469	K00922	PIK3C	phosphatidylinositol-4,5-bisphosphate 3-kinase	EC:2.7.1.153	56	ko00562 Inositol phosphate metabolism;ko04012 ErbB signaling pathway;ko04014 Ras signaling pathway;ko04062 Chemokine signaling pathway;ko04066 HIF-1 signaling pathway;ko04070 Phosphatidylinositol signaling system;ko04150 mTOR signaling pathway;ko04151 PI3K-Akt signaling pathway;ko04210 Apoptosis;ko04370 VEGF signaling pathway;ko04380 Osteoclast differentiation;ko04510 Focal adhesion;ko04620 Toll-…
ENSMUST00000163193	K01942	HLCS	biotin--protein ligase	EC:6.3.4.9 6.3.4.10 6.3.4.11 6.3.4.15	1	ko00780 Biotin metabolism;
ENSMUST00000099512	K01942	HLCS	biotin--protein ligase	EC:6.3.4.9 6.3.4.10 6.3.4.11 6.3.4.15	1	ko00780 Biotin metabolism;
ENSMUST00000163812	K16732	PRC1	protein regulator of cytokinesis 1	--
ENSMUST00000047558	K16732	PRC1	protein regulator of cytokinesis 1	--
ENSMUST00000174199	K16732	PRC1	protein regulator of cytokinesis 1	--
ENSMUST00000173824	K16732	PRC1	protein regulator of cytokinesis 1	--
ENSMUST00000174172	K16732	PRC1	protein regulator of cytokinesis 1	--
ENSMUST00000173170	K16732	PRC1	protein regulator of cytokinesis 1	--
ENSMUST00000174051	K16732	PRC1	protein regulator of cytokinesis 1	--
ENSMUST00000172781	K16732	PRC1	protein regulator of cytokinesis 1	--
ENSMUST00000174111	K16732	PRC1	protein regulator of cytokinesis 1	--
ENSMUST00000174599	K16732	PRC1	protein regulator of cytokinesis 1	--
ENSMUST00000024620	K07179	RIOK2	RIO kinase 2	EC:2.7.11.1	1	ko03008 Ribosome biogenesis in eukaryotes;
ENSMUST00000034966	K02930	RP-L4e, RPL4	large subunit ribosomal protein L4e	--	1	ko03010 Ribosome;
ENSMUST00000065494	K08124	OMD	osteomodulin	--
ENSMUST00000015719	K02153	ATPeVH, ATP6H	V-type H+-transporting ATPase subunit H	EC:3.6.3.14	7	ko00190 Oxidative phosphorylation;ko04145 Phagosome;ko04721 Synaptic vesicle cycle;ko04966 Collecting duct acid secretion;ko05110 Vibrio cholerae infection;ko05120 Epithelial cell signaling in Helicobacter pylori infection;ko05323 Rheumatoid arthritis;
ENSMUST00000167352	K02153	ATPeVH, ATP6H	V-type H+-transporting ATPase subunit H	EC:3.6.3.14	7	ko00190 Oxidative phosphorylation;ko04145 Phagosome;ko04721 Synaptic vesicle cycle;ko04966 Collecting duct acid secretion;ko05110 Vibrio cholerae infection;ko05120 Epithelial cell signaling in Helicobacter pylori infection;ko05323 Rheumatoid arthritis;
ENSMUST00000166972	K11824	AP2A	AP-2 complex subunit alpha	--	4	ko04144 Endocytosis;ko04721 Synaptic vesicle cycle;ko04961 Endocrine and other factor-regulated calcium reabsorption;ko05016 Huntington's disease;
ENSMUST00000107857	K11824	AP2A	AP-2 complex subunit alpha	--	4	ko04144 Endocytosis;ko04721 Synaptic vesicle cycle;ko04961 Endocrine and other factor-regulated calcium reabsorption;ko05016 Huntington's disease;
ENSMUST00000165890	K11824	AP2A	AP-2 complex subunit alpha	--	4	ko04144 Endocytosis;ko04721 Synaptic vesicle cycle;ko04961 Endocrine and other factor-regulated calcium reabsorption;ko05016 Huntington's disease;
ENSMUST00000164575	K11824	AP2A	AP-2 complex subunit alpha	--	4	ko04144 Endocytosis;ko04721 Synaptic vesicle cycle;ko04961 Endocrine and other factor-regulated calcium reabsorption;ko05016 Huntington's disease;
ENSMUST00000167930	K11824	AP2A	AP-2 complex subunit alpha	--	4	ko04144 Endocytosis;ko04721 Synaptic vesicle cycle;ko04961 Endocrine and other factor-regulated calcium reabsorption;ko05016 Huntington's disease;
ENSMUST00000085399	K11824	AP2A	AP-2 complex subunit alpha	--	4	ko04144 Endocytosis;ko04721 Synaptic vesicle cycle;ko04961 Endocrine and other factor-regulated calcium reabsorption;ko05016 Huntington's disease;
ENSMUST00000085299	K04512	DAAM	dishevelled associated activator of morphogenesis	--	1	ko04310 Wnt signaling pathway;
ENSMUST00000047393	K05422	CTF1, CT1	cardiotrophin 1	--	2	ko04060 Cytokine-cytokine receptor interaction;ko04630 Jak-STAT signaling pathway;
ENSMUST00000057569	K04296	LTB4R1	leukotriene B4 receptor 1	--	1	ko04080 Neuroactive ligand-receptor interaction;
ENSMUST00000054364	K04257	OLFR	olfactory receptor	--	1	ko04740 Olfactory transduction;
ENSMUST00000004232	K13951	ADH1_7	alcohol dehydrogenase 1/7	EC:1.1.1.1	7	ko00010 Glycolysis / Gluconeogenesis;ko00071 Fatty acid degradation;ko00350 Tyrosine metabolism;ko00830 Retinol metabolism;ko00980 Metabolism of xenobiotics by cytochrome P450;ko00982 Drug metabolism - cytochrome P450;ko05204 Chemical carcinogenesis;
ENSMUST00000159159	K13951	ADH1_7	alcohol dehydrogenase 1/7	EC:1.1.1.1	7	ko00010 Glycolysis / Gluconeogenesis;ko00071 Fatty acid degradation;ko00350 Tyrosine metabolism;ko00830 Retinol metabolism;ko00980 Metabolism of xenobiotics by cytochrome P450;ko00982 Drug metabolism - cytochrome P450;ko05204 Chemical carcinogenesis;
ENSMUST00000041733	K03128	TAF2	transcription initiation factor TFIID subunit 2	--	1	ko03022 Basal transcription factors;
ENSMUST00000149243	K02906	RP-L3, MRPL3, rplC	large subunit ribosomal protein L3	--	1	ko03010 Ribosome;
ENSMUST00000035177	K02906	RP-L3, MRPL3, rplC	large subunit ribosomal protein L3	--	1	ko03010 Ribosome;
ENSMUST00000190492	K02906	RP-L3, MRPL3, rplC	large subunit ribosomal protein L3	--	1	ko03010 Ribosome;
ENSMUST00000131655	K02906	RP-L3, MRPL3, rplC	large subunit ribosomal protein L3	--	1	ko03010 Ribosome;
ENSMUST00000142424	K02906	RP-L3, MRPL3, rplC	large subunit ribosomal protein L3	--	1	ko03010 Ribosome;
ENSMUST00000044094	K00070	HSD3B	3beta-hydroxy-delta5-steroid dehydrogenase / steroid delta-isomerase	EC:1.1.1.145 5.3.3.1	2	ko00140 Steroid hormone biosynthesis;ko04913 Ovarian steroidogenesis;
ENSMUST00000099616	K04257	OLFR	olfactory receptor	--	1	ko04740 Olfactory transduction;
ENSMUST00000019283	K01858	E5.5.1.4, INO1	myo-inositol-1-phosphate synthase	EC:5.5.1.4	2	ko00521 Streptomycin biosynthesis;ko00562 Inositol phosphate metabolism;
ENSMUST00000023726	K00704	LALBA	alpha-lactalbumin	EC:2.4.1.22	1	ko00052 Galactose metabolism;
ENSMUST00000004156	K04419	MAP3K11, MLK3	mitogen-activated protein kinase kinase kinase 11	EC:2.7.11.25	2	ko04010 MAPK signaling pathway;ko04932 Non-alcoholic fatty liver disease (NAFLD);
ENSMUST00000085901	K08825	DYRK	dual-specificity tyrosine-(Y)-phosphorylation regulated kinase	EC:2.7.12.1
ENSMUST00000172761	K08825	DYRK	dual-specificity tyrosine-(Y)-phosphorylation regulated kinase	EC:2.7.12.1
ENSMUST00000172467	K08825	DYRK	dual-specificity tyrosine-(Y)-phosphorylation regulated kinase	EC:2.7.12.1
ENSMUST00000173223	K08825	DYRK	dual-specificity tyrosine-(Y)-phosphorylation regulated kinase	EC:2.7.12.1
ENSMUST00000053919	K04257	OLFR	olfactory receptor	--	1	ko04740 Olfactory transduction;
ENSMUST00000078171	K04257	OLFR	olfactory receptor	--	1	ko04740 Olfactory transduction;
ENSMUST00000071425	K04257	OLFR	olfactory receptor	--	1	ko04740 Olfactory transduction;
ENSMUST00000146390	K04218	SSTR2	somatostatin receptor 2	--	2	ko04080 Neuroactive ligand-receptor interaction;ko04971 Gastric acid secretion;
ENSMUST00000106630	K04218	SSTR2	somatostatin receptor 2	--	2	ko04080 Neuroactive ligand-receptor interaction;ko04971 Gastric acid secretion;
ENSMUST00000067591	K04218	SSTR2	somatostatin receptor 2	--	2	ko04080 Neuroactive ligand-receptor interaction;ko04971 Gastric acid secretion;
ENSMUST00000072993	K04257	OLFR	olfactory receptor	--	1	ko04740 Olfactory transduction;
ENSMUST00000043484	K17338	REEP1_2_3_4	receptor expression-enhancing protein 1/2/3/4	--
ENSMUST00000114729	K07529	DPYSL5, CRAM	dihydropyrimidinase-like 5	--	1	ko04360 Axon guidance;
ENSMUST00000088081	K07529	DPYSL5, CRAM	dihydropyrimidinase-like 5	--	1	ko04360 Axon guidance;
ENSMUST00000101442	K07529	DPYSL5, CRAM	dihydropyrimidinase-like 5	--	1	ko04360 Axon guidance;
ENSMUST00000015578	K01362	E3.4.21.-
ENSMUST00000077353	K01749	hemC, HMBS	hydroxymethylbilane synthase	EC:2.5.1.61	1	ko00860 Porphyrin and chlorophyll metabolism;
ENSMUST00000097558	K01749	hemC, HMBS	hydroxymethylbilane synthase	EC:2.5.1.61	1	ko00860 Porphyrin and chlorophyll metabolism;
ENSMUST00000020959	K03469	E3.1.26.4A, RNASEH1, rnhA	ribonuclease HI	EC:3.1.26.4	1	ko03030 DNA replication;
ENSMUST00000063031	K04257	OLFR	olfactory receptor	--	1	ko04740 Olfactory transduction;
ENSMUST00000099925	K04257	OLFR	olfactory receptor	--	1	ko04740 Olfactory transduction;
ENSMUST00000051982	K04257	OLFR	olfactory receptor	--	1	ko04740 Olfactory transduction;
ENSMUST00000022142	K12807	NAIP, BIRC1	baculoviral IAP repeat-containing protein 1	--	2	ko04621 NOD-like receptor signaling pathway;ko05134 Legionellosis;
ENSMUST00000074733	K16939	SEPT6_8_11	septin 6/8/11	--	1	ko05100 Bacterial invasion of epithelial cells;
ENSMUST00000111542	K04257	OLFR	olfactory receptor	--	1	ko04740 Olfactory transduction;
ENSMUST00000034443	K06809	CDH15, CDH3, CDH14	cadherin 15, M-cadherin	--	1	ko04514 Cell adhesion molecules (CAMs);
ENSMUST00000071259	K04257	OLFR	olfactory receptor	--	1	ko04740 Olfactory transduction;
ENSMUST00000043938	K15370	PLCL2	inactive phospholipase C-like protein 2	--
ENSMUST00000025471	K05490	IL17B, CX1	interleukin 17B	--	1	ko04060 Cytokine-cytokine receptor interaction;
ENSMUST00000049355	K06855	MAPK4_6	mitogen-activated protein kinase 4/6	EC:2.7.11.24
ENSMUST00000168937	K06855	MAPK4_6	mitogen-activated protein kinase 4/6	EC:2.7.11.24
ENSMUST00000079620	K04257	OLFR	olfactory receptor	--	1	ko04740 Olfactory transduction;
ENSMUST00000167899	K09558	BAG4	BCL2-associated athanogene 4	--	1	ko04668 TNF signaling pathway;
ENSMUST00000022665	K07868	RHOBTB1_2	Rho-related BTB domain-containing protein 1/2	--	1	ko04120 Ubiquitin mediated proteolysis;
ENSMUST00000062124	K04257	OLFR	olfactory receptor	--	1	ko04740 Olfactory transduction;
ENSMUST00000071949	K08366	CNO	cappuccino	--
ENSMUST00000044405	K04273	LPAR6, P2RY5	lysophosphatidic acid receptor 6	--	2	ko04080 Neuroactive ligand-receptor interaction;ko04151 PI3K-Akt signaling pathway;
ENSMUST00000179862	K04370	MP1, MAP2K1IP1	mitogen-activated protein kinase kinase 1 interacting protein 1	--	1	ko04010 MAPK signaling pathway;
ENSMUST00000030432	K01640	E4.1.3.4, HMGCL, hmgL	hydroxymethylglutaryl-CoA lyase	EC:4.1.3.4	5	ko00072 Synthesis and degradation of ketone bodies;ko00280 Valine, leucine and isoleucine degradation;ko00281 Geraniol degradation;ko00650 Butanoate metabolism;ko04146 Peroxisome;
ENSMUST00000014578	K01315	PLG	plasminogen	EC:3.4.21.7	4	ko04080 Neuroactive ligand-receptor interaction;ko04610 Complement and coagulation cascades;ko05150 Staphylococcus aureus infection;ko05164 Influenza A;
ENSMUST00000122202	K11091	SNRPA	U1 small nuclear ribonucleoprotein A	--	1	ko03040 Spliceosome;
ENSMUST00000080356	K11091	SNRPA	U1 small nuclear ribonucleoprotein A	--	1	ko03040 Spliceosome;
ENSMUST00000126211	K11091	SNRPA	U1 small nuclear ribonucleoprotein A	--	1	ko03040 Spliceosome;
ENSMUST00000141378	K11091	SNRPA	U1 small nuclear ribonucleoprotein A	--	1	ko03040 Spliceosome;
ENSMUST00000163311	K11091	SNRPA	U1 small nuclear ribonucleoprotein A	--	1	ko03040 Spliceosome;
ENSMUST00000002298	K17504	PPM1J, PP2CZ	protein phosphatase 1J	EC:3.1.3.16
ENSMUST00000086482	K04257	OLFR	olfactory receptor	--	1	ko04740 Olfactory transduction;
ENSMUST00000002397	K00364	E1.7.1.7, guaC	GMP reductase	EC:1.7.1.7	1	ko00230 Purine metabolism;
ENSMUST00000099614	K04257	OLFR	olfactory receptor	--	1	ko04740 Olfactory transduction;
ENSMUST00000103193	K01519	ITPA	inosine triphosphate pyrophosphatase	EC:3.6.1.19	3	ko00230 Purine metabolism;ko00240 Pyrimidine metabolism;ko00983 Drug metabolism - other enzymes;
ENSMUST00000064762	K10429	MAP1	microtubule-associated protein 1	--
ENSMUST00000025912	K05858	PLCB	phosphatidylinositol phospholipase C, beta	EC:3.1.4.11	30	ko00562 Inositol phosphate metabolism;ko04020 Calcium signaling pathway;ko04062 Chemokine signaling pathway;ko04070 Phosphatidylinositol signaling system;ko04270 Vascular smooth muscle contraction;ko04310 Wnt signaling pathway;ko04540 Gap junction;ko04713 Circadian entrainment;ko04720 Long-term potentiation;ko04723 Retrograde endocannabinoid signaling;ko04724 Glutamatergic synapse;ko04725 Choline…
ENSMUST00000052254	K04257	OLFR	olfactory receptor	--	1	ko04740 Olfactory transduction;
ENSMUST00000177881	K15273	SLC35A4	solute carrier family 35 (probable UDP-sugar transporter), member A4	--
ENSMUST00000056773	K16488	SDCCAG8	serologically defined colon cancer antigen 8	--
ENSMUST00000027785	K16488	SDCCAG8	serologically defined colon cancer antigen 8	--
ENSMUST00000123409	K16488	SDCCAG8	serologically defined colon cancer antigen 8	--
ENSMUST00000055305	K09228	KRAB	KRAB domain-containing zinc finger protein	--
ENSMUST00000077136	K10068	SFTPD, SFTP4	pulmonary surfactant-associated protein D	--	1	ko04145 Phagosome;
ENSMUST00000052300	K04257	OLFR	olfactory receptor	--	1	ko04740 Olfactory transduction;
ENSMUST00000102889	K11886	ECM29	proteasome component ECM29	--
ENSMUST00000055822	K11886	ECM29	proteasome component ECM29	--
ENSMUST00000144512	K11886	ECM29	proteasome component ECM29	--
ENSMUST00000149301	K11886	ECM29	proteasome component ECM29	--
ENSMUST00000107557	K11886	ECM29	proteasome component ECM29	--
ENSMUST00000134848	K11886	ECM29	proteasome component ECM29	--
ENSMUST00000118771	K12602	WDR61, REC14, SKI8	WD repeat-containing protein 61	--	1	ko03018 RNA degradation;
ENSMUST00000130368	K12602	WDR61, REC14, SKI8	WD repeat-containing protein 61	--	1	ko03018 RNA degradation;
ENSMUST00000051822	K12602	WDR61, REC14, SKI8	WD repeat-containing protein 61	--	1	ko03018 RNA degradation;
ENSMUST00000121204	K12602	WDR61, REC14, SKI8	WD repeat-containing protein 61	--	1	ko03018 RNA degradation;
ENSMUST00000127451	K12602	WDR61, REC14, SKI8	WD repeat-containing protein 61	--	1	ko03018 RNA degradation;
ENSMUST00000028663	K09048	CREB3	cyclic AMP-responsive element-binding protein 3	--	16	ko04151 PI3K-Akt signaling pathway;ko04668 TNF signaling pathway;ko04725 Cholinergic synapse;ko04728 Dopaminergic synapse;ko04911 Insulin secretion;ko04915 Estrogen signaling pathway;ko04916 Melanogenesis;ko04918 Thyroid hormone synthesis;ko04962 Vasopressin-regulated water reabsorption;ko05016 Huntington's disease;ko05030 Cocaine addiction;ko05031 Amphetamine addiction;ko05034 Alcoholism;ko05161…
ENSMUST00000031003	K04354	PPP2R2	serine/threonine-protein phosphatase 2A regulatory subunit B	--	9	ko03015 mRNA surveillance pathway;ko04111 Cell cycle - yeast;ko04151 PI3K-Akt signaling pathway;ko04390 Hippo signaling pathway;ko04391 Hippo signaling pathway - fly;ko04530 Tight junction;ko04728 Dopaminergic synapse;ko05142 Chagas disease (American trypanosomiasis);ko05160 Hepatitis C;
ENSMUST00000075477	K12959	CAV3	caveolin 3	--	4	ko04144 Endocytosis;ko04510 Focal adhesion;ko05100 Bacterial invasion of epithelial cells;ko05205 Proteoglycans in cancer;
ENSMUST00000038404	K10861	UDG2, CCNO	uracil-DNA glycosylase 2	EC:3.2.2.-
ENSMUST00000009036	K15041	VDAC3	voltage-dependent anion channel protein 3	--	6	ko04020 Calcium signaling pathway;ko05012 Parkinson's disease;ko05016 Huntington's disease;ko05161 Hepatitis B;ko05166 HTLV-I infection;ko05203 Viral carcinogenesis;
ENSMUST00000179233	K15041	VDAC3	voltage-dependent anion channel protein 3	--	6	ko04020 Calcium signaling pathway;ko05012 Parkinson's disease;ko05016 Huntington's disease;ko05161 Hepatitis B;ko05166 HTLV-I infection;ko05203 Viral carcinogenesis;
ENSMUST00000059589	K16659	RTN4R, NGR	reticulon-4 receptor	--
ENSMUST00000032622	K09228	KRAB	KRAB domain-containing zinc finger protein	--
ENSMUST00000022226	K12736	PPWD1	peptidylprolyl isomerase domain and WD repeat-containing protein 1	EC:5.2.1.8
ENSMUST00000045540	K04699	SOCS7, NAP4	suppressor of cytokine signaling 7	--	2	ko04630 Jak-STAT signaling pathway;ko04917 Prolactin signaling pathway;
ENSMUST00000076316	K13736	ARHGAP10	Rho GTPase-activating protein 10	--	1	ko05100 Bacterial invasion of epithelial cells;
ENSMUST00000098210	K04257	OLFR	olfactory receptor	--	1	ko04740 Olfactory transduction;
ENSMUST00000101351	K09083	ATOH1_7	atonal protein 1/7	--
ENSMUST00000027499	K02561	BOK	BCL2-related ovarian killer protein	--
ENSMUST00000188394	K02561	BOK	BCL2-related ovarian killer protein	--
ENSMUST00000037141	K11431	SETD7	histone-lysine N-methyltransferase SETD7	EC:2.1.1.43	1	ko00310 Lysine degradation;
ENSMUST00000040361	K02153	ATPeVH, ATP6H	V-type H+-transporting ATPase subunit H	EC:3.6.3.14	7	ko00190 Oxidative phosphorylation;ko04145 Phagosome;ko04721 Synaptic vesicle cycle;ko04966 Collecting duct acid secretion;ko05110 Vibrio cholerae infection;ko05120 Epithelial cell signaling in Helicobacter pylori infection;ko05323 Rheumatoid arthritis;
ENSMUST00000029462	K10182	TBX15, TBX14	T-box protein 15	--
ENSMUST00000017443	K08707	DNTTIP1	deoxynucleotidyltransferase terminal-interacting protein 1	--
ENSMUST00000109326	K08707	DNTTIP1	deoxynucleotidyltransferase terminal-interacting protein 1	--
ENSMUST00000109327	K08707	DNTTIP1	deoxynucleotidyltransferase terminal-interacting protein 1	--
ENSMUST00000073320	K04257	OLFR	olfactory receptor	--	1	ko04740 Olfactory transduction;
ENSMUST00000070635	K06273	ZYX	zyxin	--	1	ko04510 Focal adhesion;
ENSMUST00000164375	K06273	ZYX	zyxin	--	1	ko04510 Focal adhesion;
ENSMUST00000032825	K17253	MFGE8	lactadherin	--
ENSMUST00000107409	K17253	MFGE8	lactadherin	--
ENSMUST00000099784	K04257	OLFR	olfactory receptor	--	1	ko04740 Olfactory transduction;
ENSMUST00000015171	K01132	GALNS	N-acetylgalactosamine-6-sulfatase	EC:3.1.6.4	2	ko00531 Glycosaminoglycan degradation;ko04142 Lysosome;
ENSMUST00000033938	K02330	POLB	DNA polymerase beta	EC:2.7.7.7	3	ko03410 Base excision repair;ko05166 HTLV-I infection;ko05203 Viral carcinogenesis;
ENSMUST00000046038	K15113	SLC25A28_37, MFRN	solute carrier family 25 (mitochondrial iron transporter), member 28/37	--
ENSMUST00000111004	K04257	OLFR	olfactory receptor	--	1	ko04740 Olfactory transduction;
ENSMUST00000082006	K04257	OLFR	olfactory receptor	--	1	ko04740 Olfactory transduction;
ENSMUST00000028360	K05483	IL1F5	interleukin 1 family, member 5 (delta)	--
ENSMUST00000123053	K05483	IL1F5	interleukin 1 family, member 5 (delta)	--
ENSMUST00000114490	K05483	IL1F5	interleukin 1 family, member 5 (delta)	--
ENSMUST00000147885	K05483	IL1F5	interleukin 1 family, member 5 (delta)	--
ENSMUST00000168941	K05483	IL1F5	interleukin 1 family, member 5 (delta)	--
ENSMUST00000024727	K12860	CDC5L, CDC5, CEF1	pre-mRNA-splicing factor CDC5/CEF1	--	1	ko03040 Spliceosome;
ENSMUST00000120222	K09228	KRAB	KRAB domain-containing zinc finger protein	--
ENSMUST00000088763	K09228	KRAB	KRAB domain-containing zinc finger protein	--
ENSMUST00000167740	K09228	KRAB	KRAB domain-containing zinc finger protein	--
ENSMUST00000066277	K00128	E1.2.1.3	aldehyde dehydrogenase (NAD+)	EC:1.2.1.3	15	ko00010 Glycolysis / Gluconeogenesis;ko00040 Pentose and glucuronate interconversions;ko00053 Ascorbate and aldarate metabolism;ko00071 Fatty acid degradation;ko00280 Valine, leucine and isoleucine degradation;ko00310 Lysine degradation;ko00330 Arginine and proline metabolism;ko00340 Histidine metabolism;ko00380 Tryptophan metabolism;ko00410 beta-Alanine metabolism;ko00561 Glycerolipid metabolism…
ENSMUST00000074127	K00128	E1.2.1.3	aldehyde dehydrogenase (NAD+)	EC:1.2.1.3	15	ko00010 Glycolysis / Gluconeogenesis;ko00040 Pentose and glucuronate interconversions;ko00053 Ascorbate and aldarate metabolism;ko00071 Fatty acid degradation;ko00280 Valine, leucine and isoleucine degradation;ko00310 Lysine degradation;ko00330 Arginine and proline metabolism;ko00340 Histidine metabolism;ko00380 Tryptophan metabolism;ko00410 beta-Alanine metabolism;ko00561 Glycerolipid metabolism…
ENSMUST00000108715	K00128	E1.2.1.3	aldehyde dehydrogenase (NAD+)	EC:1.2.1.3	15	ko00010 Glycolysis / Gluconeogenesis;ko00040 Pentose and glucuronate interconversions;ko00053 Ascorbate and aldarate metabolism;ko00071 Fatty acid degradation;ko00280 Valine, leucine and isoleucine degradation;ko00310 Lysine degradation;ko00330 Arginine and proline metabolism;ko00340 Histidine metabolism;ko00380 Tryptophan metabolism;ko00410 beta-Alanine metabolism;ko00561 Glycerolipid metabolism…
ENSMUST00000000058	K12958	CAV2	caveolin 2	--	4	ko04144 Endocytosis;ko04510 Focal adhesion;ko05100 Bacterial invasion of epithelial cells;ko05205 Proteoglycans in cancer;
ENSMUST00000115459	K12958	CAV2	caveolin 2	--	4	ko04144 Endocytosis;ko04510 Focal adhesion;ko05100 Bacterial invasion of epithelial cells;ko05205 Proteoglycans in cancer;
ENSMUST00000115462	K12958	CAV2	caveolin 2	--	4	ko04144 Endocytosis;ko04510 Focal adhesion;ko05100 Bacterial invasion of epithelial cells;ko05205 Proteoglycans in cancer;
ENSMUST00000075190	K06803	CDH11	cadherin 11, type 2, OB-cadherin	--
ENSMUST00000076521	K10154	IRF6	interferon regulatory factor 6	--
ENSMUST00000041646	K05840	DRD5	dopamine receptor D5	--	3	ko04020 Calcium signaling pathway;ko04080 Neuroactive ligand-receptor interaction;ko04728 Dopaminergic synapse;
ENSMUST00000164667	K03454	SLC25A46	solute carrier family 25, member 46	--
ENSMUST00000047450	K09047	CREB5, CREBPA	cyclic AMP-responsive element-binding protein 5	--	15	ko04151 PI3K-Akt signaling pathway;ko04668 TNF signaling pathway;ko04725 Cholinergic synapse;ko04728 Dopaminergic synapse;ko04911 Insulin secretion;ko04915 Estrogen signaling pathway;ko04918 Thyroid hormone synthesis;ko04962 Vasopressin-regulated water reabsorption;ko05016 Huntington's disease;ko05030 Cocaine addiction;ko05031 Amphetamine addiction;ko05034 Alcoholism;ko05161 Hepatitis B;ko05203 V…
ENSMUST00000062380	K04257	OLFR	olfactory receptor	--	1	ko04740 Olfactory transduction;
ENSMUST00000036564	K05139	IL22RA2	interleukin 22 receptor alpha 2	--	2	ko04060 Cytokine-cytokine receptor interaction;ko04630 Jak-STAT signaling pathway;
ENSMUST00000027267	K10864	PMS1	DNA mismatch repair protein PMS1	--
ENSMUST00000135246	K10864	PMS1	DNA mismatch repair protein PMS1	--
ENSMUST00000128337	K10864	PMS1	DNA mismatch repair protein PMS1	--
ENSMUST00000133358	K10864	PMS1	DNA mismatch repair protein PMS1	--
ENSMUST00000126590	K10864	PMS1	DNA mismatch repair protein PMS1	--
ENSMUST00000004076	K04605	GRM2_3	metabotropic glutamate receptor 2/3	--	3	ko04080 Neuroactive ligand-receptor interaction;ko04724 Glutamatergic synapse;ko05030 Cocaine addiction;
ENSMUST00000034150	K09593	GAB1	GRB2-associated-binding protein 1	--	6	ko04012 ErbB signaling pathway;ko04014 Ras signaling pathway;ko04722 Neurotrophin signaling pathway;ko05100 Bacterial invasion of epithelial cells;ko05205 Proteoglycans in cancer;ko05211 Renal cell carcinoma;
ENSMUST00000108945	K09228	KRAB	KRAB domain-containing zinc finger protein	--
ENSMUST00000059588	K01102	PDP	pyruvate dehydrogenase phosphatase	EC:3.1.3.43
ENSMUST00000088716	K11649	SMARCC	SWI/SNF related-matrix-associated actin-dependent regulator of chromatin subfamily C	--
ENSMUST00000029018	K12965	ZBP1, DAI	Z-DNA binding protein 1	--	1	ko04623 Cytosolic DNA-sensing pathway;
ENSMUST00000109116	K12965	ZBP1, DAI	Z-DNA binding protein 1	--	1	ko04623 Cytosolic DNA-sensing pathway;
ENSMUST00000079833	K09415	HSF2	heat shock transcription factor 2	--
ENSMUST00000179285	K11254	H4	histone H4	--	3	ko05034 Alcoholism;ko05203 Viral carcinogenesis;ko05322 Systemic lupus erythematosus;
ENSMUST00000025358	K13724	AQPEP	aminopeptidase Q	EC:3.4.11.-
ENSMUST00000020484	K00384	E1.8.1.9, trxB	thioredoxin reductase (NADPH)	EC:1.8.1.9	2	ko00240 Pyrimidine metabolism;ko00450 Selenocompound metabolism;
ENSMUST00000025053	K15187	MLLT1_3, ENL, AF9	YEATS domain-containing protein 1/3	--	1	ko05202 Transcriptional misregulation in cancer;
ENSMUST00000130320	K10293	FBXO7	F-box protein 7	--
ENSMUST00000001837	K10293	FBXO7	F-box protein 7	--
ENSMUST00000147168	K10293	FBXO7	F-box protein 7	--
ENSMUST00000120344	K10293	FBXO7	F-box protein 7	--
ENSMUST00000117597	K10293	FBXO7	F-box protein 7	--
ENSMUST00000099560	K14137	PTAR1	protein prenyltransferase alpha subunit repeat containing protein 1	--
ENSMUST00000105046	K09282	HMGA1	high mobility group AT-hook protein 1	--
ENSMUST00000058789	K04257	OLFR	olfactory receptor	--	1	ko04740 Olfactory transduction;
ENSMUST00000021314	K00671	E2.3.1.97, NMT	glycylpeptide N-tetradecanoyltransferase	EC:2.3.1.97
ENSMUST00000019192	K09541	CRYAA	crystallin, alpha A	--	1	ko04141 Protein processing in endoplasmic reticulum;
ENSMUST00000040043	K08791	LATS1_2, Wts	serine/threonine-protein kinase LATS1/2	EC:2.7.11.1	2	ko04390 Hippo signaling pathway;ko04391 Hippo signaling pathway - fly;
ENSMUST00000165952	K08791	LATS1_2, Wts	serine/threonine-protein kinase LATS1/2	EC:2.7.11.1	2	ko04390 Hippo signaling pathway;ko04391 Hippo signaling pathway - fly;
ENSMUST00000032239	K10059	CLEC4E	C-type lectin domain family 4 member E	--	1	ko05152 Tuberculosis;
ENSMUST00000177367	K10059	CLEC4E	C-type lectin domain family 4 member E	--	1	ko05152 Tuberculosis;
ENSMUST00000176096	K10059	CLEC4E	C-type lectin domain family 4 member E	--	1	ko05152 Tuberculosis;
ENSMUST00000057596	K04257	OLFR	olfactory receptor	--	1	ko04740 Olfactory transduction;
ENSMUST00000040489	K04981	TRPM6, CHAK2	transient receptor potential cation channel subfamily M member 6	EC:2.7.11.1	1	ko04978 Mineral absorption;
ENSMUST00000056919	K03097	CSNK2A	casein kinase II subunit alpha	EC:2.7.11.1	9	ko03008 Ribosome biogenesis in eukaryotes;ko04064 NF-kappa B signaling pathway;ko04310 Wnt signaling pathway;ko04520 Adherens junction;ko04530 Tight junction;ko04712 Circadian rhythm - plant;ko05162 Measles;ko05168 Herpes simplex infection;ko05169 Epstein-Barr virus infection;
ENSMUST00000076903	K04257	OLFR	olfactory receptor	--	1	ko04740 Olfactory transduction;
ENSMUST00000080898	K01611	speD, AMD1	S-adenosylmethionine decarboxylase	EC:4.1.1.50	2	ko00270 Cysteine and methionine metabolism;ko00330 Arginine and proline metabolism;
ENSMUST00000073014	K12741	HNRNPA1_3	heterogeneous nuclear ribonucleoprotein A1/A3	--	1	ko03040 Spliceosome;
ENSMUST00000185475	K04614	V1R	vomeronasal1 receptor	--
ENSMUST00000047783	K16550	RPGRIP1L	protein fantom	--
ENSMUST00000139113	K16550	RPGRIP1L	protein fantom	--
ENSMUST00000132757	K16550	RPGRIP1L	protein fantom	--
ENSMUST00000049948	K13051	iaaA, ASRGL1	beta-aspartyl-peptidase (threonine type)	EC:3.4.19.5
ENSMUST00000049743	K04257	OLFR	olfactory receptor	--	1	ko04740 Olfactory transduction;
ENSMUST00000167943	K14301	NUP107	nuclear pore complex protein Nup107	--	1	ko03013 RNA transport;
ENSMUST00000064848	K14301	NUP107	nuclear pore complex protein Nup107	--	1	ko03013 RNA transport;
ENSMUST00000117291	K13402	MTHFD1L	monofunctional C1-tetrahydrofolate synthase, mitochondrial	EC:6.3.4.3	1	ko00670 One carbon pool by folate;
ENSMUST00000043735	K13402	MTHFD1L	monofunctional C1-tetrahydrofolate synthase, mitochondrial	EC:6.3.4.3	1	ko00670 One carbon pool by folate;
ENSMUST00000120585	K13402	MTHFD1L	monofunctional C1-tetrahydrofolate synthase, mitochondrial	EC:6.3.4.3	1	ko00670 One carbon pool by folate;
ENSMUST00000059825	K16681	CRB	protein crumbs	--	2	ko04390 Hippo signaling pathway;ko04391 Hippo signaling pathway - fly;
ENSMUST00000118169	K14382	SLC5A2, SGLT2	solute carrier family 5 (sodium/glucose cotransporter), member 2	--
ENSMUST00000142841	K14382	SLC5A2, SGLT2	solute carrier family 5 (sodium/glucose cotransporter), member 2	--
ENSMUST00000137038	K14382	SLC5A2, SGLT2	solute carrier family 5 (sodium/glucose cotransporter), member 2	--
ENSMUST00000008004	K14778	DDX49, DBP8	ATP-dependent RNA helicase DDX49/DBP8	EC:3.6.4.13
ENSMUST00000104881	K04257	OLFR	olfactory receptor	--	1	ko04740 Olfactory transduction;
ENSMUST00000115716	K12494	PSD	PH and SEC7 domain-containing protein	--	1	ko04144 Endocytosis;
ENSMUST00000176873	K12494	PSD	PH and SEC7 domain-containing protein	--	1	ko04144 Endocytosis;
ENSMUST00000177432	K12494	PSD	PH and SEC7 domain-containing protein	--	1	ko04144 Endocytosis;
ENSMUST00000176472	K12494	PSD	PH and SEC7 domain-containing protein	--	1	ko04144 Endocytosis;
ENSMUST00000175734	K12494	PSD	PH and SEC7 domain-containing protein	--	1	ko04144 Endocytosis;
ENSMUST00000027405	K14612	SLC23A3, SVCT3	solute carrier family 23 (nucleobase transporter), member 3	--
ENSMUST00000050887	K08379	PROKR1	prokineticin receptor 1	--
ENSMUST00000036748	K14994	SLC38A7_8	solute carrier family 38 (sodium-coupled neutral amino acid transporter), member 7/8	--
ENSMUST00000133821	K14994	SLC38A7_8	solute carrier family 38 (sodium-coupled neutral amino acid transporter), member 7/8	--
ENSMUST00000138061	K14994	SLC38A7_8	solute carrier family 38 (sodium-coupled neutral amino acid transporter), member 7/8	--
ENSMUST00000132838	K14994	SLC38A7_8	solute carrier family 38 (sodium-coupled neutral amino acid transporter), member 7/8	--
ENSMUST00000166915	K11097	SNRPE, SME	small nuclear ribonucleoprotein E	--	1	ko03040 Spliceosome;
ENSMUST00000166291	K11097	SNRPE, SME	small nuclear ribonucleoprotein E	--	1	ko03040 Spliceosome;
ENSMUST00000164096	K11097	SNRPE, SME	small nuclear ribonucleoprotein E	--	1	ko03040 Spliceosome;
ENSMUST00000022580	K15106	SLC25A14_30	solute carrier family 25 (mitochondrial carrier), member 14/30	--
[truncated: 28,167 more rows]
