# Supplementary material for: Analysis of lncRNAs and mRNA Expression in the ZBTB1 Knockout Monoclonal EL4 Cell Line and Combined Analysis With miRNAs and circRNAs
Source: Front Cell Infect Microbiol. 2021 Dec 9;11:806290. doi: 10.3389/fcimb.2021.806290 (PMC8695857; doi:10.3389/fcimb.2021.806290)
Supplement: Supplementary Table 5 — KEGG enrichment list of differentially expressed lncRNA target genes (1) PathwayID: pathway ID; (2) Pathway: pathway name; (3) DEGs with pathway annotation: the number of genes in the differential analysis comparison group; (4) All genes with pathway annotation: the number of genes in the genetic background; (5) P value: this pathway enriches the P value; (6) Q value: this pathway enriches the Q value; (7) Genelist: this pathway enriches the list of differential genes; (8) KOlist: this pathway enriches the KO list of differential genes. [file Table_5.xls]

Pathway ID	Pathway	DEGs with pathway annotation (25)	All genes with pathway annotation (17443)	Pvalue	Qvalue	Genelist	KOlist	Pathwaylink
ko04672	Intestinal immune network for IgA production	1(4.00%)	85(0.49%)	6.546153e-03	0.036416936	ENSMUST00000168910,	K04184,	http://www.kegg.jp/kegg-bin/show_pathway?scale=1.0&query=&map=ko04672&use=reference&multi_query=K04184+%0D%0A
ko04062	Chemokine signaling pathway	3(12.00%)	515(2.95%)	5.804100e-03	0.036416936	ENSMUST00000005066,ENSMUST00000096224,ENSMUST00000168910,	K04368,K08046,K04184,	http://www.kegg.jp/kegg-bin/show_pathway?scale=1.0&query=&map=ko04062&use=reference&multi_query=K04368+%0D%0AK08046+%0D%0AK04184+%0D%0A
ko04320	Dorso-ventral axis formation	1(4.00%)	73(0.42%)	4.869709e-03	0.035061907	ENSMUST00000005066,	K04368,	http://www.kegg.jp/kegg-bin/show_pathway?scale=1.0&query=&map=ko04320&use=reference&multi_query=K04368+%0D%0A
ko05414	Dilated cardiomyopathy	3(12.00%)	293(1.68%)	7.468219e-04	0.015633781	ENSMUST00000096224,ENSMUST00000078324,ENSMUST00000183200,	K08046,K04865,K04871,	http://www.kegg.jp/kegg-bin/show_pathway?scale=1.0&query=&map=ko05414&use=reference&multi_query=K08046+%0D%0AK04865+%0D%0AK04871+%0D%0A
ko01040	Biosynthesis of unsaturated fatty acids	2(8.00%)	51(0.29%)	5.175491e-05	0.005589530	ENSMUST00000097698,ENSMUST00000026221,	K07753,K00507,	http://www.kegg.jp/kegg-bin/show_pathway?scale=1.0&query=&map=ko01040&use=reference&multi_query=K07753+%0D%0AK00507+%0D%0A
ko04742	Taste transduction	1(4.00%)	102(0.58%)	9.305859e-03	0.037223435	ENSMUST00000096224,	K08046,	http://www.kegg.jp/kegg-bin/show_pathway?scale=1.0&query=&map=ko04742&use=reference&multi_query=K08046+%0D%0A
ko05020	Prion diseases	1(4.00%)	73(0.42%)	4.869709e-03	0.035061907	ENSMUST00000005066,	K04368,	http://www.kegg.jp/kegg-bin/show_pathway?scale=1.0&query=&map=ko05020&use=reference&multi_query=K04368+%0D%0A
ko05213	Endometrial cancer	2(8.00%)	202(1.16%)	2.916513e-03	0.028896341	ENSMUST00000042345,ENSMUST00000005066,	K05691,K04368,	http://www.kegg.jp/kegg-bin/show_pathway?scale=1.0&query=&map=ko05213&use=reference&multi_query=K05691+%0D%0AK04368+%0D%0A
ko04626	Plant-pathogen interaction	1(4.00%)	32(0.18%)	9.527244e-04	0.015633781	ENSMUST00000005066,	K04368,	http://www.kegg.jp/kegg-bin/show_pathway?scale=1.0&query=&map=ko04626&use=reference&multi_query=K04368+%0D%0A
ko04912	GnRH signaling pathway	2(8.00%)	269(1.54%)	6.490388e-03	0.036416936	ENSMUST00000005066,ENSMUST00000096224,	K04368,K08046,	http://www.kegg.jp/kegg-bin/show_pathway?scale=1.0&query=&map=ko04912&use=reference&multi_query=K04368+%0D%0AK08046+%0D%0A
ko04520	Adherens junction	2(8.00%)	283(1.62%)	7.462620e-03	0.036416936	ENSMUST00000042345,ENSMUST00000026436,	K05691,K05627,	http://www.kegg.jp/kegg-bin/show_pathway?scale=1.0&query=&map=ko04520&use=reference&multi_query=K05691+%0D%0AK05627+%0D%0A
ko05219	Bladder cancer	1(4.00%)	100(0.57%)	8.958368e-03	0.037223435	ENSMUST00000005066,	K04368,	http://www.kegg.jp/kegg-bin/show_pathway?scale=1.0&query=&map=ko05219&use=reference&multi_query=K04368+%0D%0A
ko05412	Arrhythmogenic right ventricular cardiomyopathy (ARVC)	3(12.00%)	238(1.36%)	3.412224e-04	0.012284005	ENSMUST00000042345,ENSMUST00000078324,ENSMUST00000183200,	K05691,K04865,K04871,	http://www.kegg.jp/kegg-bin/show_pathway?scale=1.0&query=&map=ko05412&use=reference&multi_query=K05691+%0D%0AK04865+%0D%0AK04871+%0D%0A
ko00280	Valine, leucine and isoleucine degradation	1(4.00%)	121(0.69%)	1.290026e-02	0.043538389	ENSMUST00000110690,	K01027,	http://www.kegg.jp/kegg-bin/show_pathway?scale=1.0&query=&map=ko00280&use=reference&multi_query=K01027+%0D%0A
ko03018	RNA degradation	3(12.00%)	178(1.02%)	1.121561e-04	0.006056429	ENSMUST00000020822,ENSMUST00000155139,ENSMUST00000118952,	K12581,K12584,K03514,	http://www.kegg.jp/kegg-bin/show_pathway?scale=1.0&query=&map=ko03018&use=reference&multi_query=K12581+%0D%0AK12584+%0D%0AK03514+%0D%0A
ko00564	Glycerophospholipid metabolism	2(8.00%)	286(1.64%)	7.681616e-03	0.036416936	ENSMUST00000032413,ENSMUST00000032920,	K00894,K00999,	http://www.kegg.jp/kegg-bin/show_pathway?scale=1.0&query=&map=ko00564&use=reference&multi_query=K00894+%0D%0AK00999+%0D%0A
ko04914	Progesterone-mediated oocyte maturation	2(8.00%)	279(1.60%)	7.176507e-03	0.036416936	ENSMUST00000005066,ENSMUST00000096224,	K04368,K08046,	http://www.kegg.jp/kegg-bin/show_pathway?scale=1.0&query=&map=ko04914&use=reference&multi_query=K04368+%0D%0AK08046+%0D%0A
ko05150	Staphylococcus aureus infection	1(4.00%)	100(0.57%)	8.958368e-03	0.037223435	ENSMUST00000105701,	K03993,	http://www.kegg.jp/kegg-bin/show_pathway?scale=1.0&query=&map=ko05150&use=reference&multi_query=K03993+%0D%0A
ko05410	Hypertrophic cardiomyopathy (HCM)	2(8.00%)	283(1.62%)	7.462620e-03	0.036416936	ENSMUST00000078324,ENSMUST00000183200,	K04865,K04871,	http://www.kegg.jp/kegg-bin/show_pathway?scale=1.0&query=&map=ko05410&use=reference&multi_query=K04865+%0D%0AK04871+%0D%0A
ko04260	Cardiac muscle contraction	2(8.00%)	209(1.20%)	3.210705e-03	0.028896341	ENSMUST00000078324,ENSMUST00000183200,	K04865,K04871,	http://www.kegg.jp/kegg-bin/show_pathway?scale=1.0&query=&map=ko04260&use=reference&multi_query=K04865+%0D%0AK04871+%0D%0A
ko03020	RNA polymerase	1(4.00%)	56(0.32%)	2.896440e-03	0.028896341	ENSMUST00000050970,	K03020,	http://www.kegg.jp/kegg-bin/show_pathway?scale=1.0&query=&map=ko03020&use=reference&multi_query=K03020+%0D%0A
ko04540	Gap junction	2(8.00%)	207(1.19%)	3.124861e-03	0.028896341	ENSMUST00000005066,ENSMUST00000096224,	K04368,K08046,	http://www.kegg.jp/kegg-bin/show_pathway?scale=1.0&query=&map=ko04540&use=reference&multi_query=K04368+%0D%0AK08046+%0D%0A
ko00604	Glycosphingolipid biosynthesis - ganglio series	1(4.00%)	33(0.19%)	1.013301e-03	0.015633781	ENSMUST00000161659,	K03372,	http://www.kegg.jp/kegg-bin/show_pathway?scale=1.0&query=&map=ko00604&use=reference&multi_query=K03372+%0D%0A
ko05216	Thyroid cancer	1(4.00%)	128(0.73%)	1.435471e-02	0.046395259	ENSMUST00000005066,	K04368,	http://www.kegg.jp/kegg-bin/show_pathway?scale=1.0&query=&map=ko05216&use=reference&multi_query=K04368+%0D%0A
ko00072	Synthesis and degradation of ketone bodies	1(4.00%)	25(0.14%)	5.797971e-04	0.015633781	ENSMUST00000110690,	K01027,	http://www.kegg.jp/kegg-bin/show_pathway?scale=1.0&query=&map=ko00072&use=reference&multi_query=K01027+%0D%0A
ko04340	Hedgehog signaling pathway	1(4.00%)	119(0.68%)	1.249737e-02	0.043538389	ENSMUST00000167187,	K08957,	http://www.kegg.jp/kegg-bin/show_pathway?scale=1.0&query=&map=ko04340&use=reference&multi_query=K08957+%0D%0A
ko04962	Vasopressin-regulated water reabsorption	1(4.00%)	136(0.78%)	1.609997e-02	0.046395259	ENSMUST00000096224,	K08046,	http://www.kegg.jp/kegg-bin/show_pathway?scale=1.0&query=&map=ko04962&use=reference&multi_query=K08046+%0D%0A
ko00650	Butanoate metabolism	1(4.00%)	67(0.38%)	4.118582e-03	0.034215913	ENSMUST00000110690,	K01027,	http://www.kegg.jp/kegg-bin/show_pathway?scale=1.0&query=&map=ko00650&use=reference&multi_query=K01027+%0D%0A
ko04961	Endocrine and other factor-regulated calcium reabsorption	1(4.00%)	137(0.79%)	1.632426e-02	0.046395259	ENSMUST00000096224,	K08046,	http://www.kegg.jp/kegg-bin/show_pathway?scale=1.0&query=&map=ko04961&use=reference&multi_query=K08046+%0D%0A
ko04270	Vascular smooth muscle contraction	2(8.00%)	344(1.97%)	1.267990e-02	0.043538389	ENSMUST00000005066,ENSMUST00000096224,	K04368,K08046,	http://www.kegg.jp/kegg-bin/show_pathway?scale=1.0&query=&map=ko04270&use=reference&multi_query=K04368+%0D%0AK08046+%0D%0A
ko00620	Pyruvate metabolism	1(4.00%)	105(0.60%)	9.838289e-03	0.037947687	ENSMUST00000022120,	K01067,	http://www.kegg.jp/kegg-bin/show_pathway?scale=1.0&query=&map=ko00620&use=reference&multi_query=K01067+%0D%0A
ko04913	Ovarian steroidogenesis	1(4.00%)	135(0.77%)	1.587703e-02	0.046395259	ENSMUST00000096224,	K08046,	http://www.kegg.jp/kegg-bin/show_pathway?scale=1.0&query=&map=ko04913&use=reference&multi_query=K08046+%0D%0A
ko04623	Cytosolic DNA-sensing pathway	1(4.00%)	130(0.75%)	1.478279e-02	0.046395259	ENSMUST00000050970,	K03020,	http://www.kegg.jp/kegg-bin/show_pathway?scale=1.0&query=&map=ko04623&use=reference&multi_query=K03020+%0D%0A
ko04013	MAPK signaling pathway - fly	1(4.00%)	39(0.22%)	1.414607e-03	0.019097199	ENSMUST00000005066,	K04368,	http://www.kegg.jp/kegg-bin/show_pathway?scale=1.0&query=&map=ko04013&use=reference&multi_query=K04368+%0D%0A
ko04114	Oocyte meiosis	2(8.00%)	306(1.75%)	9.239461e-03	0.037223435	ENSMUST00000005066,ENSMUST00000096224,	K04368,K08046,	http://www.kegg.jp/kegg-bin/show_pathway?scale=1.0&query=&map=ko04114&use=reference&multi_query=K04368+%0D%0AK08046+%0D%0A
ko04915	Estrogen signaling pathway	2(8.00%)	322(1.85%)	1.061032e-02	0.039514279	ENSMUST00000005066,ENSMUST00000096224,	K04368,K08046,	http://www.kegg.jp/kegg-bin/show_pathway?scale=1.0&query=&map=ko04915&use=reference&multi_query=K04368+%0D%0AK08046+%0D%0A
ko04916	Melanogenesis	2(8.00%)	287(1.65%)	7.755459e-03	0.036416936	ENSMUST00000005066,ENSMUST00000096224,	K04368,K08046,	http://www.kegg.jp/kegg-bin/show_pathway?scale=1.0&query=&map=ko04916&use=reference&multi_query=K04368+%0D%0AK08046+%0D%0A
ko04725	Cholinergic synapse	2(8.00%)	368(2.11%)	1.518592e-02	0.046395259	ENSMUST00000005066,ENSMUST00000096224,	K04368,K08046,	http://www.kegg.jp/kegg-bin/show_pathway?scale=1.0&query=&map=ko04725&use=reference&multi_query=K04368+%0D%0AK08046+%0D%0A
