# Supplementary material for: Analysis of lncRNAs and mRNA Expression in the ZBTB1 Knockout Monoclonal EL4 Cell Line and Combined Analysis With miRNAs and circRNAs
Source: Front Cell Infect Microbiol. 2021 Dec 9;11:806290. doi: 10.3389/fcimb.2021.806290 (PMC8695857; doi:10.3389/fcimb.2021.806290)
Supplement: Supplementary Table 6 — Statistics for the lncRNA target gene enrichment pathways. [file Table_6.xls]

Id	baseMean	log2FoldChange	lfcSE	stat	pvalue	padj
ENSMUST00000127304	4118.99036644144	-1.83180185020278	0.123031316663882	-14.888907148797	3.8907718831697e-50	9.23357983313832e-46
ENSMUST00000026014	1060.56889022649	5.6668373164516	0.414234877464254	13.6802515305839	1.33231032435922e-42	1.58091943088465e-38
ENSMUST00000174445	542.905337145012	9.97760653582567	0.833309479708471	11.9734705758013	4.89378913925429e-33	3.87131346175943e-29
ENSMUST00000122989	132.038129166062	-4.65668485520365	0.403010017340502	-11.5547620526495	6.98406568931575e-31	4.14364617347104e-27
ENSMUST00000040008	328.670136491024	-2.51863526432457	0.221199279069238	-11.3862724820916	4.89484487298365e-30	2.32328917051296e-26
ENSMUST00000160816	157.243498001126	-7.39004643683963	0.65049183187809	-11.3607059684411	6.56122598613044e-30	2.59518358504746e-26
ENSMUST00000040783	247.84849122004	-4.77612366649267	0.438817514625461	-10.8840771102065	1.37282090789056e-27	4.65425511229412e-24
ENSMUST00000004057	603.558978153172	-2.64845923498328	0.245282154230598	-10.7976026355891	3.53308022154318e-27	1.04808824772079e-23
ENSMUST00000187100	111.044093311063	-6.43252661297446	0.597804015305675	-10.7602599652753	5.30203838611097e-27	1.39808861087984e-23
ENSMUST00000171565	186.337102027267	-8.65129041104591	0.855031048488234	-10.1181008880813	4.59239630173593e-24	1.08986749032797e-20
ENSMUST00000127577	111.444068815802	-5.01963476208627	0.50007023814605	-10.0378594428974	1.03904400986977e-23	2.24169022202085e-20
ENSMUST00000173653	140.275983031737	-3.40516844020676	0.340112743111651	-10.0118813810188	1.3515741608435e-23	2.67296316542815e-20
ENSMUST00000172093	88.3308878227157	-5.73061911361895	0.575306175382857	-9.96099009332782	2.25802640967758e-23	4.12211405803603e-20
ENSMUST00000047145	498.837779703088	-1.85219104647382	0.186503546467793	-9.93113043452866	3.04780436488677e-23	5.16646379910663e-20
ENSMUST00000117441	923.330980136913	-2.03625104366946	0.205412583272249	-9.9129810415298	3.65572537343466e-23	5.78384497082342e-20
ENSMUST00000110249	172.184025421074	-3.38645682097172	0.343066345770129	-9.87114260178937	5.55284347722243e-23	8.23625508759016e-20
ENSMUST00000068693	224.107490297128	-3.16315092578658	0.323639573735541	-9.77368400679983	1.46042867965512e-22	2.03875843679855e-19
ENSMUST00000037798	726.074470750544	-2.88350737822306	0.299320018899485	-9.63352664758242	5.77139665453245e-22	7.60926585585355e-19
ENSMUST00000080428	141.043416032008	-3.2144002200956	0.336614334291648	-9.54920778064843	1.30691827711441e-21	1.63240971328837e-18
ENSMUST00000036172	932.273229370383	-2.00715143045361	0.212399265783629	-9.44989815783214	3.39160526743879e-21	4.02447881034287e-18
ENSMUST00000186287	146.918950349599	-2.88481097442863	0.30844049887025	-9.35289297285881	8.52825214263952e-21	9.63773713567243e-18
ENSMUST00000037827	180.901371446978	-4.43207814835942	0.478065181105768	-9.27086582232991	1.84640929409097e-20	1.99177206215304e-17
ENSMUST00000130091	105.27580537502	8.11068192061503	0.877167058430586	9.24645065345538	2.32071036635787e-20	2.39456949627848e-17
ENSMUST00000039059	75.4742965365484	-3.9996364928372	0.434199325621601	-9.21152166026815	3.21534021689023e-20	3.17943558446829e-17
ENSMUST00000124694	108.678738618422	-5.89981271611808	0.642106139178652	-9.1882203831049	3.99393959044449e-20	3.79136697441715e-17
ENSMUST00000180222	138.675148145345	-3.18647727335591	0.346966753195743	-9.18381154392115	4.16096481214919e-20	3.79800065084325e-17
ENSMUST00000111955	94.4623048093733	-5.01946755812642	0.547794061086342	-9.16305581731244	5.04481011452881e-20	4.43420124585177e-17
ENSMUST00000176904	137.868147913243	2.83962459405029	0.311290596225865	9.12210207593267	7.36810836740579e-20	6.24499813483122e-17
ENSMUST00000167731	3560.82659315255	1.1730559405959	0.129305138596369	9.0719978597111	1.16854398455956e-19	9.56271925571293e-17
ENSMUST00000046792	103.986520146029	-3.57033934265131	0.396979415440656	-8.99376442148304	2.38904218892825e-19	1.86779192633162e-16
ENSMUST00000108894	83.6866768891401	-7.18173225456792	0.798904226036979	-8.9894783636249	2.48406588521922e-19	1.86779192633162e-16
ENSMUST00000133743	70.9641360458588	4.94217324115156	0.549865680782081	8.98796454094433	2.51851262610028e-19	1.86779192633162e-16
ENSMUST00000005749	213.330532175742	-3.52444292510712	0.392552046567926	-8.97828187604994	2.75027731710045e-19	1.97058069274938e-16
ENSMUST00000151280	82.20160527106	-7.16432598211666	0.798217810858945	-8.97540230830892	2.82318150823694e-19	1.97058069274938e-16
ENSMUST00000028678	98.0909307749769	-6.56911765359772	0.733719096622501	-8.95317797211096	3.45392362976536e-19	2.34195758804547e-16
ENSMUST00000036155	662.596367933367	-1.73446849845493	0.194484654758116	-8.91827944272579	4.73588190468175e-19	3.12199859338631e-16
ENSMUST00000168234	74.6045994780808	-7.05619347637602	0.798000654136996	-8.84234046650876	9.3734081748601e-19	6.01215467042648e-16
ENSMUST00000038447	404.355656918205	-2.25446484121784	0.255310253277112	-8.83029495400196	1.04400048826018e-18	6.52005778615542e-16
ENSMUST00000041965	138.831838296131	-2.62161492161644	0.298771406451017	-8.77465133881962	1.71434182308352e-18	1.04319897808764e-15
ENSMUST00000160072	824.875411607371	1.46031628282054	0.166854386937996	8.75204008488672	2.09529944745484e-18	1.24314116217495e-15
ENSMUST00000041551	161.039511102248	-3.2151274544719	0.369288350172598	-8.70627912570006	3.14012988943414e-18	1.78397815064532e-15
ENSMUST00000032165	88.2823928825845	-3.50482287162335	0.402591117215342	-8.70566369140394	3.15721735745422e-18	1.78397815064532e-15
ENSMUST00000026479	90.6245500949183	-3.06131519088842	0.352707806038756	-8.67946537750299	3.97633489351227e-18	2.19456696960077e-15
ENSMUST00000029888	125.848961010109	-2.69989489554269	0.311695438916495	-8.66196472084407	4.63701875637522e-18	2.50103929832492e-15
ENSMUST00000072406	87.2507555658313	-3.30919537256266	0.387249633438187	-8.54538025816072	1.28113734508321e-17	6.60955466815538e-15
ENSMUST00000171795	87.2507555658313	-3.30919537256266	0.387249633438187	-8.54538025816072	1.28113734508321e-17	6.60955466815538e-15
ENSMUST00000167789	65.0989250906443	-5.4141038708238	0.636320559573728	-8.50845346636405	1.76268615195931e-17	8.90043994857413e-15
ENSMUST00000127122	121.188101407963	-3.396274495544	0.404448203495187	-8.39730394694267	4.56846415956461e-17	2.25872482155807e-14
ENSMUST00000192564	5746.98025012014	1.10038138682518	0.131249554044342	8.38388667174768	5.12080979420244e-17	2.45218846332297e-14
ENSMUST00000048050	158.798325643266	-2.45083462438657	0.292363163254379	-8.38284343727033	5.16641762877754e-17	2.45218846332297e-14
ENSMUST00000149757	1411.69077290407	1.28258252710958	0.153916628221274	8.33296923101581	7.88396569175799e-17	3.66867203523138e-14
ENSMUST00000091818	123.107406191215	-3.2305561143189	0.388083521598558	-8.32438363013169	8.47686592210378e-17	3.86871119352628e-14
ENSMUST00000059352	176.989099914407	-2.43233770383373	0.292611886376758	-8.31250477877691	9.37028769797022e-17	4.19576731411753e-14
ENSMUST00000041065	268.756607386481	-1.77715562907021	0.214577377162063	-8.28212019633359	1.21001369351063e-16	5.3177861063693e-14
ENSMUST00000026635	259.100819919601	-2.02694616759935	0.244976483350349	-8.27404385873457	1.2949049521159e-16	5.58739714974812e-14
ENSMUST00000049507	111.464910536686	-2.92205947506315	0.353825986636516	-8.25846485398194	1.47557899691184e-16	6.25329299191283e-14
ENSMUST00000189776	188.150734918184	-2.42419481884364	0.294918050222266	-8.21989300762239	2.03684812889352e-16	8.48043505173702e-14
ENSMUST00000021204	230.793645308811	-2.22771205691018	0.274373726949982	-8.11926156951712	4.69028661319439e-16	1.91913589490223e-13
ENSMUST00000171045	137.769541426165	-2.73655569930132	0.338179176568359	-8.09202898614357	5.86789405080463e-16	2.36028579006264e-13
ENSMUST00000015391	65.9632979025083	-3.56283429202179	0.441632442108532	-8.0674197642985	7.17993594337105e-16	2.83990399680136e-13
ENSMUST00000127569	683.534427051842	-2.6451991261425	0.328485620368139	-8.05270904454808	8.09812580056897e-16	3.15056920490332e-13
ENSMUST00000106953	64.2097495984027	-7.31391927230303	0.908857087448742	-8.04738101656221	8.4584536432407e-16	3.23767777195788e-13
ENSMUST00000100821	47.820204031957	-4.43146767314083	0.553048713077077	-8.01279809238654	1.12127639248503e-15	4.22383037245314e-13
ENSMUST00000162392	126.390621362338	-3.49791219207244	0.437312216366761	-7.99866105075565	1.25779430038692e-15	4.66405849012224e-13
ENSMUST00000127727	305.137495942536	1.74044025333033	0.218204890917476	7.97617434702029	1.50938692179929e-15	5.5108877581755e-13
ENSMUST00000160368	59.901931477644	-3.47402961467696	0.437007018856174	-7.94959683661354	1.87119466763913e-15	6.72836240188059e-13
ENSMUST00000172511	100.828847619417	7.53256812391251	0.948789193218544	7.93913777449345	2.03591531354115e-15	7.21139436133711e-13
ENSMUST00000136521	73.983846902724	-3.43231731375622	0.432618485742094	-7.93382027554503	2.12505560930257e-15	7.41644407646598e-13
ENSMUST00000026617	52.7205137692085	-4.22217665130567	0.535063379662103	-7.89098415588076	2.99812720184341e-15	1.03118195295866e-12
ENSMUST00000036321	54.9840423084772	-7.16978693917205	0.910049286912818	-7.87846003758136	3.31440462756675e-15	1.1236778660202e-12
ENSMUST00000017597	71.0261675053563	-3.02753119517013	0.384500624326105	-7.87393050525299	3.43669886658901e-15	1.14872869720972e-12
ENSMUST00000049483	148.279077625775	-2.22687371196009	0.284593093859732	-7.82476370652075	5.08611318616326e-15	1.67643941852814e-12
ENSMUST00000057849	49.1482548263375	-3.85627339725521	0.498881078215475	-7.72984497838505	1.07677627114952e-14	3.45374498228208e-12
ENSMUST00000170129	47.2762828973592	7.10919420901182	0.919709384814678	7.72982675439843	1.0769304259602e-14	3.45374498228208e-12
ENSMUST00000061421	468.554731799831	-2.4163279609722	0.313184510838195	-7.71534950596768	1.20651148273108e-14	3.81772406775653e-12
ENSMUST00000076212	978.454091933143	-3.27164247936942	0.426718664152014	-7.6669776933027	1.76096389309605e-14	5.49884146196782e-12
ENSMUST00000058534	1551.68974555205	1.20273349322091	0.15705538983679	7.65802112535441	1.88819833235546e-14	5.8195743926571e-12
ENSMUST00000131888	61.0061215492796	-4.58868424434394	0.601055086153185	-7.63438218901364	2.26905870089933e-14	6.90375654996703e-12
ENSMUST00000156662	119.327479651381	-3.01134481862451	0.394810749954581	-7.62731212098693	2.39698765854961e-14	7.20067229274675e-12
ENSMUST00000140915	44.1391508558689	7.01981418196203	0.924172283995797	7.59578522698258	3.05931574161512e-14	9.07546014750125e-12
ENSMUST00000165519	67.462851530037	-3.21080573789983	0.422971734617629	-7.5910645443068	3.17287845627989e-14	9.2961421635104e-12
ENSMUST00000107162	4090.25755122545	0.978001173413988	0.129065778067106	7.57754060030917	3.52166832064755e-14	1.01922234860497e-11
ENSMUST00000142147	2286.82440831327	1.09323981836448	0.14444841093148	7.56837552808431	3.77920187039748e-14	1.08057853961775e-11
ENSMUST00000110200	47.8657343609873	-6.96324951799015	0.923084093083157	-7.54346171726616	4.57657229159782e-14	1.29299063838333e-11
ENSMUST00000177443	84.9400662638326	-2.94067436542048	0.390912853381859	-7.5225829490644	5.37045227939677e-14	1.49409655626244e-11
ENSMUST00000161649	59.1520296995192	-3.93307688964667	0.522909851728049	-7.52151996495976	5.4143057407117e-14	1.49409655626244e-11
ENSMUST00000163339	62.1403827742146	-3.36362628784259	0.447839378468393	-7.51078723658952	5.87728469694509e-14	1.60321517733219e-11
ENSMUST00000159347	74.5509521799914	-2.83345919761496	0.377454014667882	-7.50676661926115	6.06056326590067e-14	1.63442372075403e-11
ENSMUST00000174085	366.407425971148	1.454494586617	0.19393470314335	7.49991911216573	6.38572267892906e-14	1.70276371479039e-11
ENSMUST00000009354	478.443807174684	-2.77755170629785	0.371076699669562	-7.48511482604868	7.14846090254877e-14	1.88496971265875e-11
ENSMUST00000023617	43.2132106263462	-6.87117995195968	0.92371396110713	-7.4386446900988	1.01723518014004e-13	2.65285992253663e-11
ENSMUST00000084803	48.3652696183582	-6.91571709593772	0.931504958862034	-7.42424077311006	1.13428658827654e-13	2.92596622967162e-11
ENSMUST00000004145	43.17538286355	-6.86265961267876	0.924909486313932	-7.41981752185148	1.1728180702016e-13	2.99282994000261e-11
ENSMUST00000021085	203.588242511772	-2.2031014629672	0.297027967320631	-7.41715159969776	1.19665948747407e-13	3.02118329326963e-11
ENSMUST00000145395	411.478893509113	1.94779953092229	0.263301065101485	7.39761356518459	1.38653643353852e-13	3.46371396218275e-11
ENSMUST00000166090	40.8925077041059	-5.45317001379464	0.744884737128239	-7.32082393689296	2.46453015609557e-13	6.09252392338125e-11
ENSMUST00000174753	68.0573368576548	7.06799775137666	0.966273004344184	7.31470062766966	2.57955834458429e-13	6.31114212718293e-11
ENSMUST00000194892	60.4889046439624	-3.4159315548988	0.468900095093297	-7.28498797642413	3.21698992397409e-13	7.7903678444646e-11
ENSMUST00000122399	60.4357356304308	-3.51300374556371	0.482573878236239	-7.27972213996207	3.3450843097655e-13	8.01874149892474e-11
ENSMUST00000144995	698.314279257753	1.14368693112016	0.157233591752246	7.27380783186765	3.49493070800233e-13	8.29416955623113e-11
ENSMUST00000135003	229.662686687733	-2.31518767343831	0.318762833824239	-7.26304144577556	3.78481901110332e-13	8.89320047242614e-11
ENSMUST00000060797	40.2257182464581	-6.75210918779538	0.932527467467058	-7.24065448295645	4.46524647595828e-13	1.03891401340629e-10
ENSMUST00000160385	562.616485078602	-1.44145718940802	0.199408394397568	-7.22866855110486	4.87752210930447e-13	1.12381897765062e-10
ENSMUST00000043138	208.402229487262	-2.81448297535853	0.389666150484092	-7.2228059118351	5.09256743335434e-13	1.16208471469582e-10
ENSMUST00000038749	313.888434563148	-3.27444950935559	0.455568428816023	-7.18761288587437	6.59338838946832e-13	1.49023136437012e-10
ENSMUST00000037649	240.935848036465	-2.28892902038284	0.318794783159165	-7.1799450345461	6.97394509396577e-13	1.56137419783015e-10
ENSMUST00000138906	37.6271699418019	-6.68665137530002	0.933921350894249	-7.15975854808053	8.08192816033786e-13	1.79252634673961e-10
ENSMUST00000160698	1306.5201626675	1.22354423075779	0.170931296695035	7.15810535820576	8.1799679979921e-13	1.79747222711434e-10
ENSMUST00000137971	52.1106080132302	-5.19654448139227	0.726602549090062	-7.15183904584425	8.56229314347779e-13	1.864223310835e-10
ENSMUST00000148356	152.545782644979	-1.97470266555501	0.276340068492129	-7.14591509052643	8.93983098550417e-13	1.92872789952714e-10
ENSMUST00000141041	1098.27925989764	1.29725756299755	0.182040095722186	7.12621885772524	1.03163637734021e-12	2.20565716279621e-10
ENSMUST00000192690	34.214369127048	-4.97086919556533	0.701060761188426	-7.09049695940591	1.33631253041585e-12	2.83155080105616e-10
ENSMUST00000034136	221.662710828329	-2.40897260766686	0.340799056991607	-7.06860115439284	1.56503250003005e-12	3.28684524696576e-10
ENSMUST00000108021	493.007731531771	-1.40417367735161	0.198912435966933	-7.05925534784079	1.6739721755635e-12	3.45449631917157e-10
ENSMUST00000108022	493.007731531771	-1.40417367735161	0.198912435966933	-7.05925534784079	1.6739721755635e-12	3.45449631917157e-10
ENSMUST00000113245	107.712753290467	-2.6916078340492	0.381833785298633	-7.04916101634143	1.79999767585372e-12	3.67431050266567e-10
ENSMUST00000029938	138.232771196004	-2.26286273936313	0.321051855611837	-7.04827802677151	1.811454276133e-12	3.67431050266567e-10
ENSMUST00000073870	241.85280822275	-2.95731805070591	0.420015989433284	-7.04096540395078	1.90912409139774e-12	3.83960448619077e-10
ENSMUST00000141450	130.362194046245	-2.3052653732416	0.328563943325408	-7.01618488599184	2.28008300715205e-12	4.54713696854895e-10
ENSMUST00000068880	36.5402280920959	-5.60962790245582	0.799814554266675	-7.01366069488334	2.32162032889871e-12	4.59139113711869e-10
ENSMUST00000056991	40.0546590080271	-3.91734316852921	0.558852944229063	-7.00961354678587	2.38977280806828e-12	4.68711473397326e-10
ENSMUST00000024778	30.3577556453987	6.58016519961973	0.942550921355761	6.98123045718829	2.92605862926412e-12	5.69190355653247e-10
ENSMUST00000172199	32.5796284456872	6.60782750800432	0.947170736883264	6.97638477488006	3.02872520679982e-12	5.84371598437181e-10
ENSMUST00000095572	141.184771449666	-2.17722619787413	0.312944625168773	-6.95722508958235	3.47040254228553e-12	6.64190267205807e-10
ENSMUST00000160466	62.4282131757104	-4.19502913178498	0.603193332578625	-6.95470076542692	3.53311158039769e-12	6.68749016446362e-10
ENSMUST00000018743	87.2372584286403	-3.04573674267971	0.437983086644266	-6.95400538412454	3.55058048509361e-12	6.68749016446362e-10
ENSMUST00000177458	775.528148423193	1.02978548471318	0.148309386145786	6.94349502398262	3.82516089470617e-12	7.14793057898951e-10
ENSMUST00000039949	648.464158956981	-2.15499379944713	0.310861176088207	-6.93233496239381	4.1395035350961e-12	7.6748982730391e-10
ENSMUST00000139582	50.8659717206148	-3.21189152782368	0.463948929448388	-6.9229419963151	4.42358929855839e-12	8.13803265375099e-10
ENSMUST00000029106	114.808191713035	-2.06811389868504	0.298945458285694	-6.91803083594134	4.57964625001136e-12	8.36032036963612e-10
ENSMUST00000096030	587.856090589803	-2.48573820627675	0.359574054003872	-6.91300770619555	4.74484161289493e-12	8.59576955398646e-10
ENSMUST00000115245	280.963614065411	-1.76805367870257	0.256302361337154	-6.89831209310155	5.26240372241323e-12	9.46116402578112e-10
ENSMUST00000036819	41.3889437596739	-3.75813105687589	0.547903419500123	-6.85911225066747	6.92897790515638e-12	1.23637972665542e-09
ENSMUST00000123155	257.107872558907	1.5132214824695	0.220924222890698	6.8495046069175	7.41061629007633e-12	1.3124533268365e-09
ENSMUST00000132502	123.26513482269	-1.92934601366206	0.282029561979892	-6.8409353974021	7.86777339927974e-12	1.38309628379042e-09
ENSMUST00000176969	747.417590842875	1.50455448944729	0.220161990851052	6.83385212693312	8.26642362497376e-12	1.44249092255792e-09
ENSMUST00000097973	788.543549321722	1.32716439373499	0.194350518681129	6.8287154711044	8.56783108799518e-12	1.48417348452775e-09
ENSMUST00000081739	2151.20420736784	1.11072772280299	0.162694934878888	6.82705779150306	8.66737868141131e-12	1.49053790483517e-09
ENSMUST00000006900	196.999327648247	-2.80985075738034	0.413079940230564	-6.80219609747206	1.03036211882577e-11	1.75917653265994e-09
ENSMUST00000135378	30.4656620350774	-5.82848516046163	0.85838565055682	-6.79005428000898	1.12091363384619e-11	1.90010873988842e-09
ENSMUST00000046157	39.3723040482323	6.59141087634084	0.971124664383594	6.7873993093612	1.14172888122303e-11	1.90834420206809e-09
ENSMUST00000030284	30.6144861455963	-6.42788672392004	0.947034563813253	-6.78738344885537	1.14185435990927e-11	1.90834420206809e-09
ENSMUST00000180395	2190.92345301058	-0.881328886390014	0.130030387326827	-6.77786865446169	1.21961646556212e-11	2.02405160564477e-09
ENSMUST00000073935	81.9741510574021	-2.66234112540668	0.394047549064658	-6.7563955967401	1.41466833323089e-11	2.33145200584968e-09
ENSMUST00000001042	108.266704174175	-2.01994784086506	0.300226861060279	-6.72807167796854	1.71926231228841e-11	2.81389884105025e-09
ENSMUST00000049031	760.093657745236	-1.43392860360411	0.213465443056419	-6.71738049528288	1.85020391951446e-11	3.00746845328199e-09
ENSMUST00000015017	156.809560757897	-1.86843634196008	0.278521916841214	-6.70839969489826	1.96770353221346e-11	3.17670341676802e-09
ENSMUST00000160742	6062.90086532131	0.966537181264469	0.144431781435508	6.69199792218895	2.20143993486694e-11	3.53003868474745e-09
ENSMUST00000012186	68.3139956527939	-2.53888141107989	0.380163522907643	-6.67839300220472	2.41576501179857e-11	3.84771377583918e-09
ENSMUST00000117567	49.9658705283232	-3.81184127685314	0.572582224922909	-6.65728189059022	2.78937893982846e-11	4.41316940000061e-09
ENSMUST00000147118	56.9790465190797	-2.82338338074856	0.42478189323494	-6.64666603194169	2.99806226968108e-11	4.71192144265373e-09
ENSMUST00000032371	155.046524435033	-2.20835577753478	0.332678289202872	-6.63811210171305	3.17726195197953e-11	4.96070925291962e-09
ENSMUST00000148172	1793.22848520595	1.06687013800134	0.160802833469585	6.6346476301559	3.25278647753603e-11	5.0454332473781e-09
ENSMUST00000057194	477.120459744676	-1.67654108116208	0.252962413312912	-6.62762921655168	3.41120995433986e-11	5.25680744392166e-09
ENSMUST00000139609	29.7252060541021	-6.3344464366207	0.9574459340864	-6.61598343165462	3.69089708822824e-11	5.65112062566662e-09
ENSMUST00000118125	245.064607363731	-1.63999109124194	0.24876730111937	-6.59247048893696	4.32567188814489e-11	6.58056700317017e-09
ENSMUST00000110832	60.9939629086565	-2.84579606636858	0.432828601349139	-6.57487988894022	4.86924581648003e-11	7.36031475902573e-09
ENSMUST00000179684	160.54680343756	-1.73082576192848	0.264489950357077	-6.54401333431293	5.98894537770576e-11	8.99554757618438e-09
ENSMUST00000048603	153.233809019384	-2.22859422204821	0.340683252938382	-6.541543215954	6.08872336475546e-11	9.08789829511802e-09
ENSMUST00000090147	27.3621620976645	-6.26315601451331	0.958018416808223	-6.53761546190304	6.25073859207361e-11	9.27140801669317e-09
ENSMUST00000131691	27.3219556969454	6.31143134928175	0.969369643773453	6.51086135182995	7.47210888539345e-11	1.10141669607551e-08
ENSMUST00000168787	246.89453904792	-2.10386774987327	0.323801344067806	-6.4974027699919	8.17184718062407e-11	1.19712516846031e-08
ENSMUST00000113807	245.960160578561	-3.19999328847717	0.493732430957859	-6.48122968602461	9.0978048371036e-11	1.3245957324794e-08
ENSMUST00000021065	33.3641398179718	-3.76176994591131	0.580875463846511	-6.47603519177961	9.41640944524143e-11	1.36262334728335e-08
ENSMUST00000155217	53.2593550108046	-3.05413547896515	0.472360402592865	-6.46568904209686	1.00838251703436e-10	1.45035962995512e-08
ENSMUST00000080085	28.290761853761	6.2988556303101	0.975061313571617	6.4599585099296	1.04731691707288e-10	1.49728464313095e-08
ENSMUST00000032132	26.5412105049548	-6.2087364445304	0.962520502896276	-6.4504978604071	1.11483306669975e-10	1.58426457119272e-08
ENSMUST00000173255	69.0486008741413	-2.75706585890995	0.427593613381545	-6.44786491806134	1.13436797413489e-10	1.60242980727197e-08
ENSMUST00000154053	25.415978618938	-5.59573861855584	0.868054034379316	-6.44630218504423	1.14612036581486e-10	1.60945139180582e-08
ENSMUST00000141863	30.2013233531845	-6.25205153048228	0.971492943071663	-6.43550895049691	1.23060277361156e-10	1.71792147196173e-08
ENSMUST00000136252	26.7898340692139	-6.19698137809	0.965376273895748	-6.41923936361339	1.36956920197368e-10	1.89075161730624e-08
ENSMUST00000040496	23.3464913765026	6.2045637128782	0.966570374685737	6.41915361299533	1.37034079798025e-10	1.89075161730624e-08
ENSMUST00000143119	328.849193212366	1.34735832460762	0.210243296988739	6.40856733082807	1.46893406222362e-10	2.01507185923069e-08
ENSMUST00000178781	228.205524064549	2.54382443253066	0.397131098078941	6.4055029808444	1.49874457094404e-10	2.04414977917494e-08
ENSMUST00000162407	621.309263935293	1.60482053335161	0.25088941509579	6.39652546815849	1.5895233109875e-10	2.15557526950602e-08
ENSMUST00000116349	62.828976094601	-4.78246752475533	0.747941463233965	-6.39417355480841	1.61418005058764e-10	2.17657505457647e-08
ENSMUST00000140711	26.1103122985804	-5.17811071207158	0.81000332930159	-6.39270299856213	1.62978639304651e-10	2.18520286326439e-08
ENSMUST00000017549	33.0451881778578	-6.25893226678036	0.980489239473323	-6.38347879283447	1.73109578703661e-10	2.30799804595241e-08
ENSMUST00000170412	5331.31905379107	0.909593661170679	0.143025058090946	6.3596804176251	2.02173938901968e-10	2.68044241230252e-08
ENSMUST00000115731	23.6511336456765	6.17714794949142	0.972151337385451	6.35410116917036	2.09648828881929e-10	2.76410333723663e-08
ENSMUST00000032770	137.422462393657	-2.81972487157006	0.444162661997569	-6.34840591707706	2.1755742058988e-10	2.85252635659615e-08
ENSMUST00000031732	737.197219996665	1.03378474518109	0.162893482304337	6.34638495387829	2.20433249623485e-10	2.87435268135414e-08
ENSMUST00000065916	77.5133546503329	-3.92949010036105	0.619564395743686	-6.34234330984165	2.26296327081819e-10	2.9346800187463e-08
ENSMUST00000107666	25.5380533274398	-6.12859715915207	0.969787846680059	-6.31952357428742	2.62370923046379e-10	3.38401453572645e-08
ENSMUST00000145727	406.106718105186	-1.26299992478281	0.20005635212026	-6.31322080702333	2.7328713287557e-10	3.50575688508271e-08
ENSMUST00000119711	2200.51830149928	1.26418808791707	0.200320609237407	6.31082389739958	2.77553876613677e-10	3.54134870956762e-08
ENSMUST00000170858	70.129954456749	-2.95753350837368	0.468915095032616	-6.30718341060861	2.8415902739074e-10	3.60623638397702e-08
ENSMUST00000026698	124.881783137956	-2.10937592015352	0.33512183764002	-6.29435531569076	3.08680035309741e-10	3.89659287126105e-08
ENSMUST00000192176	4764.5946872398	0.87760815335237	0.13967488227254	6.28322099917679	3.31629102109677e-10	4.15177760140544e-08
ENSMUST00000190268	41.3600196582803	-4.80106526364649	0.764152476621714	-6.28286292399626	3.32394127872507e-10	4.15177760140544e-08
ENSMUST00000168575	33.1899142921157	6.25853554196286	0.99694535825427	6.27771170219604	3.43592255052498e-10	4.26917874183555e-08
ENSMUST00000167741	23.7182330562843	-5.49174256800631	0.875907531860522	-6.26977434061021	3.61571721540062e-10	4.46917713311915e-08
ENSMUST00000131122	230.272853257782	-2.59968418632747	0.415417369501397	-6.25800550768431	3.89932053472386e-10	4.79474999637651e-08
ENSMUST00000034096	25.5554853394845	-6.09121416230186	0.975421416896631	-6.24470004122061	4.24614183366472e-10	5.19430092765624e-08
ENSMUST00000029840	60.2484327323866	-2.97193243115807	0.476122095002101	-6.24195445318486	4.32136800708022e-10	5.2592156689245e-08
ENSMUST00000020827	551.622672350677	-1.54493116444485	0.247586713353801	-6.23995990542975	4.37683066401549e-10	5.29953802644978e-08
ENSMUST00000144870	91.9310575044099	-3.09047194019326	0.498099495785249	-6.20452734111117	5.48615355043341e-10	6.60900487608556e-08
ENSMUST00000033975	319.816019510156	-2.34080976123882	0.377491683484365	-6.20095716979092	5.61207865461279e-10	6.72655811269044e-08
ENSMUST00000135200	698.442243427918	-1.83034806325327	0.29530429534789	-6.19817622732845	5.71211643320749e-10	6.81205764788343e-08
ENSMUST00000107032	83.548099626919	-2.35686945785238	0.380375172072543	-6.19617059917593	5.78534195322626e-10	6.86488676169828e-08
ENSMUST00000050401	76.3654748540783	-2.1919111321638	0.355640843758152	-6.16327165631846	7.125710606665e-10	8.41330169738178e-08
ENSMUST00000085554	22.6636666264181	-6.00183328835179	0.974531434875261	-6.15868618862974	7.33509115858029e-10	8.61764274135779e-08
ENSMUST00000097873	125.977524659346	-3.6774984710811	0.597220195440864	-6.1576927557957	7.3812377677031e-10	8.62913964054828e-08
ENSMUST00000128894	24.5939006406397	-5.0690134827113	0.825086834875262	-6.14361212475005	8.06656830683063e-10	9.38410779694629e-08
ENSMUST00000005114	163.931999457917	-2.0637186008248	0.336230986361325	-6.13780015684534	8.36720258749765e-10	9.67621231253913e-08
ENSMUST00000027952	74.2957809906025	-2.12384676000335	0.346061561581032	-6.13719348170381	8.39920670985615e-10	9.67621231253913e-08
ENSMUST00000100683	296.11524094336	1.39570609101507	0.228615510411677	6.10503674270291	1.02777035504212e-09	1.17794894561381e-07
ENSMUST00000178451	693.677387667138	-1.36592255424131	0.223763404247825	-6.10431611385617	1.03241775108576e-09	1.17794894561381e-07
ENSMUST00000022656	327.842368062096	-1.50593365060629	0.247202560333156	-6.09190151014916	1.11577326928311e-09	1.26696321658501e-07
ENSMUST00000153814	733.306733858549	1.03685993008263	0.170479640890005	6.08201615553394	1.18680606495389e-09	1.34120388254694e-07
ENSMUST00000022945	449.536212983935	1.26833408665454	0.208921080867159	6.07087653093753	1.27213969817461e-09	1.43082556005117e-07
ENSMUST00000049263	74.6572324669233	-2.12912922650638	0.350844366571915	-6.06858604374929	1.29041275937579e-09	1.44453186818425e-07
ENSMUST00000181758	30.3272178410131	-3.84649600031218	0.635776613117587	-6.05007469754282	1.44778688688041e-09	1.61226612831106e-07
ENSMUST00000116468	76.2728181519874	-2.88177576393819	0.47637360459664	-6.04940268757812	1.4538384942633e-09	1.61226612831106e-07
ENSMUST00000138587	293.730049629429	-1.86234202228869	0.30818336442119	-6.04296739308567	1.5130524155206e-09	1.67012836861093e-07
ENSMUST00000027754	159.869848404772	-1.70666860357352	0.282596237907894	-6.03924743021445	1.54834663717508e-09	1.70117418488143e-07
ENSMUST00000031478	82.2267085579077	-2.12731274956334	0.352653080219525	-6.0323101339115	1.61632197051746e-09	1.76767525365532e-07
ENSMUST00000160789	90.9710842920941	-3.64905009511958	0.605098669791624	-6.03050424218614	1.63448880150348e-09	1.77934349712296e-07
ENSMUST00000146349	77.1551892161988	-2.36549891387632	0.39268112615302	-6.0239689568236	1.7019102268849e-09	1.84428006869555e-07
ENSMUST00000165648	18.8587949675184	5.92037211306833	0.983602485017249	6.01906990196808	1.75422108304944e-09	1.89232612467861e-07
ENSMUST00000124163	30.1658523272153	-6.02708227557319	1.00193628139225	-6.01543470129476	1.79404611087001e-09	1.92652951598041e-07
ENSMUST00000114500	98.06424767933	-1.97809549360543	0.329638586623718	-6.00080079782473	1.96346752412497e-09	2.0989644721862e-07
ENSMUST00000002678	77.4377997789454	-3.2955976515753	0.54935596646215	-5.9990204034716	1.98511416713965e-09	2.11258876298468e-07
ENSMUST00000070070	250.946268414685	-1.40099568693318	0.233932193942557	-5.988896454659	2.11269607876947e-09	2.23693721171189e-07
ENSMUST00000046687	339.771890006289	-1.48609091019702	0.248190221790144	-5.98770934438173	2.12816932895414e-09	2.23693721171189e-07
ENSMUST00000028020	71.8174893988518	-3.66076297977601	0.611395670645214	-5.98755136082786	2.13023685254883e-09	2.23693721171189e-07
ENSMUST00000137652	21.6288514848617	-5.89372716271373	0.98501817475934	-5.98336895068326	2.18568902541275e-09	2.2850560330879e-07
ENSMUST00000043914	93.0245743218801	-2.7528501800259	0.460785290310071	-5.97425794164015	2.31139844066346e-09	2.40588192078181e-07
ENSMUST00000025602	305.858782823991	-1.34229077829043	0.22523410519611	-5.95953608855865	2.5295499792751e-09	2.62145327983217e-07
ENSMUST00000037872	22.4850902510298	-5.89357388064024	0.989544790837591	-5.95584346985615	2.58733885010632e-09	2.66968372133579e-07
ENSMUST00000032519	31.0410609674867	-6.00079910733969	1.00813070023014	-5.95240191174598	2.64235502801842e-09	2.71464803138239e-07
ENSMUST00000115706	1279.02179879745	0.860819181848398	0.144809960021061	5.9444749637608	2.7734435288783e-09	2.83704145807499e-07
ENSMUST00000128431	44.1977693967229	-4.50675491501979	0.758492123916006	-5.94172935079661	2.82030791318407e-09	2.87259860067315e-07
ENSMUST00000025571	49.9398099772532	-2.723023553507	0.459249966667747	-5.92928416144453	3.04258156769023e-09	3.0857498189925e-07
ENSMUST00000020500	136.530199884283	-2.01851652149958	0.341386354898226	-5.91270416212547	3.36536310133482e-09	3.39858711152672e-07
ENSMUST00000101394	17.1607990928172	5.82723191038372	0.986463710117007	5.90719339254004	3.47985160611464e-09	3.4993151828946e-07
ENSMUST00000187226	258.868903340083	-2.18828576035055	0.370881506790755	-5.90022883396325	3.62997756637244e-09	3.63487880190509e-07
ENSMUST00000102509	1842.48209886556	0.797384491126603	0.135190165067895	5.89824334282114	3.67391879962694e-09	3.66342188877086e-07
ENSMUST00000052932	683.483404665886	-1.50639669633029	0.255676979040093	-5.8917963673768	3.82019761366973e-09	3.793344341741e-07
ENSMUST00000183436	1742.62234084431	0.815202087382245	0.138382484848675	5.8909340172182	3.8401887649551e-09	3.79730665707977e-07
ENSMUST00000137191	334.709379298001	-5.5418439702731	0.941708448251331	-5.88488292800582	3.98335852345683e-09	3.92253379579575e-07
ENSMUST00000022176	73.3597612767046	-2.87929091990765	0.489712876138907	-5.87954914032308	4.11385460471672e-09	4.03429741649328e-07
ENSMUST00000064104	870.005099760347	-2.89150515935342	0.492317810201369	-5.87324914808735	4.27335475860773e-09	4.17346728935303e-07
ENSMUST00000072769	28642.7422197304	0.949578761282815	0.161790362626465	5.8691923663906	4.37923099385863e-09	4.25934057156774e-07
ENSMUST00000027643	21.347063109823	-4.88341530981242	0.832380208847549	-5.8668085304114	4.44263193561521e-09	4.30336902432735e-07
ENSMUST00000130736	35.4162691134452	-4.41869416526811	0.755745160308873	-5.84680444855538	5.01106006984429e-09	4.83424705599775e-07
ENSMUST00000031108	46.7946477239586	-3.38367830974918	0.582007707603994	-5.81380326332634	6.10691823061608e-09	5.86758637445267e-07
ENSMUST00000073581	858.239132768066	1.13959187330444	0.196181155773023	5.80887531635772	6.28939044993247e-09	6.01854089345957e-07
ENSMUST00000180863	1108.07894329275	1.00655517920645	0.17340559754398	5.80462910922561	6.45086371358201e-09	6.14826898195696e-07
ENSMUST00000021410	74.9235127667285	-1.94991427966195	0.336532667058072	-5.79413076509887	6.86759351493053e-09	6.51926917185325e-07
ENSMUST00000102875	424.463117636467	-2.28275022026376	0.394351058860514	-5.7886245490498	7.09651192497471e-09	6.70973788858565e-07
ENSMUST00000079213	81.7442149091907	-2.38201337424789	0.411936464648869	-5.78247758735876	7.36083786218507e-09	6.93203984703873e-07
ENSMUST00000121990	36.3909438998259	-3.79868399784834	0.65724182397532	-5.77973564565938	7.48180925609257e-09	7.01811451642644e-07
ENSMUST00000021558	80.3577587074698	-1.95463514771358	0.338383569024519	-5.77638906448188	7.63207819102774e-09	7.12563069322489e-07
ENSMUST00000161006	107.986402307413	1.95287313857651	0.338109987557066	5.77585167680652	7.65647997123019e-09	7.12563069322489e-07
ENSMUST00000036615	375.230424719041	-1.78780482283067	0.309764094262251	-5.77150436718172	7.85669224507318e-09	7.2833992328155e-07
ENSMUST00000134338	149.148611629558	2.30939593911726	0.400954521916907	5.75974533988634	8.42409336114596e-09	7.7790110368372e-07
ENSMUST00000042391	29.7337141501533	4.55025446184275	0.791465600394219	5.74915000674234	8.96932150211117e-09	8.22732260190919e-07
ENSMUST00000149110	16.484280867673	5.72830426877631	0.996405453793891	5.74896920421837	8.97891687971718e-09	8.22732260190919e-07
ENSMUST00000029502	595.475618429381	-0.931333288372102	0.162065371172736	-5.74665199377755	9.10278065520879e-09	8.30873809651596e-07
ENSMUST00000163981	44.5344707148861	-3.13793125068647	0.54649624519514	-5.74190816181362	9.36155926831769e-09	8.51220400596611e-07
ENSMUST00000100772	478.282572510815	-1.61640997005411	0.281555075292316	-5.74100810783087	9.41145843334287e-09	8.5249134175608e-07
ENSMUST00000114641	3352.69079763293	0.708519154466137	0.123472498572166	5.73827502204493	9.56457095316312e-09	8.63066151560711e-07
ENSMUST00000135047	18.2245832912548	-5.69247705287707	0.995179137924331	-5.72005263770903	1.0649105718316e-08	9.57290064041956e-07
ENSMUST00000008542	183.915009705381	-2.24770885159422	0.393038087900578	-5.71880670293408	1.07274744274915e-08	9.60695936276331e-07
ENSMUST00000146976	21.5780866926889	-4.84836292927171	0.848941628084551	-5.71106748553603	1.12269711676203e-08	1.00121483755397e-06
ENSMUST00000110477	21.1691343534512	-5.73831450106718	1.00487030203052	-5.71050262852021	1.12642997483107e-08	1.00121483755397e-06
ENSMUST00000174331	15.5814613956269	5.68568035077326	0.996367907393211	5.70640654780688	1.15386211083422e-08	1.02177073187752e-06
ENSMUST00000176344	24.8145345996081	-4.02278536770241	0.707176095309875	-5.68852000849899	1.28145099718105e-08	1.13053513253162e-06
ENSMUST00000138200	16.9640759732783	-5.64821366458911	0.993529232528611	-5.68499997751848	1.3081267695817e-08	1.1497949813227e-06
ENSMUST00000044332	208.933403793862	1.32384745243714	0.233024638609553	5.68114796931549	1.33793660750131e-08	1.1716572534768e-06
ENSMUST00000141436	90.3011911772395	2.15688216814901	0.379950973380983	5.67673810375075	1.37287414805589e-08	1.19783269417877e-06
ENSMUST00000180566	119.110223166487	-2.91375966929117	0.514293822948165	-5.66555447348789	1.46549856549333e-08	1.26683937752892e-06
ENSMUST00000180922	20.0967469340666	-5.6957101934783	1.00535570182068	-5.66536817085085	1.46709182288273e-08	1.26683937752892e-06
ENSMUST00000191987	19.5812053497484	5.25076351807395	0.926834665276754	5.66526449084213	1.46797922139075e-08	1.26683937752892e-06
ENSMUST00000027049	16.7072206146429	-5.62930531186619	0.994572436845598	-5.66002545749225	1.51350541633343e-08	1.30139530943568e-06
ENSMUST00000182424	1333.54642191698	1.14227119405106	0.20189426223297	5.65776947505803	1.53352921001516e-08	1.31385253473212e-06
ENSMUST00000000769	46.1135423315892	-4.36546565836067	0.771725616770962	-5.65675877992305	1.542583243555e-08	1.31685559482185e-06
ENSMUST00000174345	1876.18475906823	0.870780991446754	0.154085726312044	5.6512761583335	1.59260983962282e-08	1.35468877110856e-06
ENSMUST00000115861	3790.69213010162	0.750949618278283	0.132990677299614	5.64663353496933	1.63620086583563e-08	1.38679710528611e-06
ENSMUST00000128772	17.6290472496369	-5.64033505273545	0.999084524683784	-5.64550337171987	1.64698643050657e-08	1.39097088856875e-06
ENSMUST00000136250	47.6464710769664	-3.28487476084901	0.582327912094525	-5.64093647689653	1.69127754778784e-08	1.42331201291138e-06
ENSMUST00000170893	17.6098957145823	-5.07872196623351	0.901042901238913	-5.63649295638464	1.73548130847549e-08	1.45535132200496e-06
ENSMUST00000112683	20.9359370294343	-5.17995757078617	0.919492261390183	-5.63349773379776	1.76590839347598e-08	1.47565274626662e-06
ENSMUST00000005841	17.740300878003	-5.63122638495772	1.00096834539864	-5.62577868805137	1.84672990364105e-08	1.53777523063893e-06
ENSMUST00000103242	314.623590177121	-1.91232468750542	0.340011573973568	-5.62429291790545	1.86269351068691e-08	1.54564483900775e-06
ENSMUST00000107867	17.1022173163256	-5.61735965013883	0.999024762660466	-5.62284325683724	1.87839825479628e-08	1.55324555340855e-06
ENSMUST00000189408	43.0982954388248	-2.97015888775518	0.52883142863228	-5.61645682715363	1.94912921879716e-08	1.60613661876716e-06
ENSMUST00000031254	467.220950321693	-2.80904327822249	0.500985227904942	-5.60703813557448	2.05818324132038e-08	1.69013164993132e-06
ENSMUST00000022343	131.039051976627	-2.39825582508548	0.427784849711536	-5.60621963751796	2.06793514239982e-08	1.69228402756664e-06
ENSMUST00000037232	18.5834920605879	-5.63521832756935	1.00546102446277	-5.6046114075683	2.08722704094937e-08	1.70220179160861e-06
ENSMUST00000036938	2022.58281701048	0.683281390584071	0.122092391605537	5.59642891419192	2.18811978205772e-08	1.77837187218472e-06
ENSMUST00000029404	640.234568568333	-1.54692097578457	0.276581577397366	-5.59300077156657	2.23178298668583e-08	1.80766804914772e-06
ENSMUST00000164855	297.115093662828	1.21890077142874	0.21796979959033	5.5920626330787	2.24387841289149e-08	1.81128307805241e-06
ENSMUST00000167549	36.7132274411656	-2.81415249358732	0.503420361772087	-5.59006489860926	2.26984761183033e-08	1.82603469572737e-06
ENSMUST00000025641	28.2091898063926	-3.83927223773366	0.687766683387447	-5.58223061754626	2.37453224726015e-08	1.90379727337763e-06
ENSMUST00000033466	40.5352143287316	-2.88844943929242	0.518071122571549	-5.57539170482042	2.46973509633112e-08	1.97345970727711e-06
ENSMUST00000189409	229.128024671924	-1.66170112434098	0.298241353986566	-5.57166570674779	2.52315216965428e-08	2.00937742584682e-06
ENSMUST00000026381	42.4335577549448	-2.79989536045064	0.503118276311138	-5.56508378304097	2.62026485069392e-08	2.07973663667786e-06
ENSMUST00000093943	205.054460725691	-1.39138182974791	0.25007101683416	-5.56394678344768	2.63740405850973e-08	2.08636243721843e-06
ENSMUST00000107046	177.94312827766	-1.5174785548906	0.273200431175533	-5.55445153714128	2.7848476043619e-08	2.19568117430953e-06
ENSMUST00000142739	89.5781181551612	-1.87425432049316	0.33763477975524	-5.551129305612	2.83830040769471e-08	2.23041540647056e-06
ENSMUST00000030915	18.1749985333424	-5.59442304006823	1.00895611963598	-5.54476347503263	2.94351792636163e-08	2.30546427156483e-06
ENSMUST00000014673	43.1847749152877	-3.78624427461088	0.68294394965411	-5.54400441870594	2.95631368983491e-08	2.30786962128823e-06
ENSMUST00000030265	16.8826949386603	-5.56750886825449	1.00488750811731	-5.54042997179397	3.01729881261429e-08	2.34775525970369e-06
ENSMUST00000078264	19.4626328628582	-5.61110643090791	1.01370004014032	-5.53527296904436	3.10744010550619e-08	2.40385199820551e-06
ENSMUST00000106713	22.7454808060461	-3.58975817596372	0.648538756432086	-5.53514827041742	3.10965179272329e-08	2.40385199820551e-06
ENSMUST00000031486	152.634559563743	-1.88800742296537	0.341573530934295	-5.52738210657357	3.2504450845748e-08	2.50453125802367e-06
ENSMUST00000176850	15.6042608268129	-5.53020435082967	1.00159617882734	-5.52139122306197	3.3632599845661e-08	2.58307074283892e-06
ENSMUST00000187880	50.2633587592129	-3.56950621553897	0.647631199224662	-5.51163412110527	3.55517363449529e-08	2.72165744173684e-06
ENSMUST00000145372	21.1493187063227	-4.47579673699414	0.814062481029153	-5.49809976666135	3.83905721570521e-08	2.92953394993942e-06
ENSMUST00000168846	218.481564815454	1.22513455412229	0.222990735736509	5.49410517022527	3.92696428230827e-08	2.98701013935064e-06
ENSMUST00000014290	43.9026653795764	-2.47579969310761	0.450705645836083	-5.49316325628641	3.94797516794052e-08	2.99339765768576e-06
ENSMUST00000177326	33.2153850946949	-4.44632788483439	0.810063640630797	-5.48886243230474	4.04530518661037e-08	3.05742620027507e-06
ENSMUST00000079924	266.663343225162	-1.27519975271449	0.232376034690358	-5.48765605030526	4.07302152865171e-08	3.06860148945912e-06
ENSMUST00000135128	53.0515228373847	-4.45722496136284	0.813546975766015	-5.47875549185839	4.28327768660121e-08	3.2167957613424e-06
ENSMUST00000044547	15.9125074540141	-5.50893837455794	1.00686996419172	-5.47135039327576	4.46619276525797e-08	3.34358633139123e-06
ENSMUST00000050813	55.0121733247273	-2.44119598894265	0.44661995358995	-5.46593579019525	4.60471012341804e-08	3.43644593235713e-06
ENSMUST00000181709	39.9537730768421	-4.42980888838668	0.811595802092228	-5.45814662541008	4.81130274468799e-08	3.57936792278794e-06
ENSMUST00000036570	39.3803557935277	-2.90484871178	0.532515841971246	-5.45495266587178	4.89858925988823e-08	3.63291625986461e-06
ENSMUST00000131714	1601.18505093621	1.21238588816127	0.222371067787922	5.45208466290919	4.97827433347916e-08	3.68051110536222e-06
ENSMUST00000149423	157216.477388038	0.529772932394589	0.0972059113298873	5.45000736217266	5.0367735035163e-08	3.71219592501394e-06
ENSMUST00000159080	89.6685139423323	-3.69870442923969	0.67929496800428	-5.44491657299659	5.18296717710974e-08	3.80811693644484e-06
ENSMUST00000154721	1261.15128745842	0.929601902567631	0.170749240730567	5.44425204229453	5.20235153755188e-08	3.81056193485127e-06
ENSMUST00000000260	78.5470905064053	-2.84545518032934	0.522917275834389	-5.4415015755389	5.28333257828486e-08	3.85797073070327e-06
ENSMUST00000160835	1430.5782982363	1.79444660256302	0.329891793416598	5.43950058283788	5.34301345070856e-08	3.88958267522134e-06
ENSMUST00000003312	31.7729209780846	-3.00139254304223	0.552168614740813	-5.43564495140868	5.4598578437613e-08	3.96248765590652e-06
ENSMUST00000088788	172.116872174906	-1.97849223894646	0.364520144992066	-5.42766227361597	5.70969479342917e-08	4.13117307431893e-06
ENSMUST00000161590	21.2447950293379	-4.21233912202875	0.777314596194721	-5.41909175853625	5.99025688302846e-08	4.3209962415815e-06
ENSMUST00000186621	2791.76002532281	1.73283287996863	0.320142601751344	5.41269068998985	6.20846817448084e-08	4.46482929444786e-06
ENSMUST00000098350	33.7070452455575	-2.93612090240746	0.543068158938962	-5.40654216985213	6.42531047790447e-08	4.60681172995857e-06
ENSMUST00000142099	26.8735636758554	5.66493793975829	1.04808221612761	5.40505110437684	6.47899175661298e-08	4.62858088308823e-06
ENSMUST00000006293	55.8659757200451	2.21905136455236	0.410584342194128	5.40461760595628	6.49467990084435e-08	4.62858088308823e-06
ENSMUST00000052602	61.4094360013577	-2.86796502648537	0.531146703501241	-5.39957229816201	6.67999599954312e-08	4.74639715751968e-06
ENSMUST00000035110	48.8414744060164	-3.59519567480048	0.667061896857138	-5.38959831424825	7.06153407512993e-08	5.00251721405921e-06
ENSMUST00000107076	21.956927448531	-5.55956496596067	1.03168905473506	-5.38879901889471	7.09300720797739e-08	5.00985854344403e-06
ENSMUST00000194838	264.188908133529	1.352329633884	0.25119192852064	5.38365082766931	7.29900311451003e-08	5.14005762354754e-06
ENSMUST00000124881	110.768067253456	-2.79975495973982	0.520132825740299	-5.38276921045112	7.33485578061452e-08	5.15002359128828e-06
ENSMUST00000019379	47.2297221277281	-2.46821208357381	0.458710775150131	-5.38075889489622	7.41724821714128e-08	5.19251134776392e-06
ENSMUST00000109787	13.4616127921159	5.45231621841855	1.01421569954871	5.37589412276365	7.62035640608157e-08	5.31900877144493e-06
ENSMUST00000195524	20.0224536293985	-5.524567412404	1.02784153228948	-5.37492136564889	7.66161112192923e-08	5.33212185177785e-06
ENSMUST00000110617	735.238350491005	-1.42284705676218	0.264750522298226	-5.37429367243865	7.68834637693467e-08	5.33508293033373e-06
ENSMUST00000180743	7110.10565979514	0.57058197465591	0.106339337897134	5.36567168781749	8.06485235018708e-08	5.58003136952303e-06
ENSMUST00000045312	509.806802693851	0.949805342705489	0.177078896102151	5.36374104205832	8.15157464953548e-08	5.6236386506621e-06
ENSMUST00000131606	85.9886689364531	-3.62525237528937	0.676198394929212	-5.36122593971682	8.26590540453538e-08	5.68598455247634e-06
ENSMUST00000107217	14.9341255034618	-5.4238093761454	1.01237158469723	-5.35752826149058	8.43681741203681e-08	5.78677892550455e-06
ENSMUST00000145261	48.8080534220895	-2.88785414084804	0.539645859823735	-5.35138755959567	8.72823643080086e-08	5.96940942293274e-06
ENSMUST00000161637	540.227011644514	1.24426075470288	0.232619653039028	5.34890641632125	8.84872796950876e-08	6.03442563713741e-06
ENSMUST00000188180	598.245971750432	1.21077321154597	0.22673027510155	5.34014794011819	9.28707638039993e-08	6.31254619005022e-06
ENSMUST00000144537	12.9654136723434	5.41942406804691	1.01492934479486	5.33970575965786	9.30975546316188e-08	6.31254619005022e-06
ENSMUST00000181241	438.982076517786	1.03242392458082	0.193584247224767	5.33320215555604	9.64957812417287e-08	6.52432444566583e-06
ENSMUST00000139727	16.9613303910694	-5.44888739230421	1.02198533667432	-5.33166885743745	9.73142735543434e-08	6.56097255679454e-06
ENSMUST00000027740	55.2018611245248	-2.38356966229058	0.447133771567061	-5.33077529334662	9.77943636430809e-08	6.57466243053144e-06
ENSMUST00000172809	225.253461784378	-1.54472825049277	0.289806248182517	-5.3302103049204	9.80991003279745e-08	6.57651934741099e-06
ENSMUST00000050714	44.2596521035354	-2.35971985190934	0.442896159174152	-5.3279302676939	9.93382456086514e-08	6.64083167544934e-06
ENSMUST00000110784	51.1749711339476	-3.38386994548437	0.6362838590813	-5.31817662382663	1.04812299782639e-07	6.98709409674606e-06
ENSMUST00000036156	24.7716562753094	-3.19211150327446	0.600714951602126	-5.31385392482907	1.07330668117821e-07	7.13493393773704e-06
ENSMUST00000133420	17.3540298661475	-4.25624442451326	0.80115995900502	-5.31260252921176	1.08070585539184e-07	7.16405345255842e-06
ENSMUST00000190050	738.857750384169	0.956411081331177	0.180309933714015	5.30426173218008	1.13129899660842e-07	7.4785481302259e-06
ENSMUST00000146078	14.9031299856474	-5.39014992895957	1.01689020593112	-5.30062134291484	1.15409229946876e-07	7.60803290305348e-06
ENSMUST00000169909	886.938176158792	1.25018510138706	0.236222055569886	5.29241479323759	1.20711716506122e-07	7.93554142970443e-06
ENSMUST00000070720	19.078338828272	5.48920836831871	1.04180540811015	5.26893825429088	1.37215106767577e-07	8.99554948565785e-06
ENSMUST00000184063	358.270573626835	-2.39016375592192	0.453791821959263	-5.26709305954942	1.38600956314039e-07	9.06137161224458e-06
ENSMUST00000002412	22.1417468904514	-3.67470615945214	0.69921478279112	-5.25547549893536	1.47642508947001e-07	9.62596709431383e-06
ENSMUST00000094327	34.1841481729629	-4.76661295492498	0.907499372906647	-5.25246969555241	1.50073162262212e-07	9.75763366248442e-06
ENSMUST00000137749	19.652496858079	-4.34112686393634	0.827009455076203	-5.24918649634585	1.5277235193775e-07	9.8954348988916e-06
ENSMUST00000029257	72.4982064846121	-2.28787026123445	0.43587777652691	-5.24888026974967	1.53026487775713e-07	9.8954348988916e-06
ENSMUST00000103172	62.0575633909569	-2.11469626305266	0.403190895981784	-5.24490082521159	1.56366414099991e-07	1.00839340745136e-05
ENSMUST00000131383	14.9264609028406	-4.82559721914215	0.920401228080511	-5.24292783616325	1.58048365094263e-07	1.01647799469297e-05
ENSMUST00000019443	13.3899417923756	-5.32237993590045	1.01527198846613	-5.24231929607502	1.58570659527204e-07	1.01708078159449e-05
ENSMUST00000018625	1666.62189718104	0.950859043459493	0.181596278968278	5.23611523794269	1.63991584463871e-07	1.04901570956782e-05
ENSMUST00000128409	13.3857168169385	-5.3098790733808	1.01706162560841	-5.22080367569114	1.7814832055682e-07	1.13650966221894e-05
ENSMUST00000182444	34.0379448589136	-2.62698098701662	0.503401172583928	-5.21846417943861	1.80412860564143e-07	1.14449151492699e-05
ENSMUST00000099091	1750.34151975377	1.19994526481875	0.229943359376496	5.21843843663266	1.80437932707072e-07	1.14449151492699e-05
ENSMUST00000027706	61.5393201063737	-2.09927704659167	0.402312979568842	-5.21801968418085	1.80846248987705e-07	1.14449151492699e-05
ENSMUST00000101270	13.4626840713583	-5.30899597934402	1.01785708569668	-5.21585599191486	1.82970289678818e-07	1.15485396666429e-05
ENSMUST00000091579	51.0479960111463	2.29223576460176	0.439792421451459	5.21208564039516	1.86729305291038e-07	1.17545354725913e-05
ENSMUST00000050207	12.2841463373352	5.3243780704663	1.0227843256315	5.20576815369054	1.93195736778316e-07	1.21294212307487e-05
ENSMUST00000125899	12.5488025768697	5.33058028074305	1.02415154393897	5.20487452495675	1.94127729824174e-07	1.21557764754282e-05
ENSMUST00000113637	13.4490127606672	5.35054588807314	1.02822575304911	5.20366842807288	1.95392498721538e-07	1.22027757359461e-05
ENSMUST00000084366	193.105869519091	-2.36368647536473	0.454447070300151	-5.20123602910141	1.97967497441781e-07	1.23311408117804e-05
ENSMUST00000029429	158.792731605312	-1.82679829625534	0.351348684385963	-5.19938846348026	1.99945263732863e-07	1.24217303636343e-05
ENSMUST00000178942	18.2826693227986	-4.27825438051324	0.823593943971742	-5.19461612342797	2.05142693507262e-07	1.26964178625291e-05
ENSMUST00000189400	14.4464342288506	-4.79097369631478	0.922343320617108	-5.1943496409876	2.05436729277396e-07	1.26964178625291e-05
ENSMUST00000129670	152.944951713306	-1.58013499700738	0.304585923247527	-5.18781360661653	2.12777411576218e-07	1.3115931250719e-05
ENSMUST00000034955	47.8978219440613	-2.66796715364932	0.514439294103657	-5.18616517872708	2.14668428421743e-07	1.31982153971627e-05
ENSMUST00000167264	14.1537261153969	-5.30564658092241	1.02356913673262	-5.18347651420868	2.17787664125266e-07	1.33553923643949e-05
ENSMUST00000107269	62.3439850092075	-4.22786349076762	0.817265483554545	-5.17318249191108	2.30140038842034e-07	1.40674485098495e-05
ENSMUST00000061766	26.5882915198736	-2.98483474750848	0.577022521794086	-5.17282191729361	2.30584757725074e-07	1.40674485098495e-05
ENSMUST00000071087	74.4806316330311	-2.23505309491471	0.432260786702524	-5.17061265715237	2.33327757894267e-07	1.41982932060173e-05
ENSMUST00000136058	2744.86750814179	0.8942945702465	0.173319811836689	5.15979425992656	2.4722137003382e-07	1.5005262285531e-05
ENSMUST00000062990	28.0288446780547	-3.04885664750709	0.591572094597634	-5.15382093805626	2.55231669497984e-07	1.54519336237912e-05
ENSMUST00000125866	88.297611807331	-1.91595373409369	0.372521165418266	-5.14320772067399	2.70086708929482e-07	1.6309663552963e-05
ENSMUST00000173900	3318.77074306333	0.951214259150823	0.185112434614454	5.13857570471687	2.76828666493123e-07	1.66743601858244e-05
ENSMUST00000171728	34580.4379378557	0.69894980648749	0.136232215436766	5.13057652513857	2.88856096450316e-07	1.73547667872377e-05
ENSMUST00000188580	13.147211401543	-5.2509873689427	1.02369391526711	-5.12945060103494	2.90589011668908e-07	1.73768591070701e-05
ENSMUST00000033822	221.296108434359	-2.32927159952308	0.454103366062379	-5.12938633272126	2.90688229626953e-07	1.73768591070701e-05
ENSMUST00000031144	145.872571277594	-1.62760078539133	0.317450048168736	-5.1271083270594	2.94226240566277e-07	1.7544163671153e-05
ENSMUST00000082121	80.0443721799246	-2.06532103991258	0.403525785518377	-5.11818851243775	3.08484190345023e-07	1.83482376071882e-05
ENSMUST00000193379	182.891721946001	-2.20072854683887	0.43014908254676	-5.11619955995055	3.11753222834829e-07	1.84963187107904e-05
ENSMUST00000181570	82.8864063305464	-1.67278362068533	0.327201055921725	-5.11240288015911	3.18086531372437e-07	1.8825011377882e-05
ENSMUST00000135250	11.8762098125178	5.25744592674662	1.02877353551166	5.11040160469507	3.21474707176854e-07	1.89782033600027e-05
ENSMUST00000028052	61.8666103900101	-1.91484354400947	0.375786209406819	-5.09556629827387	3.47700309562896e-07	2.04754931676095e-05
ENSMUST00000194797	17.7881806351686	-4.22811802734241	0.83012937008392	-5.09332422115722	3.51839254462624e-07	2.0667943531948e-05
ENSMUST00000163226	13.2526837433656	5.27363771892457	1.03706497041015	5.0851565421585	3.67322977830313e-07	2.15242195305407e-05
ENSMUST00000097891	14.631298408221	-5.25181304962926	1.0341688913195	-5.0782933945426	3.8084027004047e-07	2.22323700073824e-05
ENSMUST00000023214	315.828573525691	-2.11956878329751	0.417396255260908	-5.07807330943255	3.81281585749394e-07	2.22323700073824e-05
ENSMUST00000040846	39.1907798357958	-4.07016100003096	0.801632267987295	-5.07734177199497	3.8275201731944e-07	2.22634090074141e-05
ENSMUST00000078021	66.5552801958043	-2.21641100048718	0.436908209747879	-5.07294427304577	3.91707238751351e-07	2.27285970416799e-05
ENSMUST00000114229	1940.76727414602	-1.71543962247909	0.338878885499055	-5.06210240851336	4.14658173341011e-07	2.40016287066558e-05
ENSMUST00000180570	13.5817220477967	-4.70003496587397	0.929634292853893	-5.05578914418624	4.28614692630421e-07	2.47491092104748e-05
ENSMUST00000025236	12.1250206942009	-5.17782855043225	1.02574076734959	-5.04789193843902	4.46711680182991e-07	2.5731460179861e-05
ENSMUST00000160776	802.868278824145	0.847404822633173	0.167956647828029	5.04537827821399	4.52624971818835e-07	2.60089487438368e-05
ENSMUST00000177709	14.1279613247819	-5.21959013388146	1.03518103856141	-5.04220029100913	4.60209211425344e-07	2.63808816559088e-05
ENSMUST00000077816	40.5115128807999	3.06063614448626	0.607762555667737	5.03590771748614	4.75589657259419e-07	2.71968524001941e-05
ENSMUST00000144346	985.172910266353	0.976602726801893	0.19398767552125	5.03435449792228	4.7946168731628e-07	2.73523672196874e-05
ENSMUST00000110384	11.8363690588599	-5.15420909809411	1.02662097403372	-5.02055698106633	5.15218641863999e-07	2.93217477427252e-05
ENSMUST00000035164	317.303641012694	-1.8863916323629	0.375799859167077	-5.01967094012196	5.17600678357781e-07	2.93868404277197e-05
ENSMUST00000168936	424.562056822467	0.984936097081213	0.196389364353971	5.01522116699747	5.29724955420021e-07	2.99838126492131e-05
ENSMUST00000106732	11.744031788017	-5.14829909525757	1.02660289875001	-5.01488852362111	5.30642226220694e-07	2.99838126492131e-05
ENSMUST00000186641	46.9787317164304	-2.09025181607441	0.417326886534012	-5.00866798550745	5.48080263488364e-07	3.08955838791113e-05
ENSMUST00000099461	39.8366417229519	-2.19149346483664	0.437824325668964	-5.00541732460433	5.57411336910238e-07	3.13471228615018e-05
ENSMUST00000147921	12.0512283035837	4.69416926366367	0.938319995927397	5.00273817465027	5.65216839116603e-07	3.17109362314781e-05
ENSMUST00000159198	164.040055868172	-1.76182240491391	0.352402343084966	-4.99946280007884	5.74902622031073e-07	3.21782760048147e-05
ENSMUST00000000940	11.7236865293625	-5.13644181066692	1.0281458972651	-4.99582970114457	5.85833420512144e-07	3.27129382013981e-05
ENSMUST00000133002	541.810641651237	-1.09935276980029	0.220121432149903	-4.99430136839937	5.90491294509109e-07	3.28956323973948e-05
ENSMUST00000140178	10.6631061418454	5.15419999444859	1.03242839109963	4.99230749452649	5.9662168232602e-07	3.30993567148057e-05
ENSMUST00000120247	12.2064017288188	-5.14620377670718	1.03084779369363	-4.99220525880725	5.96937665343707e-07	3.30993567148057e-05
ENSMUST00000181610	2665.67544135874	1.53005029913121	0.306765257865868	4.98769094575963	6.11052149194354e-07	3.38030060715161e-05
ENSMUST00000075054	700.34644842567	0.924514868882268	0.185426214451066	4.98589086564266	6.16769535906787e-07	3.39969600498408e-05
ENSMUST00000154476	36.2294383518021	-3.78450267815003	0.759089860698026	-4.98557927604245	6.17764422885548e-07	3.39969600498408e-05
ENSMUST00000137410	550.446669100543	-1.00583450721863	0.201762584870563	-4.98523801062474	6.18855837752032e-07	3.39969600498408e-05
ENSMUST00000023455	51.566158821274	-3.30916562732111	0.664132303054155	-4.98269036471077	6.27062496788476e-07	3.43682382766377e-05
ENSMUST00000172171	129.707064656666	-1.40501232840822	0.283051009176578	-4.96381317450705	6.91224379375961e-07	3.77975506252311e-05
ENSMUST00000172035	131.34945416274	-1.90461131689572	0.383818037564362	-4.96227673139602	6.96716332783197e-07	3.8010280481864e-05
ENSMUST00000031105	11.2010077599174	5.14014612902844	1.03909516910341	4.94675202220758	7.54620085811691e-07	4.10748712763373e-05
ENSMUST00000142075	109.00663612598	-2.22502006975263	0.450268547547487	-4.94154006952478	7.75078827554215e-07	4.20919238799008e-05
ENSMUST00000075812	194.773044079629	-1.88324827674998	0.381352907816411	-4.93833464528505	7.87925478191981e-07	4.26918891517171e-05
ENSMUST00000190647	17.3077464207551	-4.44406016359134	0.900382447048894	-4.93574722403491	7.98444664463329e-07	4.31633001754982e-05
ENSMUST00000193928	6938.81118490212	0.671950127831134	0.136415924240222	4.92574552108639	8.40393129776282e-07	4.53277494451153e-05
ENSMUST00000131816	11.5399962132253	4.64206267529322	0.942533080628079	4.92509257309024	8.43204256669481e-07	4.53762435811341e-05
ENSMUST00000167652	345.7755026687	1.26802490857262	0.257501548596471	4.92433896216966	8.46460024026342e-07	4.54483920592605e-05
ENSMUST00000123733	234.268292156464	2.48733777679354	0.506089795411001	4.91481511650229	8.88662820792541e-07	4.76066502551887e-05
ENSMUST00000068259	26.4339720322065	-3.33677992293679	0.679448788152163	-4.91101019108672	9.06083782543644e-07	4.84305863228058e-05
ENSMUST00000139823	12.4994012436228	-4.58674232506573	0.934867989977784	-4.90629947140957	9.28107834503776e-07	4.94963036594239e-05
ENSMUST00000088904	19.1664832046145	-4.00595197755664	0.820193091439935	-4.88415718123615	1.03872191938552e-06	5.5271185181294e-05
ENSMUST00000146343	282.524094649304	1.35146537151787	0.276825595217907	4.88201017125617	1.05009838345141e-06	5.57515320717424e-05
ENSMUST00000138955	1997.80600623761	0.854734965485736	0.175333644204364	4.87490560847227	1.08860494613626e-06	5.76669030841646e-05
ENSMUST00000174455	1639.43565987429	0.926006391078725	0.190068129031927	4.87197088641399	1.10490453596132e-06	5.83999876334834e-05
ENSMUST00000044616	478.979906136638	1.13093190017384	0.232252559997812	4.86940553070542	1.11934480508506e-06	5.90317575872858e-05
ENSMUST00000025204	70.31249477802	-1.92385154677849	0.395665366785291	-4.86231979920161	1.16017982405662e-06	6.10496398769662e-05
ENSMUST00000155266	23.8076282569604	-3.55085967891651	0.730403114799565	-4.86150675834799	1.16495602545213e-06	6.11311943824347e-05
ENSMUST00000182038	12.3346430795006	-5.06792247601743	1.0425292992208	-4.86117990142367	1.16688147038779e-06	6.11311943824347e-05
ENSMUST00000192145	44.6687801079845	3.37558134929844	0.694638105844585	4.85948196751198	1.17693300873789e-06	6.15219695228362e-05
ENSMUST00000169461	555.730484195291	0.807394433902617	0.166330666427907	4.85415258197483	1.20902623104794e-06	6.30606824510545e-05
ENSMUST00000017836	51.3526934343615	-2.29715152094377	0.473306398178683	-4.85341320080053	1.21354470288368e-06	6.31575501948146e-05
ENSMUST00000161200	21.3324995534863	-2.95907154414332	0.610488020656703	-4.84705914615694	1.25305078997909e-06	6.50709001045599e-05
ENSMUST00000024773	94.0612124736217	-1.88783459583274	0.38952817038019	-4.84646487567296	1.25680826741677e-06	6.51235235858839e-05
ENSMUST00000156483	181.3804664061	1.47053632134965	0.303576490345367	4.84403887691263	1.27226021641807e-06	6.57805652636897e-05
ENSMUST00000053729	259.561352009376	-1.54807891702033	0.319625464251167	-4.84341546643425	1.27626033101081e-06	6.58177855051838e-05
ENSMUST00000106683	12.7970797005093	-5.06688356604314	1.0462146569304	-4.84306306786929	1.27852684636313e-06	6.58177855051838e-05
ENSMUST00000142533	80.4187610567826	-2.02236155725096	0.418545711619613	-4.83187738186395	1.35251550526571e-06	6.9475969634125e-05
ENSMUST00000120292	1096.31970569745	1.62663600791231	0.336707409845129	4.8310074573663	1.35843915712834e-06	6.96295422828718e-05
ENSMUST00000180140	11.3565732121859	5.06729928224954	1.04991578305196	4.82638642455647	1.39032621503782e-06	7.1110391670857e-05
ENSMUST00000051907	127.910449648976	-1.55999235144043	0.323471782972399	-4.82265357771109	1.41660880364189e-06	7.22988389850095e-05
ENSMUST00000170774	10.7852448293249	-5.0048885933602	1.03839875976899	-4.81981372403952	1.43692324944095e-06	7.30261570847826e-05
ENSMUST00000153895	38.5663432810249	-3.38541096940886	0.702396401504442	-4.81980112961534	1.4370139625229e-06	7.30261570847826e-05
ENSMUST00000088896	8435.17542298984	0.770638558062951	0.159925723133493	4.81872798799031	1.44476367135528e-06	7.3263101385905e-05
ENSMUST00000172894	112.11902379277	1.67292712863828	0.347384044843599	4.81578573763073	1.46621786407085e-06	7.41924996804464e-05
ENSMUST00000040990	1783.37658743584	0.740034726240238	0.153700588266559	4.81478135240975	1.47361148773942e-06	7.44079741000678e-05
ENSMUST00000151117	15.3688736508981	-5.09405459033337	1.05833943017039	-4.81325219973446	1.48493698275765e-06	7.48206464433219e-05
ENSMUST00000020350	31.4936386302202	-2.49358495757486	0.518659761820362	-4.80774708418293	1.52640703447768e-06	7.67472282674245e-05
ENSMUST00000174401	10.8979273588223	-4.99910356185187	1.04025721913008	-4.80564178735754	1.54255871425024e-06	7.73953560392954e-05
ENSMUST00000110064	650.369565413487	1.1120509941254	0.231547508704562	4.80269038672444	1.56547851438831e-06	7.83796120326232e-05
ENSMUST00000025095	25.6824916089234	-3.07997205864255	0.641381863157265	-4.8020878599234	1.57019765052798e-06	7.84503802996419e-05
ENSMUST00000178891	98.3583525675608	-1.45884817482021	0.303949822433513	-4.79963489743221	1.58955140090335e-06	7.92504912736098e-05
ENSMUST00000076982	251.63128892568	1.26662174677672	0.263974471988402	4.7982736256117	1.60039049399171e-06	7.96236209715122e-05
ENSMUST00000016640	30.9017739751234	2.43089757153833	0.506725129958541	4.79727060652631	1.60842243345959e-06	7.98558183909269e-05
ENSMUST00000050584	153.86442448706	-1.90765123221891	0.398118972649656	-4.79166119495049	1.65406050271081e-06	8.1918047515558e-05
ENSMUST00000136697	732.154281609696	1.01732491837489	0.212326575363085	4.79132165455612	1.65686258248221e-06	8.1918047515558e-05
ENSMUST00000159092	204.806631536301	-1.65880917575566	0.346267318107193	-4.79054501829176	1.66328898870087e-06	8.19713081404696e-05
ENSMUST00000028355	16.2580693810843	-4.07466869627299	0.850598117886774	-4.79035705650994	1.66484790678014e-06	8.19713081404696e-05
ENSMUST00000037678	264.995471510874	1.08732875264535	0.227100540791836	4.78787390313619	1.68557497678412e-06	8.28200110746186e-05
ENSMUST00000050552	247.429165688135	-1.40338991632312	0.293169828651344	-4.78695206385687	1.69333258491476e-06	8.30292745975145e-05
ENSMUST00000167489	12.0400266382759	-5.01208168810641	1.04789361689333	-4.78300622057956	1.72692779178934e-06	8.45019594943189e-05
ENSMUST00000099414	15.8750204979827	-4.05000097547087	0.847602977520254	-4.77818162852559	1.76887565301532e-06	8.63764547270772e-05
ENSMUST00000160867	11.4616069933284	5.03510283654775	1.05470517563998	4.77394342309216	1.80653152244896e-06	8.78537010056531e-05
ENSMUST00000162666	11.4616069933284	5.03510283654775	1.05470517563998	4.77394342309216	1.80653152244896e-06	8.78537010056531e-05
ENSMUST00000140247	10.2582765833495	-4.96135171056278	1.03948537014617	-4.77289229175503	1.81598921309514e-06	8.81278340310797e-05
ENSMUST00000180992	12.8740518537276	-4.17255831536724	0.87429325089907	-4.77249288047967	1.81959542707016e-06	8.81278340310797e-05
ENSMUST00000056890	389.555895604302	-1.18829859041895	0.249390912649517	-4.76480308682672	1.89038168771365e-06	9.13697315943388e-05
ENSMUST00000193983	84.2107593699886	-1.95887018473624	0.411718618797328	-4.75778868213027	1.95725234253944e-06	9.44095784413537e-05
ENSMUST00000002889	27.5509928808235	-2.839068143646	0.59788386010177	-4.74852782137779	2.04902704426228e-06	9.86359225444877e-05
ENSMUST00000146150	160.859160395765	-2.19452206723615	0.463234791969563	-4.73738610587856	2.16492454940507e-06	0.000104004027138626
ENSMUST00000136215	73.1330112297855	-1.7974747933979	0.379557706798324	-4.73570885586834	2.18290771817455e-06	0.000104656092864078
ENSMUST00000168292	1775.07931976533	0.82660475051115	0.174743179935561	4.73039778042252	2.24080334486934e-06	0.000107215211654111
ENSMUST00000111375	16.2538874932908	-4.04314342289855	0.855458338781723	-4.72628910094731	2.28660041244792e-06	0.000109186319895803
ENSMUST00000160236	273.646714524423	-2.52455623724919	0.534207412142795	-4.72579784530278	2.2921359315061e-06	0.000109230863306231
ENSMUST00000042345	153.034649119565	-1.55314091608716	0.328848976986227	-4.72296106961041	2.32435356132126e-06	0.000110544205846245
ENSMUST00000130270	828.74170548472	1.54929380900049	0.328100846147613	4.72200491766931	2.33531034479532e-06	0.000110843170205365
ENSMUST00000195694	36.8208870859026	-2.23030957070092	0.472406927351761	-4.72116186611336	2.34501220661697e-06	0.000111081496382104
ENSMUST00000108719	28.2468211108366	-3.02612293461084	0.641207427907984	-4.71941341117013	2.36525698147805e-06	0.00011181728821601
ENSMUST00000063594	9.96284319512372	-4.91702405083137	1.04283279373918	-4.71506465883269	2.41634003865269e-06	0.000113778932137511
ENSMUST00000114157	9.96284319512372	-4.91702405083137	1.04283279373918	-4.71506465883269	2.41634003865269e-06	0.000113778932137511
ENSMUST00000151999	132.628232743388	-1.59491318645256	0.338496062431907	-4.71176289317516	2.45583019773435e-06	0.000115409430203231
ENSMUST00000037096	2312.76102366173	1.09840170854026	0.23335916716409	4.70691476100403	2.51494003507324e-06	0.000117953669787269
ENSMUST00000070552	10.2974160749731	-4.91860191881432	1.04591689699638	-4.70266990899502	2.5678137626367e-06	0.000120195968865669
ENSMUST00000162226	59.1572939963179	-1.99819984533645	0.425160513555938	-4.69987165229433	2.60325050599938e-06	0.000121376297998292
ENSMUST00000047226	299.360709246345	-1.0418300324107	0.221672048118331	-4.69987100879116	2.60325870896387e-06	0.000121376297998292
ENSMUST00000044278	95.2591629940322	-2.6000196526154	0.553482969122419	-4.6975603544548	2.63287397914885e-06	0.000122516402496393
ENSMUST00000138922	798.539279985182	0.758058765088599	0.161538891471538	4.69273224660057	2.69580221072848e-06	0.000125199174295515
ENSMUST00000127674	11.9132696330727	-4.94673695011972	1.05524206877344	-4.68777458414783	2.76191991220903e-06	0.000128019303430751
ENSMUST00000002099	29.8708424844463	-3.7439523712057	0.798972304582033	-4.68596013871128	2.78650497674927e-06	0.000128907087930241
ENSMUST00000162385	489.361720281807	-1.84765173712768	0.394657358612964	-4.68166042468158	2.84560577744414e-06	0.000131385051187362
ENSMUST00000128189	9926.79933893583	0.789916149761942	0.168751582384467	4.68094069756498	2.85561542157584e-06	0.000131591194533666
ENSMUST00000073139	53.9189956976004	-3.27653735024707	0.70003662953489	-4.6805227212525	2.86144394777869e-06	0.00013160423986179
ENSMUST00000172585	144.005290689468	-1.81845613392618	0.389022396254996	-4.6744253066968	2.9477789247128e-06	0.000135312745534399
ENSMUST00000146703	9419.70113867214	0.843796622454913	0.180775909296243	4.66763865683097	3.04681128794688e-06	0.000139588659238524
ENSMUST00000186200	14.0114975281489	-3.91407531551138	0.83868631759974	-4.66691209022365	3.05760069515352e-06	0.000139802859570029
ENSMUST00000003720	1282.24314385813	0.741150495177586	0.158822566706578	4.66653140385804	3.06326845509923e-06	0.000139802859570029
ENSMUST00000129783	36.8090706068253	-2.45099447240054	0.525389823429439	-4.66509696819378	3.08471538449191e-06	0.000140511450105109
ENSMUST00000044620	125.164829236959	-1.48051141779919	0.317762269534917	-4.65917939208483	3.17472443066736e-06	0.000144334406491567
ENSMUST00000137072	40.4542459643837	3.21759308222943	0.691471139286452	4.65325723579693	3.26732224636517e-06	0.000148201119753503
ENSMUST00000044359	9.4882719694765	-4.86427678356423	1.04548761822184	-4.65263930321563	3.27713202605187e-06	0.000148201119753503
ENSMUST00000132948	100.556078722247	-3.38050262625003	0.726590941005528	-4.65255267506054	3.27850951755391e-06	0.000148201119753503
ENSMUST00000068879	38.5233757590154	-3.87419486797908	0.833214517722809	-4.64969678945025	3.32423371173225e-06	0.000149885438171957
ENSMUST00000116619	19.3542328130335	5.05747958546564	1.08776140447273	4.64943834619425	3.32840156399046e-06	0.000149885438171957
ENSMUST00000037302	1642.82871375624	1.56672911131577	0.337026519908518	4.64868198425761	3.34062804558123e-06	0.000150151107533587
ENSMUST00000163895	9.49041185376758	4.90449011447412	1.05517504256044	4.64803460719948	3.35112700099058e-06	0.000150338272188107
ENSMUST00000156830	11.4283703134406	-4.90628709050901	1.05700936291701	-4.64166852502536	3.45606977050503e-06	0.000154753675082312
ENSMUST00000146188	10.9270496857763	-4.89252231000248	1.0547184750356	-4.63869973438869	3.50607997343665e-06	0.000156552578272949
ENSMUST00000140574	17324.0910556899	0.760455393419431	0.163944181556502	4.638501874233	3.50943753755305e-06	0.000156552578272949
ENSMUST00000010049	125.043211819546	1.35102885118056	0.291322175449077	4.63757641895242	3.52518291626792e-06	0.000156698832906927
ENSMUST00000092892	17.8686755890985	-5.00368272179037	1.0789535360729	-4.63753308599591	3.52592182590169e-06	0.000156698832906927
ENSMUST00000089860	9.8674543650069	-4.86434946937933	1.04929778665417	-4.63581409514832	3.55535399133144e-06	0.000157711515742575
ENSMUST00000045262	118.554671545909	-1.41298120663643	0.304829195728428	-4.63532111240175	3.56383809966549e-06	0.000157792921233697
ENSMUST00000147653	2067.92550722918	0.819267007530288	0.176760474751273	4.6348993386848	3.57111212355775e-06	0.000157820545467919
ENSMUST00000172680	48.5142722743732	-3.74712571632522	0.8098894808647	-4.62671241553169	3.71515815458209e-06	0.000163881288707328
ENSMUST00000168309	9.32556039233754	-4.8422648703138	1.04690546661351	-4.62531243243709	3.74034156747132e-06	0.000164686059516196
ENSMUST00000149150	641.132839124584	-0.743967904951645	0.160890088262688	-4.62407543550448	3.76272923224483e-06	0.000165364981740063
ENSMUST00000010279	110.884493285558	-1.813458640762	0.392319399861115	-4.62240368792362	3.7931893767102e-06	0.000166395508850437
ENSMUST00000101491	9.50650474041245	-4.84329224041638	1.04857405066641	-4.61893200326509	3.85720221900186e-06	0.000168891370961904
ENSMUST00000149909	80.8428756912013	-1.62475640474372	0.352085025898346	-4.61467056316341	3.93719326373484e-06	0.000172076372992551
ENSMUST00000130218	98.193909573596	-1.51516605900647	0.328622543332928	-4.61065769755014	4.01397011840773e-06	0.000175109446415537
ENSMUST00000190598	106.314878227351	-1.52037298705434	0.329995952272868	-4.60724738161992	4.0803445684392e-06	0.000177678417060916
ENSMUST00000143693	12.032733915455	-4.89358272141646	1.06275912323672	-4.60460194076024	4.13255549716829e-06	0.000179622357250545
ENSMUST00000111373	15.647906185384	-3.97775321111371	0.864051883958561	-4.60360458088473	4.15240527884732e-06	0.000180155177472769
ENSMUST00000109093	54.2257110318059	-3.4325240836112	0.745791687367882	-4.60252392424161	4.17401598377251e-06	0.000180762312640309
ENSMUST00000025541	110.953231019476	2.06014050537261	0.447735171760397	4.60124786996872	4.19967298243976e-06	0.000181542147940365
ENSMUST00000184772	264.780507136994	-1.7570973959724	0.382599465477843	-4.59252444009009	4.37916206238273e-06	0.000188956861935394
ENSMUST00000023615	111.403410787471	-2.16623136287651	0.472203058315197	-4.58749964603266	4.48586188642402e-06	0.000193209572211642
ENSMUST00000045388	14.4855681845903	4.95705483318897	1.08069570848006	4.58691081521997	4.49852732864134e-06	0.000193404077107457
ENSMUST00000185472	16.868046946902	-3.81053128039394	0.831044121414377	-4.58523342167283	4.534795260995e-06	0.000194610779627366
ENSMUST00000034992	200.300438626303	-1.48144366443556	0.323391100682401	-4.58096608505769	4.62832903575959e-06	0.000198266253928965
ENSMUST00000146923	520.19581976512	0.898791703828596	0.196278209594737	4.57917211332	4.66819956427324e-06	0.000199613895602401
ENSMUST00000163727	14.2392623944492	4.94776131989335	1.08058694219586	4.57877207903234	4.67713497033057e-06	0.00019963627179116
ENSMUST00000031982	158.62778705266	-1.22991568793963	0.268658867452153	-4.57798285090543	4.69481171211154e-06	0.000200031008172049
ENSMUST00000174584	26.5358168871496	-3.19837844196572	0.698719625917444	-4.57748476402983	4.70600053403543e-06	0.000200148395472632
ENSMUST00000085519	66.2631791708657	-1.80495672575367	0.394605250257026	-4.57408188202771	4.78312765911519e-06	0.000203064732747982
ENSMUST00000102611	137.900491435295	5.15465826729835	1.12928021284689	4.56455201167791	5.00562093033406e-06	0.000211876570875003
ENSMUST00000154065	200.691751337054	1.80732900192168	0.395959447493225	4.56442954793397	5.00854358085609e-06	0.000211876570875003
ENSMUST00000192343	9.52865650972045	-4.8072285686872	1.05370286671557	-4.562224058165	5.06145912146731e-06	0.000213734070944239
ENSMUST00000181325	277.58302424017	-1.94304270240384	0.425949927085246	-4.56166929220996	5.07485345529605e-06	0.000213919044762142
ENSMUST00000193764	16.9690913958109	-3.28037819271631	0.719743926564818	-4.55770180426926	5.17163914696016e-06	0.000217612305382373
ENSMUST00000182366	46.9042855974969	-1.80006981968373	0.39521078522014	-4.55470823925277	5.24583360614953e-06	0.00022034358078078
ENSMUST00000095823	49.0062448033932	-2.14123621961529	0.470519139248419	-4.55079515582635	5.34435595804519e-06	0.000224085257237329
ENSMUST00000019882	16.2392681991706	3.90663738497765	0.858960965258259	4.54809652939591	5.41333062964871e-06	0.000226577006177819
ENSMUST00000089018	53.9491365886407	-2.50049726588968	0.550536185549597	-4.54193081494443	5.57413358250834e-06	0.000232896722148042
ENSMUST00000186294	12.2256550787276	-4.06089014982634	0.896842483293764	-4.52798593451129	5.95485443933401e-06	0.000248366617845826
ENSMUST00000137143	10.3982244370504	-4.80449131707597	1.06182818968332	-4.52473513488927	6.04711889252655e-06	0.000251772325539368
ENSMUST00000175952	49.9058199362456	-3.1098813399429	0.687629271190638	-4.52261337647553	6.10807497563371e-06	0.000253864860458387
ENSMUST00000186818	9.07081752142072	-4.76412327216308	1.05500863271307	-4.51571970545076	6.3102084614044e-06	0.000261807460150436
ENSMUST00000050611	923.859316861626	-1.93047549403029	0.427595946264747	-4.5147188856534	6.34008091682714e-06	0.000262587784150334
ENSMUST00000135767	492.944245528776	0.940496364594916	0.208473689234353	4.51134322057144	6.44183878236789e-06	0.000265881899056928
ENSMUST00000187449	3122.24207586038	0.923898862084258	0.204794904653801	4.51133715287535	6.4420230894039e-06	0.000265881899056928
ENSMUST00000169416	43.4380192708148	-2.04835391000392	0.454441651198101	-4.50740794688072	6.56243863181935e-06	0.000270294886114661
ENSMUST00000172396	164.926459155907	1.0688102866032	0.23713883153983	4.50710783916334	6.57172380280462e-06	0.000270294886114661
ENSMUST00000135564	8.73077461751385	-4.74480953075182	1.05414276643351	-4.50110713827216	6.7600418520951e-06	0.00027755936545661
ENSMUST00000132714	98.4615973577597	1.47115892468827	0.327636073747064	4.49022266645767	7.11487573582607e-06	0.000291623887672926
ENSMUST00000096040	114.79263740493	-2.13664952655314	0.475916425017611	-4.48954777401111	7.13745389394998e-06	0.00029204492381245
ENSMUST00000136873	8.82311188835676	-4.73904472988137	1.05597687881639	-4.48783001309008	7.19523022651591e-06	0.000293902243951249
ENSMUST00000147418	138.659873030297	-2.32403455871692	0.517907086727382	-4.48735809622211	7.21118115033303e-06	0.000294047682233168
ENSMUST00000152400	441.966374584453	1.26933555732047	0.282900244377025	4.48686624543458	7.22784183438661e-06	0.000294212202582943
ENSMUST00000176435	607.384095784996	1.59305481396016	0.355076804136956	4.48650769467247	7.24001037874762e-06	0.000294212202582943
ENSMUST00000037294	3819.86566360465	0.86301581648698	0.192420138437728	4.48505974215518	7.28935079725044e-06	0.000295710894222816
ENSMUST00000086828	52.2408103779014	-3.27191331228053	0.729740363346177	-4.48366772159538	7.33708833484549e-06	0.000297139556932685
ENSMUST00000114601	45.4019027396151	-2.44144380024856	0.544668788651807	-4.48243749433807	7.37952611390578e-06	0.000298349086431366
ENSMUST00000023113	162.008253778491	-1.53597890692849	0.343058521747521	-4.47730870845097	7.55899064053481e-06	0.000305084975988388
ENSMUST00000000500	56.3558244180208	2.09181638072209	0.467461957886064	4.47483767488077	7.64693857206558e-06	0.00030811060474068
ENSMUST00000172170	20.8814711416284	-3.7901149010082	0.847562405146519	-4.47178270059418	7.75702279719637e-06	0.000311503929104229
ENSMUST00000082390	653.820079696033	0.91917056612505	0.205549512052283	4.4717720657554	7.75740865079216e-06	0.000311503929104229
ENSMUST00000063814	48.6457697569075	-1.8927845095732	0.423597003022781	-4.46836142858974	7.88210469992418e-06	0.00031597653503142
ENSMUST00000151747	8.26386144573581	4.7481554503559	1.06347721943226	4.46474580141052	8.01638699499752e-06	0.000320732787813853
ENSMUST00000182356	8.71751708880924	-4.72029537336103	1.05736608587775	-4.46420160094557	8.03678667320161e-06	0.000320732787813853
ENSMUST00000075540	714.054736915519	0.757076773644889	0.169592954564865	4.46408151557574	8.04129482341322e-06	0.000320732787813853
ENSMUST00000111803	42.0221439097523	-3.78529263065816	0.848056554150405	-4.46349080392441	8.0635060699251e-06	0.000321079070556145
ENSMUST00000183400	15691.5391796537	0.625299629190289	0.140230986951808	4.45906887473581	8.23164687814668e-06	0.000327225198847868
ENSMUST00000155559	59.412488479854	-1.74369540893106	0.391223229728983	-4.45703444076925	8.31012562126111e-06	0.000329792476996269
ENSMUST00000166723	313.09679700137	1.6814107373065	0.377488572831201	4.45420300989711	8.42053980290151e-06	0.00033361644507923
ENSMUST00000181705	39.7565843491576	-2.83435621095873	0.637766936630752	-4.44418806959844	8.82244059978241e-06	0.000348956933856727
ENSMUST00000136262	1072.79941346798	0.874914716565504	0.196909870233346	4.44322428087884	8.86207012655615e-06	0.000349619695833399
ENSMUST00000186026	12.7570371049012	-4.06081732771167	0.913967695521719	-4.44306439670566	8.86866074884991e-06	0.000349619695833399
ENSMUST00000035430	50.2437158591403	-1.77380878850018	0.39932695030383	-4.44199618170166	8.91281421558732e-06	0.000350777623489748
ENSMUST00000098521	151.709066554393	-1.26205531558845	0.284173864466274	-4.4411378856349	8.94844303163602e-06	0.000351596771567527
ENSMUST00000109775	14.7450688547027	-3.66719704387631	0.825841270049348	-4.44055919324203	8.972541960059e-06	0.000351960935200199
ENSMUST00000162353	912.404536288061	0.764168551753617	0.172232921762898	4.4368320756098	9.12924550080699e-06	0.000357378936176351
ENSMUST00000144579	141.363430497659	1.18486426781943	0.26708062806996	4.43635420652474	9.14952522479922e-06	0.000357378936176351
ENSMUST00000180419	409.167735866172	0.836311467981013	0.188519545917799	4.43620561416838	9.15583992900816e-06	0.000357378936176351
ENSMUST00000139629	128.438925825919	-1.83170697998966	0.413129356373508	-4.43373716181433	9.26135245924683e-06	0.000360903803879878
ENSMUST00000162327	12.097301403352	-4.01123241617754	0.904958787441165	-4.43250286294207	9.31454653123763e-06	0.00036238166931038
ENSMUST00000136294	25.9034201304382	-2.44468929485522	0.552395398383893	-4.42561488022436	9.61679608742805e-06	0.000373528322007926
ENSMUST00000001304	43.2677859050931	-1.90879884042091	0.43140661113988	-4.42459339085557	9.66240980228774e-06	0.000374686780110936
ENSMUST00000187627	8.66537555344913	-4.69040510769283	1.06090659821146	-4.42112916971219	9.81864543966446e-06	0.0003801241330736
ENSMUST00000142066	464.030389960913	0.932105620585449	0.210910958348618	4.41942717383493	9.89628627310122e-06	0.00038250597041244
ENSMUST00000187296	273.974454981069	1.83816220810868	0.41599884484652	4.41867142392392	9.93094940116642e-06	0.000383221611688588
ENSMUST00000155483	11.6358445461352	-3.98771910908611	0.902941359052358	-4.41636554700656	1.00374285912577e-05	0.000386701713194364
ENSMUST00000105429	9.24136709530379	-4.70217411077063	1.06486666776163	-4.41573978520212	1.00665121623624e-05	0.000387193625019747
ENSMUST00000138703	34.5137086825128	-3.15248441052368	0.714050998206996	-4.41492893146241	1.01043179943954e-05	0.000388018891008079
ENSMUST00000138661	9.52529897338148	-4.70840693429088	1.06676495954892	-4.4137247780259	1.01607116300796e-05	0.00038955413312609
ENSMUST00000152265	10.7486621151491	-4.73510545868966	1.07306889363709	-4.41267609821431	1.02100688003334e-05	0.000390815085112115
ENSMUST00000047334	22.2981914205848	-2.69100844890949	0.610039332779569	-4.41120482616792	1.02797018226977e-05	0.000392846833584963
ENSMUST00000159218	32.8645834964135	-3.7709116443266	0.854982206998121	-4.41051476096377	1.03125175642346e-05	0.000393467310023176
ENSMUST00000035214	148.136827894556	-2.00477106988698	0.454806059811196	-4.40796912582743	1.04344414677286e-05	0.000397475467918449
ENSMUST00000150038	187.067407045427	1.47610521927291	0.334898154064121	4.4076242325011	1.04510657332341e-05	0.000397475467918449
ENSMUST00000122222	180.616973134675	-1.2870516585585	0.292433638789646	-4.40117513116986	1.07666177701554e-05	0.000408821396674125
ENSMUST00000070059	70.4060020833661	-3.12984710446493	0.711381090455142	-4.39967711604823	1.08412063094974e-05	0.000410996019388165
ENSMUST00000183850	339.442529363417	1.06424096461949	0.24230455499427	4.39216243642081	1.12228797487431e-05	0.000424786893456414
ENSMUST00000123329	411.814361171246	0.881649928098441	0.200859680655346	4.38938230520868	1.13673079072576e-05	0.000429568393718213
ENSMUST00000026048	911.805353894614	0.726154464926345	0.165560546257271	4.38603569112381	1.15435188314228e-05	0.00043553384563963
ENSMUST00000111879	21.820118665401	-2.58055173939343	0.588524173764313	-4.38478460942009	1.16100598009694e-05	0.000437349109835881
ENSMUST00000148096	20.0332020188619	-3.7312060406128	0.852496925246202	-4.37679706532105	1.20436009542278e-05	0.000452961549676284
ENSMUST00000022720	7.69645706469658	4.67133926233525	1.06741884461469	4.37629454070718	1.20713869503171e-05	0.000453288220102732
ENSMUST00000156331	10.1716111728603	-4.24469757793178	0.971812912392375	-4.36781352028173	1.25496572472886e-05	0.000470503105517621
ENSMUST00000108339	10.6027486226411	-4.26463044445532	0.976935212916857	-4.36531551741524	1.26939396650469e-05	0.000475161792004564
ENSMUST00000181752	13858.4982837572	0.902455753397125	0.206844789163095	4.36296102526203	1.28313809772887e-05	0.00047955013126459
ENSMUST00000102970	25.3231513561045	-2.54485238175834	0.583497643409088	-4.36137559509243	1.29247276924757e-05	0.000481714023533167
ENSMUST00000094456	66.2418446424108	-3.15940636269877	0.724420407072968	-4.36128846157772	1.29298766640244e-05	0.000481714023533167
ENSMUST00000161491	9.25823764531541	-4.66216379789094	1.07011662768464	-4.35668755841895	1.32045546549803e-05	0.000490870232986573
ENSMUST00000037548	333.43035644671	0.92678367520143	0.212736760146854	4.35648110162844	1.32170098971187e-05	0.000490870232986573
ENSMUST00000059648	535.203114659028	-2.35678896786889	0.541154472268991	-4.35511316757149	1.32998189907477e-05	0.000493173912950663
ENSMUST00000125660	8.31798943462435	-4.63481928668736	1.06456394854895	-4.35372557280832	1.33843238030108e-05	0.000495533186416618
ENSMUST00000169600	8.79779138747093	-4.64640748856006	1.06800884465155	-4.35053278053705	1.35807149845796e-05	0.000502021071672965
ENSMUST00000166219	75.6532427333583	-1.80493085120702	0.414943600257767	-4.34982212061055	1.36248007252805e-05	0.000502867450719062
ENSMUST00000119464	7.75245300626596	4.65417903313111	1.07014315716908	4.34911815484866	1.36686057608503e-05	0.000503698246127444
ENSMUST00000095739	7.57518959893716	4.64840875196969	1.06896050953941	4.34853178437112	1.37051958230463e-05	0.000503698246127444
ENSMUST00000017435	1123.14806345553	0.678028573772652	0.155924585293803	4.34843916688998	1.37109837771081e-05	0.000503698246127444
ENSMUST00000067786	218.322039670451	-1.08507747780316	0.24955881163631	-4.34798302928481	1.37395232668883e-05	0.00050396656285903
ENSMUST00000164086	47.4330441791085	3.95890890683739	0.91189531066397	4.34140724328851	1.41573043678611e-05	0.000518489424780988
ENSMUST00000099337	294.592010638357	-1.07156982892796	0.246860351583262	-4.34079357845578	1.41969046689618e-05	0.000518995821505059
ENSMUST00000080780	40.2992066520398	-2.06807308881378	0.476457918850681	-4.34051572445771	1.42148695423179e-05	0.000518995821505059
ENSMUST00000124961	17.1852259105176	3.27262035728654	0.754046268903256	4.34007897426042	1.424315180728e-05	0.000519229613963699
ENSMUST00000023867	133.483053574678	-2.18386253158219	0.503318456419442	-4.33892797637101	1.43179433100734e-05	0.00052115556845807
ENSMUST00000167595	20.5919665415428	-3.74315092188042	0.86311430772087	-4.33679628340832	1.44574503592866e-05	0.000525427583348528
ENSMUST00000055406	250.865290565385	-1.13477216982987	0.261720267323677	-4.33582076555983	1.45217238505146e-05	0.000526956499113781
ENSMUST00000129099	7.96680148973142	-4.61109398343105	1.0639678805594	-4.33386577516484	1.46513525530501e-05	0.000530848700441198
ENSMUST00000181848	523.148286810419	0.966479047645007	0.223158469402199	4.33090910792688	1.4849497319422e-05	0.0005372077292447
ENSMUST00000194650	520.97674841476	-1.50759769110072	0.348226552185356	-4.32935880862483	1.49544111072866e-05	0.000540179732721652
ENSMUST00000108527	8.06953353476617	-4.60913216825899	1.06542457176732	-4.3260989941441	1.51773234515829e-05	0.000547240417077109
ENSMUST00000113407	213.953041710396	1.99577980920558	0.461363656198832	4.32582797190568	1.51959984347638e-05	0.000547240417077109
ENSMUST00000183339	193.267381579452	1.20826311463072	0.279428634887098	4.32404901923853	1.53191234036253e-05	0.000550838540325507
ENSMUST00000038608	29.8465925676793	-3.26775415453911	0.756647873348086	-4.31872508949195	1.56933115540213e-05	0.000563439742511399
ENSMUST00000042852	74.1237429690793	-1.98799282034687	0.460384522557906	-4.3181139307237	1.57368196677679e-05	0.000564148344947836
ENSMUST00000120051	16.9722516202124	-3.75248712887964	0.86931440358725	-4.3166052620259	1.58447139134614e-05	0.000567159503158772
ENSMUST00000077788	38.1867179752671	-2.21691364640077	0.51395924550497	-4.31340357390132	1.60760272847613e-05	0.000574572710123428
ENSMUST00000124629	12.2042895622511	4.71863655197165	1.09442232337449	4.31153171055798	1.62127517320666e-05	0.000578588006173542
ENSMUST00000059482	17.5270617311306	-3.14357913267835	0.729303548623277	-4.31038507712263	1.629705066723e-05	0.000580723132784837
ENSMUST00000161873	7.85231244958051	-4.58857682860042	1.06565302701964	-4.30588260180097	1.66321251237823e-05	0.000591774502904949
ENSMUST00000002298	26.0084331126064	-2.64782616837758	0.614992220658072	-4.30546286511442	1.66636943499025e-05	0.000592010171125578
ENSMUST00000034946	21.8204329765828	-3.13207180635722	0.727555616280607	-4.30492423708985	1.67042892966033e-05	0.000592565311789223
ENSMUST00000031547	120.390211394664	1.18597135757521	0.275541800808156	4.30414316120745	1.67633243559743e-05	0.000593229088580248
ENSMUST00000184655	7.56432909298751	4.61737825390934	1.07280707881062	4.30401546103557	1.67729950462391e-05	0.000593229088580248
ENSMUST00000000127	17.180364574479	-3.25293847809885	0.756547463377377	-4.29971500211909	1.71017893049014e-05	0.000603957833011785
ENSMUST00000114159	151.851042782783	1.74490826311619	0.406356688965325	4.29403110739758	1.75457874462484e-05	0.000618717128788063
ENSMUST00000164703	14.8136523104792	-3.4397636090301	0.801399022018603	-4.29219841118081	1.76912753142322e-05	0.000622921877978277
ENSMUST00000181870	7.69246362695432	-4.5700900343158	1.06631975117326	-4.28585330927932	1.8203908285237e-05	0.000640022446555917
ENSMUST00000161114	1142.90905958992	0.934154895205633	0.218141702833071	4.28233062763096	1.84945899440368e-05	0.000649280486023494
ENSMUST00000105682	1115.3843181252	0.97829813935728	0.228484120875808	4.28168984175943	1.85479388646434e-05	0.000649413007866564
ENSMUST00000181331	34.4923523046502	-2.98236616640607	0.696549572522793	-4.2816280191005	1.85530936850468e-05	0.000649413007866564
ENSMUST00000121198	172.18327919015	-1.34548339713716	0.314422996836742	-4.27921434078747	1.87554181207184e-05	0.000654836135581597
ENSMUST00000128546	10.2086807748362	4.27968418933302	1.0001314155384	4.27912184623172	1.8763213053914e-05	0.000654836135581597
ENSMUST00000106213	360.920378612166	1.32975609008454	0.311231159448583	4.272567349749	1.93235161774625e-05	0.000673400419858354
ENSMUST00000142521	7626.01593327965	0.846763211225846	0.198235457158384	4.27150230016272	1.94160524409859e-05	0.000675633074090142
ENSMUST00000156117	98.0743873869148	-1.51786739563145	0.355742113222949	-4.26676330749793	1.98329383024504e-05	0.000689129270561865
ENSMUST00000173770	417.038139126815	0.962463050136217	0.22561266513154	4.26599743225881	1.99011068241597e-05	0.00069048694027918
ENSMUST00000117513	23.5871952702213	2.39608512022781	0.562786299940959	4.25753988766106	2.06688791172981e-05	0.00071607859738937
ENSMUST00000072217	16.1236044009725	-3.32760903265027	0.782390448054868	-4.25313095389032	2.10802216066653e-05	0.000729265042520963
ENSMUST00000006838	8.07314655607317	-4.55618904979379	1.07237775284735	-4.24867919694933	2.15034598135634e-05	0.000742824029542193
ENSMUST00000180905	206.015746823972	2.27309657947773	0.53518949222654	4.2472743065657	2.16386965230111e-05	0.000746409223668748
ENSMUST00000132432	208.293483400152	0.989315292161681	0.232986389005931	4.24623642772753	2.17391237592151e-05	0.000748785029105505
ENSMUST00000180204	473.843778263633	-0.964905655058081	0.227415347408406	-4.24292232716047	2.20627813736915e-05	0.00075883177907311
ENSMUST00000154873	25.9739619997739	-2.43555778856547	0.574682913707832	-4.23808978911753	2.25429617030233e-05	0.000774225133337408
ENSMUST00000026239	9.16298397128787	-4.12949595133531	0.974456960234198	-4.23774073135343	2.25780279329728e-05	0.000774308900152183
ENSMUST00000148402	1021.45390483443	1.20751673623896	0.285006728752706	4.23680079948811	2.26727114726509e-05	0.000776434038483336
ENSMUST00000141158	7.31282778318815	4.5603965103461	1.07732942748078	4.23305666216703	2.30536391961039e-05	0.000788341448705963
ENSMUST00000130003	207.163641982611	1.03119532764402	0.243758667652396	4.23039450278961	2.33281830712597e-05	0.000796581928988682
ENSMUST00000173877	61548.4292694628	0.564372530990737	0.133436611319924	4.22951786176292	2.34192684599861e-05	0.000798107379021071
ENSMUST00000107623	272.221897037358	1.85255894680843	0.438027855020299	4.22931766912992	2.34401164325673e-05	0.000798107379021071
ENSMUST00000076431	124.912150963239	-1.89897798319634	0.449206046260714	-4.22740966868953	2.36397029694664e-05	0.000803749900961859
ENSMUST00000110104	19.6831393399902	-3.36359790158334	0.796195165908749	-4.22458970564616	2.39376488595518e-05	0.00081271571206707
ENSMUST00000068457	7.83725960706199	4.56882893490692	1.08160174564881	4.22413236044314	2.39863055576177e-05	0.000813204290704834
ENSMUST00000020257	7.65463586415811	-4.52660653143536	1.07169430196585	-4.22378519987652	2.40233025833434e-05	0.00081329674309259
ENSMUST00000108851	47.8788281263932	-3.67550797105481	0.870359305608545	-4.22297773732072	2.41095642707228e-05	0.000815054386428479
ENSMUST00000107468	94.2171359757822	-1.68741256693642	0.399648848781614	-4.22223802741016	2.41888464788998e-05	0.000816571414846728
ENSMUST00000102763	44.4130763992842	-1.82288989063883	0.431926024406627	-4.22037522083344	2.43896026499667e-05	0.000822179048421887
ENSMUST00000040717	83.2327859060091	-1.32470424922042	0.314351854229028	-4.21408123222099	2.50797015650003e-05	0.000844243230554025
ENSMUST00000126016	33.4044453376443	-1.92873597231656	0.457914470666823	-4.21200048451821	2.53119001304967e-05	0.000850852710902193
ENSMUST00000034140	635.769601667908	1.24750344665417	0.296217363069458	4.21144606017457	2.53741146270481e-05	0.000851737607254745
ENSMUST00000076038	13743.9212353517	0.758194954231674	0.180242385117154	4.20652974459288	2.59321965922191e-05	0.000869241369387773
ENSMUST00000106830	7.13859701706322	4.53556606134534	1.07851325877279	4.20538739273935	2.6063533460859e-05	0.000872411531866159
ENSMUST00000025036	42.3902414289873	-2.87914935496218	0.684705828795394	-4.20494354491983	2.6114733357229e-05	0.000872820740494849
ENSMUST00000093832	11.590790740725	-3.90881460079382	0.929642174305597	-4.20464422638047	2.61493151226967e-05	0.000872820740494849
ENSMUST00000154551	7.72350963686571	-4.51461234206742	1.07392068464064	-4.2038601235976	2.6240113034759e-05	0.000874621295703513
ENSMUST00000041282	316.01242769037	-1.58271995213173	0.376571541858526	-4.20297281180727	2.63432240168638e-05	0.00087682663726257
ENSMUST00000109681	7.37954773458679	-4.50172090080318	1.07179999331343	-4.20015014824386	2.66738032156182e-05	0.000885346430647623
ENSMUST00000173171	7.37954773458679	-4.50172090080318	1.07179999331343	-4.20015014824386	2.66738032156182e-05	0.000885346430647623
ENSMUST00000144675	406.021341250286	1.01758839013364	0.242472891444936	4.19670992526078	2.70820436528154e-05	0.000897641145207562
ENSMUST00000086738	2191.58784208276	0.598751588629322	0.142690340552754	4.19616062523839	2.7147774899352e-05	0.000898564845064745
ENSMUST00000133432	172.782434832369	-1.60028140474523	0.381578102237261	-4.19385021143115	2.74259120425506e-05	0.000906506608069376
ENSMUST00000141199	7.40275574775406	-4.49653523137703	1.07271779446377	-4.19172242185536	2.76844590352777e-05	0.000913779668741601
ENSMUST00000124408	11.0003502702172	-4.19681749596996	1.00188474343612	-4.18892245187439	2.80282150849938e-05	0.000923841111662603
ENSMUST00000116287	8.56627166593848	4.56010925977474	1.08890358895458	4.1877989071124	2.81672918626755e-05	0.00092713754574898
ENSMUST00000144745	1013.28643264095	1.04858383745901	0.250438744651628	4.18698727673962	2.82681665430037e-05	0.000928243433113083
ENSMUST00000047207	24.31384145432	-2.69918057444014	0.644672908840795	-4.18689933674056	2.82791168945204e-05	0.000928243433113083
ENSMUST00000085163	39.956546060296	2.41452151402818	0.576838908569295	4.18578129553847	2.84186882071389e-05	0.000931536337751132
ENSMUST00000134660	39.019869292754	-2.29083861306272	0.547466637774678	-4.18443509612647	2.85876107897284e-05	0.000935511206603876
ENSMUST00000120239	130.380517822296	-2.09264940609537	0.500132805995577	-4.18418744183295	2.86187904936126e-05	0.000935511206603876
ENSMUST00000000450	11.6824875638128	-3.38775808898872	0.809976018067771	-4.18254122766542	2.88268721741728e-05	0.000941016960711786
ENSMUST00000140806	7.53442131498164	-4.49397093866608	1.07456298455739	-4.18213823037757	2.8878029774251e-05	0.000941392036541929
ENSMUST00000155281	172.652977212891	-2.28850820106982	0.547464704527202	-4.18019313783198	2.91261610941712e-05	0.000948178402039603
ENSMUST00000154801	7.58581258354752	-4.49276310337732	1.07522159048763	-4.17845320734287	2.9349836373805e-05	0.000953638621289073
ENSMUST00000032133	13.5385970756382	-3.32231138412101	0.795141563382517	-4.17826401878423	2.93742555268124e-05	0.000953638621289073
ENSMUST00000089003	7.53578353590597	-4.48998546691437	1.07508888333381	-4.17638535428912	2.96177908522121e-05	0.000960231437847946
ENSMUST00000121440	820.909503233489	0.887923523831243	0.212800624168789	4.17256071169678	3.01195306671577e-05	0.000975166032459736
ENSMUST00000136711	37.7229561936968	2.56509161711689	0.614939882043924	4.17128843325479	3.02882189167509e-05	0.000979291568572661
ENSMUST00000163199	53.7870371805202	-2.54633172260256	0.610572093626704	-4.17040305179646	3.04061388587293e-05	0.000981766649517502
ENSMUST00000110105	19.2356951258823	-3.32954492510455	0.798540955334456	-4.16953557968736	3.05220965916687e-05	0.00098417173412158
ENSMUST00000168641	10.1368195606998	-3.7996098584514	0.911493468333815	-4.16855412622646	3.06537972604887e-05	0.000987077227389305
ENSMUST00000179847	7.82162693440941	4.52733414391972	1.08634481581128	4.16749275002406	3.07968304436821e-05	0.000989386494493434
ENSMUST00000188810	4527.8613469685	0.541417973694823	0.129926430860926	4.16711188098716	3.08483115725987e-05	0.000989386494493434
ENSMUST00000027752	817.434807439588	0.712417179166039	0.170962543961134	4.16709509966111	3.08505817430112e-05	0.000989386494493434
ENSMUST00000113741	8.71492512988862	4.54683772622916	1.09153616504919	4.16554015507516	3.10616242306034e-05	0.000994810345803888
ENSMUST00000080233	29.9657411016036	-3.01544446495131	0.724053989332103	-4.16466797970809	3.11805987099821e-05	0.000997274890276677
ENSMUST00000165269	212.543896085609	-1.60468256685017	0.385479300426126	-4.16282421669926	3.14335354279662e-05	0.00100401165918774
ENSMUST00000136892	11.2466651887317	-3.58762136206702	0.861930185810803	-4.16231084735965	3.15043082758482e-05	0.00100491968279897
ENSMUST00000046045	372.883010183391	-0.926144293224887	0.222531266034587	-4.1618614306582	3.15663889088501e-05	0.00100554837796622
ENSMUST00000107596	62.2905881382092	-2.00699256006542	0.482350430270909	-4.1608598937876	3.17051556354675e-05	0.00100750492081338
ENSMUST00000019232	24.1606960176955	-3.55417778536339	0.85420427135474	-4.16080544730429	3.17127159888586e-05	0.00100750492081338
ENSMUST00000126489	56.7048406481201	1.77574195211118	0.427177820805726	4.15691514311733	3.22573735973094e-05	0.00102343848958736
ENSMUST00000020329	16.3463624953702	-3.32005661485795	0.799467754081152	-4.15283367954443	3.28383414645431e-05	0.00104047999951474
ENSMUST00000195296	15.8689184958753	3.7726069972759	0.909098879411665	4.14983131396817	3.32720379974333e-05	0.00105281600767345
ENSMUST00000178950	68.0013054175552	-1.63623040266342	0.394740186056656	-4.14508190566789	3.39692268392402e-05	0.00107344566091724
ENSMUST00000121750	33.6716142812681	-3.61837811050058	0.873734632504121	-4.14127811339047	3.45375880734977e-05	0.00108847385835461
ENSMUST00000133476	25.4491256625786	-2.15107791989707	0.519452020589001	-4.14105217544054	3.45716302413714e-05	0.00108847385835461
ENSMUST00000130082	796.758390013432	1.49703153262929	0.361516172965078	4.14098080412547	3.45823904095474e-05	0.00108847385835461
ENSMUST00000136630	81.5269085650822	1.6159025286485	0.390444637110226	4.13862139484917	3.49398983803789e-05	0.00109823589721879
ENSMUST00000137826	6.80228910646783	4.47737340000304	1.08192896650476	4.13832473167578	3.49850976865584e-05	0.00109823589721879
ENSMUST00000107074	139.020000777522	-2.05538823762309	0.496907722218339	-4.1363580111962	3.52861525188969e-05	0.00110478141038541
ENSMUST00000065028	216.75457209562	-1.05462798715889	0.254979109830819	-4.13613486947477	3.5320464813867e-05	0.00110478141038541
ENSMUST00000159626	7.69563235853215	-4.46615547605862	1.07981133598808	-4.13605166681445	3.53332669173488e-05	0.00110478141038541
ENSMUST00000171450	7.31804635968533	4.48831723594236	1.08609433231604	4.1325298387031	3.58792170897903e-05	0.00111922925649719
ENSMUST00000034776	51.5263897413505	-2.33046170083996	0.563940130986252	-4.1324629562438	3.58896622364049e-05	0.00111922925649719
ENSMUST00000189469	129.138637760233	1.17029582202084	0.283611049024521	4.12641124542246	3.68468114792601e-05	0.00114635276433904
ENSMUST00000144298	4025.90629196547	0.628705166358789	0.15236337162317	4.12635372702124	3.68560238998269e-05	0.00114635276433904
ENSMUST00000111728	8.35676466206282	4.50859231085068	1.09284662094957	4.1255490243756	3.69851384254757e-05	0.00114775993945835
ENSMUST00000152576	17.309460279272	-3.08919867287421	0.748811499681581	-4.12546905888577	3.69979923177835e-05	0.00114775993945835
ENSMUST00000159866	29.8172523914382	-3.58688405249907	0.869770204900816	-4.12394449969472	3.72438672649386e-05	0.00115387918790016
ENSMUST00000015358	43.7302792696619	-2.40221638481311	0.583373225154454	-4.11780363107529	3.82500399450618e-05	0.00118350710296768
ENSMUST00000185098	140.580898241308	-1.44233137133795	0.350426906530091	-4.11592644417589	3.85627282939605e-05	0.00119162847379202
ENSMUST00000165991	138.501657292895	-2.07995286601316	0.505548899336215	-4.11424665100475	3.88445918485937e-05	0.00119877744310901
ENSMUST00000147035	6.30782951219435	4.44226566565173	1.08034204809614	4.11190666278352	3.92404947330015e-05	0.00120942262467999
ENSMUST00000097373	139.42444753585	-1.37394102306534	0.334384853905626	-4.10886141228488	3.97614582646863e-05	0.00122388965958176
ENSMUST00000087195	78.5085043679353	-1.59724313603299	0.389163801556074	-4.10429523415694	4.05549290992677e-05	0.00124669634376143
ENSMUST00000055296	5056.20934388492	0.596014969821874	0.145301106337147	4.10193001861198	4.09718203680143e-05	0.00125788258858178
ENSMUST00000148819	7.35232128935542	4.46522039075153	1.08909170978918	4.09994893048619	4.13241318785156e-05	0.00126705981620275
ENSMUST00000076592	33.7897816019959	-2.16480755703266	0.528068526505626	-4.09948226105764	4.1407540462697e-05	0.00126797903259449
ENSMUST00000156130	285.504803587865	0.858984556255806	0.209606918424785	4.09807349256958	4.16603019687096e-05	0.00127407511123894
ENSMUST00000131381	156.943929839246	1.05177477391541	0.257205108952003	4.08924526499854	4.32779055931724e-05	0.00132184202771836
ENSMUST00000058865	317.798275167137	-1.46481823825334	0.358378173684903	-4.08735337643986	4.3632225943562e-05	0.00133095113893652
ENSMUST00000066466	7.11907935464441	-4.41371459672296	1.08014309469643	-4.08623136915338	4.38436579324099e-05	0.00133568381264692
ENSMUST00000059825	33.3371741671383	-1.87858141085931	0.459786253946579	-4.08577114851627	4.39306630501603e-05	0.00133661858398257
ENSMUST00000027517	148.885952893348	-1.3707278492954	0.335566099173571	-4.08482219351482	4.41105810967721e-05	0.00134037427732214
ENSMUST00000126054	27.282845383061	3.96659582481249	0.971523827548613	4.08286005174074	4.44848143150571e-05	0.00135001740834391
ENSMUST00000075303	12.6462951042756	-3.43950922377384	0.844253844337643	-4.0740225784489	4.62079988100428e-05	0.00140001437156973
ENSMUST00000045903	1542.53139848217	-0.601215433436423	0.147580635220307	-4.07380976873378	4.62502640869151e-05	0.00140001437156973
ENSMUST00000070172	122.26995603465	-1.22983361339072	0.301977574966052	-4.07259914425425	4.64913996337735e-05	0.00140532788119464
ENSMUST00000005711	33.2900447848089	-2.32664921718539	0.571330549217944	-4.07233469376036	4.65442320334986e-05	0.00140532788119464
ENSMUST00000074941	64.7579749307283	-1.49691505674969	0.367762882295167	-4.07032663929434	4.69472662448734e-05	0.00141569570841593
ENSMUST00000187697	221.61861732247	-1.10687682734681	0.272067014688191	-4.06839773875334	4.7337527920585e-05	0.00142528838635062
ENSMUST00000098761	87.2109425035648	-1.72250697321888	0.423411628655648	-4.06816170516602	4.73854937144209e-05	0.00142528838635062
ENSMUST00000018800	713.302247850134	0.96922543407137	0.238294352307421	4.06734538475752	4.75517385877751e-05	0.00142788300025528
ENSMUST00000020754	171.622656690229	-1.10861633384062	0.272578334210627	-4.06714765885967	4.75920888758606e-05	0.00142788300025528
ENSMUST00000162726	45.4958331812428	1.97673825015787	0.486632566173554	4.06207555261084	4.86383290758808e-05	0.0014574303353899
ENSMUST00000001675	53.5359725044227	1.74547968096865	0.429976045578084	4.05948121742904	4.9181863637298e-05	0.00147185874885291
ENSMUST00000114787	71.3023419877849	-1.91882928251498	0.472721222994248	-4.05911389034109	4.9259285437463e-05	0.00147231909572024
ENSMUST00000112550	7.27862220020554	-4.39851213639358	1.08380809656633	-4.05838648957203	4.94129412788068e-05	0.00147505399047628
ENSMUST00000129531	7.55943583880242	-4.40545754768561	1.08589226944541	-4.05699319503912	4.97085297356312e-05	0.0014820136026206
ENSMUST00000161948	6.97219411568407	4.42255948713347	1.09032024222772	4.05620231180647	4.98770611216415e-05	0.00148517241472873
ENSMUST00000119339	7.54220778497189	4.43227574114462	1.09456768545071	4.04933911356935	5.13624736393728e-05	0.00152748649675388
ENSMUST00000030025	6.62805834034291	4.4065253404475	1.08855896354034	4.04803551120105	5.16493115552433e-05	0.00153409444534297
ENSMUST00000004470	61.2915965491516	-1.5484332495361	0.382720756168204	-4.04585647519878	5.21321677567834e-05	0.00154650075650498
ENSMUST00000182639	1164.00641656014	0.550725959864065	0.136181806381902	4.0440494548856	5.2535829922064e-05	0.00155652973247244
ENSMUST00000169852	8.45699821676984	-4.41608459855238	1.0928609856677	-4.04084751534459	5.3258380639209e-05	0.00157570914022669
ENSMUST00000155511	13.101116179484	-3.9169852391414	0.969438263772571	-4.04046898654324	5.33444192906595e-05	0.00157570914022669
ENSMUST00000112686	227.748155887823	-1.91417270588734	0.473769680110751	-4.04030225285812	5.33823592087586e-05	0.00157570914022669
ENSMUST00000106044	208.746015270416	-1.26800596039939	0.31391779038412	-4.03929308640909	5.36125392847611e-05	0.00158053761777137
ENSMUST00000027973	235.288850757111	1.68219114948645	0.416507401048212	4.0388025404901	5.37247669295856e-05	0.00158188110269594
ENSMUST00000048953	6.12405441266355	4.38295005193549	1.08546335972511	4.03786089384487	5.39408219406154e-05	0.00158428916849429
ENSMUST00000073350	16.2357267674243	4.53404398734106	1.12293466144152	4.03767391196266	5.39838216292324e-05	0.00158428916849429
ENSMUST00000125591	24.9151011317292	3.09802156312093	0.76735249421521	4.03728610576727	5.40731078639641e-05	0.00158428916849429
ENSMUST00000152538	164.904502084649	1.44918250308582	0.35894984956071	4.03728405196257	5.4073581092212e-05	0.00158428916849429
ENSMUST00000006137	64.1122085991716	1.67989719258872	0.416182543837622	4.03644318451796	5.42676599329354e-05	0.00158801492666883
ENSMUST00000060762	8.39403560127411	-3.98759864093144	0.988680825718763	-4.03325172007102	5.50102978454026e-05	0.00160776402520578
ENSMUST00000125323	7.22150542261411	-4.37813728468398	1.08577717440775	-4.03226130358844	5.52427135393187e-05	0.0016125708212978
ENSMUST00000045898	159.907994320882	-1.39483027909443	0.346058916859543	-4.03061505177327	5.5631089994333e-05	0.00162191281049817
ENSMUST00000137236	294.791791668798	0.808589779182242	0.200659458498013	4.02966192191857	5.58571289930196e-05	0.00162496741791795
ENSMUST00000175836	62.9178782739784	-3.42268780363039	0.849387343251413	-4.02959595622005	5.58728052006173e-05	0.00162496741791795
ENSMUST00000180868	2351.18015962772	0.59176072523157	0.146869275716224	4.02916622517393	5.59750293142428e-05	0.00162594785273636
ENSMUST00000002625	18.27347713224	-3.00641115517613	0.746558101715669	-4.02702903935685	5.64860585290013e-05	0.00163878623595386
ENSMUST00000192615	26.4819974463571	-2.32359849097352	0.577065972417695	-4.02657339374646	5.65955794265567e-05	0.00163995884121007
ENSMUST00000055673	364.283144072486	1.19933960452921	0.297937232570721	4.02547742751327	5.6859834821841e-05	0.00164560682925845
ENSMUST00000109784	1628.94346662588	0.651072247933246	0.161762326200157	4.02486946885048	5.7006927140434e-05	0.00164785431777927
ENSMUST00000182661	6.72614464858321	-4.35681693692702	1.08292478943254	-4.02319438934447	5.74140704065793e-05	0.00165735635307395
ENSMUST00000152107	16.9026693930932	3.08391046979116	0.766580631397469	4.02294337148751	5.74753193401257e-05	0.00165735635307395
ENSMUST00000054815	80.3104609652223	-1.32266145111122	0.328858285856544	-4.02198000779034	5.77109572867406e-05	0.00166213159991375
ENSMUST00000170133	3651.54990011016	1.12648189830042	0.280156476724483	4.02090257370078	5.79755805808695e-05	0.00166470413086803
ENSMUST00000021784	23.116920122846	-2.32884488027866	0.579205164546579	-4.02075986684573	5.80107161734309e-05	0.00166470413086803
ENSMUST00000110307	23.116920122846	-2.32884488027866	0.579205164546579	-4.02075986684573	5.80107161734309e-05	0.00166470413086803
ENSMUST00000181209	47207.4748158199	0.561786747131215	0.139814497344784	4.0180865203545	5.8672655148436e-05	0.00168166600481
ENSMUST00000142938	6.13272898331989	4.36793822316574	1.08740286214638	4.01685371192058	5.89803110461826e-05	0.00168755000824818
ENSMUST00000025647	21.8346614023656	-2.88623667629532	0.718560174282592	-4.01669446706662	5.90201629380579e-05	0.00168755000824818
ENSMUST00000062161	3783.25435411848	0.900151090947907	0.224319095327098	4.01281526940595	5.99988664044934e-05	0.00171346943142171
ENSMUST00000137073	12.9392900252286	-3.65734331202828	0.911694371548981	-4.01158921910903	6.0311375816899e-05	0.00172032400346953
ENSMUST00000035120	11.4045138483333	-3.56024711733196	0.889221835672202	-4.00377833124241	6.23387799718439e-05	0.00177601911919784
ENSMUST00000149891	6.72689491537744	-4.3417408635724	1.08483578321861	-4.00221022456584	6.27535018420579e-05	0.00178423496493799
ENSMUST00000144514	1320.37556701852	1.7329024094507	0.432996147338899	4.00211969575421	6.27775238379917e-05	0.00178423496493799
ENSMUST00000103069	7.04817154365369	4.38241582718225	1.09557953130117	4.00008917835244	6.33186184049721e-05	0.00179746106696985
ENSMUST00000176287	6.80708433000973	4.37439245004781	1.09419433357625	3.99782041984316	6.39284210960679e-05	0.00181044952653382
ENSMUST00000135399	11.959596345849	-3.59435445433216	0.899078777208155	-3.99781926283863	6.39287334921346e-05	0.00181044952653382
ENSMUST00000023774	7.42671402771557	-4.35674468244118	1.09040572496462	-3.99552623642226	6.45507076071525e-05	0.00182462873379556
ENSMUST00000038498	71.5551514976432	-2.11689032611394	0.52984680230823	-3.99528753762766	6.46157818196209e-05	0.00182462873379556
ENSMUST00000193647	7.16077562371566	-4.34945678592883	1.08869735754141	-3.99510181208776	6.46664573771776e-05	0.00182462873379556
ENSMUST00000028667	55.1209991013442	-3.04639728128829	0.762582351649825	-3.99484367124087	6.47369540643798e-05	0.00182462873379556
ENSMUST00000139548	29.6768895702341	-2.58366372325659	0.647647915079162	-3.98930292694725	6.62677491445923e-05	0.00186555898303614
ENSMUST00000031171	64.8551108354469	-1.55356001254677	0.389605406545114	-3.98752169874437	6.67670994755246e-05	0.00187528690778788
ENSMUST00000010969	7.27557064093162	-4.34713174714168	1.09018796800881	-3.98750662702831	6.67713398399106e-05	0.00187528690778788
ENSMUST00000099816	16.7314905728647	-2.787051120806	0.69906839212443	-3.98680751726781	6.69683117688067e-05	0.00187859571500865
ENSMUST00000183121	13.0385959954398	3.21296238245181	0.806060525552429	3.98600636130869	6.71947109694115e-05	0.00188272122872028
ENSMUST00000173018	7.18640210166654	-4.34131997762911	1.08991383442842	-3.98317723887394	6.8000002877074e-05	0.00190004899333818
ENSMUST00000155818	9.02734915013037	4.41146732843986	1.10760356666458	3.9828937547795	6.8081196288917e-05	0.00190004899333818
ENSMUST00000025229	6.54327479638584	4.35526215547345	1.0935472098688	3.98269239422776	6.81389241954412e-05	0.00190004899333818
ENSMUST00000176203	6.54327479638584	4.35526215547345	1.0935472098688	3.98269239422776	6.81389241954412e-05	0.00190004899333818
ENSMUST00000173471	6.13185922057036	4.34267283556612	1.09045731805681	3.98243265798311	6.82134561909713e-05	0.00190004899333818
ENSMUST00000037375	2072.73617259672	0.679588857929951	0.170685143192127	3.98153491991386	6.84716589905177e-05	0.00190479165976512
ENSMUST00000028346	80.6290980150524	-1.46946479054636	0.369093266564121	-3.98128311639377	6.85442473217349e-05	0.00190479165976512
ENSMUST00000036387	11.9993070459141	-3.15958502321334	0.793753443377412	-3.9805622886741	6.87524457544521e-05	0.00190834273993527
ENSMUST00000135910	7.99462744304452	-3.93592077288415	0.989058470077074	-3.97946217737505	6.90713473641966e-05	0.00191359002450086
ENSMUST00000078027	690.218661897432	1.13304449278863	0.284730755235793	3.97935408084147	6.91027579216769e-05	0.00191359002450086
ENSMUST00000138207	811.963607673046	0.573199203005002	0.144114461158996	3.97738851739947	6.96762714001961e-05	0.00192722292875228
ENSMUST00000145496	8.35154153277435	4.03190225572847	1.01422983815699	3.97533389774357	7.02805820173522e-05	0.00194167493880769
ENSMUST00000068045	6.98131509613466	4.36011102253099	1.0975070448419	3.97274080656047	7.10503487949821e-05	0.00196065916000292
ENSMUST00000039449	79.5439896004608	-1.35574217286306	0.341348660302705	-3.97172255388611	7.1354795387295e-05	0.001966773523962
ENSMUST00000122940	1562.36938167918	1.17607529031479	0.296149924616712	3.97121590301572	7.15067379110128e-05	0.00196867506276584
ENSMUST00000168489	1994.42305429598	0.879344584056938	0.221558993370666	3.96889591651919	7.22064100955971e-05	0.00198563444309237
ENSMUST00000195070	8.95943131211238	-3.98099955665985	1.00337753851682	-3.96759883876262	7.26004059819997e-05	0.00199415837357039
ENSMUST00000141707	19.3033494897041	-2.94554093250902	0.742745782522379	-3.96574575288183	7.31668221320239e-05	0.00200739308998519
ENSMUST00000027940	389.183712616952	-0.888862867761327	0.224161411496935	-3.96528047278771	7.33096951875387e-05	0.00200899039975828
ENSMUST00000115869	4874.73391818539	0.654948422195132	0.165225927141913	3.96395670779074	7.37176269631375e-05	0.00201783935765765
ENSMUST00000179489	2698.28765041977	0.776108636545197	0.195814092061447	3.96349735800247	7.38596813578791e-05	0.00201904302526294
ENSMUST00000043150	355.119009781548	-0.947269398956726	0.239014015766282	-3.96323787088288	7.3940042408185e-05	0.00201904302526294
ENSMUST00000166020	41.4134341219669	-2.17294219153623	0.548308751503407	-3.96299016854691	7.40168309446635e-05	0.00201904302526294
ENSMUST00000088454	15.5999721073133	4.46285597903029	1.12668125085671	3.9610635001131	7.46166844525181e-05	0.00203269949759654
ENSMUST00000030561	52.4662524472541	1.68714421367322	0.425956922909581	3.96083294561537	7.46887730450101e-05	0.00203269949759654
ENSMUST00000178826	5.77472311766416	4.31407383765365	1.08948133488618	3.95975011183129	7.50282299171288e-05	0.0020395990290874
ENSMUST00000050372	99.902609905294	-1.83904562282128	0.464826972623026	-3.95640901052604	7.60848490636282e-05	0.00206595610752634
ENSMUST00000066058	67.848983508523	-1.93271576283693	0.488753902583189	-3.95437407787852	7.67352723231811e-05	0.00208123598031284
ENSMUST00000120524	77.6136148277234	2.61887583090763	0.662682870889491	3.95192926503807	7.75236579557349e-05	0.00210021855091952
ENSMUST00000022746	14.0669603785182	-3.6922212126956	0.934419920643323	-3.95135113360341	7.77112060351093e-05	0.00210289890721233
ENSMUST00000194526	10.948960743875	-3.27668085406039	0.829457142647769	-3.95039199204515	7.80233018087941e-05	0.00210893963385683
ENSMUST00000180931	19.8357847022601	-2.50122535345253	0.633485753288455	-3.94835296684819	7.86907235170765e-05	0.00212456001195365
ENSMUST00000029741	11.8380121712948	-3.55608862733651	0.900800345157855	-3.94769900616917	7.8905921147464e-05	0.00212794922803593
ENSMUST00000109786	6.89035675931062	-4.30649495136864	1.09098602191838	-3.94734200516717	7.9023633448542e-05	0.0021287047321235
ENSMUST00000060327	65.5574564076083	1.82320385113999	0.462128095772446	3.94523481220616	7.97218173315727e-05	0.00214507728901687
ENSMUST00000190625	7.83794735199617	-3.90874798652037	0.991048071654736	-3.94405488322479	8.01153101487601e-05	0.00215322371511934
ENSMUST00000145735	49.6264060422587	-2.01955382777592	0.512386399433015	-3.94146649874132	8.09849474782594e-05	0.00217322620612382
ENSMUST00000095874	6.32089148537276	-4.28448667751914	1.08707571306939	-3.94129555651812	8.10426930903244e-05	0.00217322620612382
ENSMUST00000021289	2375.43116819307	1.05473518641717	0.267664768371256	3.94050809464109	8.13092067936125e-05	0.00217791207181265
ENSMUST00000080035	26.7129029987126	-3.44149902084095	0.873682540989255	-3.93907267157267	8.17971533809064e-05	0.00218851188730064
ENSMUST00000030436	68.1674111532242	-1.3349524467456	0.338971688889605	-3.93824171900199	8.2080884439048e-05	0.00219349694298944
ENSMUST00000132881	9.51069405096309	-3.67609408594729	0.933495935867187	-3.93798617080461	8.21683289363566e-05	0.00219349694298944
ENSMUST00000023520	32.0331055958328	2.38203182664035	0.604936224464676	3.93765777334341	8.2280830564774e-05	0.00219403221456541
ENSMUST00000144559	38.0907442519904	-2.20018428356091	0.558867449585616	-3.93686246209595	8.25538899324405e-05	0.0021988427787617
ENSMUST00000031654	96.5994889342489	-1.35296115129084	0.343764816879136	-3.93571734179687	8.29485562322968e-05	0.00220687795572295
ENSMUST00000029714	29.1554179679816	-2.12369180134278	0.539650353092202	-3.93531068621377	8.30891388500912e-05	0.00220814271353904
ENSMUST00000153709	36.532348651048	3.25646901433342	0.827606555907476	3.93480330851497	8.32648572986022e-05	0.00220945497366287
ENSMUST00000180968	3655.25333170513	0.512172043340034	0.130170296261048	3.93463069572267	8.3324717740952e-05	0.00220945497366287
ENSMUST00000181199	16354.1361125873	0.432284952494984	0.10995629398364	3.93142526756406	8.44437466242361e-05	0.00223662834250711
ENSMUST00000146981	909.81401135491	-0.874547764065602	0.222676061996625	-3.92744400194601	8.58534015657933e-05	0.00227143024075742
ENSMUST00000024749	48.1882297702493	-1.8864677144337	0.48036951390883	-3.92711789531202	8.59698467443057e-05	0.00227197817698871
ENSMUST00000034560	602.819763705954	-0.69738822773748	0.177628756941055	-3.92609980358588	8.63343448367395e-05	0.00227907304968354
ENSMUST00000125653	15.3148389371962	3.09990449290298	0.789826909081114	3.92478966880151	8.68055492829115e-05	0.00228896588398006
ENSMUST00000041892	62.0544264477892	-1.41440962592817	0.360420609562946	-3.92433059708576	8.69712336169055e-05	0.00229078947413585
ENSMUST00000145819	57.4754271864313	-1.86875941337707	0.476385894129384	-3.92278494473963	8.75312768031639e-05	0.00230298476839544
ENSMUST00000139230	8455.92079497374	0.379564052595264	0.0968387767435848	3.91954612975229	8.8715880330599e-05	0.00233156730011714
ENSMUST00000100314	11.7736693510893	-3.54212327220758	0.904149620983838	-3.91762954935851	8.94239897489754e-05	0.00234757757159589
ENSMUST00000113218	8529.00511647132	0.655465802920186	0.167401569188043	3.91552962197085	9.02059678852604e-05	0.00236548953574917
ENSMUST00000031057	872.658078029516	0.697628260530407	0.178197740882726	3.91491080119543	9.04376358579148e-05	0.00236689496025499
ENSMUST00000127775	15.1068517424225	4.41881339336904	1.12873013965358	3.91485372644097	9.0459031221611e-05	0.00236689496025499
ENSMUST00000175661	10.0545860972816	4.07216207445112	1.04028561497333	3.91446542741585	9.06047181423592e-05	0.00236809600325382
ENSMUST00000162136	7.04250655736226	4.31503612758168	1.1029261005737	3.91235289956158	9.14012136524716e-05	0.00238171305252631
ENSMUST00000159516	58.1541844024466	1.90245284508785	0.486275582124766	3.91229359445758	9.14236688635591e-05	0.00238171305252631
ENSMUST00000130879	7319.34111864395	0.401877110060981	0.102721829818692	3.91228535132513	9.14267904454522e-05	0.00238171305252631
ENSMUST00000131186	167.722422300532	1.3976688056999	0.357492086047974	3.90964964050236	9.24300834503625e-05	0.00240520914522369
ENSMUST00000018744	101.232719242663	-1.20316742711496	0.30785606088231	-3.90821419486334	9.29808557164882e-05	0.00241689120247941
ENSMUST00000030464	210.636503682484	-1.47185597693142	0.376743215628987	-3.9067882734772	9.35310413067534e-05	0.0024285324642143
ENSMUST00000107635	236.10097102576	-1.19745977044059	0.306531907266513	-3.90647675512442	9.36516478377503e-05	0.0024290064551754
ENSMUST00000148899	9.27262110190482	3.73265334599302	0.955670910134892	3.90579362247843	9.39166418415369e-05	0.00243322024474165
ENSMUST00000145018	14.302708961487	4.40480466713309	1.12793635098396	3.90518903242238	9.4151758903016e-05	0.00243665162735701
ENSMUST00000136186	99.3267728058308	1.76760408746577	0.452825170256363	3.90350228646754	9.4810654161638e-05	0.00245103098536383
ENSMUST00000094695	119.895061696016	-1.62753989071277	0.417018689606481	-3.90279843871888	9.50868844539711e-05	0.00245549721638916
ENSMUST00000137035	9.3653979928114	-3.65066142425348	0.935691694468618	-3.90156442109567	9.5573018965755e-05	0.00246329558202076
ENSMUST00000135451	24.2442285579995	2.28025865947591	0.584471674904889	3.90140148339434	9.56373825014001e-05	0.00246329558202076
ENSMUST00000190080	5.81250015517133	4.27181196775084	1.09498757481665	3.90124241224027	9.57002581587369e-05	0.00246329558202076
ENSMUST00000186303	7.12602004245347	4.30715993483323	1.10456491221334	3.89941766862979	9.64243175743105e-05	0.00247846951803337
ENSMUST00000170967	89.3965768714805	1.46339567469135	0.375303654125676	3.89923108556067	9.64986446427959e-05	0.00247846951803337
ENSMUST00000181481	2389.30002309147	0.559923292203108	0.143614396574382	3.89879639896065	9.66720158962136e-05	0.00248023814189075
ENSMUST00000087033	12.1797641313963	3.29998079953417	0.846965952283192	3.89623784833182	9.76984480595866e-05	0.00250386562564807
ENSMUST00000129442	5.61873431244041	4.26138329848597	1.09381888719951	3.89587650053872	9.78442390699822e-05	0.00250489695966431
ENSMUST00000041852	640.329473076356	0.734046079208955	0.188503237370496	3.89407677792935	9.85734274845573e-05	0.00252084545373224
ENSMUST00000016569	14.172114139306	4.39360238435765	1.12845706399679	3.89345995034699	9.88245240665148e-05	0.00252454639951187
ENSMUST00000144947	1354.8878334052	1.30881728760187	0.336685192190035	3.88736219460207	0.000101339485483003	0.00258600932202433
ENSMUST00000124211	14.131464722888	4.38740860051775	1.12877607497108	3.88687242563158	0.000101544085588099	0.00258844708826719
ENSMUST00000128573	5.81640255912474	4.26073821426959	1.09633528804805	3.88634595704342	0.000101764451688127	0.00259128108096848
ENSMUST00000003413	36.6209020300584	-1.90201994931838	0.489445504824783	-3.88607093245096	0.000101879749269883	0.00259138494579709
ENSMUST00000096065	19.7274916491413	-2.48036081399965	0.638338485762152	-3.88565137356271	0.0001020558770003	0.00259138494579709
ENSMUST00000161810	181.711057125576	-0.908060098488415	0.233701479557951	-3.88555562509069	0.000102096111761347	0.00259138494579709
ENSMUST00000032416	24.8412297625817	-2.33959693796418	0.602293667868141	-3.88447872322041	0.000102549672387062	0.00260011626612154
ENSMUST00000114637	17.8053371804178	-2.54010331381851	0.654485976250171	-3.88106606710176	0.000103999581580131	0.00263406410892174
ENSMUST00000131463	495.88856706405	-1.24842524769372	0.321726109846609	-3.88039767207249	0.000104285813853594	0.00263849779783954
ENSMUST00000161763	1236.99414766862	0.659613227802983	0.170061929197374	3.87866485412756	0.000105031338732515	0.00265453006474978
ENSMUST00000135671	78.2264588429455	-1.5226825804095	0.392608431203357	-3.87837463332723	0.000105156693554009	0.00265487090576994
ENSMUST00000125691	179.368087011339	1.7897916889402	0.461722830842716	3.87633352605405	0.000106042303625078	0.00267438464360292
ENSMUST00000142898	337.08283242245	0.96372357259862	0.248663683655156	3.87561045679313	0.00010635771880637	0.00267949191370782
ENSMUST00000170229	929.223122030106	1.51104796029559	0.390267469845952	3.87182657291945	0.000108022802981064	0.00271855478297626
ENSMUST00000129448	51.2278839471361	-2.23147652527427	0.576457673596637	-3.87101538843543	0.000108382949019132	0.00272472896834962
ENSMUST00000088610	6.51284256176961	-4.23772288973894	1.09501125626604	-3.87002678327661	0.000108823397189178	0.00273290673237415
ENSMUST00000002533	70.5324003367781	-1.61694335563215	0.417957918042806	-3.86867501686269	0.000109428376504005	0.00274519474756135
ENSMUST00000101075	7.60906423249092	4.29281130806294	1.10976451930358	3.86821819709719	0.000109633541271285	0.00274743738273509
ENSMUST00000146751	12.4635314120561	-2.83999112067273	0.734351546916918	-3.86734545953648	0.000110026510427761	0.00275437673572956
ENSMUST00000187117	154.461057862275	0.969206147451229	0.250652440155491	3.86673334139492	0.000110302922450197	0.00275838667606752
ENSMUST00000114958	31.4515228201578	-2.36895720720529	0.612694311862131	-3.86645862600786	0.000110427187567397	0.00275858738457839
ENSMUST00000100949	39.4588653909818	-3.43690558739808	0.889095636794968	-3.86561967595243	0.000110807497355665	0.0027651772105622
ENSMUST00000069184	16.2345239921478	-2.97925710977574	0.770873250709515	-3.86478205986992	0.000111188434855511	0.00277176884032667
ENSMUST00000142970	1901.12717303501	1.25327544709117	0.324341864911711	3.86405698022463	0.000111519189426346	0.00277709696061495
ENSMUST00000178895	82.8246002832344	1.39247265726296	0.360621356999935	3.86131500598622	0.000112778387328127	0.00280333557238507
ENSMUST00000038361	54.338346235978	-1.70861963441654	0.442533056740324	-3.86099887543349	0.000112924423273661	0.00280333557238507
ENSMUST00000163690	31.048989251186	-2.3542465247104	0.609783889334718	-3.86078833154958	0.000113021782582466	0.00280333557238507
ENSMUST00000180728	20.5163563784149	-2.80626001333833	0.726871507124147	-3.86073740108654	0.000113045345641855	0.00280333557238507
ENSMUST00000088142	6.78754925340374	4.26460698240805	1.10609626346549	3.85554777036014	0.000115470778352325	0.00285972158413514
ENSMUST00000039419	33.0668148834343	-1.85319396584858	0.480680055614826	-3.85535855752992	0.000115560129748256	0.00285972158413514
ENSMUST00000150764	5.86094000935448	-4.20567138939684	1.09110225371392	-3.85451627020425	0.000115958672311662	0.0028665950117712
ENSMUST00000045747	130.070244155204	-1.91930977847557	0.498051337280244	-3.85363844007834	0.000116375411816472	0.00287390351012332
ENSMUST00000189755	7.91224065666427	-3.86722148099698	1.0037074805685	-3.85293679270636	0.000116709525879846	0.00287716565847797
ENSMUST00000154911	11.9790453668327	-3.13241739967461	0.813035452210771	-3.8527439254427	0.000116801524789994	0.00287716565847797
ENSMUST00000020553	6.11779536798986	-4.21292032231773	1.09352712376249	-3.85259791985988	0.000116871215859294	0.00287716565847797
ENSMUST00000050010	10.0719988580344	-3.67665612829775	0.954476749775271	-3.85201224562401	0.000117151162949679	0.00288106880738009
ENSMUST00000036489	92.6912226019391	1.90421570841912	0.494573794505797	3.85021553825331	0.000118013923950389	0.00289928203228845
ENSMUST00000002043	22.8456555913034	-2.6625348459356	0.691632334330405	-3.84963905499487	0.000118292012704568	0.00290310863030487
ENSMUST00000103067	66.0746951211104	-1.88011142249306	0.488504976047525	-3.84870475159736	0.000118744022332579	0.00291119125826112
ENSMUST00000108041	950.654668809415	0.743896903126901	0.193377712114638	3.84685957338198	0.000119641495520129	0.00293016715344035
ENSMUST00000102845	6.56026433986642	-4.22103057271787	1.09762074342254	-3.84561844153571	0.000120248761317365	0.00294200371503475
ENSMUST00000182400	34.6383082569017	-2.05693422617363	0.534982251007992	-3.84486442736753	0.000120619106155597	0.00294802536280601
ENSMUST00000194634	20.575855303299	2.72315151379234	0.708897391124766	3.84139023204991	0.000122339442643281	0.00298699552758267
ENSMUST00000073054	41.4608967007582	-1.60406862817033	0.417669896675505	-3.84051769337008	0.000122775122489545	0.00299305994427082
ENSMUST00000148084	196.064247130989	1.93250143017117	0.503204751096577	3.84038788576597	0.000122840063446813	0.00299305994427082
ENSMUST00000152580	6.9147504562398	4.25386489701962	1.10821709544519	3.83847615643465	0.000123800233509103	0.0030133611709108
ENSMUST00000051358	459.790404925662	-0.705529721444464	0.183822374546723	-3.83810579742639	0.000123987063305154	0.00301481658438311
ENSMUST00000173607	26.4144505025704	3.42464228060607	0.892466236571202	3.83727937290191	0.000124404916733663	0.00302188074096549
ENSMUST00000167447	15.6606484779703	-4.33246797100854	1.13050856198393	-3.83231769904113	0.000126941660393864	0.00308034712113209
ENSMUST00000129343	53.6106071663295	-1.48359158796055	0.387284467002944	-3.83075417261512	0.000127751090627306	0.00309682214787256
ENSMUST00000137356	14.0251608828796	4.33635961013006	1.13211402311818	3.83032055215289	0.000127976434020707	0.00309777239081517
ENSMUST00000084738	13.144124797547	4.32984684606482	1.13050770594462	3.83000206305267	0.000128142184648254	0.00309777239081517
ENSMUST00000177269	29.9369728669117	2.65653381316003	0.693625392782211	3.82992583720785	0.000128181884703375	0.00309777239081517
ENSMUST00000050595	5.83878824004648	-4.18660379922599	1.09322312665114	-3.82959681071765	0.000128353381802815	0.00309876140075727
ENSMUST00000107672	8253.4340811047	0.464470438117801	0.121378124264199	3.826640434044	0.000129904052006885	0.003133011140475
ENSMUST00000180808	5.43451280311537	4.20093611105955	1.09864676350998	3.82373684662602	0.000131444204851358	0.00316693793861161
ENSMUST00000179078	6.40961573490867	-4.19911544778603	1.09855182794252	-3.82240995916465	0.000132153740703695	0.0031808038279717
ENSMUST00000182709	5.82075137287239	4.21052868302641	1.10216697822663	3.82022757549958	0.000133328596917358	0.00320310288224694
ENSMUST00000012161	20.2781312731023	-2.2778145816194	0.596257239224642	-3.82018771727018	0.000133350145274734	0.00320310288224694
ENSMUST00000057026	73.4750317738227	-1.85670947017429	0.48634619367589	-3.81767040498652	0.000134717734779202	0.0032326807702528
ENSMUST00000142086	169.749034143641	2.22082599978251	0.581804419457356	3.81713497785709	0.000135010317442221	0.00323642914498866
ENSMUST00000033961	17.2802278545356	-2.49423022920495	0.653798008859245	-3.81498596723613	0.000136190672548761	0.00326142991011827
ENSMUST00000171398	6.52926882205205	-4.19553833633225	1.10012015100133	-3.81370919577598	0.0001368965424779	0.0032750289779088
ENSMUST00000032963	31.9815957429187	-1.80454511599389	0.47322261452334	-3.81331124213399	0.000137117256852231	0.00327700578007768
ENSMUST00000078099	32.4455396998799	-2.17787920693365	0.571378068795605	-3.81162548209866	0.000138055941724447	0.00329612033099053
ENSMUST00000124845	43.8549349173794	-2.13201834461498	0.560039829534988	-3.80690485243743	0.000140716851558554	0.00335627368963578
ENSMUST00000143644	1296.33419476133	0.604610336693816	0.158902634426785	3.80491071702397	0.00014185534939643	0.00338003127698401
ENSMUST00000085709	163.434989434535	1.06275595757642	0.279384921849731	3.80391307641157	0.000142428175764823	0.0033902762961392
ENSMUST00000130645	88.9604781128464	-1.17797026480325	0.309694231755771	-3.80365581278315	0.000142576244599326	0.00339040023730582
ENSMUST00000143813	12.613810716624	-2.99262022541383	0.787146904867013	-3.80185732410321	0.000143615426397572	0.00341169299225943
ENSMUST00000168172	73.5604605257872	-1.71888766287115	0.45248021836941	-3.79881283885835	0.000145390829664377	0.00345041516959501
ENSMUST00000153017	701.604099255535	1.38019550480387	0.363484751354864	3.79712078611081	0.000146386471198977	0.0034705731613328
ENSMUST00000073781	5.72716195440835	-4.15746063940479	1.09530009365898	-3.79572745722707	0.00014721115331557	0.00348664180687136
ENSMUST00000107542	17.6244090739046	-2.71926597347658	0.71669209839184	-3.79418997304177	0.000148126233903085	0.00350481733099504
ENSMUST00000123549	5.40282410485491	4.17645390589742	1.10115843339096	3.79278201869301	0.000148968916309881	0.00352124534050408
ENSMUST00000128848	15.5222971898016	-4.29495467484241	1.13286251386776	-3.79124088074802	0.000149896484378229	0.00353964514155635
ENSMUST00000130528	299.416021284159	-0.875626941674247	0.230988516339483	-3.79078127151283	0.000150174161274494	0.00354267713257087
ENSMUST00000125307	13.1670718762756	-3.37408373791803	0.890259263487414	-3.7900012685077	0.000150646515436627	0.00354882332815297
ENSMUST00000046975	70.9531406573518	-2.18508069410883	0.576560130376604	-3.78985743027628	0.000150733773587485	0.00354882332815297
ENSMUST00000183290	10.2083550310956	-3.64964436417363	0.963304022408299	-3.78867343982367	0.000151453840534546	0.00356224236230509
ENSMUST00000146175	219.949374353772	1.66458613374579	0.439694755288729	3.78577664100797	0.000153229262477311	0.00360043253179362
ENSMUST00000161057	178.69747219287	-1.02868186390498	0.271805556240753	-3.78462411928703	0.000153941065576112	0.00361357998838011
ENSMUST00000143821	294.588630268903	1.23995703067547	0.327661707616804	3.78425980775754	0.000154166712809199	0.00361431840441054
ENSMUST00000103116	12.8507040124639	4.2866210970216	1.13280351499269	3.78408174082093	0.000154277117127418	0.00361431840441054
ENSMUST00000166358	14.83526481427	-2.50389309776127	0.662060283197933	-3.78197146288066	0.000155591202546935	0.00364150928880066
ENSMUST00000151676	5.83698172939298	-4.14956769036202	1.0977214431274	-3.78016455480722	0.000156724742263529	0.00366442520531831
ENSMUST00000141573	11.0013398338696	-3.96565321131059	1.04920569100287	-3.77967184634698	0.000157035182342324	0.00366806983006697
ENSMUST00000147270	23.8388322360527	-3.32321369676611	0.880247426041078	-3.77531771005829	0.000159803852930575	0.00372907083357759
ENSMUST00000132010	169.129924838724	-1.33798220908199	0.354699958946853	-3.77215213966933	0.000161845516744316	0.00377300373612585
ENSMUST00000053336	33.3946171757798	-1.74976430717037	0.464110418717018	-3.77014657849612	0.000163151696038523	0.00379831800091205
ENSMUST00000135600	13.3818893238882	-3.04373102210488	0.807356999568119	-3.76999397259585	0.000163251490010547	0.00379831800091205
ENSMUST00000170391	62.2061793917811	1.78299340824084	0.473182474948861	3.76808842811335	0.000164502433332966	0.00382367458164343
ENSMUST00000111322	195.546449042409	0.863033802091183	0.22907646590368	3.76744856214983	0.000164924508389553	0.00382537424140596
ENSMUST00000005103	429.120469193042	-1.46951627665942	0.390067074025729	-3.76734252776868	0.000164994550226095	0.00382537424140596
ENSMUST00000185639	5.55299935921828	-4.13029966100773	1.09637145368651	-3.76724480295408	0.000165059127894813	0.00382537424140596
ENSMUST00000151450	20.8396722225162	-3.3139545912478	0.880370623463437	-3.76427211781611	0.000167034913353384	0.00386626852418504
ENSMUST00000148151	13.8149549795609	4.27527376290932	1.13580215744087	3.76410075901083	0.000167149481957435	0.00386626852418504
ENSMUST00000188933	12.4904660978369	4.26566588318733	1.13336271710507	3.7637252565384	0.000167400797299683	0.00386831131598449
ENSMUST00000173914	14.5077263227056	-4.26269964691454	1.13295420394813	-3.76246421263969	0.000168247389364973	0.0038840924556513
ENSMUST00000185184	19.2336051213235	-2.80497509152547	0.745621991933308	-3.76192644781373	0.00016860963718799	0.00388544284000391
ENSMUST00000151034	12.4830846428854	4.26396687300356	1.13346359944901	3.76189131708889	0.000168633327372494	0.00388544284000391
ENSMUST00000165332	2186.92626760321	0.583785862454117	0.155220142638158	3.76101872174548	0.000169222762304822	0.00389524209022117
ENSMUST00000090052	2989.72997808847	1.25910044179765	0.33490642863766	3.75955889207456	0.000170213207150778	0.0039142440233549
ENSMUST00000027781	946.844836316044	-1.22416192575373	0.325663775330532	-3.75897480311179	0.000170611016871383	0.00391959404878187
ENSMUST00000032234	5.96397803145428	-4.13720614777477	1.10075473834744	-3.75851768213686	0.000170922961423258	0.00392296297920383
ENSMUST00000055241	49.5487279635511	-2.28081295408119	0.606909136573823	-3.75807977938351	0.000171222294289082	0.00392603622035602
ENSMUST00000161711	100.963069001941	-1.31685859654732	0.350507980645278	-3.75700032313962	0.000171962274660193	0.0039391975890306
ENSMUST00000058866	5.55691835759033	-4.12065624032258	1.09759716362339	-3.75425190305655	0.00017385995170766	0.00397882774727695
ENSMUST00000056907	529.439701682194	-1.930329581204	0.515374630886753	-3.74548816631248	0.000180043334312669	0.00411636648353396
ENSMUST00000146954	44.6334616382371	-1.69464218518916	0.452482769687017	-3.74520821281515	0.0001802442270151	0.00411699325844307
ENSMUST00000037877	66.4539768662266	-2.11327949320858	0.564513322258984	-3.74354228656992	0.000181444049598765	0.00414041363949798
ENSMUST00000186575	19.302127272479	-2.80050402855029	0.748251961741034	-3.74272861515001	0.000182032792393488	0.00414985804907037
ENSMUST00000020190	287.899193931821	0.927618774346301	0.248100121050353	3.73888884221074	0.000184835427743139	0.00420970669021131
ENSMUST00000124405	5.96653480890201	-4.12016524182867	1.10276814694506	-3.73620262177735	0.000186820149910998	0.00425083010324814
ENSMUST00000022304	10.0376622969385	-3.62654307007531	0.970934342864155	-3.73510639182603	0.000187635844113608	0.00426373822156371
ENSMUST00000119670	12.1676279814398	4.23733387165146	1.1345065355757	3.73495765672363	0.000187746774040708	0.00426373822156371
ENSMUST00000128304	17851.9257660366	0.442407116945779	0.118551921044835	3.73175831354487	0.000190147891059985	0.00431413934095178
ENSMUST00000098586	45.3458577076228	1.91375247889334	0.513014307167754	3.73040761661946	0.000191170232537466	0.0043331919375159
ENSMUST00000170422	14.4785246509409	4.24665097474912	1.13892396806559	3.72865186247845	0.000192506884590882	0.00435932574915153
ENSMUST00000119291	11509.8323378195	0.790118524856872	0.21192230818553	3.72834050186521	0.000192744837753071	0.00436055337421914
ENSMUST00000047762	8.52750684623175	-3.52129097467338	0.94455043188235	-3.72800737347181	0.000192999732706428	0.00436216157770376
ENSMUST00000163123	6.20926519973463	-4.11976756356297	1.10538800608124	-3.72698775533864	0.000193781868907457	0.00437567203892652
ENSMUST00000032422	6.73909620022278	-4.1333781736868	1.10918799092232	-3.72649019599444	0.000194164620883475	0.00438014713194548
ENSMUST00000181225	7.60508618970451	-3.77723909444901	1.01388646585383	-3.72550499652648	0.000194924591317485	0.00439311529073748
ENSMUST00000135559	19.4260766442655	-3.02224052501506	0.811577163446724	-3.72391025910558	0.000196160678546798	0.004416779149215
ENSMUST00000177442	33.8884893984862	-1.93720536567735	0.520384441558335	-3.72264274442223	0.0001971483836286	0.00443481084386155
ENSMUST00000117585	9.10075621394812	-3.29046272721328	0.884228768815755	-3.72127988056778	0.000198215601536434	0.00445459531786236
ENSMUST00000033169	5.10603275726575	4.11010372010504	1.10488812590185	3.71992749650579	0.000199279976787442	0.00447427853275268
ENSMUST00000001809	5.06522307855471	4.10819004125039	1.10464979914355	3.71899768092615	0.000200014887990147	0.00448653433060695
ENSMUST00000033053	9.10083979352121	-3.29188168846076	0.886119457016576	-3.71494121068508	0.000203250942938402	0.00455481716507474
ENSMUST00000065625	32.4804908730118	-3.3722186555383	0.908295132632329	-3.71269043990721	0.000205067649644779	0.00459119383148104
ENSMUST00000079881	877.233167866647	0.976693571322445	0.263177853377004	3.71115410658558	0.000206316446184316	0.00461479915254118
ENSMUST00000144222	60.1702181116018	2.02357010196851	0.545453976597193	3.70988238933104	0.000207355551540552	0.00463367415175177
ENSMUST00000027921	77.0333805366425	-1.24161363872965	0.33473114545074	-3.70928626034404	0.000207844331911068	0.00464022736116037
ENSMUST00000073939	100.618599722199	-1.90258811613121	0.51330850308298	-3.70651977262033	0.000210126838334778	0.00468677643548961
ENSMUST00000035351	34.0433049275748	-2.22764574070349	0.601241075203627	-3.70507909817878	0.000211324776239528	0.00470907003729248
ENSMUST00000151015	12.0394254705231	4.20795778992691	1.13620205528359	3.70352946499172	0.000212620472681178	0.00473349817792657
ENSMUST00000092822	14.3051636475655	4.22071400481792	1.14023375240446	3.70162170337223	0.000214225857520626	0.00476476855733786
ENSMUST00000169834	51.8739440575893	-1.56000015417368	0.421514877616466	-3.70093735005272	0.000214804510781723	0.00477316540250172
ENSMUST00000088302	10.836556530741	-2.99872732412745	0.810509950884699	-3.69980321753514	0.000215766706446767	0.00478936095863061
ENSMUST00000001415	26.3175571585063	-2.47198093096306	0.668174643816235	-3.69960302121689	0.000215936972262546	0.00478936095863061
ENSMUST00000122960	13.5707478277864	-4.19796683692836	1.1353197429599	-3.69760753563909	0.000217641031080511	0.00482264887918084
ENSMUST00000053230	7.13564077101615	-3.73832206282507	1.01121770477463	-3.69685186995241	0.000218289626774652	0.00483250878975376
ENSMUST00000077290	37.0585083328174	2.24228897353804	0.606657157124237	3.6961386628442	0.000218903444131867	0.00484158111475999
ENSMUST00000171554	6.11176388189925	-4.0929993792082	1.10745720199968	-3.69585332220303	0.000219149474377874	0.00484250961446528
ENSMUST00000162162	512.941557776229	0.797389303036637	0.215803055289719	3.6949861621103	0.000219898763109422	0.00485454646150028
ENSMUST00000181330	85.441356946672	-1.73001605033854	0.468292076550648	-3.69430989112929	0.000220484778470279	0.00486295981659541
ENSMUST00000131807	285.172165713382	-1.48281390515695	0.401573958236305	-3.69250514069538	0.000222055850835064	0.00489306355804803
ENSMUST00000124458	7.2546485116058	-3.7376208695945	1.01263620104294	-3.69098089298509	0.00022339091970877	0.00491791586876487
ENSMUST00000156003	5.52014683865339	-4.0710378635606	1.10312741590962	-3.69045117077767	0.000223856658243368	0.00492360168065951
ENSMUST00000162256	22.7149523739955	3.37792488840785	0.91545932926139	3.68986887831841	0.000224369668803512	0.00493031572226385
ENSMUST00000166018	20623.9530709235	1.2542334974523	0.339943747899879	3.68953247471315	0.000224666549418994	0.0049322724799367
ENSMUST00000035850	84.3267910075903	-1.32619187729592	0.359619079669914	-3.68776839792037	0.000226229416536449	0.00495822643595513
ENSMUST00000107295	44.7482626315743	-2.12866963877823	0.57723087866211	-3.68772655356207	0.000226266611753725	0.00495822643595513
ENSMUST00000027121	114.386158046657	-2.79415721606016	0.758135769699251	-3.68556309797728	0.000228197534696654	0.00499551475084516
ENSMUST00000192478	16.6355156821113	-2.63225318789305	0.714247962670584	-3.68534924209096	0.000228389242569821	0.00499551475084516
ENSMUST00000033650	71.7162644205139	-1.56487045403329	0.425496007823856	-3.67775590195691	0.000235294968971474	0.00514182339192543
ENSMUST00000188772	1784.30171693602	0.551107313759913	0.149876471669653	3.67707691287679	0.000235921923173703	0.00515078112305274
ENSMUST00000152782	16.3147190891665	3.33158565997297	0.906230369732447	3.67631208492448	0.000236630015098057	0.00516149220432637
ENSMUST00000188966	14.1149592810453	-4.18027839447045	1.13777059548787	-3.67409600058961	0.000238692983532319	0.00519500684404044
ENSMUST00000146731	5.26615423453079	-4.04977122662599	1.10225580462882	-3.67407566339806	0.000238711993470073	0.00519500684404044
ENSMUST00000155632	10.6185084471982	-3.39469423622224	0.92398863242715	-3.67395671016536	0.000238823211985847	0.00519500684404044
ENSMUST00000163954	212.185900590677	1.08257451320487	0.294779536318326	3.67248869010982	0.000240199785068944	0.00522016602495986
ENSMUST00000125518	617.049650923213	0.765519081592844	0.208464090916212	3.67218679355442	0.000240483796973749	0.0052215566969634
ENSMUST00000021486	8.71100564810299	-3.51202026001227	0.957349915717726	-3.66848129649576	0.000243995539880769	0.00528812981958942
ENSMUST00000166120	8.71100564810299	-3.51202026001227	0.957349915717726	-3.66848129649576	0.000243995539880769	0.00528812981958942
ENSMUST00000157025	5.24400246522279	-4.04460893067741	1.10261314345389	-3.66820308164281	0.00024426113961739	0.00528905599032839
ENSMUST00000120683	13.7443489609434	-4.17200230074643	1.13749189655177	-3.66772045883895	0.000244722522237548	0.00529421595053918
ENSMUST00000099331	13.2299546570853	-4.16814499499036	1.13658940146416	-3.66723901315721	0.000245183593979792	0.00529866789969819
ENSMUST00000024736	61.0297706509817	-1.90291769866439	0.518924781683256	-3.66703955145835	0.00024537485343706	0.00529866789969819
ENSMUST00000132363	17.9150425356279	-3.03353757922631	0.827561021967829	-3.66563612676315	0.000246724528450309	0.00532296955380247
ENSMUST00000148926	11.4186113793241	4.16830127893655	1.13730628279364	3.6650648484045	0.000247275919122109	0.00533002008411071
ENSMUST00000034982	60.6501451264833	-1.76593100074564	0.482180397145813	-3.66238654909818	0.000249876426697865	0.00538118635062953
ENSMUST00000044426	5.24505870908207	-4.03946692566243	1.10323924009512	-3.66146052357072	0.000250781507458941	0.00539578126474668
ENSMUST00000025471	13.7536860212098	-2.5169570735498	0.687523692025759	-3.66090231179335	0.000251328578036384	0.00540189018140939
ENSMUST00000045068	13.1003422644115	-2.70960863180816	0.740187332000899	-3.66070657340684	0.000251520674635824	0.00540189018140939
ENSMUST00000047348	90.7331876795487	-1.41349417461074	0.38631266671887	-3.65893820313009	0.000253262396078943	0.00543437900881147
ENSMUST00000052529	4.90878786353671	4.05369152458821	1.10874919283766	3.65609422832	0.000256087254701315	0.00549002956510534
ENSMUST00000172731	7.99735529296376	-3.44695036024073	0.943001501785074	-3.65529678766763	0.000256884623133046	0.00550215331786412
ENSMUST00000186156	37.2575235127706	-2.91120723477991	0.797014657665601	-3.65263951770552	0.000259558488679431	0.00555127493908226
ENSMUST00000119954	46.654634868469	1.7742546746745	0.485779738389237	3.65238509238288	0.000259815867305923	0.00555127493908226
ENSMUST00000160854	5.7939232393974	-4.04936996411793	1.10871111519567	-3.65232196973444	0.000259879759705056	0.00555127493908226
ENSMUST00000014694	111.414449916062	-2.03600889401838	0.557570662143082	-3.6515710604155	0.000260640956891416	0.00556252804761428
ENSMUST00000156958	73.5085015040694	-2.08569662753881	0.571229066555348	-3.65124386984731	0.000260973283591554	0.00556461632182818
ENSMUST00000061052	11.0655322825414	4.14980918269003	1.13763229777966	3.64775964148458	0.000264536933333859	0.00563553905016081
ENSMUST00000156249	11.734852371866	4.15391284631081	1.13908519339255	3.64670954412038	0.000265619881701739	0.00565353455833693
ENSMUST00000109504	249.361523805217	-0.955183115931003	0.26204755822224	-3.64507542986118	0.00026731338645623	0.00568448144030398
ENSMUST00000170608	110.143238160936	1.48564310576943	0.40762539558881	3.64462843053102	0.000267778391535261	0.00568927196769455
ENSMUST00000106656	5.25862221485173	-4.02593403674547	1.10499991579507	-3.64337949641267	0.000269081656677862	0.00571184783209216
ENSMUST00000005255	5.12378791604633	-4.01816689144518	1.10407504013604	-3.63939654948641	0.000273277694238886	0.00579573390498414
ENSMUST00000163495	51.7056534377508	-3.16117038785004	0.869327839075226	-3.63633861215445	0.000276540766096715	0.00585970130447076
ENSMUST00000193156	5.10736165576389	-4.01501509369077	1.10425469965796	-3.63595019784331	0.000276957840035914	0.00586330371073355
ENSMUST00000132326	137.175953598727	-1.38890795918255	0.38203615937157	-3.63554057675387	0.00027739832411919	0.00586739485561196
ENSMUST00000128765	5698.57248510581	0.548389189006408	0.150916047997622	3.63373674491561	0.00027934588875169	0.00590332736585494
ENSMUST00000034227	63.2980962599421	-1.39227195982	0.383232076906601	-3.63297344799068	0.000280173858571493	0.00591190954717627
ENSMUST00000113997	11.0975589021039	4.13646245997352	1.1386107147132	3.63290315691035	0.000280250220823079	0.00591190954717627
ENSMUST00000027111	74.6543880096715	-2.79151354815796	0.768498133545726	-3.63242723216303	0.000280767765359167	0.00591756714698378
ENSMUST00000023457	90.7433004176435	-1.34890913412085	0.371388880242889	-3.63206656386335	0.000281160570603231	0.00592058798718357
ENSMUST00000030136	12.565938640392	-4.13039713343512	1.13760109138024	-3.63079568464878	0.000282548798025109	0.00593783675291895
ENSMUST00000166277	23111.3180086186	0.430445457432491	0.118554178480299	3.63079111128943	0.000282553805248763	0.00593783675291895
ENSMUST00000149348	11.8916071631014	-3.07898440886362	0.848091774659707	-3.63048493200993	0.000282889220246012	0.00593783675291895
ENSMUST00000050715	3853.82554305344	0.585316692221072	0.161226428018744	3.63040166189765	0.000282980505964577	0.00593783675291895
ENSMUST00000124496	6.83628838441827	-3.68208458767922	1.01489480995672	-3.62804553886353	0.000285574898131725	0.00598698187496651
ENSMUST00000118725	1502.60610639773	0.689696634513296	0.190142785278456	3.62725639841273	0.000286448812839809	0.00600000284758547
ENSMUST00000137248	16.6375406723101	-3.33067736772089	0.918423136969857	-3.62651727036162	0.000287269614363205	0.00601188931928358
ENSMUST00000002891	23.7706597165473	-2.32400891240461	0.64089799238962	-3.6261759905651	0.000287649348626768	0.00601453245956869
ENSMUST00000153872	4.88100156922966	4.02849653101021	1.1112528458359	3.62518444484153	0.000288755288665187	0.00603234199876956
ENSMUST00000021610	5.25545348327391	-4.00991941417269	1.10683924700309	-3.62285618713834	0.000291367834763758	0.00608156680265041
ENSMUST00000101642	7.89911911697239	-3.74321320634138	1.03332124703847	-3.62250676357382	0.000291761829791909	0.00608443914290121
ENSMUST00000141444	5.14021417632877	-4.00529715017887	1.10579608934449	-3.62209379177058	0.000292228122552873	0.00608881282214643
ENSMUST00000153770	28.1421770878243	-2.19353840878891	0.605670591739813	-3.62166900408337	0.000292708485074251	0.0060916121350214
ENSMUST00000156875	131.689601087161	1.17707969812844	0.325025453519362	3.62150005602043	0.000292899742066799	0.0060916121350214
ENSMUST00000076957	23.4952027390974	2.891640572559	0.798510179110018	3.62129456606537	0.000293132523942122	0.0060916121350214
ENSMUST00000160906	162.623416496898	1.49353299043971	0.412656683215382	3.61931128511537	0.000295388136979117	0.00613311571897499
ENSMUST00000023133	135.341375816522	-1.4192358204766	0.392251290345898	-3.61818011924214	0.000296681897603047	0.00615459335132474
ENSMUST00000031037	59.6084803915443	-2.72265563049763	0.752634494036475	-3.61750046280191	0.000297461798930852	0.00616362208225691
ENSMUST00000169843	4.71937083455344	4.01671173863421	1.11040223505496	3.61734839126599	0.000297636562711378	0.00616362208225691
ENSMUST00000097731	5.4674438412602	-4.01146090706108	1.10921700266671	-3.61647982082583	0.000298636586601483	0.00617893938380681
ENSMUST00000134828	188.695402695301	0.832867658065308	0.230378355011174	3.61521662061052	0.000300096582907942	0.00620373876791924
ENSMUST00000169818	872.288442659041	0.608129787052643	0.168280675269878	3.61378266445247	0.000301762037801688	0.00622841712516063
ENSMUST00000182414	27.5421544782973	-2.7529968772651	0.761814405503364	-3.61373696451182	0.000301815257624083	0.00622841712516063
ENSMUST00000105866	18.7071510247841	-2.22400399345572	0.61575228038889	-3.6118485700956	0.000304022087146323	0.00626850753445398
ENSMUST00000006104	74.122950285601	-1.25894856150649	0.348725014207896	-3.61014699322933	0.000306023529862724	0.00630429723151231
ENSMUST00000149065	12.3628721774301	-3.28297603731293	0.909719260127119	-3.60877930280841	0.000307641182725432	0.0063321253672506
ENSMUST00000049675	1323.52407984851	0.646876950429602	0.179287412086972	3.60804444048645	0.000308513653575362	0.00634458061234877
ENSMUST00000124531	16117.1418626673	0.804759642518101	0.223141357600679	3.60650150725646	0.000310353056945126	0.00637688203239977
ENSMUST00000148163	107.128645356441	1.77333462433334	0.491810056466096	3.60573071050163	0.000311275801328023	0.00639030909785176
ENSMUST00000081896	78.739185450907	-1.46864685969208	0.407429737172292	-3.60466290429612	0.000312558349367237	0.00641109312634682
ENSMUST00000037491	1417.8985013222	0.615857467484159	0.170910413182204	3.60339347391084	0.000314089506004286	0.00643693623185987
ENSMUST00000112920	65.9676903442452	-2.95643078459446	0.820581596696223	-3.60284802449564	0.000314749568537689	0.0064427612211421
ENSMUST00000098611	4.7341337444565	4.00555655714412	1.11181762062837	3.60271008736153	0.000314916695454443	0.0064427612211421
ENSMUST00000079833	60.3830434671552	-1.49934112712691	0.416343019140552	-3.60121596423536	0.000316732331269328	0.00647432531066641
ENSMUST00000178700	5.80096047725027	-4.00855996024976	1.11344038072764	-3.60015680195662	0.000318025339626941	0.0064945149699633
ENSMUST00000186387	7595.48552367027	0.400000796291476	0.111112597670512	3.5999590026472	0.000318267356736361	0.0064945149699633
ENSMUST00000106687	12.4503055358147	-4.09986953697606	1.13939833694286	-3.59827586546817	0.000320333743600277	0.00653106563842077
ENSMUST00000032879	27.796508170716	-1.78853373485506	0.497451685579014	-3.59539184749827	0.000323903672280558	0.00659818193181305
ENSMUST00000127042	68.4287549502345	-2.7203590022476	0.756975974271806	-3.59371908053558	0.000325991303308116	0.00663501338774289
ENSMUST00000120591	6.61160428341185	-3.64734858681912	1.01547275159128	-3.59177396055543	0.000328434667079451	0.00667901586900559
ENSMUST00000173836	10.5524073744114	4.09416347532315	1.13999360463567	3.59139161717632	0.000328916959029996	0.00668309697919508
ENSMUST00000161385	430.170505801615	0.85923660995174	0.239425924869114	3.58873672690815	0.000332284188739763	0.00674388939882197
ENSMUST00000106341	5.95452232881781	-4.00293296471747	1.1154626906297	-3.58858525555681	0.000332477271052659	0.00674388939882197
ENSMUST00000029908	4.95248807536903	-3.97261374967685	1.10714022204168	-3.58817579795893	0.000332999737078158	0.00674871883888884
ENSMUST00000153500	4.97750259918981	-3.97268408274353	1.10743297451892	-3.58729076535698	0.000334131660656653	0.00676588103302362
ENSMUST00000093336	14.525894958055	-2.45351956743438	0.684180036512552	-3.58607301660045	0.000335695001407497	0.0067917423473169
ENSMUST00000133969	65.7138259231465	-2.69676186086534	0.752496365404339	-3.58375400181008	0.000338691086849434	0.00684652203842484
ENSMUST00000030993	530.879323745696	-0.698393727833528	0.194913457497224	-3.58309650242326	0.000339545094115762	0.00685794397749385
ENSMUST00000094541	556.8337773091	0.601836343531213	0.168064969252673	3.58097434704789	0.000342315266395355	0.00690801522286953
ENSMUST00000163312	24.0405449921511	-3.26684317231098	0.912842914469773	-3.57875722156263	0.000345231982494829	0.00695590555572233
ENSMUST00000188729	332.525875936975	0.776988588341559	0.21711324491912	3.57872495817106	0.000345274597363935	0.00695590555572233
ENSMUST00000125157	8.26928694302065	-3.44150033614644	0.961889336319496	-3.57785475542826	0.000346425856325035	0.00697317932341453
ENSMUST00000118778	4207.47952072546	0.569943982236966	0.159319822550431	3.57735762639677	0.000347085157621349	0.00698052962768632
ENSMUST00000015511	20.7187039177755	-2.36239821549299	0.660649063284352	-3.57587461601559	0.000349058931986229	0.0070142816036386
ENSMUST00000142368	5.47030659577298	-3.97899389038668	1.11287570695984	-3.57541625313801	0.000349671098956251	0.00702063834215714
ENSMUST00000119084	11.9506023171585	4.08851425848437	1.14384216384886	3.57436925102248	0.000351073192239718	0.00704283093679881
ENSMUST00000138580	26.9913544488756	-2.73368577509063	0.764850693386885	-3.57414303043306	0.000351376825640223	0.00704296860311974
ENSMUST00000154649	4.70286839915133	3.97909900212444	1.11437931663975	3.57068633876197	0.000356047056056472	0.00713055589395121
ENSMUST00000137131	92.3357971797843	-1.22340708182678	0.342675174338002	-3.57016549036627	0.000356755770343929	0.00713872507740483
ENSMUST00000154827	4.86971771032473	3.98128688666088	1.1162558931972	3.56664355451472	0.00036158277136875	0.00722527392492004
ENSMUST00000038091	474.879085696038	1.33010082555092	0.372936004773921	3.56656586793557	0.000361689930170445	0.00722527392492004
ENSMUST00000031967	53.5352272715534	-1.53204014105873	0.429583968066202	-3.56633453514408	0.000362009200369099	0.0072255696746505
ENSMUST00000026599	11.9378560552742	-4.06611634740201	1.14043404950219	-3.56541121266672	0.000363286135707425	0.00724496350639378
ENSMUST00000178788	5.83419811023167	4.00419215357534	1.12375732041573	3.56321785925631	0.000366336401790434	0.00729966035876624
ENSMUST00000107796	14.6556744268175	-3.21216605674175	0.902493938855231	-3.55921066995334	0.000371971070177095	0.00740571932671378
ENSMUST00000112673	23.5732593882811	2.45798509263546	0.690813510108513	3.55810223261175	0.000373543933730488	0.00743080019722711
ENSMUST00000160446	33.9633997678093	-1.80021610481416	0.506322226195484	-3.5554751730751	0.000377296573429534	0.00749916438913711
ENSMUST00000037947	47.0468263593324	1.66549793198128	0.468610730689442	3.55411821135832	0.000379248707611571	0.00753165717911114
ENSMUST00000045303	222.463041147253	-1.99845430388557	0.56243925531717	-3.55319136243186	0.000380587500626977	0.00755192522147108
ENSMUST00000136636	576.181962275248	1.54336803362322	0.434534083601348	3.551776700304	0.000382639437621514	0.00758629835725461
ENSMUST00000159840	22.1941573190177	-3.17084628240411	0.893071174060125	-3.55049672915614	0.000384504913666456	0.00761692037657123
ENSMUST00000127371	12.0036994090681	-4.05167370759037	1.14156909775815	-3.54921459905245	0.000386382054791499	0.00764772220543107
ENSMUST00000194453	4.9900098611002	-3.94256827080257	1.11107120332212	-3.54843889303785	0.000387521905051106	0.00766389154222738
ENSMUST00000194835	33.1650176288568	1.62860240065329	0.459237305946939	3.54631990816847	0.000390651654416623	0.00771935475654896
ENSMUST00000162308	10.9078270086575	4.05451198493094	1.14356443813736	3.54550373351497	0.000391863436432053	0.00773685779817428
ENSMUST00000155722	4.92928006220176	-3.93743669851833	1.11095302501814	-3.54419728813831	0.000393810441195627	0.00776883573603875
ENSMUST00000039987	4.82262901879495	-3.93315370838714	1.10990717470571	-3.54367806427598	0.000394586751295745	0.00777155680855572
ENSMUST00000069800	22.5103862129394	-1.93290142128248	0.545452330758	-3.54366699395414	0.000394603318485995	0.00777155680855572
ENSMUST00000126979	210.883534252927	0.997133512279705	0.281463854255439	3.54266985690735	0.000396098243578473	0.00779453027910805
ENSMUST00000089245	175.9520121001	4.114084694211	1.16225927851122	3.53973056638522	0.000400535724450376	0.00786917369767347
ENSMUST00000051482	55.5841084117032	2.01199988315351	0.568406808371965	3.53971812708629	0.000400554602510937	0.00786917369767347
ENSMUST00000005262	54.1536027575457	-1.58966968368824	0.449125862170884	-3.53947482784548	0.000400924004138051	0.00786991601836578
ENSMUST00000079323	73.4805783898583	1.46684872466289	0.414458700742181	3.53919153352594	0.000401354531395881	0.00787185598271658
ENSMUST00000179787	63.0779385158511	-2.21604869466888	0.626203191864943	-3.53886521732522	0.00040185097500914	0.00787220745960798
ENSMUST00000001122	14.8608043807502	-2.95389784616317	0.834730636990559	-3.53874377585183	0.000402035877340505	0.00787220745960798
ENSMUST00000143787	42.8480966720037	-1.51136462329652	0.427148399409223	-3.53826591738806	0.000402764219071617	0.00787391763855334
ENSMUST00000111997	51.7737707584386	-1.81293007173472	0.512380271536215	-3.53825112410985	0.000402786786330851	0.00787391763855334
ENSMUST00000186047	19152.433100335	0.328092075655985	0.0927935886867	3.53571922693631	0.00040666666478746	0.00794015204253428
ENSMUST00000192219	4.96002009504809	-3.93149241135474	1.11198868486949	-3.53555073432799	0.000406926097782965	0.00794015204253428
ENSMUST00000016023	144.065440303238	-1.09988321469845	0.311106898891017	-3.53538677097529	0.000407178705366772	0.00794015204253428
ENSMUST00000166691	8.36106275183048	-3.42820502016951	0.970307102498056	-3.53311339404153	0.000410696277230192	0.0080021708138152
ENSMUST00000075080	866.407193602151	1.01409143110535	0.287227273661257	3.53062373979612	0.000414581043991326	0.00807123653486641
ENSMUST00000145789	44.0384338323297	-1.46723192006408	0.415615432411929	-3.53026332912938	0.000415146251160834	0.00807561543651551
ENSMUST00000027394	42.7514547548546	-1.61391765169837	0.457222244953806	-3.5298318695352	0.000415823825894195	0.00808217120075433
ENSMUST00000079413	4.38480244945711	3.93420446279681	1.11492259613168	3.52867945850849	0.000417638667295837	0.00811080266142782
ENSMUST00000028990	8.05847464850034	-3.40233938828158	0.964413731282092	-3.52788360215331	0.000418896314128998	0.00812857508332737
ENSMUST00000031127	11.5165011969845	-3.01808272544107	0.855663254892979	-3.52718514927763	0.000420002952809719	0.00814339058503289
ENSMUST00000085934	24.5896516131775	-2.06779509266036	0.586360430774514	-3.52649153001174	0.000421104634411524	0.00815808586437084
ENSMUST00000174267	20.0706071047539	-2.2366737828217	0.634375504771585	-3.5257883792771	0.00042222420888434	0.00816750237973967
ENSMUST00000148715	327.732271474342	0.897620222049361	0.25458957720898	3.52575400725282	0.000422279008087838	0.00816750237973967
ENSMUST00000052472	791.678209452746	0.836842475657026	0.237417362050153	3.52477370833667	0.000423844694003938	0.00819110934698815
ENSMUST00000032844	413.372124871391	-1.19120226366494	0.338001972085541	-3.5242464897911	0.000424688981861143	0.00820074769530402
ENSMUST00000179976	7.87985293357254	-3.37633993476481	0.95924922647398	-3.51977342444736	0.000431915593677273	0.00833351290174719
ENSMUST00000191770	4.8390552790774	-3.91385417199122	1.11232788546827	-3.51861552975772	0.000433804887483825	0.00836316619802285
ENSMUST00000179572	21934.6499806736	0.734676853128596	0.208892895035891	3.51700259121961	0.000436449521164429	0.0084073214580148
ENSMUST00000132007	68.1842901971567	1.36129223533653	0.387262651449017	3.51516530252272	0.000439480341480985	0.00845883817033799
ENSMUST00000026568	20.0689292800209	-2.23001797231354	0.634693406201023	-3.51353574895537	0.000442184907507419	0.0085039969408153
ENSMUST00000178982	64.0323954929224	-1.49706692260761	0.426142711630645	-3.51306471223936	0.000442969575603116	0.00850539003220236
ENSMUST00000105442	8.50374985497778	3.75969009663768	1.07020317837275	3.51306197983295	0.000442974131122624	0.00850539003220236
ENSMUST00000140843	5.79704147887821	-3.9372580340847	1.12086961857896	-3.5126815544134	0.000443608810605602	0.00850772882788372
ENSMUST00000054442	11.6607775625386	-4.01524198502424	1.14311008631284	-3.51255931786553	0.000443812923011969	0.00850772882788372
ENSMUST00000026988	40.5412915302386	-1.87669018600446	0.534499754620879	-3.51111514978261	0.000446231061362192	0.0085471796192474
ENSMUST00000015596	11.5243710976875	-4.01130409059399	1.14305351282759	-3.50928810031927	0.000449307922995647	0.00859917389397798
ENSMUST00000136279	102.122278601286	1.55787400028026	0.443958453082267	3.50905358252426	0.00044970429589177	0.00859982461732755
ENSMUST00000064110	344.780522360725	0.721967387240693	0.205967289061506	3.50525265701341	0.000456174151676049	0.00871652573878904
ENSMUST00000153065	52.9478664874052	-1.56631243579082	0.446895418796416	-3.50487467517396	0.00045682227078692	0.00872188747410715
ENSMUST00000020643	182.274494370101	1.11407984085481	0.31827916111907	3.5003229144431	0.000464694872760534	0.00886506328002653
ENSMUST00000138374	1656.62459351773	0.603559182318601	0.172743521518754	3.49396131914027	0.000475909966764548	0.00907172315763554
ENSMUST00000118008	112.512072111928	1.06350751653369	0.304677267854064	3.49060343104789	0.00048193102677358	0.00917912289517705
ENSMUST00000187313	9.84852620791545	3.99399316809054	1.14466347631083	3.48922914965618	0.000484415691967243	0.00921904827727875
ENSMUST00000023407	11.3917667615888	-3.17764647600761	0.912391921895895	-3.4827648072603	0.000496264143260081	0.00943697167295532
ENSMUST00000108384	410.22273635128	0.77191895986128	0.221696509144525	3.48187241576304	0.000497920867817709	0.00946089514415522
ENSMUST00000114872	9.86592146290606	3.98671635025232	1.14518285491737	3.48129238324999	0.000499000461726379	0.00947382316615234
ENSMUST00000171767	50276.2171940871	0.422426733612246	0.121373759703137	3.48037940528035	0.000500704177342761	0.00949857037306028
ENSMUST00000168093	9.83193834086015	3.98532548471532	1.14515877699742	3.48015101902701	0.000501131218017723	0.00949907832747332
ENSMUST00000132741	8.07708038165578	-3.3838672241809	0.972444711769993	-3.47975281599482	0.000501876597403946	0.00950444082767589
ENSMUST00000147225	755.891034690537	0.714319010388804	0.205304513421435	3.47931469447288	0.000502697892728099	0.00950444082767589
ENSMUST00000185979	4063.24278886639	0.581063237145073	0.167007755140359	3.47925901199455	0.000502802363877349	0.00950444082767589
ENSMUST00000115722	6606.02537838072	0.618058405989558	0.177646629291603	3.47914513466524	0.000503016082907505	0.00950444082767589
ENSMUST00000187364	20.4003735565245	2.56938161907189	0.739106526360643	3.47633463842284	0.000508317590783813	0.00959697141167976
ENSMUST00000107478	10.7904755565243	-3.97464022272938	1.143579064636	-3.4756147131764	0.000509683959017381	0.00961511901065222
ENSMUST00000155197	11.1128309634184	-3.97485776435808	1.14439429892748	-3.47332887631762	0.000514045046321866	0.00968895341232875
ENSMUST00000126276	23.9128851199728	-1.90372244958763	0.54813200108632	-3.47310948058993	0.000514465449959891	0.00968895341232875
ENSMUST00000145814	1466.26623736015	0.672584478605735	0.193665231308849	3.47292321941426	0.000514822613051852	0.00968895341232875
ENSMUST00000153631	29.3953219245772	-2.09870983883353	0.604368226908433	-3.47256812220128	0.000515504166263829	0.00969409260996291
ENSMUST00000161295	5.08882290776289	-3.88393916612499	1.118866601008	-3.47131567125689	0.000517914768890421	0.00972544476464207
ENSMUST00000040019	11.1739171757639	-2.81210636773271	0.810107360931469	-3.4712761583839	0.000517990990329832	0.00972544476464207
ENSMUST00000106972	4.20492975387972	3.88046646077989	1.11826484403018	3.47007820329472	0.000520306849037609	0.00974869789394363
ENSMUST00000054923	87.9708382667281	-1.57784267289644	0.454705068672405	-3.47003537370551	0.000520389824594558	0.00974869789394363
ENSMUST00000174555	69.6588819092526	-2.03561056005917	0.586631587939476	-3.46999820996545	0.000520461833458056	0.00974869789394363
ENSMUST00000139825	63.5659530463238	-1.84087603847044	0.530663173265902	-3.46901034632005	0.0005223793364328	0.00977689780143786
ENSMUST00000066503	9.55073355224565	3.97179623737597	1.14522109620509	3.46814798516836	0.00052405861189358	0.0098005980909838
ENSMUST00000000291	35.535013410023	-1.68734015172498	0.486779225571239	-3.46633558518212	0.000527604308209332	0.0098591327702194
ENSMUST00000193613	91.3762979255648	-2.32163431952275	0.669812205122853	-3.46609736545026	0.000528072009168895	0.0098591327702194
ENSMUST00000112959	4.6917137183616	-3.8667536780261	1.11565236850743	-3.46591266883538	0.000528434893128227	0.0098591327702194
ENSMUST00000092566	156.52370498243	0.894847735669278	0.258237827047371	3.46520781211936	0.000529821901985956	0.00987724538721972
ENSMUST00000060100	26.9916468608302	-1.9837200501859	0.572550180273433	-3.46470950238551	0.000530804516245014	0.00988779653024072
ENSMUST00000024978	4.63384667397594	-3.86352220939514	1.11532746263813	-3.46402499608194	0.000532157059208284	0.00990521672873019
ENSMUST00000188262	12.768878182582	-2.93567268254108	0.848145246254268	-3.46128531110223	0.000537602724592771	0.00999873656742605
ENSMUST00000107340	9.35743717614794	3.96100627284277	1.14535502629906	3.45832181453974	0.000543551690672276	0.0101014633696433
ENSMUST00000107254	10.7334597631269	-3.95776885998607	1.14452548310747	-3.45799977230776	0.000544201844263572	0.0101056323693764
ENSMUST00000114934	9.34133503686215	3.96018181708461	1.14536282696776	3.45757844050938	0.000545053542173482	0.0101135345292112
ENSMUST00000104994	46.5801147233964	1.44160471306604	0.417142217688064	3.45590700710149	0.000548444497394848	0.0101685037595114
ENSMUST00000064167	4.19190636947573	3.86779708606783	1.11948237863256	3.45498701890452	0.00055031931774937	0.010195299023285
ENSMUST00000162508	22.5472863515838	-2.17965077435724	0.631100488716317	-3.45373013224998	0.000552890345741218	0.0102349404720207
ENSMUST00000034632	46.3813289579383	-1.49919581315315	0.434113520219051	-3.45346491949081	0.000553434279999984	0.0102370244216365
ENSMUST00000019577	25.0778306157551	-1.81778715504435	0.526468992081367	-3.45279053920694	0.000554819636445562	0.0102469777967488
ENSMUST00000192422	113.168819711657	1.00706022352046	0.291666269296559	3.45278261332478	0.000554835937503041	0.0102469777967488
ENSMUST00000129874	48.6341395148939	-2.6702081223087	0.773508170283939	-3.45207487766874	0.00055629332786155	0.010250589245997
ENSMUST00000180513	10.6556412577189	-3.95163674936228	1.1447451205652	-3.45197955280317	0.00055648989591091	0.010250589245997
ENSMUST00000148641	616.780413872016	0.996213487363591	0.288602169786256	3.45185723344147	0.000556742223696835	0.010250589245997
ENSMUST00000095204	41.5467615716242	-2.54135846721603	0.736231065150582	-3.45184900163951	0.00055675920858293	0.010250589245997
ENSMUST00000026832	170.965918570635	0.901408451997478	0.261205994034424	3.45094857156564	0.00055862000528963	0.0102689770986885
ENSMUST00000165858	408.173362662048	1.14300347020673	0.331214442162219	3.45094695371683	0.000558623353885341	0.0102689770986885
ENSMUST00000089332	13.7524278876025	-2.37198073874031	0.687406916951398	-3.45062099354467	0.000559298402129354	0.010273428544376
ENSMUST00000073316	70.3946033958132	-2.02152270175991	0.585911533230333	-3.45021831301827	0.000560133383669687	0.0102808085547169
ENSMUST00000138866	6.93974069770665	3.37617848938075	0.978670019228544	3.44976184316149	0.000561081304435359	0.0102902484674343
ENSMUST00000027287	4.54730294688286	3.87489591091788	1.12338950980027	3.44928974065889	0.000562063260004006	0.0103002975184672
ENSMUST00000172095	5.03047868225142	3.88832530778328	1.12743708481346	3.44881799628458	0.000563046069195147	0.0103103466930087
ENSMUST00000165322	4.54210742722464	3.8741222697717	1.12341475196996	3.44852358666134	0.000563660238681006	0.010313635146012
ENSMUST00000129178	4.52647475457206	3.87334395702322	1.1233306601956	3.44808887914515	0.000564568225173617	0.0103222905391528
ENSMUST00000078527	10.9868601346699	3.96172835545601	1.14946215630995	3.44659311636159	0.000567702886891917	0.0103716127111001
ENSMUST00000023846	166.916030142878	-0.880084992641251	0.255368754000449	-3.44632997911602	0.000568256015810415	0.0103737321286252
ENSMUST00000141318	13.4598051287356	-3.96185949858941	1.15011021404439	-3.44476507573778	0.000571555909447419	0.0104259529923183
ENSMUST00000119950	10.500767677324	-3.94311043798581	1.14488570367559	-3.44410837285038	0.00057294599926047	0.0104356505882497
ENSMUST00000124624	45.1456019144664	1.6294207241629	0.473105150858815	3.44409846564777	0.000572966994627061	0.0104356505882497
ENSMUST00000152182	40.6983099945055	-3.14838637438327	0.914962014894746	-3.44100227455393	0.00057956366090448	0.0105477030679334
ENSMUST00000139768	4.50790661577392	-3.8401002782812	1.11615935885348	-3.4404587909613	0.000580728863529545	0.0105486142192986
ENSMUST00000131773	11.1793740919095	-3.94454716405216	1.14654012346919	-3.44039173449665	0.000580872780415851	0.0105486142192986
ENSMUST00000150119	8763.7260812224	0.386529239259735	0.112351488966109	3.4403570688443	0.000580947193014635	0.0105486142192986
ENSMUST00000089317	4.68779471998955	-3.84542370382397	1.11797856194732	-3.4396220417017	0.000582527078312759	0.0105692145432098
ENSMUST00000121770	10.9014232078254	-3.94141574388025	1.14604297593138	-3.43915178283527	0.000583539961498749	0.0105795037175617
ENSMUST00000164372	59875.6665548666	0.387592776943914	0.112739878148735	3.43793858312117	0.000586160629804046	0.0106187294216309
ENSMUST00000132255	34.9648542042789	-2.03639986859674	0.592366497615849	-3.43773639595221	0.000586598443947332	0.0106187294216309
ENSMUST00000137869	168.543398495668	0.994559710538532	0.28946081942105	3.43590442577945	0.000590579273209145	0.0106826427681398
ENSMUST00000110696	317.306013674372	1.33964877308925	0.38994986346615	3.43543849760968	0.000591595728153546	0.0106928787665955
ENSMUST00000099725	7.69498958712558	-3.32512015353358	0.968200808325649	-3.43432904098051	0.000594022644839287	0.0107200878529275
ENSMUST00000031863	122.647079958684	-1.08821966640898	0.316868145778046	-3.43429808552369	0.000594090492058152	0.0107200878529275
ENSMUST00000188285	10.645041490656	-3.93481427793846	1.14579611923075	-3.4341312663724	0.000594456245341844	0.0107200878529275
ENSMUST00000146443	7.56785012479016	-3.32490592152099	0.968255040286837	-3.43391542845572	0.000594929783980833	0.0107204811187799
ENSMUST00000028829	283.250960001468	-0.891724562239686	0.259727924440303	-3.43330261527056	0.000596276182808442	0.010736590569355
ENSMUST00000162234	9.67255591629147	3.93948266804714	1.14766568757112	3.43260473037624	0.000597812944781086	0.0107561006865388
ENSMUST00000039043	15.7059851470277	-3.10258974431105	0.904225035675622	-3.43121415787039	0.00060088602109169	0.0108032023125364
ENSMUST00000138405	6.04836013324917	-3.87160882917177	1.1293875119662	-3.42806059758137	0.000607909749432293	0.0109206090162166
ENSMUST00000126071	17.6468309038954	-2.66134892656558	0.776385600211954	-3.42787002468752	0.000608336639113364	0.0109206090162166
ENSMUST00000190567	131.813758522918	0.98411204691389	0.287226414774216	3.42625885466517	0.00061195687935479	0.0109772945282297
ENSMUST00000146074	4.69668896059293	-3.83333075919848	1.11940329866681	-3.42444118555298	0.00061606517803525	0.0110426426020639
ENSMUST00000171527	262.669174721149	0.827834990029047	0.241779994080091	3.42391848084346	0.000617251338629915	0.0110555537874454
ENSMUST00000143433	445.675988454246	1.43064203205298	0.4180132852922	3.42247981676691	0.000620527045234231	0.0111058430147049
ENSMUST00000182957	27.4226443803684	3.39585472649634	0.992290645595007	3.42223797187979	0.000621079289417808	0.0111073501857298
ENSMUST00000124939	5.88714593312383	-3.50252105249716	1.02400828680788	-3.42040303542416	0.000625284222105803	0.0111741303908245
ENSMUST00000004173	80.9832688214468	-1.51173048515692	0.442103953537544	-3.41940051216606	0.000627592773863191	0.0112069463576533
ENSMUST00000077772	4.20840880487784	3.83733212023487	1.12291326734047	3.41730054479032	0.000632454179059376	0.0112852650958174
ENSMUST00000149452	1448.21953082749	0.632233098753793	0.185038138182929	3.4167718339706	0.00063368364790061	0.0112940703090229
ENSMUST00000155903	4.96424507048519	-3.83528984643289	1.12251976197851	-3.4166791323771	0.000633899445964034	0.0112940703090229
ENSMUST00000032843	212.238355820709	-2.29864632750747	0.67295964012585	-3.41572687342379	0.000636120150667669	0.0113251338451951
ENSMUST00000027867	25.5292490665809	-1.83964678643333	0.538731741342216	-3.41477333756122	0.0006383510826906	0.0113563327544328
ENSMUST00000133435	4.91179755806004	-3.83160043384242	1.12236628025012	-3.41385918417698	0.000640496704992343	0.0113859683916691
ENSMUST00000051552	10.8305541197032	-3.91588001396128	1.14752463456939	-3.41245834380776	0.000643797656436256	0.0114360823222644
ENSMUST00000135344	10.3138928273525	-3.91114531246043	1.14645014232145	-3.41152673638363	0.000646001656659435	0.0114666501988345
ENSMUST00000116666	8.81966710340697	3.9096657665676	1.1470817795616	3.40835835441638	0.000653550054448302	0.0115880939380531
ENSMUST00000192293	11.7489403500414	-3.91764592872308	1.1494876478478	-3.40816705256307	0.00065400843015993	0.0115880939380531
ENSMUST00000123391	1885.21796091998	0.642715036105676	0.188597239392838	3.40787085842192	0.000654718726658336	0.0115880939380531
ENSMUST00000090561	4.54934739987714	-3.81493116458677	1.11945777172269	-3.40783838475311	0.000654796644654019	0.0115880939380531
ENSMUST00000027961	129.061632046824	-1.99891865766148	0.586618641918824	-3.40752665330074	0.000655545058415168	0.0115926939838366
ENSMUST00000143469	21.7571196991031	2.55934866237308	0.751199478105969	3.40701602832056	0.000656772700339274	0.01160074482396
ENSMUST00000087026	34.8383977598645	-1.68758380648911	0.495354625913725	-3.40681951516292	0.000657245725689109	0.01160074482396
ENSMUST00000032629	67.1496827182252	-1.69462613095886	0.497435154451485	-3.40672772278731	0.000657466786963852	0.01160074482396
ENSMUST00000078521	4.63882191620727	-3.81663201529248	1.12055794011558	-3.40601041557817	0.000659196642621949	0.0116226260941338
ENSMUST00000143396	18.6508279315624	-2.60592549300322	0.765246984264302	-3.4053391213407	0.000660819366395177	0.0116425873818043
ENSMUST00000099428	469.95106545459	-0.629012043125662	0.184873821513121	-3.40238568109558	0.000668002953293864	0.0117604199462685
ENSMUST00000136433	6.16313974182689	-3.507103106027	1.03086587365425	-3.40209448741851	0.000668715135489165	0.011764230982527
ENSMUST00000126561	51.6628485183013	-1.61106623999262	0.473623342031705	-3.40157694314984	0.000669982653559767	0.0117777987661336
ENSMUST00000129876	561.054680024391	0.568647188933247	0.167189694370013	3.40120957261131	0.00067088373615037	0.0117849095679649
ENSMUST00000021527	4.53864664862025	-3.80842299747599	1.12004527158463	-3.40024023501109	0.000673266728713061	0.0118180221936526
ENSMUST00000156144	27.4933422188431	-2.59306639697286	0.76299240852913	-3.3985480956117	0.000677445505150099	0.0118825844258848
ENSMUST00000160699	4.01854536610033	3.81405064668572	1.12275276601745	3.39705299521519	0.000681157739680936	0.011938874060641
ENSMUST00000191890	10.6099593100687	-3.89917197425852	1.14799447478606	-3.39650761384122	0.000682516585773199	0.0119490711490626
ENSMUST00000162697	10.1895916154031	-3.89600570139538	1.14709339451241	-3.39641542705547	0.00068274652275952	0.0119490711490626
ENSMUST00000075422	9.29906475598986	-2.982384918983	0.878349755809592	-3.39544116595567	0.000685180980173385	0.0119828408411752
ENSMUST00000146799	4.48364235874736	-3.80264599872869	1.1200304007646	-3.39512748594394	0.000685966510871455	0.0119877446509583
ENSMUST00000107353	54.3960422434672	1.52542840670299	0.449457263712321	3.39393426218906	0.000688962286897241	0.0120312384051842
ENSMUST00000186240	22.810551356733	-1.83033736713302	0.539375553185718	-3.39343775653621	0.000690212421539265	0.0120413942752884
ENSMUST00000133159	5.05003681569637	3.84123263525487	1.1320048867543	3.39330040020279	0.000690558638490963	0.0120413942752884
ENSMUST00000166724	9.28580856192597	3.89778188305259	1.14919503355061	3.39174967630153	0.000694478568374262	0.0121008556421865
ENSMUST00000006976	100.399199873709	-1.35683498901076	0.400324866453713	-3.38933476960927	0.000700624183522512	0.0121989824822863
ENSMUST00000150380	4.61455765918072	-3.80207707773042	1.12184962261573	-3.38911472721754	0.000701186667116455	0.0121998255014719
ENSMUST00000156142	4.72170348441371	-3.80468542066513	1.12275441009923	-3.38870672556865	0.000702230732358769	0.0122090401028119
ENSMUST00000189244	22.5967059873575	-2.03896214220582	0.601898267240748	-3.38755276959499	0.000705191501059569	0.0122515407782911
ENSMUST00000156177	9.11895925075257	3.89178768334285	1.14909893240178	3.38681689940174	0.00070708561673474	0.0122603117725677
ENSMUST00000108638	7.68719506546779	3.3872262782506	1.00012506637352	3.38680270311871	0.000707122204129792	0.0122603117725677
ENSMUST00000114610	2119.13586674329	0.475202022216193	0.140311914745471	3.38675459655882	0.000707246199926056	0.0122603117725677
ENSMUST00000152060	4.02766634655092	3.80559371133834	1.12375494119515	3.38649786695573	0.000707908268238232	0.0122628314027954
ENSMUST00000113585	10.0540070498035	-3.88523790596639	1.14741551352372	-3.38607754573128	0.000708993458956139	0.0122726716031707
ENSMUST00000139355	13.74031368375	3.20801057166482	0.947698140019244	3.3850552577846	0.000711639270001907	0.0123094920959805
ENSMUST00000146744	1878.08677763416	-0.46103511051038	0.13625442109994	-3.38363413670241	0.00071533255514905	0.0123643643108502
ENSMUST00000025228	260.458021497754	0.914544235218344	0.270335604038078	3.38299588199831	0.000716997073869451	0.0123841153981585
ENSMUST00000144033	7.46218693427066	3.36937640517103	0.996284164878347	3.38194314830092	0.000719750386281246	0.0124206128188529
ENSMUST00000058605	252.87314331014	0.878083338223552	0.259655330026347	3.38172660709277	0.000720317943314782	0.0124206128188529
ENSMUST00000144914	762.883002628066	0.541369187044644	0.160093161577836	3.38158845580318	0.00072068025668129	0.0124206128188529
ENSMUST00000136704	3385.64461541479	0.692890726643494	0.204983788278012	3.38022207738571	0.000724272828304524	0.0124734707992184
ENSMUST00000149719	11.7625038558111	-3.89024571507833	1.15115013191274	-3.37944253076212	0.000726329909758506	0.0124998269894045
ENSMUST00000002395	49.144826619731	-1.77833519898583	0.526298477292963	-3.37894802229481	0.000727637639574433	0.0125132583060728
ENSMUST00000165281	45.4030058893088	1.53104752556954	0.453211157193028	3.37822116969078	0.000729563775051322	0.0125372972552628
ENSMUST00000050258	27.2418975199119	-2.23412782619452	0.661782466457843	-3.37592477805068	0.000735680301220455	0.0126332597022893
ENSMUST00000184083	10.043785036855	-2.67791258877425	0.793328207794006	-3.37554187846248	0.000736704790005728	0.0126417050444078
ENSMUST00000153256	57.7200757302843	1.34476068339128	0.398410460135098	3.37531470166542	0.000737313251988814	0.0126430044047677
ENSMUST00000110421	4.35664605668607	-3.78179269023086	1.12051826473486	-3.37503886304409	0.000738052675462242	0.0126458596650833
ENSMUST00000130762	10.400693393931	-3.87701395111949	1.14886759346221	-3.37463949125398	0.00073912446719904	0.0126458596650833
ENSMUST00000166469	18.6712478217703	3.29344300242001	0.975995720707589	3.37444410107894	0.00073964936114418	0.0126458596650833
ENSMUST00000062562	17.7380012949571	-2.21281783050765	0.655775660711662	-3.37435187531396	0.000739897235645939	0.0126458596650833
ENSMUST00000147262	4.51830138996575	-3.78652921145161	1.12218060805486	-3.37426006497742	0.000740144070234315	0.0126458596650833
ENSMUST00000180825	592.618860704063	-0.545452285839603	0.161689493813285	-3.37345533698978	0.000742310878741708	0.012673756672157
ENSMUST00000070968	9.74357630242641	-3.87014767236555	1.14755016869626	-3.37253026311038	0.000744809008628625	0.012707266278055
ENSMUST00000054145	6406.90339056997	0.429677591170273	0.127421374816804	3.37209978928597	0.000745974148252591	0.012718001786157
ENSMUST00000123665	23.3990136401898	1.89322197676695	0.561674242412147	3.37067615676373	0.000749839482229438	0.0127747240432656
ENSMUST00000156983	6.49199204054977	3.56857648781159	1.05906087246837	3.36956692535933	0.000752864062122752	0.0128170515941873
ENSMUST00000180590	71.3266887399082	-1.74346541412234	0.517780665905139	-3.36718909941251	0.000759385975195906	0.0129188157443364
ENSMUST00000051014	4.7683749957163	-3.787751875988	1.12522921832249	-3.36620469350667	0.000762101332059604	0.0129557226450133
ENSMUST00000050519	31.8764588393824	-1.57856281323089	0.4690343854669	-3.3655588207238	0.000763887783790483	0.0129753958577509
ENSMUST00000091252	27.4384859368543	-2.57694427025059	0.765763975989708	-3.36519391228875	0.000764898820368845	0.0129753958577509
ENSMUST00000114082	27.4384859368543	-2.57694427025059	0.765763975989708	-3.36519391228875	0.000764898820368845	0.0129753958577509
ENSMUST00000127833	4.38870485341052	3.79866989565258	1.12908780014229	3.36437068505555	0.00076718426649428	0.0130048692946016
ENSMUST00000161530	4.89175827647059	-3.78704550119634	1.12673852643399	-3.36106861738538	0.00077641534345359	0.0131519549827556
ENSMUST00000063192	27.9365671655937	-2.02142434237441	0.601923982705254	-3.35827180915676	0.000784314485539708	0.0132762848579375
ENSMUST00000134217	4.60548482374555	3.79860698621339	1.13145369360156	3.3572801146832	0.000787133238100165	0.0133124907785068
ENSMUST00000003450	139.233977947806	-1.60541992888498	0.478212751375522	-3.35712488691942	0.000787575301408375	0.0133124907785068
ENSMUST00000174352	4.50896285963319	-3.77159013485384	1.12366574663234	-3.35650538975439	0.000789341824041064	0.0133253789851516
ENSMUST00000169003	9.76249265994969	-3.85505996659471	1.14854807981628	-3.35646372523767	0.000789460764079011	0.0133253789851516
ENSMUST00000189391	8515.36234438335	0.373314086034338	0.111380123058615	3.35171191935097	0.000803135441270002	0.0135465602645485
ENSMUST00000056521	239.597816930159	-1.06135189002972	0.316863347534839	-3.34955714596504	0.000809408572193001	0.0136426734625599
ENSMUST00000129176	11.928658435678	-2.42464762558072	0.723971251643192	-3.34909379354155	0.000810763443029216	0.0136558112348966
ENSMUST00000129918	38.6558344737988	1.72964741317262	0.51649810825753	3.34879718922456	0.000811631836566772	0.0136586925586938
ENSMUST00000039928	37.6342993742396	-1.64577380363026	0.491474945364868	-3.34864232480549	0.000812085589091392	0.0136586925586938
ENSMUST00000026122	6.30247483757476	3.55143158432697	1.06147963659076	3.34573689584228	0.000820642244707022	0.0137928341015489
ENSMUST00000146953	10.7740789506629	-3.0872949862027	0.923270710638329	-3.34386756844936	0.000826191662981236	0.0138760367487462
ENSMUST00000036208	20.0974010828792	-1.87536093720037	0.560868001768403	-3.34367610790311	0.00082676200753106	0.0138760367487462
ENSMUST00000145679	8.08517386336792	-3.32220170285133	0.993902860436712	-3.34258189114334	0.000830028600380813	0.0139210167803798
ENSMUST00000046404	28.6891344624667	-1.96807847271929	0.588891764188121	-3.34200373040128	0.000831759428720554	0.0139401940412402
ENSMUST00000115193	20.0309158978976	2.83767754804798	0.849227913286058	3.34147936455325	0.000833332107041374	0.0139566955287974
ENSMUST00000131878	28.6428043880351	-2.51016882014306	0.751305239970504	-3.34107721682017	0.000834540097165729	0.0139670702298569
ENSMUST00000109609	11.5590007771691	-3.85189897266938	1.15299920461925	-3.34076463993863	0.000835480151901108	0.0139729492353186
ENSMUST00000132302	40970.0444195077	0.434567836641213	0.130095566001541	3.3403739266261	0.000836656578124661	0.0139827703606017
ENSMUST00000121744	4.60596939564238	-3.76003312107001	1.12616545788824	-3.33879279881373	0.000841433015087672	0.0140519142271481
ENSMUST00000021066	11.8274628406139	-2.409807807262	0.721799101501241	-3.33861292186418	0.000841978005688713	0.0140519142271481
ENSMUST00000111430	20.8288442615805	-1.92877264251533	0.57782196634418	-3.33800505148407	0.000843822153033483	0.0140629124549091
ENSMUST00000137942	20.8288442615805	-1.92877264251533	0.57782196634418	-3.33800505148407	0.000843822153033483	0.0140629124549091
ENSMUST00000011262	5.86453762202325	-3.4493438949349	1.03343562065805	-3.33774434128612	0.000844614238777358	0.0140662351681854
ENSMUST00000124501	4.24747895808982	3.77113268058876	1.13004156388673	3.33716280985109	0.000846383523997684	0.0140858161230807
ENSMUST00000123926	101.176129892936	-1.68682112172191	0.505572983708161	-3.3364542332737	0.000848543984601975	0.0141006563938681
ENSMUST00000165117	9.53424370608188	-3.83421165557568	1.14924566297986	-3.33628551238908	0.00084905917047471	0.0141006563938681
ENSMUST00000139092	4.19499072340638	-3.7443662205679	1.12233994060108	-3.33621399819609	0.000849277625169591	0.0141006563938681
ENSMUST00000180698	4.1921279688936	-3.74417817263891	1.12232477837458	-3.33609151716445	0.000849651889568153	0.0141006563938681
ENSMUST00000034883	41.0846810487799	1.40377521296712	0.420982599314791	3.33452075038722	0.000854465249435683	0.014170628441375
ENSMUST00000184428	16087.6355532434	0.756706183440567	0.226977757324105	3.33383408295842	0.000856577363572029	0.0141957360281364
ENSMUST00000140322	4.04459213490832	3.76090678365572	1.12854368897924	3.33253096037198	0.000860598944754137	0.0142524313725786
ENSMUST00000132444	316.96422111868	-1.5081304242008	0.452972033436492	-3.32941178014745	0.000870296299123377	0.0144029789196625
ENSMUST00000045697	21.2093830754787	-2.65276857070545	0.79694962553073	-3.32865276012751	0.000872671326858481	0.0144258157129729
ENSMUST00000139840	28.7694419760178	-1.83317167679735	0.550748021937357	-3.32851250259389	0.0008731108599581	0.0144258157129729
ENSMUST00000133352	4638.12012714406	0.425729906979284	0.12791341010372	3.32826641580486	0.000873882532298485	0.0144258157129729
ENSMUST00000126659	48.6144945413917	1.48257065149324	0.445457914220128	3.32819466029423	0.000874107660342786	0.0144258157129729
ENSMUST00000147926	7.64556764600413	-3.28371774463835	0.986773415369419	-3.32773227723106	0.000875559645945682	0.014439736982337
ENSMUST00000114870	8.26209886339779	3.82622432368238	1.15063190517536	3.32532437739005	0.000883157196760707	0.0145549212455035
ENSMUST00000170725	17.2300239917987	-2.59846308855722	0.781622731230104	-3.32444667322789	0.000885941747883352	0.0145906797784648
ENSMUST00000195561	9.46419651721109	-3.82213947403647	1.14980810183637	-3.32415423750458	0.000886871317867458	0.0145958599969698
ENSMUST00000148433	4.03591756425197	3.75325939152831	1.12921366137584	3.32378142410651	0.000888057696684231	0.0146052565888497
ENSMUST00000123009	268.187386716098	0.790217520758704	0.237794195222594	3.32311526788531	0.000890181224114657	0.0146300421126655
ENSMUST00000154325	51.5404592075046	-1.41511336838292	0.426026935875782	-3.32165233983123	0.000894861175374272	0.0146967788332057
ENSMUST00000106490	73.1170969363834	-1.63988894419972	0.493872338083143	-3.32047133995112	0.000898655855324529	0.0147488940239016
ENSMUST00000026826	9.37831388182775	-3.8176235846664	1.14985787660907	-3.32008299662612	0.000899906899170752	0.0147592194409954
ENSMUST00000080751	9.85264581061681	-3.82016188653132	1.15104015317194	-3.31887803914055	0.000903798938863378	0.0148128152051835
ENSMUST00000138024	8.33680623250155	3.81803079844299	1.15136348498676	3.31609508919497	0.000912847629806387	0.0149507936166771
ENSMUST00000148280	15.6710306956127	3.16209489730359	0.95373740764588	3.31547748044048	0.00091486711906374	0.0149683188740214
ENSMUST00000063607	155.489010694914	-1.20358720667721	0.363031210886964	-3.31538217812343	0.000915179112009315	0.0149683188740214
ENSMUST00000179565	13.6521507822362	-3.69323733925169	1.11417309409322	-3.3147787887101	0.000917156728396556	0.0149870529709271
ENSMUST00000105907	4.20071623243194	-3.726725534091	1.12432031954443	-3.31464749796663	0.000917587559698175	0.0149870529709271
ENSMUST00000129353	283.043804767424	-1.53359446697253	0.462884890796658	-3.31312276003026	0.000922604750217072	0.0150586354416448
ENSMUST00000084986	84.0042884638371	-1.15130597752273	0.347625681627008	-3.31191289473845	0.000926603918381259	0.0151135149079203
ENSMUST00000155976	2570.08495294544	-0.759632356519655	0.22945116414785	-3.31064938955888	0.000930797532562479	0.0151714883535527
ENSMUST00000177140	1351.1419667792	0.738250867498422	0.223068730399605	3.30952198533574	0.00093455426169442	0.0152222661211613
ENSMUST00000041582	9.30826669295696	-3.8052178848409	1.15043596678206	-3.3076311891436	0.000940886310800747	0.0153148929546799
ENSMUST00000186604	3412.51904122043	0.678924572825782	0.205343772462394	3.30628275055246	0.000945426323470817	0.015378243665942
ENSMUST00000133127	8.11135169151018	3.80552896748626	1.15144399129272	3.3050057113189	0.000949744645941845	0.0154374533662931
ENSMUST00000122302	9.28792143430247	-3.8023923122916	1.15055888823917	-3.30482198795651	0.000950367409748619	0.0154374533662931
ENSMUST00000041353	55.0534261942398	-1.72193934382627	0.521308739243463	-3.30310853089704	0.000956193725905032	0.0155214702484119
ENSMUST00000120488	18.668928860003	-2.50908018633891	0.75977316125114	-3.30240697395409	0.000958588781717494	0.0155422561077554
ENSMUST00000085585	42.1180548542172	1.59060035126582	0.481657130160654	3.30234984943602	0.000958784044402237	0.0155422561077554
ENSMUST00000149681	347.829636120672	0.653766673943903	0.197997577954279	3.30189227918166	0.000960349438178337	0.0155464407120899
ENSMUST00000155199	60.6486963678211	1.89957942483008	0.575300389688833	3.30189142728988	0.000960352354792004	0.0155464407120899
ENSMUST00000182250	13.3698305995856	-2.79783968791277	0.847872312691897	-3.29983612630297	0.000967413004927724	0.0156500650531321
ENSMUST00000191882	8.86732760414241	-2.91806814984529	0.88470133655282	-3.29836525534747	0.000972495421467549	0.0157179078228286
ENSMUST00000136603	5.97556420559468	-3.44012657909489	1.04301905666532	-3.29823943015334	0.000972931341300152	0.0157179078228286
ENSMUST00000029297	496.992691150342	1.2291046194143	0.372734040444135	3.29753788505539	0.000975365154477616	0.015746507378274
ENSMUST00000159628	8.21782868930033	-3.30741256586569	1.00324836107073	-3.29670368196348	0.00097826652462853	0.0157759726585469
ENSMUST00000097177	10.4976300374434	-2.55671645255836	0.775554338767731	-3.29663097059156	0.000978519794091564	0.0157759726585469
ENSMUST00000088311	134.608022909381	-1.38061422268329	0.418866473888664	-3.29607239716746	0.0009804674521209	0.0157966419373613
ENSMUST00000151382	6.236647696242	-3.75831113180099	1.14066094851061	-3.2948538623228	0.000984728755651739	0.0158545338053779
ENSMUST00000022536	30.3653906350225	-1.68941994584728	0.512976012047485	-3.29337026716737	0.00098994014236153	0.0159197522917233
ENSMUST00000112870	7.95721090027764	3.79307473540282	1.15175281604074	3.29330623947756	0.000990165624544752	0.0159197522917233
ENSMUST00000128706	4.01551272489645	3.72658377286219	1.1316241722497	3.29312846459759	0.000990791932195997	0.0159197522917233
ENSMUST00000061155	5.9125867628884	-3.75079391886578	1.139128300908	-3.29268785252374	0.000992345806702929	0.0159339314510649
ENSMUST00000166353	11.9844799774995	-2.42111844324646	0.735373166787583	-3.29236713085808	0.000993478290996608	0.0159413298187502
ENSMUST00000109815	29.9477125257633	-3.03025176848386	0.920520754606936	-3.29188858949496	0.00099517026935039	0.0159576897515023
ENSMUST00000127009	25.1695420813272	2.98502197320352	0.907594513186753	3.28893787901216	0.00100566217267959	0.0161047686650819
ENSMUST00000080204	212.770885432356	-1.11228613020401	0.338191151850873	-3.28892735400267	0.00100569977927067	0.0161047686650819
ENSMUST00000116445	5.16703521080305	-3.73166279622874	1.13471774186947	-3.28862646501037	0.00100677542730707	0.0161111223471688
ENSMUST00000022140	9.24673840871399	3.7976300405815	1.15504325037428	3.28786825891663	0.00100949066301311	0.0161436876109348
ENSMUST00000113711	25.1429567140579	-1.66181696974743	0.505618136457319	-3.28670364040178	0.00101367452023519	0.0161889283358582
ENSMUST00000130189	178.732751503021	1.00264415743307	0.305060956619068	3.286701020495	0.00101368395023956	0.0161889283358582
ENSMUST00000153343	4.0429798975243	-3.69785263199092	1.12518394593235	-3.28644275930084	0.00101461392552696	0.0161893133901638
ENSMUST00000174552	880.278713166979	-1.08891220542983	0.331347431471996	-3.28631551659354	0.00101507240538361	0.0161893133901638
ENSMUST00000137111	4.21322349434233	-3.70317354420238	1.12696642466041	-3.28596616826297	0.00101633216054453	0.0161985190289071
ENSMUST00000028650	11.4635032888092	-3.10919848496904	0.946507005980509	-3.28491861689724	0.00102011832664757	0.0162479517637585
ENSMUST00000176866	4187.40341747535	-0.728245087465987	0.221726915724213	-3.28442347690341	0.00102191245147654	0.0162656111994911
ENSMUST00000021001	185.749922381507	-1.46539310573065	0.446283036167523	-3.28355099112613	0.00102508098615329	0.0163051085545509
ENSMUST00000112689	83.205356456671	-2.25813396609453	0.688296312988991	-3.28075848073103	0.00103528354157871	0.016456362363527
ENSMUST00000037854	375.782486861443	-1.02153584515373	0.311493124098745	-3.27948120238409	0.00103998138250112	0.016519972001015
ENSMUST00000037488	202.559029433003	0.85453166009838	0.260626338866527	3.27876170848568	0.00104263636521512	0.0165407158002121
ENSMUST00000028609	5.57121672151598	-3.39375915506954	1.03507727157852	-3.27874956610145	0.00104268122522827	0.0165407158002121
ENSMUST00000025048	104.211554064636	-1.31877261039025	0.40234522795612	-3.27771405936515	0.0010465134800643	0.0165904194448137
ENSMUST00000149654	5.97462745769071	-3.426711100273	1.04574932483699	-3.27679972521825	0.00104990812343376	0.0166331238887383
ENSMUST00000081224	76.0053771299087	-1.22393537673455	0.373577861663692	-3.2762524291024	0.00105194493820892	0.016643171515716
ENSMUST00000120633	76.0053771299087	-1.22393537673455	0.373577861663692	-3.2762524291024	0.00105194493820892	0.016643171515716
ENSMUST00000124316	3.6735628848486	3.69994196313779	1.1296035904972	3.2754339613149	0.00105499776701956	0.0166564464966013
ENSMUST00000153920	19.2629301404221	-2.15447355042848	0.657778098377975	-3.27538049038304	0.00105519749490283	0.0166564464966013
ENSMUST00000036934	120.859344526724	-1.10037937374442	0.335955417190721	-3.27537321155842	0.0010552246859172	0.0166564464966013
ENSMUST00000171445	19.3756394747727	-2.71951273661135	0.830315832758958	-3.27527505717313	0.00105559141795417	0.0166564464966013
ENSMUST00000060522	11.9712278778326	-2.81568878596295	0.859865714000102	-3.27456804024008	0.00105823651535988	0.0166763361047724
ENSMUST00000095074	4.04011714301153	-3.68786799990622	1.12621701647816	-3.27456249190649	0.00105825729705829	0.0166763361047724
ENSMUST00000167122	7.35473653779016	-3.23447293331736	0.988374802447677	-3.27251658511255	0.00106594618511465	0.016786353593325
ENSMUST00000100864	22.9076512602102	2.47849867673392	0.757585414090128	3.27157655181447	0.00106949629987478	0.0168310916370214
ENSMUST00000151425	5.75911350185054	3.74611902504192	1.14522645308974	3.27107273407381	0.00107140350878008	0.0168499324521993
ENSMUST00000148082	863.336402162592	-0.57905238035595	0.177154982620893	-3.26862034467926	0.00108073207166989	0.0169853864403111
ENSMUST00000148385	16.960097315769	-2.99245946327917	0.915625955779069	-3.26821170194221	0.00108229377692232	0.0169986736690407
ENSMUST00000057337	9.63793217157789	-2.61594124915562	0.800659840272619	-3.26723174758573	0.00108604736571949	0.0170463466159093
ENSMUST00000030074	3.99727076399528	3.70296722099338	1.13371040145093	3.26623731797318	0.0010898687055844	0.017095019247144
ENSMUST00000117781	8.399468468443	3.76999806336164	1.15446159123285	3.26558985763713	0.00109236341079289	0.0171228325395883
ENSMUST00000174547	5.13729810257092	3.72984223182825	1.14224439685579	3.26536268603745	0.00109323996801217	0.0171252613339042
ENSMUST00000110383	59.9653105208957	1.12480335893761	0.344486174498012	3.26516255863296	0.00109401271225615	0.0171260617989861
ENSMUST00000124186	8.7331670907898	3.76976520121067	1.15536550361443	3.26283344051505	0.00110304327191777	0.0172560467561982
ENSMUST00000102798	61.1440911368029	-1.75033026523917	0.536578539257949	-3.26202063105199	0.00110621092369851	0.0172942013446726
ENSMUST00000042901	7.77114137696138	3.7601501649179	1.15315611949495	3.26074683327763	0.00111119204718519	0.0173606383566813
ENSMUST00000133758	34.2141582846429	-1.73181377381702	0.531187359838269	-3.26026917196279	0.00111306525890773	0.0173784636344725
ENSMUST00000146491	25.0135065686281	2.78281790594558	0.853703702929347	3.25969993616847	0.00111530140497971	0.0173915251584503
ENSMUST00000185954	1744.6544004659	0.76276499606117	0.233999737334049	3.25968312935444	0.00111536749077875	0.0173915251584503
ENSMUST00000172664	150.169252978028	1.3948951224613	0.427976712275951	3.25927809259373	0.00111696122466082	0.017397079383563
ENSMUST00000192019	7.44549201912292	-3.2298410721042	0.990985890442508	-3.25922003860415	0.00111718982726066	0.017397079383563
ENSMUST00000144755	84.1431511602705	1.58371110811399	0.485957228948946	3.2589516397139	0.00111824727973896	0.0174021275034524
ENSMUST00000183522	8.95571652713971	-3.75453657861152	1.15260274544776	-3.25744198809189	0.00112421234806937	0.0174834911168953
ENSMUST00000177671	8.74864516127231	3.76376633798148	1.15572252502068	3.25663492447214	0.0011274133429296	0.0175217900814704
ENSMUST00000105595	7.7741509613263	3.75505820892758	1.15347675510546	3.25542599129729	0.00113222400941387	0.0175850393922841
ENSMUST00000015481	210.682603285456	0.961897900100386	0.295642491390801	3.25358474546502	0.00113958728664868	0.0176878256944058
ENSMUST00000021399	55.6193512493317	-1.40071232026962	0.430789494348799	-3.25150064856386	0.00114797513708715	0.0178063699041517
ENSMUST00000136855	4.17498058111833	3.69484766541343	1.13654008882655	3.25096114227548	0.00115015576318479	0.0178285411965392
ENSMUST00000134405	9.23364627086359	-3.74986769201241	1.15368440765137	-3.25034096598934	0.00115266717841985	0.0178558077534334
ENSMUST00000094761	67.918303731541	-1.95357928930781	0.601130694827735	-3.24984118448259	0.00115469473976814	0.0178755483132273
ENSMUST00000166778	317.790813539804	0.646725925388401	0.199040922077685	3.24921085894079	0.00115725660485212	0.01790352916972
ENSMUST00000046651	4.04478640817781	-3.66553715122814	1.12862765464274	-3.24778250484075	0.00116308139046814	0.0179819202336091
ENSMUST00000118112	3.90920184257817	-3.66039736659711	1.12719610359952	-3.24734742686584	0.00116486100162036	0.0179889154764163
ENSMUST00000155760	95.6688164605531	-1.08308559900546	0.333534064536346	-3.24730129293116	0.00116504985198263	0.0179889154764163
ENSMUST00000107044	7.87282765243689	3.74674135949558	1.15430313583455	3.2458903066106	0.00117083944241587	0.018064392599168
ENSMUST00000048452	77.072239637771	2.10739412775197	0.64928356880914	3.24572225293976	0.00117153077300617	0.018064392599168
ENSMUST00000157463	93.2506872186215	1.46965829379401	0.452821957071939	3.24555439691395	0.00117222166706214	0.018064392599168
ENSMUST00000135776	17986.2015449974	0.535703897408876	0.165104522756493	3.24463490439307	0.00117601297570315	0.0181110577153712
ENSMUST00000162535	19.8908342532363	-1.92483811622569	0.593293477311405	-3.24432711606467	0.00117728459671432	0.0181188833004048
ENSMUST00000131532	74438.4721869191	0.551913499012324	0.170252539075429	3.2417343201431	0.00118804721944001	0.0182726744081337
ENSMUST00000153031	48.0581206030976	-1.5596376055962	0.481173178573225	-3.24132282314828	0.0011897636668425	0.0182872223714419
ENSMUST00000084892	3.89669458066778	-3.65458808939791	1.12765566919737	-3.24087235955558	0.00119164527946644	0.018302148458495
ENSMUST00000021596	31.1221833112261	-1.64935049985848	0.508945503517433	-3.24072123333336	0.00119227715813388	0.018302148458495
ENSMUST00000073527	266.930407856268	-0.843879950361884	0.260453215789323	-3.24004427361146	0.00119511141680247	0.0183337971192994
ENSMUST00000190709	7.43557698725804	3.30577252445635	1.02041188982679	3.2396452426848	0.00119678497263898	0.0183476104461681
ENSMUST00000150389	35.4672710213739	1.52854351152141	0.471890266083479	3.23919271361068	0.00119868552219364	0.0183648836750804
ENSMUST00000121469	36.0832817850576	-1.64348679957784	0.507557202462721	-3.23803266233534	0.00120357029411124	0.018427825948289
ENSMUST00000110052	194.206727738849	1.24473224739792	0.384461716358946	3.23759738469199	0.00120540791133817	0.0184440622513716
ENSMUST00000032410	11.8314901512565	-3.11192210744455	0.961384122659323	-3.23691855741963	0.00120827889856947	0.018476079137146
ENSMUST00000151792	104.218166764052	-1.10565225067934	0.341601155119529	-3.23667597169708	0.00120930640563895	0.0184798838497255
ENSMUST00000187663	469.311902882796	0.711391709164758	0.219837709497433	3.23598581331228	0.00121223408805845	0.0185127023023187
ENSMUST00000089049	8.67927986598363	-3.0850960825406	0.953856157252784	-3.23434100527907	0.00121923785074484	0.0186076866069945
ENSMUST00000110155	1287.0332265692	0.514332419736731	0.159118577520573	3.23238447547228	0.00122761762123437	0.0187235355958445
ENSMUST00000040437	12001.1212684406	0.617113264317501	0.190940477336794	3.2319666993866	0.0012294138239082	0.0187388881624852
ENSMUST00000161656	23.5598258115601	-2.53361454310536	0.784342755033818	-3.23023898269592	0.00123686784045224	0.0188404028174663
ENSMUST00000167344	4.17103244344488	-3.65429680284189	1.13149598860984	-3.22961534077691	0.00123956870093908	0.0188694319504082
ENSMUST00000031621	26.2074469019698	-1.67589014219055	0.518949598927363	-3.22938903056195	0.00124055014837109	0.0188722667443223
ENSMUST00000139421	4.23706486193442	3.67665042082939	1.13876476552454	3.22863029498094	0.00124384582174994	0.018910281256739
ENSMUST00000150035	82.4138352555268	1.52647375307756	0.473141714207272	3.22625062902159	0.0012542347464381	0.0190560172871121
ENSMUST00000190601	4.0351419007802	-3.64616118330129	1.13051385873584	-3.2252246667533	0.00125873846599189	0.0191122081093534
ENSMUST00000161017	94.5456591962675	-1.39546161820913	0.432740350687386	-3.22470880284796	0.00126100861736317	0.0191344351069455
ENSMUST00000052615	34.9071556861278	2.23999979751713	0.694749765862286	3.22418215533611	0.00126333012286616	0.0191574124446388
ENSMUST00000054484	4.90395956131593	-3.66878877401217	1.13809624344694	-3.22361908769731	0.00126581653540371	0.0191828595263096
ENSMUST00000143236	8.41269467815384	-3.7150236798116	1.15346328544586	-3.22075589807403	0.00127852994446189	0.0193631605883661
ENSMUST00000160942	3.89277558229573	-3.63628110907194	1.12953392986595	-3.21927567904356	0.00128514867779827	0.0194509875137171
ENSMUST00000141921	1824.95550718277	0.565000183193028	0.175548280366194	3.21848885112652	0.0012886798042855	0.0194920007108372
ENSMUST00000146433	11.6176160391184	-2.37388242836603	0.738061909006027	-3.21637304323565	0.00129821959399158	0.0196237881558014
ENSMUST00000021203	3.90528284420612	-3.63385264415686	1.12994084336819	-3.21596715924072	0.00130005708497194	0.0196390545770554
ENSMUST00000134075	9184.02248269171	0.829324246351266	0.257914060461907	3.21550614520977	0.00130214706832371	0.0196581133749735
ENSMUST00000031347	67.3613170117852	-1.25040225209775	0.388917287372547	-3.21508529627272	0.0013040576722432	0.0196697625790421
ENSMUST00000090243	75.6658754405754	1.18979723303442	0.370100706866903	3.21479319266012	0.00130538530846577	0.0196697625790421
ENSMUST00000126391	4.1076286947948	-3.63928679915119	1.13204537012592	-3.21478881959155	0.00130540519391503	0.0196697625790421
ENSMUST00000031795	31.2753923554612	-1.69246227573865	0.526572940852208	-3.21410795055204	0.0013085046901672	0.019703955144066
ENSMUST00000191847	4.01419655235268	3.65766728876087	1.13810659392549	3.21381785175768	0.00130982735888332	0.0197113651750279
ENSMUST00000123702	24.4325894483806	-2.44447179156707	0.76072357905283	-3.21335089233156	0.00131195899293475	0.019730932078788
ENSMUST00000026016	6.93365235845994	3.2612279108453	1.01505818140381	3.21284825893929	0.00131425705311226	0.0197529755443067
ENSMUST00000089874	716.666020751026	1.07568522617471	0.334854106929864	3.21239968067649	0.00131631110732539	0.0197713260753456
ENSMUST00000145505	5.30592366406981	-3.33995080292523	1.03978750478459	-3.21214747009021	0.00131746728829818	0.0197761756394007
ENSMUST00000164378	3.94205436314306	-3.6308228764991	1.13070056714111	-3.21112678459103	0.00132215588005078	0.019834009699978
ENSMUST00000171999	3.9363288541175	-3.63035302409043	1.13067939587349	-3.21077136219135	0.00132379214906831	0.0198460109170494
ENSMUST00000167763	262.114542449971	0.891093637403693	0.277613684053359	3.20983326323503	0.00132811988255018	0.019898321371642
ENSMUST00000194258	7.4048842936046	3.70594999084965	1.15525515733998	3.20790603470039	0.00133705175569499	0.0200086445451055
ENSMUST00000021346	110.198796422328	-1.65000564713478	0.514360044598158	-3.20788067514817	0.00133716965483471	0.0200086445451055
ENSMUST00000138043	20.7264522533044	3.04478541676206	0.949377820918112	3.20713771659163	0.0013406280045168	0.0200409059982595
ENSMUST00000079934	7.44060694114957	3.70550902800273	1.15542430409168	3.20705477189677	0.00134101461003017	0.0200409059982595
ENSMUST00000023487	21.846844975583	-1.92462039689684	0.600346667576315	-3.20584838867651	0.00134664920591678	0.0201122702364334
ENSMUST00000149675	14.4412528536141	-2.96018111249778	0.923420447086191	-3.20566987858942	0.00134748481695302	0.0201122702364334
ENSMUST00000078908	27.6230295726875	-2.09415210758786	0.653349768939429	-3.2052542254469	0.00134943235561584	0.0201286792353709
ENSMUST00000044441	1648.58550559087	-0.470780689064267	0.146886506609266	-3.20506423586337	0.00135032341434628	0.0201293186364735
ENSMUST00000149324	9.22076635168126	-3.70552188915488	1.15624249176099	-3.20479649862312	0.001351580034122	0.0201354032453128
ENSMUST00000127488	77.1918813942223	1.90328962685883	0.594055856275322	3.20389001598653	0.00135584260719211	0.0201862338481073
ENSMUST00000073387	6.23632547761527	-3.1000513714146	0.96765962702976	-3.2036588949466	0.00135693139485668	0.020189777970369
ENSMUST00000074208	14.6525257023503	-2.41417084577667	0.753824240928686	-3.20256462275941	0.00136209735712884	0.0202539439093869
ENSMUST00000165856	8.16995062090669	-2.81349750144852	0.878603843711273	-3.20223673227304	0.00136364882781173	0.0202643168325786
ENSMUST00000185721	100.970341935893	-1.45426360578602	0.454240430182184	-3.20152832983791	0.00136700632332428	0.02029110846205
ENSMUST00000068133	8.39981475897151	-3.69626049977216	1.15454181050125	-3.20149557699207	0.00136716174072214	0.02029110846205
ENSMUST00000150570	2369.59574217001	0.411882272885026	0.128712922316491	3.20000715912775	0.00137424174023871	0.0203834406120906
ENSMUST00000147647	8.83532283289851	3.70855610797678	1.15899418444369	3.19980562262862	0.00137520298972738	0.0203849577465397
ENSMUST00000027533	32.3056749594629	-1.59945017626914	0.499897358706766	-3.19955716590885	0.00137638888361193	0.0203898008650926
ENSMUST00000007296	86.1966792566596	-1.68257415078267	0.526268136505025	-3.19718036124461	0.00138778122968113	0.0205457418233266
ENSMUST00000109455	8.75393213858411	-3.69463019601055	1.15569088398475	-3.19690173835385	0.00138912238599366	0.0205527758506244
ENSMUST00000170760	5.40744890051774	-3.33324306042336	1.0429913871553	-3.19584907552747	0.00139420019291433	0.0206150523228927
ENSMUST00000038598	40.1545437569497	-1.58535855464418	0.496122385609564	-3.19549893459519	0.00139589298325779	0.0206272305595728
ENSMUST00000166458	20.6619114492702	-2.44127651164516	0.764027309079927	-3.19527388960094	0.00139698198545559	0.0206304769625588
ENSMUST00000131627	4.06724415455086	-3.62085523788616	1.13343021962389	-3.19459916913779	0.00140025168332212	0.0206659035750003
ENSMUST00000126313	3.88026832038534	-3.6126597096336	1.13181855227214	-3.19190713244729	0.00141336767077108	0.0208465143335856
ENSMUST00000077494	8.25495834324621	-3.68525535010671	1.154814677865	-3.19120930894292	0.00141678600411997	0.0208839536955125
ENSMUST00000134487	1620.77365664058	1.02612943919983	0.321575304010182	3.19094602851511	0.00141807767942192	0.0208900183041843
ENSMUST00000130904	4.25659993854041	3.64218568415649	1.14194747869024	3.18945113687182	0.00142543234590313	0.0209853352561867
ENSMUST00000137349	957.350382884278	1.00018051920436	0.313637709001309	3.18896768628093	0.00142781837261867	0.0210074306379333
ENSMUST00000139931	7081.04729610692	0.795668289597507	0.249523053123362	3.18875662844721	0.00142886118359036	0.0210097482087773
ENSMUST00000109728	9.13291909957867	3.36828193902915	1.05742386201975	3.18536592563316	0.00144571076376295	0.0212443392232956
ENSMUST00000078875	317.391090316087	1.31714610947284	0.413615489001539	3.18446998358889	0.0014501934993964	0.0212970248314823
ENSMUST00000186788	17.1976870907359	-2.94990534124563	0.92680069152901	-3.18289074253814	0.00145812624283394	0.0214002795268616
ENSMUST00000160947	5.26508258203328	-3.3134258797096	1.04166580319813	-3.18089148125693	0.00146822616456988	0.0215351936573378
ENSMUST00000150766	378.537526352567	0.613440150127494	0.19286980853858	3.18059189655279	0.00146974515668347	0.0215389129752181
ENSMUST00000039695	127.278843185145	-0.986572514156742	0.31020855295854	-3.18035239437321	0.00147096055232227	0.0215389129752181
ENSMUST00000031422	24.852613469869	-2.96238548985977	0.931478501231068	-3.18030473697954	0.00147120250854663	0.0215389129752181
ENSMUST00000137333	3937.83849260621	0.447863689483453	0.140913232890314	3.17829404873613	0.00148144423514991	0.0216754837167556
ENSMUST00000187465	4.00248934049246	3.62558103900392	1.14086736149657	3.17791634800382	0.00148337542157891	0.0216903669161495
ENSMUST00000117456	11.8186464249366	-3.55663917194074	1.11943815883519	-3.17716449441167	0.00148722656043411	0.0217286751713853
ENSMUST00000155126	140.205948600978	0.840478209158407	0.264546941207202	3.17704754144224	0.00148782644334659	0.0217286751713853
ENSMUST00000102688	27.0970144105596	-2.95262675998992	0.92941562727578	-3.17686369083808	0.00148876991275389	0.0217290821460488
ENSMUST00000117654	7.86636207391281	3.6786017374246	1.15822813287748	3.17605973555967	0.00149290206347942	0.0217687698124902
ENSMUST00000144158	152.023543050623	-1.04986313526574	0.330563748759762	-3.17597782335391	0.00149332366655714	0.0217687698124902
ENSMUST00000054308	3.76111001506815	-3.59390714255485	1.13197922322257	-3.17488790326341	0.00149894394846018	0.0218372853191265
ENSMUST00000176012	86.1532176734833	1.32871062240436	0.418669285650227	3.1736520159122	0.00150534049876948	0.0219170188446609
ENSMUST00000057884	14.8461863504199	-3.34243066627845	1.05349058185604	-3.17272002602033	0.0015101807962548	0.0219740102125806
ENSMUST00000040416	18.8989004629287	-1.97319170012275	0.622416551521275	-3.17021084240127	0.00152328361333361	0.0221490098360643
ENSMUST00000125367	14.3324241089001	2.45813095705051	0.775420944455628	3.17006004883735	0.00152407437478059	0.0221490098360643
ENSMUST00000159170	8.8804813253572	3.67901976003938	1.16063132139512	3.16984359479208	0.00152521012072133	0.0221519501743933
ENSMUST00000045714	28.6105812263161	-1.85834289833959	0.586429187367884	-3.16891269801992	0.00153010347712506	0.0222094285743926
ENSMUST00000046426	32.0789398277567	-1.62504870296736	0.51285272705461	-3.16864592355832	0.00153150846841332	0.0222162340906998
ENSMUST00000147606	5.28680547025034	-3.6261119519341	1.14482656070291	-3.1673897832242	0.00153814002631037	0.0222988021407439
ENSMUST00000137516	3.76577928023443	-3.58746152577092	1.13269863476655	-3.16718093909443	0.00153924514038809	0.0223012000437669
ENSMUST00000008462	74.1480483038428	-2.44768895076561	0.772984199766396	-3.16654460919812	0.00154261683684811	0.0223364141379374
ENSMUST00000151850	253.01039477739	0.977650866970643	0.308816178505108	3.16580197223855	0.00154656041910427	0.022374962632356
ENSMUST00000099078	5374.34526343286	0.4455261045016	0.140735934512078	3.16568832293052	0.00154716474295029	0.022374962632356
ENSMUST00000085412	119.648028503018	-1.471073590663	0.464975725181094	-3.16376428057629	0.00155742879193813	0.0224841461916294
ENSMUST00000164782	119.648028503018	-1.471073590663	0.464975725181094	-3.16376428057629	0.00155742879193813	0.0224841461916294
ENSMUST00000094467	18.3792341831912	-2.07178506883726	0.654861302394481	-3.16370055958696	0.00155776978990877	0.0224841461916294
ENSMUST00000134028	6.41185287967365	3.1954008424173	1.01006379910492	3.16356337614411	0.00155850414989172	0.0224841461916294
ENSMUST00000146645	12.6894394190595	-2.23784772675642	0.707569317118786	-3.1627257889996	0.00156299477716677	0.0225352321091871
ENSMUST00000121283	20.9281781249163	2.1864844449113	0.691442721596706	3.1622061764743	0.00156578660520691	0.0225617776045965
ENSMUST00000165457	8.30362516996344	-3.65708055238392	1.15664612674597	-3.16179725831315	0.00156798691094087	0.0225797726762431
ENSMUST00000038407	74503.6026023354	0.294759874261083	0.0932700752399777	3.16028344034982	0.00157615726016061	0.0226836653111775
ENSMUST00000129551	52.8045284879128	1.23659311385995	0.391315780042928	3.16009007795263	0.00157720369041994	0.0226849684733612
ENSMUST00000137908	434.21489075875	0.778319358898325	0.246466055594227	3.15791704874655	0.0015890076623377	0.0228409023880062
ENSMUST00000143837	49.197911660498	-1.28644677999099	0.407445078219107	-3.15735015284489	0.00159210040868267	0.0228581644079326
ENSMUST00000138752	12.0440006441597	-2.40183193204495	0.760712820144928	-3.15734383388906	0.00159213491346336	0.0228581644079326
ENSMUST00000034876	8.50157949032156	-2.82787120861587	0.89571845867579	-3.1570982837582	0.00159347627797508	0.0228635907067137
ENSMUST00000051831	21.4245877246707	2.20721601762303	0.699388840663374	3.15592112612131	0.00159992118645146	0.0229421931098889
ENSMUST00000163885	227.589447763232	0.741542563805916	0.235044590620043	3.15490163738609	0.00160552224206178	0.0229873904235726
ENSMUST00000159778	7.03251581416214	3.65091452427275	1.15729568580564	3.154694663647	0.00160666155443497	0.0229873904235726
ENSMUST00000072040	8.36691000743301	3.6608167021525	1.16044815968773	3.15465768254363	0.00160686519980744	0.0229873904235726
ENSMUST00000128740	46.584335135289	-2.04718513559634	0.648943578868273	-3.15464271819521	0.00160694761135627	0.0229873904235726
ENSMUST00000128816	120.250691687196	1.1587123199267	0.367435069687587	3.15351586039921	0.00161316462311115	0.0230537375869998
ENSMUST00000084713	117.557557311046	0.958339521097468	0.303922491577117	3.15323659043608	0.00161470880892585	0.0230537375869998
ENSMUST00000155075	3.89171933843645	-3.57965477905835	1.13526191151797	-3.1531532439699	0.00161516992557543	0.0230537375869998
ENSMUST00000106845	7.19896482921921	3.65079375777394	1.1578431301325	3.15309877716868	0.00161547133015257	0.0230537375869998
ENSMUST00000103115	283.477499856836	-0.748622057631428	0.237531291726811	-3.15167762608908	0.00162335391719016	0.0231523047853106
ENSMUST00000110883	8.92819571796822	-3.65016990552396	1.1586612999673	-3.15033384270881	0.00163083992073301	0.0232451009002017
ENSMUST00000110128	262.897619561173	-1.3230862254542	0.420157170443347	-3.14902688453012	0.00163815124050575	0.0233352972627145
ENSMUST00000167178	24.1778567527502	-2.60221863928041	0.826629399372678	-3.14798704383756	0.00164398979820678	0.0234044186508959
ENSMUST00000190575	1151.81886305112	0.476762197319107	0.151488574954439	3.14718253480499	0.00164852013406896	0.0234548440178205
ENSMUST00000063574	8.75617920096427	-2.85687768866999	0.9079928181397	-3.14636595311753	0.00165313019823938	0.0235063426390755
ENSMUST00000175670	3.52885793852978	3.58319438756948	1.13891566375785	3.14614549750481	0.00165437682647171	0.0235099825424112
ENSMUST00000105645	19.9138244604045	-2.38734809642595	0.758868255642905	-3.14593222034755	0.00165558368525961	0.0235126844103774
ENSMUST00000162720	12.4246231550328	-2.9413223593387	0.935011142837913	-3.14576182526692	0.00165654847185871	0.0235126844103774
ENSMUST00000024849	67.6449354536023	-1.23353897125442	0.392247986080429	-3.14479363828139	0.00166204022877319	0.023576532402418
ENSMUST00000032974	62.4019807591428	-1.35254346421202	0.430156167083827	-3.14430796931582	0.00166480134797906	0.023601592347813
ENSMUST00000033805	4.17072646637983	-3.58009914349214	1.13866732972815	-3.14411334199504	0.00166590902482691	0.023603195807279
ENSMUST00000129379	29.400594865268	-2.4569844840795	0.781523757954212	-3.14383850660039	0.00166747434239542	0.0236112775022244
ENSMUST00000138942	471.084841085697	0.818589800131171	0.260492288729334	3.14247229399459	0.00167527567114644	0.0237075982275774
ENSMUST00000023157	134.740682670191	-0.977324528846602	0.311056078278683	-3.14195605581767	0.00167823221812942	0.0237352842673703
ENSMUST00000177314	35.9003087194317	1.56450495553846	0.498202930573912	3.14029657299729	0.00168776878622234	0.0238559433202077
ENSMUST00000185698	7.87688268367211	-3.63179779242345	1.15684776741159	-3.1393912792428	0.00169299223824994	0.0239155308322307
ENSMUST00000005889	8.00246627271207	-3.63118660704756	1.15729155155123	-3.13765930649051	0.00170302700364822	0.0240421122522277
ENSMUST00000160670	3.60126119244197	-3.55633088166073	1.13349355488793	-3.13749545934768	0.0017039791340067	0.0240421122522277
ENSMUST00000143156	6.27980848753767	3.16570630881221	1.00920299739183	3.13683799690808	0.00170780463295549	0.0240763127155994
ENSMUST00000050434	52.626502614863	-1.88474170882363	0.600861896303972	-3.13673028763693	0.00170843210066869	0.0240763127155994
ENSMUST00000039259	9.83427621548146	-2.77356430761257	0.884451326391253	-3.13591514292742	0.00171318766066933	0.0241290027080146
ENSMUST00000075052	194.577405968358	-0.822296974852447	0.262302642440787	-3.13491685482381	0.00171902826449711	0.0241869204959641
ENSMUST00000081838	10.5125543268613	-2.99022745738535	0.953861951767162	-3.13486396207075	0.00171933823009824	0.0241869204959641
ENSMUST00000143464	4.09300894516586	-3.56913514074737	1.13869440537911	-3.1344100084158	0.00172200063368742	0.0242100231271741
ENSMUST00000022537	7.75520351502616	-2.7523686466216	0.878629559418868	-3.13257005425817	0.00173283069734665	0.0243478615212733
ENSMUST00000121339	3.62733196012202	-3.55017787520604	1.13445064456232	-3.12942470633064	0.00175148953252941	0.0245954731278035
ENSMUST00000136501	37.4643072682701	-1.72032267711943	0.549872012130734	-3.12858745156576	0.00175648733238063	0.0246510688184843
ENSMUST00000159947	579.927239295816	0.66414756659467	0.212314250875867	3.12813465820048	0.00175919563785117	0.0246744863342104
ENSMUST00000114184	43.3347550987854	1.79353392165818	0.573698470031696	3.12626582664425	0.0017704144040003	0.0248171734410722
ENSMUST00000164820	3.34160378800086	3.55899235694229	1.13862255151217	3.12569986622495	0.00177382486861109	0.0248503021144501
ENSMUST00000148997	1059.15084238292	0.56901926912823	0.18207424501545	3.12520460584606	0.00177681425019931	0.0248774960387787
ENSMUST00000170060	647.346659403002	0.562009410330665	0.180028069998414	3.12178767641966	0.00179756529160059	0.0251518095152943
ENSMUST00000061552	42.5377745944927	-1.33905684002564	0.428960731868	-3.12163035109166	0.00179852607228444	0.0251518095152943
ENSMUST00000106762	6.84526166363322	3.61610303703023	1.15869877173265	3.12083099184002	0.00180341502884859	0.0252053271287601
ENSMUST00000134694	27.6458060084363	1.65599330799246	0.53091988783322	3.11910204522732	0.00181403123594168	0.0253387812191689
ENSMUST00000161592	10.8494322131403	2.68232253280537	0.860267810002397	3.11800871963104	0.00182077416616321	0.0254112014341023
ENSMUST00000115356	150.420454553496	-1.48033425011012	0.474783491279443	-3.11791432789907	0.0018213573925252	0.0254112014341023
ENSMUST00000142913	29.7721937218723	-1.81011243150693	0.580650960607811	-3.11738471871664	0.00182463291967226	0.025441943859966
ENSMUST00000181168	355.801950571434	0.774661145229458	0.248556298228426	3.11664259063569	0.00182923194147707	0.0254910936201608
ENSMUST00000161529	50.2086752609823	-1.38514779668571	0.444488737332116	-3.11627197800232	0.00183153264072359	0.0255080414710395
ENSMUST00000180708	10851.0193448419	0.34909653729645	0.112029933773727	3.11610054149938	0.00183259778813932	0.0255080414710395
ENSMUST00000056732	43.90131589254	-1.522332011986	0.488567103006235	-3.11591182177195	0.00183377097562242	0.0255094096093033
ENSMUST00000147314	31.9970776808329	1.76787739603458	0.567483715752981	3.11529185236412	0.0018376299116997	0.0255481154449077
ENSMUST00000077817	6.83788020868169	3.6095104309802	1.15905368002209	3.11418745584882	0.00184452260465099	0.0256289288369891
ENSMUST00000155515	32.1184931155893	-2.90364940301998	0.9326137630415	-3.11345330520365	0.00184911767657226	0.0256777417790596
ENSMUST00000098509	1652.22898186448	1.01405120019164	0.325804287309441	3.11245505258966	0.00185538264477375	0.0257399703720493
ENSMUST00000023805	14.1938219547507	2.61743468720002	0.841013908263654	3.11223710033993	0.00185675308992584	0.0257399703720493
ENSMUST00000029738	15.624498527684	-2.45221502840892	0.787930813844311	-3.11222125765659	0.00185685274216031	0.0257399703720493
ENSMUST00000130840	16864.5466839906	0.637577424811633	0.204880150225452	3.11195313020826	0.00185854003899623	0.0257483200265374
ENSMUST00000026631	144.501634597606	1.32882954762309	0.427059637905648	3.11157840656597	0.00186090049400296	0.0257514893618805
ENSMUST00000150177	4.30450452132596	-3.5547256549809	1.14242103817361	-3.11157229795405	0.00186093899610758	0.0257514893618805
ENSMUST00000122843	168.012326630368	-1.19181337286866	0.383557058512048	-3.10726486821054	0.00188827132047072	0.0261045562533441
ENSMUST00000164235	3.59553568341641	-3.52991300518666	1.13609028865475	-3.10707083797578	0.00188951115338441	0.0261045562533441
ENSMUST00000105714	7.30966359665316	3.60617525130744	1.16064918516623	3.10703294104407	0.00188975339808045	0.0261045562533441
ENSMUST00000180781	113.130384007907	-1.01740714921407	0.327640779782687	-3.10525188558298	0.00190117048251001	0.0262469912105454
ENSMUST00000051212	69.2531917064885	1.23365896602106	0.397304299942185	3.10507328060778	0.00190231888042054	0.0262475765524071
ENSMUST00000147069	12.2727131856678	2.9152029672039	0.938982181241576	3.10464141433361	0.00190509833615687	0.0262706529422863
ENSMUST00000121455	16.0586868245069	2.23755188448952	0.720788793147864	3.10431003611693	0.00190723358734921	0.0262848243292518
ENSMUST00000111771	4.30872949676306	-3.54786542173644	1.14305939252166	-3.10383296349074	0.00191031148728914	0.0263119629810481
ENSMUST00000074991	6.724463664507	3.598005886971	1.15932342661211	3.10353936130269	0.00191220796917405	0.0263228071487463
ENSMUST00000132602	4.28838423810857	-3.54582372058702	1.14305550082594	-3.10205735244256	0.00192180721369374	0.0264396108958723
ENSMUST00000142130	69.1101552706072	1.6792105832395	0.541413905345004	3.10152836242626	0.00192524428189719	0.0264715511575806
ENSMUST00000121045	3.62627571626275	-3.52576249225081	1.13687961037687	-3.10126284266988	0.00192697160104456	0.0264799594881237
ENSMUST00000143857	3.62160645109646	-3.5253122931977	1.13686616000078	-3.10090353397033	0.00192931132306962	0.0264938034517202
ENSMUST00000115593	8.01391729076318	-3.59505707242949	1.15940958392506	-3.10076535701801	0.00193021178864083	0.0264938034517202
ENSMUST00000132184	177.142652041965	0.969158579413107	0.312589887627241	3.10041564930218	0.00193249247325003	0.0264977480625499
ENSMUST00000124996	21527.6786343078	0.578770136144883	0.186679895189573	3.10033458909511	0.00193302147575364	0.0264977480625499
ENSMUST00000031045	50.7091733905847	-1.58648529626917	0.51173513811868	-3.10020785772432	0.00193384879674433	0.0264977480625499
ENSMUST00000106618	147.83059654754	-1.08343970066206	0.349651579524233	-3.09862664466234	0.00194419855836502	0.0266241893751406
ENSMUST00000182839	6.53526464325619	-3.08524732171056	0.995930572972584	-3.09785381173903	0.00194927558351747	0.0266783207312783
ENSMUST00000001561	264.425154375091	-1.98951287949257	0.642385845028983	-3.09706836613563	0.00195444793529267	0.0267336936025162
ENSMUST00000134078	72.9683473972858	1.01999586211558	0.329453469379755	3.09602404259354	0.00196134457618871	0.0268040530166548
ENSMUST00000106307	63.0419820119088	1.43956839564282	0.464984750847029	3.09594754025904	0.00196185066955711	0.0268040530166548
ENSMUST00000161773	81.0666568728053	1.43090104185451	0.462261825945555	3.0954341490942	0.00196525005919719	0.0268350485643657
ENSMUST00000045153	48.4815685022909	-1.35841609307374	0.439057041826261	-3.09393988403738	0.00197517504448493	0.0269550627692446
ENSMUST00000154020	10.5767126846608	-2.97478299815846	0.962321742286627	-3.09125614380271	0.00199311618969442	0.0271842720769127
ENSMUST00000131432	80.4559225527969	-2.39405348712013	0.774513024643966	-3.09104354729301	0.00199454379871055	0.0271881179959786
ENSMUST00000112542	3007.37751368543	0.362800833226437	0.117391038690502	3.09053261026977	0.00199797863617424	0.0272193048184197
ENSMUST00000069877	3.58197217764675	-3.51489250888482	1.13741102406873	-3.09025711418851	0.00199983294472293	0.0272289359977995
ENSMUST00000043925	6.66538896805583	3.58395096541009	1.15993774393964	3.08977872660431	0.00200305662807582	0.0272571903081968
ENSMUST00000125350	3.86670481461568	-3.52312615000694	1.14039483037463	-3.08939154770593	0.00200566917975026	0.0272771008446035
ENSMUST00000135958	47.2723599041642	-1.4566045611011	0.471575453226949	-3.08880487975717	0.00200963377539041	0.02731536584053
ENSMUST00000195057	17.432691209787	-2.84970120519902	0.922808404790252	-3.08807461051109	0.00201457885025201	0.027366906281729
ENSMUST00000053986	7.12197461520558	-2.89191768233962	0.936543534858756	-3.08786252288396	0.00201601710910723	0.027370776906941
ENSMUST00000077689	9.5999091220223	2.72000382615529	0.881190744432134	3.08673671772182	0.00202366747429352	0.0274509214714478
ENSMUST00000022358	84.625237348517	-1.31176207630711	0.424988846759687	-3.08658000394269	0.00202473452641152	0.0274509214714478
ENSMUST00000136801	7.55502205860417	-3.5774678825949	1.159075569886	-3.08648372508339	0.00202539033779307	0.0274509214714478
ENSMUST00000090563	32.9275542270566	-1.4444205869556	0.468017873814856	-3.08625090572289	0.00202697701169541	0.0274567456858194
ENSMUST00000194403	5.92732858361979	-3.01684254408601	0.977759048015716	-3.08546625081962	0.00203233287170785	0.0275135902517802
ENSMUST00000110882	7.65264054874346	-3.57675276840352	1.15941907274783	-3.08495250119235	0.00203584663046131	0.0275454459715553
ENSMUST00000003964	50.9833928815951	-1.55661831598366	0.504637571709577	-3.08462628081823	0.00203808068706769	0.0275599606071171
ENSMUST00000126989	3.5858911760188	-3.50952007456716	1.13798431090772	-3.08397931406258	0.00204251796821003	0.0276042348642144
ENSMUST00000033581	5.95099313857965	-3.0232919080734	0.980395071743639	-3.08374857769986	0.00204410263795009	0.0276099281752029
ENSMUST00000150840	62.8080730889312	-1.93264553422358	0.626767367297467	-3.08351333375392	0.00204571942645121	0.0276160485941639
ENSMUST00000074156	279.291611431707	-1.07001325245658	0.347107912717908	-3.08265301150357	0.00205164226023322	0.0276802581693318
ENSMUST00000136557	96.8281559762185	1.27068576095389	0.412305114683996	3.08190637394295	0.00205679518601753	0.0277340132696409
ENSMUST00000145976	6.3454260545779	-3.06122858619764	0.993360132758232	-3.08169060267964	0.00205828654322525	0.0277383624326074
ENSMUST00000038075	10.1277550805484	-3.5877809908301	1.16430133479323	-3.08148834293595	0.00205968541292556	0.0277414609645569
ENSMUST00000066679	9.99537098178361	3.03144296548084	0.984125019446997	3.08034335635963	0.00206762083121527	0.0278325454148615
ENSMUST00000106609	6.75051043331499	3.57465451451481	1.16071554205206	3.07969901755177	0.00207209879407871	0.0278712805326425
ENSMUST00000121746	19.0935806351576	-2.49875337226044	0.811391190071739	-3.07959145087527	0.00207284721642146	0.0278712805326425
ENSMUST00000102521	6.7506419786461	3.57413450852299	1.16077879626169	3.07908321553905	0.00207638674707067	0.0278930710936887
ENSMUST00000176101	35.1126989427274	2.49617638683879	0.810740490131274	3.07888457184939	0.00207777167827731	0.0278930710936887
ENSMUST00000093374	7.40014847820932	-3.56870513068415	1.15910225551906	-3.07885271872414	0.00207799383505991	0.0278930710936887
ENSMUST00000016664	50.7515461992846	1.26901934421917	0.412238020793129	3.07836560484554	0.00208139388281915	0.0279229166913872
ENSMUST00000057557	31.2494593236389	-1.3882722176762	0.451104267989763	-3.07749741287685	0.00208746650546829	0.0279807185791651
ENSMUST00000060722	28.3999272383148	1.67075863689389	0.542910180921786	3.07741261005122	0.00208806053445565	0.0279807185791651
ENSMUST00000113212	228.784673970166	-0.700941948423198	0.227804705231884	-3.07694236477559	0.00209135733511975	0.0280042773970312
ENSMUST00000037585	147.814205750279	1.85902106271331	0.604201041417714	3.07682532018027	0.00209217865434587	0.0280042773970312
ENSMUST00000095326	5.18962811326539	-3.24970686698524	1.0563324069872	-3.07640553815238	0.00209512676071473	0.0280279302622785
ENSMUST00000162831	7.43802673310255	-3.56604751201596	1.15934586834865	-3.07591341753379	0.00209858774842032	0.0280584137721189
ENSMUST00000099709	47.7412753796589	-2.45904690823443	0.7995556242937	-3.07551699158725	0.00210137954674417	0.0280799208352099
ENSMUST00000133256	3.64664635329108	3.52318748120822	1.14581143213081	3.07484057359798	0.00210615103256109	0.0281278426025547
ENSMUST00000175941	4.83327844503139	-3.21966426246938	1.04748547406579	-3.07370779087975	0.0021141639962594	0.0282189763550214
ENSMUST00000190595	3.47426489038067	-3.49600021260743	1.13762416391165	-3.07307133894437	0.00211867832265087	0.0282633355554528
ENSMUST00000025468	37120.2629165642	0.430700428504624	0.140169725472413	3.07270651385695	0.00212126999547003	0.0282820109733117
ENSMUST00000089161	5.00868376519049	-3.23320245916961	1.05257743064294	-3.07170034720836	0.00212843275299214	0.0283615755721559
ENSMUST00000036109	5.09950825038154	-3.23393654866331	1.05358540997573	-3.06945836383383	0.0021444729488259	0.028559277228696
ENSMUST00000110610	57.6006604534306	-1.67879895443723	0.547192705799021	-3.06802144225556	0.00215481155837042	0.0286808681453992
ENSMUST00000165935	7.4590722552582	3.00018694754076	0.977964327013502	3.06778771440744	0.00215649753805818	0.0286872194917022
ENSMUST00000134328	93.6230105877743	-1.58153326349745	0.515832735603363	-3.06598080024438	0.00216957246018376	0.0288296508621845
ENSMUST00000124635	9.4832530764776	-2.70639481808946	0.882759478975001	-3.06583489902815	0.00217063137325249	0.0288296508621845
ENSMUST00000085814	5867.3904426524	0.625247463678625	0.203942350164336	3.0658049354379	0.00217084889982823	0.0288296508621845
ENSMUST00000140862	89.3610789961502	1.41661131068946	0.462191095176353	3.06499048872619	0.00217676919503798	0.0288880127642534
ENSMUST00000179869	8.30307739726992	-2.98534097454779	0.97405280455017	-3.06486564239857	0.00217767802272246	0.0288880127642534
ENSMUST00000156515	3.61874369658369	-3.49289765116009	1.13997626481025	-3.0640091017522	0.00218392265633649	0.0289546661900434
ENSMUST00000185912	392.74924971326	-1.47443610046133	0.481469413262466	-3.06236712000138	0.00219593948509326	0.0290972388541567
ENSMUST00000040914	9.46467079222517	2.8425618995331	0.928273365120678	3.06220344818745	0.00219714063140958	0.0290972388541567
ENSMUST00000173067	7.2280983707378	-3.55062656107271	1.15960661358965	-3.06192334491907	0.00219919763612547	0.0290972388541567
ENSMUST00000050780	3.45105687721339	-3.48547283034489	1.13837151743718	-3.06180607732681	0.00220005934252878	0.0290972388541567
ENSMUST00000152012	3.16173109242347	3.49622615219268	1.14192151943544	3.06170441023057	0.00220080666371192	0.0290972388541567
ENSMUST00000168998	8.36032114646326	3.08392056033082	1.00756985869333	3.0607511069557	0.00220782540819964	0.0291639655122834
ENSMUST00000119791	23.2731918565879	-1.88390469543926	0.615529278733701	-3.06062564451025	0.00220875065798518	0.0291639655122834
ENSMUST00000025101	3.57805317927469	-3.48869546341344	1.13990336514386	-3.06051861069219	0.00220954028278634	0.0291639655122834
ENSMUST00000129557	8.61734341274907	2.45306848539142	0.802089058304743	3.05834926931444	0.0022256001133449	0.0293596119454703
ENSMUST00000142337	7.25316338665559	-3.54696808023188	1.15986976790568	-3.05807443074964	0.00222764238491275	0.0293702272659719
ENSMUST00000045296	59.7866636112873	-1.08485468126044	0.354834035736146	-3.05735800966718	0.00223297404516867	0.0294241754802571
ENSMUST00000163093	78.3237797123148	-1.42758431489867	0.467098351615968	-3.05628206556459	0.00224100327385035	0.0294933165623699
ENSMUST00000119256	41.9561217791008	-1.86683240110434	0.610831124978751	-3.05621689001077	0.00224149049491411	0.0294933165623699
ENSMUST00000042261	5548.81768262535	0.462889080909041	0.151461232484688	3.0561555146188	0.00224194939653275	0.0294933165623699
ENSMUST00000043313	6.75396642747415	3.55104068706977	1.16201484116994	3.05593402188782	0.00224360620579802	0.0294987603745144
ENSMUST00000072581	7.4862492700906	-3.54230199869303	1.16083663559414	-3.05150775748906	0.00227695164687979	0.02992060713386
ENSMUST00000133811	47.6502897811491	1.84676339305558	0.605493953014122	3.05001129055456	0.00228832763487295	0.0300534540292224
ENSMUST00000181736	2685.14462117424	0.563484151818436	0.184762166223411	3.04978104195359	0.00229008257537125	0.0300598670789328
ENSMUST00000031425	30.5357469093914	-1.60845048322434	0.527452679479179	-3.04946878801064	0.00229246452517245	0.0300744986795979
ENSMUST00000112682	377.676576943828	-1.17122356975594	0.384114570588538	-3.04915163192429	0.0022948861926483	0.0300896348750992
ENSMUST00000150973	9.52908624665986	-2.39651895348903	0.786165948335227	-3.04836270072986	0.00230092029946984	0.0301520930684805
ENSMUST00000067284	15.3348428110489	-2.15874730090607	0.708246273802796	-3.04801787281573	0.00230356226238462	0.0301566148319635
ENSMUST00000132116	3.58377868830025	-3.47777308011531	1.14100691662257	-3.047985975764	0.00230380678789608	0.0301566148319635
ENSMUST00000153332	70.1350819754563	0.999817843333233	0.328084185713127	3.04744296394543	0.00230797321179354	0.0301944984907851
ENSMUST00000170394	13.1111841389349	-2.83191082567942	0.930044090139046	-3.04492104805057	0.00232741398557701	0.0304320598929552
ENSMUST00000174793	7.08467580839406	-3.53248720401706	1.16018960800232	-3.04474990954238	0.00232873866479307	0.0304326134321967
ENSMUST00000023352	405.50903592209	0.632727604223939	0.208063940786097	3.04102480147881	0.00235774408842387	0.0307905858015116
ENSMUST00000048194	35.2104196630172	-1.49081816401741	0.490255661531399	-3.04089943471653	0.00235872598125518	0.0307905858015116
ENSMUST00000038830	50.824315286922	2.43190581748424	0.799954328261144	3.04005582765013	0.00236534299124018	0.0308599889324419
ENSMUST00000039174	6.22534039202273	3.52960049361975	1.16151965424292	3.0387781048099	0.00237539745008161	0.0309689859299319
ENSMUST00000185408	29.9046102410411	-1.57675339595918	0.518897138125604	-3.03866273314754	0.00237630723826083	0.0309689859299319
ENSMUST00000153453	3.65626548231485	-3.47079133350727	1.14247609642846	-3.03795531859042	0.00238189268716225	0.0310077220250875
ENSMUST00000161850	3.65626548231485	-3.47079133350727	1.14247609642846	-3.03795531859042	0.00238189268716225	0.0310077220250875
ENSMUST00000087212	5.12632928485582	-3.21598843875412	1.05872034230976	-3.03761844392066	0.00238455673065769	0.0310253839539301
ENSMUST00000195426	911.01619300481	1.03117054251861	0.339494974142828	3.03736614988823	0.00238655368690499	0.0310343518343173
ENSMUST00000027266	9.44502068295827	-2.54956262735743	0.839458624771496	-3.03715103058406	0.0023882576070577	0.0310395013859219
ENSMUST00000069408	4.16680746800777	-3.48291521663747	1.14720119472873	-3.03601079971072	0.00239730777492973	0.0311400701229515
ENSMUST00000069041	6.36856708259073	-3.03964952119907	1.0012589525805	-3.03582755826065	0.00239876511180295	0.0311419549416344
ENSMUST00000005504	6.22707991752179	3.5263655158262	1.16170485061885	3.03550898831804	0.00240130065983601	0.0311578279164724
ENSMUST00000173193	13.9779589699893	2.97441133367415	0.980059240427742	3.03493014603483	0.00240591403577517	0.0311879286976746
ENSMUST00000187409	1686.60905256579	0.618155787639246	0.2036832171226	3.03488817769001	0.00240624883892812	0.0311879286976746
ENSMUST00000129337	271.715762380117	1.00991240634354	0.332789718058475	3.0346863245519	0.00240785972152468	0.031191772331454
ENSMUST00000053819	40.6784984933892	-1.68869630864664	0.556653463821125	-3.03365813455045	0.00241608049009545	0.0312785844725638
ENSMUST00000034232	19.2213716025873	-1.91759071925216	0.632134132358732	-3.03351871239242	0.00241719719883204	0.0312785844725638
ENSMUST00000099364	6.95870126464687	3.52971250929388	1.16374338207274	3.03306773956224	0.00242081252440659	0.0312944285959162
ENSMUST00000164264	3.53059746402884	3.48159826517837	1.14791069004376	3.03298705672445	0.00242145985829355	0.0312944285959162
ENSMUST00000176355	653.964087315599	0.878323859793112	0.289601294080256	3.03287270377219	0.00242237760537241	0.0312944285959162
ENSMUST00000143765	862.424882587242	0.557145810683304	0.183795190647686	3.03134053029324	0.00243470491087042	0.031436570699008
ENSMUST00000107900	7.87749133064768	3.53293956231452	1.16572395382628	3.03068282222243	0.00244001417941706	0.0314879915747285
ENSMUST00000138682	7.15338298380524	3.5270325707276	1.16438352814715	3.02909864788287	0.0024528457578621	0.0316363780030345
ENSMUST00000152710	23.3364510259914	-1.93328660358312	0.638503046947836	-3.02784240862215	0.00246306497660109	0.031750927770069
ENSMUST00000181553	22.5973524229518	-1.68172509535008	0.555531513914644	-3.02723617513528	0.00246801047077529	0.0317858029232019
ENSMUST00000163559	5042.72230896058	-0.39008677888735	0.128861337066875	-3.02718245647961	0.00246844913144535	0.0317858029232019
ENSMUST00000160716	44.6047199021257	1.39148603728948	0.459820890860993	3.02614793052136	0.0024769108856416	0.0318774669946021
ENSMUST00000147881	6.94411600056309	-3.51226630716672	1.16088881090946	-3.02549759646244	0.00248224377540476	0.0319287855164801
ENSMUST00000022467	42.2599307729489	-1.71707105235082	0.567694560383283	-3.02463890298954	0.00248930135356977	0.0320022208683194
ENSMUST00000045473	6.93839049153754	-3.51088590999511	1.16094974896066	-3.02414976456839	0.00249332977141538	0.0320366551896209
ENSMUST00000184756	6.55049408534922	2.90875672086808	0.962126138356412	3.02325922236878	0.0025006793646892	0.0321137027504352
ENSMUST00000118797	61.6143144760078	-2.0453443863476	0.676810914598322	-3.02203221347498	0.00251083826584978	0.0322267245674132
ENSMUST00000071108	26.1075742588884	-2.40939598946154	0.797503876782997	-3.02117150725418	0.00251798691376652	0.0323010083445984
ENSMUST00000163186	228.289568723839	1.64180509879757	0.543508922430013	3.02075095926136	0.00252148656713655	0.0323284274507211
ENSMUST00000142577	7.35148165149209	-3.50941413917389	1.16230098163381	-3.01936778392876	0.0025330282732241	0.0324588698596945
ENSMUST00000093299	16.2428112253291	-2.38905280730408	0.791602538595907	-3.01799538382181	0.00254452780616267	0.0325755783931164
ENSMUST00000099994	9.88427326006613	-2.58098918889804	0.855211774700624	-3.0179532897586	0.00254488127173596	0.0325755783931164
ENSMUST00000091541	3.29904605133132	-3.44112214473911	1.14044666944822	-3.01734595481263	0.00254998608869087	0.0326233260683622
ENSMUST00000162729	6.95556701861421	-3.50371222465982	1.16140942691565	-3.01677611999811	0.0025547842204486	0.0326428542422367
ENSMUST00000137124	1223.60877690445	-1.14832127274688	0.380647092182049	-3.01676092194521	0.00255491230429408	0.0326428542422367
ENSMUST00000143905	8.84042672809756	-3.51579877366183	1.16545504748419	-3.01667471538367	0.00255563893401634	0.0326428542422367
ENSMUST00000159512	3.47245837972717	-3.44572761832539	1.14244178556484	-3.01610783311972	0.00256042185876225	0.0326631798430441
ENSMUST00000125362	10.6836305555924	2.51625858155419	0.83429687238971	3.01602303068304	0.00256113806119971	0.0326631798430441
ENSMUST00000148644	964.094915068598	0.80581097852276	0.267178985879792	3.01599684522085	0.00256135924860547	0.0326631798430441
ENSMUST00000165175	6.96059275294255	-3.50195613347655	1.1614983819558	-3.01503315706712	0.00256951164034978	0.0327495436352207
ENSMUST00000135333	14153.926578125	0.587353573263651	0.194900872767167	3.01360155511113	0.00258166619686663	0.0328867966634669
ENSMUST00000134459	99.0116959291682	-0.936359080019885	0.31075098369158	-3.01321356700586	0.00258496932789842	0.0329112082026209
ENSMUST00000107455	15.4675008719924	-2.932400376281	0.973365938871907	-3.01263919269616	0.00258986635038431	0.0329183769088858
ENSMUST00000098258	3.30296504970337	-3.43698637430892	1.14089653038905	-3.01253118294338	0.00259078817105092	0.0329183769088858
ENSMUST00000173567	3.30296504970337	-3.43698637430892	1.14089653038905	-3.01253118294338	0.00259078817105092	0.0329183769088858
ENSMUST00000124086	6.97988176773777	-3.49958703217722	1.16168983286456	-3.01249691025336	0.00259108073764532	0.0329183769088858
ENSMUST00000022544	169.608988348731	-1.37748264022208	0.457469610223173	-3.01109103083392	0.00260310800268086	0.0330534826750253
ENSMUST00000114950	44.9008384411443	-2.37865551589576	0.790276271138118	-3.00990375488579	0.00261330485103417	0.0331652142913063
ENSMUST00000029784	67.1808908446423	-1.23220077111675	0.409452343886016	-3.00938751362911	0.00261774993839656	0.0332038704104903
ENSMUST00000067529	6.92201472335211	-3.49504584177859	1.16176952358138	-3.00838141372864	0.00262643281413003	0.0332962091586186
ENSMUST00000096014	34.0250027900586	-1.49484279318689	0.497002016366335	-3.00771977569817	0.00263215724554653	0.0333509640957342
ENSMUST00000034547	144.405759634277	-1.15675639185771	0.38470124453803	-3.0068953721395	0.00263930586760297	0.0334236962913307
ENSMUST00000150420	295.059943022892	0.765417358367208	0.254594823897196	3.00641366800246	0.00264349106188201	0.0334588426029781
ENSMUST00000127972	8.48013634155651	2.90141327911839	0.965203354580297	3.006012427692	0.00264698179152983	0.0334851662455149
ENSMUST00000055946	224.363823713321	-0.928564956179228	0.309063045005956	-3.00445158741425	0.00266060097499579	0.0336395217573788
ENSMUST00000100387	7.02972201061819	-3.49179639451889	1.16229432569575	-3.00422734355921	0.0026625628780546	0.0336464016091543
ENSMUST00000060895	157.96059645245	-2.19384962498516	0.730300393433461	-3.00403730397968	0.00266422656387351	0.0336495076178
ENSMUST00000022550	17.4279558313552	-1.84290408107854	0.6135526269872	-3.00366097384012	0.00266752391896252	0.0336732327897971
ENSMUST00000143630	43.3647445766832	-1.59204334898837	0.530137343318435	-3.00307716302883	0.00267264657395421	0.0337199619846259
ENSMUST00000188625	448.097604482918	1.03468600970483	0.344586700877646	3.00268700756452	0.00267607500787908	0.033745277410726
ENSMUST00000136474	6.80069343821935	-3.48785632956615	1.16180185095401	-3.00210946186918	0.00268115748489454	0.0337681482042426
ENSMUST00000134076	3.85419755270529	-3.44418412577367	1.14729805687645	-3.00199595487031	0.00268215739781718	0.0337681482042426
ENSMUST00000145586	3.85419755270529	-3.44418412577367	1.14729805687645	-3.00199595487031	0.00268215739781718	0.0337681482042426
ENSMUST00000088483	223.078822285318	-1.29491384838893	0.431485251380748	-3.00106166837736	0.0026904007284394	0.0338539714142756
ENSMUST00000151087	40.6686160792417	2.47620270198072	0.825719397644225	2.99884283819094	0.00271007061608268	0.0340785078871239
ENSMUST00000169347	3.31939130998582	-3.42522789975487	1.14222798783634	-2.99872524244751	0.00271111675758006	0.0340785078871239
ENSMUST00000179600	2932.20226953508	0.611618048842599	0.203972687410526	2.99852914920725	0.00271286204000752	0.034082393823959
ENSMUST00000176281	10.1785098553856	2.98654071361881	0.996126234256642	2.99815486322124	0.00271619613566214	0.0341062257627163
ENSMUST00000048613	936.816692283562	0.740262429396744	0.24701436976935	2.99683953645273	0.00272794263066373	0.0342356078851992
ENSMUST00000132527	7.02007750322057	-3.4828590737214	1.16275691820202	-2.99534581923364	0.00274133850523651	0.0343855419694888
ENSMUST00000130802	7.36889747542692	-3.48415973046549	1.16366080417567	-2.99413688074992	0.00275222441448357	0.0345038509268484
ENSMUST00000141897	6.80466292868842	-3.47856129776324	1.16230829476037	-2.9928043303523	0.00276426913075867	0.0346365549161376
ENSMUST00000186597	255.087274467261	0.979024568777395	0.327196162535612	2.99216397035475	0.00277007435708529	0.034690978703086
ENSMUST00000136124	3.43749337144373	-3.4228497620379	1.14415731441933	-2.99159015888915	0.00277528574105024	0.0347379120287997
ENSMUST00000031845	13.6940521434804	-2.09678207824431	0.70125019317677	-2.99006274600163	0.00278920145421703	0.0348936894630883
ENSMUST00000069579	49.4768005461474	-1.46018952814111	0.488401336667433	-2.98973286622145	0.00279221522643742	0.034895743950133
ENSMUST00000131041	6.00497288219743	3.47861224260118	1.163523303283	2.98972288117129	0.00279230649592544	0.034895743950133
ENSMUST00000192384	6.01148457439943	3.47827010289404	1.16356225281633	2.98932875699181	0.00279591120988901	0.0349224025437294
ENSMUST00000058162	19.7786980774599	-2.1435039737622	0.717211473629232	-2.98866380778273	0.00280200256192263	0.0349800761701988
ENSMUST00000057627	171.337047545571	-1.60331152838097	0.536543906401686	-2.98822055241205	0.00280606978892828	0.0350124333495509
ENSMUST00000034983	34.63902012679	-1.49681510973379	0.501022112973437	-2.98752304733732	0.00281248088115807	0.0350739864801069
ENSMUST00000069597	527.231381650578	0.73839545955823	0.247225690379101	2.98672625173362	0.00281982096459374	0.0351470541658292
ENSMUST00000167877	6.04426715732653	-2.98746162584151	1.00070308465265	-2.98536266317043	0.0028324229410435	0.0352791974077808
ENSMUST00000174097	7.24048846034428	-3.47436720495652	1.16384166666322	-2.98525762092508	0.002833395847768	0.0352791974077808
ENSMUST00000101195	6.22391573098681	3.47455521482995	1.16444008530211	2.98388492348106	0.00284613792199455	0.0354192685709359
ENSMUST00000058704	61.6406874495064	1.10656501166003	0.370963770639795	2.98294631238935	0.00285488068071805	0.0355094488023065
ENSMUST00000062560	202.88701934137	1.27852222943151	0.428679084733073	2.98246934586885	0.00285933280801421	0.0355461949710808
ENSMUST00000002735	11.8316806447896	-2.35516316805814	0.789796630281381	-2.98198685301944	0.00286384296790846	0.0355836237248187
ENSMUST00000169683	492.094900707854	0.608032633246947	0.203932328762216	2.98154116582423	0.00286801485201825	0.035590567532114
ENSMUST00000072141	78.7306628203205	0.991518587552245	0.332569206386803	2.98139024452864	0.00286942881764643	0.035590567532114
ENSMUST00000065896	3.13481456086595	3.42294376034116	1.14815529754737	2.98125503375115	0.00287069613353405	0.035590567532114
ENSMUST00000182523	4420.30741600375	0.406636325368258	0.136403221633655	2.98113431998243	0.00287182800224913	0.035590567532114
ENSMUST00000025760	6.6458198578245	-3.46566828508638	1.16253642723065	-2.98112661582757	0.00287190025383441	0.035590567532114
ENSMUST00000047689	6.21838229002649	3.47041608167455	1.16467359599673	2.97973277114139	0.00288499943701647	0.0357342414609995
ENSMUST00000176248	6.78958058652697	3.4741228362583	1.166050106289	2.97939412510739	0.00288819021550942	0.0357551018228845
ENSMUST00000151406	286.907500159642	0.689526836147349	0.231477623777972	2.97880557478302	0.00289374329834289	0.0357951377197077
ENSMUST00000144932	8.06253705864226	-2.7252465146923	0.914901632584654	-2.97873172112865	0.00289444080920778	0.0357951377197077
ENSMUST00000111748	5.96804255060084	3.46681010766641	1.16403747020241	2.97826332606251	0.00289886814086793	0.035831218082853
ENSMUST00000153749	3.86516584912517	3.43822964353515	1.1545850358644	2.97789208826966	0.00290238151928286	0.0358559699196361
ENSMUST00000144462	6.64009434879894	-3.46216143803	1.16271355376426	-2.97765638563456	0.00290461421556939	0.0358648827075404
ENSMUST00000019220	4.02550346809657	3.44029188166447	1.15574873890314	2.97667803205173	0.00291389845063568	0.035960810208261
ENSMUST00000141696	6.01971273526153	3.46477682349778	1.16430507702598	2.97583244448951	0.0029219445947561	0.0360413664879167
ENSMUST00000194800	215.828395114101	0.89766445366878	0.301713269888693	2.97522364196955	0.00292775017256368	0.0360942166728734
ENSMUST00000115355	22.7622347841883	2.91581183934537	0.980152599015366	2.97485497898441	0.00293127088071836	0.036118858017242
ENSMUST00000130256	6.91444703878659	-3.05263479323999	1.02630543987852	-2.9743921006609	0.00293569681031596	0.0361546220562627
ENSMUST00000185724	48.2919714211104	2.11309769755102	0.710473863082573	2.9742089151356	0.0029374500693154	0.0361574507494777
ENSMUST00000167545	6.06189282174236	-2.97218685729837	0.999897597944572	-2.97249124651176	0.00295393633182221	0.0363415329325063
ENSMUST00000151581	7.4863159502975	-3.46156077892571	1.16517500769097	-2.97085052123241	0.00296976288754696	0.0365072977003384
ENSMUST00000181399	87.6653166742523	1.30212892600758	0.438312774589309	2.97077566864814	0.00297048676299315	0.0365072977003384
ENSMUST00000109731	6.04676081215015	3.45873116086998	1.16474113155285	2.96952779220456	0.00298257831520504	0.0366369299049928
ENSMUST00000107070	534.932891333708	-1.04814714541257	0.353154206621939	-2.9679588286333	0.00299784482553262	0.0368054078631868
ENSMUST00000114043	3.75930350441465	-3.40716082214401	1.14933280580598	-2.96446843327919	0.00303206349015872	0.0372062723621752
ENSMUST00000121052	3.479240132612	-3.39767614210405	1.14688600418766	-2.9625229793528	0.00305129032755193	0.0374228537743992
ENSMUST00000021940	48.4520097510772	-1.3905549103765	0.469684879670667	-2.96061246713229	0.00307027999101532	0.0376363041047394
ENSMUST00000049027	3.16918699475724	-3.38578994264422	1.14374536536455	-2.96026549717652	0.00307374026369864	0.0376398369133623
ENSMUST00000132234	3.16918699475724	-3.38578994264422	1.14374536536455	-2.96026549717652	0.00307374026369864	0.0376398369133623
ENSMUST00000050536	26.7243867394585	-1.50901038076811	0.509806525307033	-2.95996678320134	0.00307672213603883	0.0376569209553758
ENSMUST00000038463	307.786487513184	-1.48902697484321	0.503256121182024	-2.95878562062167	0.00308853878913102	0.0377820631668337
ENSMUST00000160345	12.4259206177142	-2.28994913672415	0.774072486407496	-2.95831356485993	0.00309327291922213	0.0378204806383202
ENSMUST00000154779	7.05318550875349	-3.44537743773284	1.1648634986788	-2.95775208137315	0.00309891251291399	0.0378699236645081
ENSMUST00000065629	217.430515659604	-1.03550438390373	0.350128089773147	-2.95750159484389	0.00310143144630536	0.0378811997342866
ENSMUST00000021453	88595.4927436616	0.530672533166582	0.179455769641097	2.95712160287687	0.00310525627186406	0.0379084062982911
ENSMUST00000110457	10.8667622762367	2.77847201383122	0.939693584411289	2.95678512647494	0.00310864667930109	0.0379302843152563
ENSMUST00000029785	37.0619491933303	-2.34298223238236	0.792478873812152	-2.95652327122823	0.00311128752313801	0.0379429987148568
ENSMUST00000108101	6.49380903194242	-3.43938572047935	1.16348851835016	-2.95609768917741	0.00311558393679477	0.0379758798089438
ENSMUST00000125981	3.83173762536565	3.41515006464326	1.15600561340137	2.95426771726021	0.00313411990777617	0.0381822041331335
ENSMUST00000016088	72.379660788404	-1.32173253121844	0.447435123380793	-2.95402050968085	0.00313663159149209	0.038193196987835
ENSMUST00000130653	105.279867683673	2.18852103843037	0.741113021701554	2.95301927552919	0.00314682312942606	0.0382976443628407
ENSMUST00000002457	16.5266178461238	-2.46722335183977	0.835660268453121	-2.95242390356408	0.00315289770869289	0.038351905906048
ENSMUST00000048788	67.7584931241432	1.20741491352344	0.408984376558432	2.95222747549365	0.00315490420783213	0.0383566530021886
ENSMUST00000180722	131.048898325999	1.03413493878198	0.350420475093676	2.95112589669748	0.00316617834218558	0.0384740114781097
ENSMUST00000169544	102.49314183081	-1.7895226296107	0.606449601651564	-2.95081837754899	0.00316933220426093	0.0384926263416174
ENSMUST00000162164	8.9348553462988	-3.44839572017446	1.16872095145465	-2.95057234653183	0.00317185751651745	0.0385035921135509
ENSMUST00000061837	32.1717741689291	-1.46622468777223	0.497003548906649	-2.95012921134619	0.00317641057287297	0.0385391491387634
ENSMUST00000172082	30.5899688842885	1.58993584203608	0.539013584604429	2.9497138614844	0.00318068355243135	0.0385712734114977
ENSMUST00000003404	6.29308965913025	3.43893818861044	1.16646607261519	2.94816820595599	0.00319663079911911	0.03872520297412
ENSMUST00000151431	691.684595493023	0.758586897887662	0.257307957540936	2.94816726671571	0.0031966405118111	0.03872520297412
ENSMUST00000156010	64.7388557281075	1.85762858078955	0.630206014413371	2.9476528917591	0.00320196371008261	0.0387564672711942
ENSMUST00000154804	1096.5270099654	0.598057208691643	0.20289616535327	2.94760232481646	0.00320248745654862	0.0387564672711942
ENSMUST00000028188	9.12381025205404	-2.49024059463821	0.844956454176063	-2.94718216818226	0.00320684224379709	0.0387893884453581
ENSMUST00000190689	3.14703522544924	-3.37306478955697	1.14465996426773	-2.94678323244651	0.00321098207709568	0.0388005142694624
ENSMUST00000188115	7.75975813184713	-2.68481170938058	0.911147466865967	-2.94662698082826	0.00321260485722534	0.0388005142694624
ENSMUST00000182481	573.711321481219	0.842719368383051	0.28599516721069	2.94662100972576	0.00321266688603968	0.0388005142694624
ENSMUST00000139672	190.406473331809	-1.32034730610997	0.448160765601012	-2.94614657831392	0.00321759884886524	0.0388403132661596
ENSMUST00000030290	3.17204974927002	-3.37276818605484	1.1450006210762	-2.94564747299852	0.00322279475591872	0.0388783026510457
ENSMUST00000183304	20.4048418669965	1.65476999828172	0.561790303170858	2.94552965571293	0.00322402240086204	0.0388783026510457
ENSMUST00000088898	5.80556511001405	3.43181547669525	1.1653286203343	2.94493365803611	0.00323023917269257	0.0389334870727984
ENSMUST00000033277	13.0979591162787	-2.45628060784873	0.834431523724785	-2.94365749376802	0.00324358742070187	0.0390745262274602
ENSMUST00000118279	3.14311622707719	-3.36940054602982	1.14495284008875	-2.94282910881171	0.00325227892708139	0.0391593523579379
ENSMUST00000155101	7.27577654310292	-2.63970771422257	0.897291371063256	-2.94186236416675	0.00326244894650841	0.0392618855976357
ENSMUST00000185960	3.28081328039537	-3.37100474614252	1.14677330264011	-2.93955635205474	0.00328682495842716	0.0395113530316436
ENSMUST00000139589	69.2829584668272	-1.04205304171119	0.354504808180915	-2.93946095416399	0.00328783693918644	0.0395113530316436
ENSMUST00000145980	12.5796313100893	-2.39654514652545	0.815309680919187	-2.93942927774826	0.00328817302534536	0.0395113530316436
ENSMUST00000140422	15356.1894462983	0.698471085673153	0.237648860520169	2.93908872167252	0.00329178829609542	0.0395291831166711
ENSMUST00000108419	3.15381697833407	-3.36623976240349	1.14537853497091	-2.93897577056392	0.0032929881603598	0.0395291831166711
ENSMUST00000023747	14.2698448347602	-2.74300697700683	0.933625689578938	-2.93801574616473	0.00330320246322278	0.0396317496750268
ENSMUST00000107357	168.716080789446	-2.99649600286908	1.0201543345916	-2.93729674154516	0.00331087129651657	0.039703687523462
ENSMUST00000002112	9.4903185564598	-3.31219380676816	1.12771951690862	-2.93707234565538	0.00331326799941082	0.0397123616979886
ENSMUST00000140585	82.5240254230529	0.92014097521473	0.313319133825531	2.93675322020743	0.00331667920103498	0.0397331806153267
ENSMUST00000170556	76.8724516915637	-1.37014788713203	0.466790564984477	-2.93525188791593	0.00333277023228405	0.0399058038105778
ENSMUST00000066432	8.60966302326786	3.32643336682146	1.13350592400972	2.93464136036835	0.00333933407583041	0.0399642341339422
ENSMUST00000052556	21.2648307746746	1.79581293427171	0.612290773358181	2.93294136121366	0.00335767301681822	0.0401634556628679
ENSMUST00000171600	35.707726594648	1.41553453450112	0.482744318808516	2.93226554792995	0.00336498887328649	0.040230688131403
ENSMUST00000172902	22.0897193825383	-1.58188674594203	0.53957603778513	-2.93172163915101	0.00337088736733161	0.0402809159121419
ENSMUST00000160560	6.34466096057312	-3.41345187862308	1.1644080851715	-2.93149104862177	0.00337339087877396	0.0402829825689082
ENSMUST00000135986	15.6536391195248	-2.16715524581106	0.739291931822175	-2.93139307021726	0.00337445513850453	0.0402829825689082
ENSMUST00000131736	91.2760284581316	1.38700442678429	0.473314336332768	2.93040865301224	0.00338516504141997	0.0403905162207033
ENSMUST00000172532	1119.80733578253	0.454744554288478	0.15524002746912	2.92929962524603	0.00339726770334149	0.0405145513244725
ENSMUST00000140396	13.7431281570368	2.82875164790699	0.965868409962653	2.92871328923198	0.00340368221179583	0.0405706611001198
ENSMUST00000103140	3.18561325503968	-3.35670236433047	1.14664117487854	-2.92742179320924	0.00341785007072886	0.0407190852803902
ENSMUST00000167619	258.264174123513	-0.98846258523681	0.337715129399738	-2.92691235655839	0.00342345339866791	0.0407653768475599
ENSMUST00000150573	32.5133393244631	2.35609786912876	0.805128967866442	2.92636082312666	0.00342952917841997	0.0407971407878088
ENSMUST00000142526	11.6549775671653	-2.82789013989194	0.966351359554879	-2.9263581118099	0.0034295590709455	0.0407971407878088
ENSMUST00000142430	251.265620506291	0.655281876827662	0.223936189519789	2.92619910266785	0.00343131257676517	0.0407975501361678
ENSMUST00000113132	2.97924910859748	3.36686687974809	1.15081202576063	2.9256445052551	0.00343743490228282	NA
ENSMUST00000130459	12.391780003967	2.32254582578613	0.794163556494592	2.92451826427009	0.0034498983390261	0.0409955431903672
ENSMUST00000180387	30.1411310590694	-1.51434160463685	0.517833205920798	-2.92438103103892	0.00345141982531408	0.0409955431903672
[truncated: 101,640 more rows]
