# Supplementary material for: Analysis of lncRNAs and mRNA Expression in the ZBTB1 Knockout Monoclonal EL4 Cell Line and Combined Analysis With miRNAs and circRNAs
Source: Front Cell Infect Microbiol. 2021 Dec 9;11:806290. doi: 10.3389/fcimb.2021.806290 (PMC8695857; doi:10.3389/fcimb.2021.806290)
Supplement: Supplementary Table 7 — Enrichment in the statistics of total differentially expressed mRNA genes: (1) the average normalization of the number of IDs; (2) baseMean: fragments of Id: genes and the average value under two conditions; (3) log2FoldChange: takes log; (4) lfcSE: to estimate the standard error of log2FoldChange based on 2; (5) stat: the Wald test; (6) significant statistical differences in the p value; (7) padj: FDR correction P value. [file Table_7.xls]

gene_id	length	EL-4WT-1.rawreads	EL-4WT-1.FPKM	EL-4WT-2.rawreads	EL-4WT-2.FPKM	EL-4WT-3.rawreads	EL-4WT-3.FPKM	Zbtb1ko-1.rawreads	Zbtb1ko-1.FPKM	Zbtb1ko-2.rawreads	Zbtb1ko-2.FPKM	Zbtb1ko-3.rawreads	Zbtb1ko-3.FPKM	baseMean	log2FoldChange	lfcSE	stat	pvalue	padj	Regulation
ENSMUST00000127304	26973	7407.72	37.04	7162.23	35.28	6833.00	33.11	1718.00	6.63	1785.98	8.78	1633.80	7.79	4118.99036644144	-1.83180185020278	0.123031316663882	-14.888907148797	3.8907718831697e-50	9.23357983313832e-46	Down
ENSMUST00000026014	187320	46.00	0.03	36.79	0.03	37.49	0.03	813.80	0.45	2403.16	1.69	2720.49	1.85	1060.56889022649	5.6668373164516	0.414234877464254	13.6802515305839	1.33231032435922e-42	1.58091943088465e-38	Ups
ENSMUST00000174445	40965	0.00	0.00	0.00	0.00	0.00	0.00	446.88	1.13	1827.31	5.90	793.06	2.48	542.905337145012	9.97760653582567	0.833309479708471	11.9734705758013	4.89378913925429e-33	3.87131346175943e-29	Ups
ENSMUST00000122989	38839	284.71	0.99	311.12	1.06	253.42	0.85	5.64	0.02	13.37	0.05	7.28	0.02	132.038129166062	-4.65668485520365	0.403010017340502	-11.5547620526495	6.98406568931575e-31	4.14364617347104e-27	Down
ENSMUST00000040008	57638	679.95	1.58	659.04	1.51	529.96	1.20	87.38	0.16	93.55	0.21	93.76	0.21	328.670136491024	-2.51863526432457	0.221199279069238	-11.3862724820916	4.89484487298365e-30	2.32328917051296e-26	Down
ENSMUST00000160816	116706	376.73	0.43	363.63	0.41	303.06	0.34	2.51	0.00	0.00	0.00	0.00	0.00	157.243498001126	-7.39004643683963	0.65049183187809	-11.3607059684411	6.56122598613044e-30	2.59518358504746e-26	Down
ENSMUST00000040783	63431	470.70	1.00	579.24	1.21	545.52	1.12	3.87	0.01	23.24	0.05	17.41	0.04	247.84849122004	-4.77612366649267	0.438817514625461	-10.8840771102065	1.37282090789056e-27	4.65425511229412e-24	Down
ENSMUST00000004057	27672	1181.24	5.76	1314.73	6.31	984.01	4.65	114.57	0.43	176.79	0.85	172.61	0.80	603.558978153172	-2.64845923498328	0.245282154230598	-10.7976026355891	3.53308022154318e-27	1.04808824772079e-23	Down
ENSMUST00000187100	33776	225.00	0.90	287.00	1.13	222.00	0.86	1.00	0.00	3.00	0.01	1.00	0.00	111.044093311063	-6.43252661297446	0.597804015305675	-10.7602599652753	5.30203838611097e-27	1.39808861087984e-23	Down
ENSMUST00000171565	11925	427.73	4.90	572.33	6.46	248.82	2.76	0.00	0.00	0.00	0.00	0.00	0.00	186.337102027267	-8.65129041104591	0.855031048488234	-10.1181008880813	4.59239630173593e-24	1.08986749032797e-20	Down
ENSMUST00000127577	430730	169.60	0.05	224.53	0.07	322.87	0.10	5.94	0.00	6.09	0.00	3.55	0.00	111.444068815802	-5.01963476208627	0.50007023814605	-10.0378594428974	1.03904400986977e-23	2.24169022202085e-20	Down
ENSMUST00000173653	9096	312.75	4.73	320.15	4.77	225.71	3.31	18.95	0.22	19.47	0.29	27.73	0.40	140.275983031737	-3.40516844020676	0.340112743111651	-10.0118813810188	1.3515741608435e-23	2.67296316542815e-20	Down
ENSMUST00000172093	18755	200.55	1.45	203.98	1.45	174.65	1.22	0.00	0.00	2.00	0.01	5.00	0.03	88.3308878227157	-5.73061911361895	0.575306175382857	-9.96099009332782	2.25802640967758e-23	4.12211405803603e-20	Down
ENSMUST00000047145	10950	897.92	11.22	926.84	11.41	780.78	9.45	190.86	1.83	194.79	2.39	228.17	2.72	498.837779703088	-1.85219104647382	0.186503546467793	-9.93113043452866	3.04780436488677e-23	5.16646379910663e-20	Down
ENSMUST00000117441	48377	1630.09	4.53	1913.99	5.23	1416.29	3.81	284.58	0.61	346.40	0.95	393.03	1.04	923.330980136913	-2.03625104366946	0.205412583272249	-9.9129810415298	3.65572537343466e-23	5.78384497082342e-20	Down
ENSMUST00000110249	19618	344.91	2.38	398.23	2.71	308.66	2.06	19.54	0.10	22.38	0.15	40.20	0.26	172.184025421074	-3.38645682097172	0.343066345770129	-9.87114260178937	5.55284347722243e-23	8.23625508759016e-20	Down
ENSMUST00000068693	18990	526.31	3.75	496.43	3.49	330.41	2.28	44.34	0.24	29.33	0.21	51.34	0.35	224.107490297128	-3.16315092578658	0.323639573735541	-9.77368400679983	1.46042867965512e-22	2.03875843679855e-19	Down
ENSMUST00000037798	28747	1560.00	7.31	1657.00	7.65	1070.00	4.86	110.00	0.40	149.00	0.69	222.00	0.99	726.074470750544	-2.88350737822306	0.299320018899485	-9.63352664758242	5.77139665453245e-22	7.60926585585355e-19	Down
ENSMUST00000080428	3843	329.25	12.26	282.85	10.39	240.29	8.68	18.33	0.52	27.47	1.01	30.44	1.08	141.043416032008	-3.2144002200956	0.336614334291648	-9.54920778064843	1.30691827711441e-21	1.63240971328837e-18	Down
ENSMUST00000036172	109945	1656.11	2.02	1915.56	2.30	1417.07	1.67	283.47	0.27	364.09	0.44	402.76	0.47	932.273229370383	-2.00715143045361	0.212399265783629	-9.44989815783214	3.39160526743879e-21	4.02447881034287e-18	Down
ENSMUST00000186287	31528	294.18	1.26	322.12	1.36	250.23	1.04	25.77	0.08	31.45	0.13	40.02	0.16	146.918950349599	-2.88481097442863	0.30844049887025	-9.35289297285881	8.52825214263952e-21	9.63773713567243e-18	Down
ENSMUST00000037827	23603	426.48	2.44	425.80	2.40	308.05	1.71	3.00	0.01	16.00	0.09	21.47	0.12	180.901371446978	-4.43207814835942	0.478065181105768	-9.27086582232991	1.84640929409097e-20	1.99177206215304e-17	Down
ENSMUST00000130091	59625	0.00	0.00	0.00	0.00	0.00	0.00	135.81	0.24	271.92	0.60	190.48	0.41	105.27580537502	8.11068192061503	0.877167058430586	9.24645065345538	2.32071036635787e-20	2.39456949627848e-17	Ups
ENSMUST00000039059	23124	151.01	0.88	183.37	1.06	142.00	0.80	8.00	0.04	9.00	0.05	6.00	0.03	75.4742965365484	-3.9996364928372	0.434199325621601	-9.21152166026815	3.21534021689023e-20	3.17943558446829e-17	Down
ENSMUST00000124694	13376	242.45	2.47	294.51	2.95	181.38	1.79	0.00	0.00	0.00	0.00	6.52	0.06	108.678738618422	-5.89981271611808	0.642106139178652	-9.1882203831049	3.99393959044449e-20	3.79136697441715e-17	Down
ENSMUST00000180222	33503	278.39	1.12	302.23	1.20	256.41	1.00	35.89	0.11	20.25	0.08	18.72	0.07	138.675148145345	-3.18647727335591	0.346966753195743	-9.18381154392115	4.16096481214919e-20	3.79800065084325e-17	Down
ENSMUST00000111955	50232	189.66	0.51	252.57	0.66	171.99	0.45	0.00	0.00	6.60	0.02	5.74	0.01	94.4623048093733	-5.01946755812642	0.547794061086342	-9.16305581731244	5.04481011452881e-20	4.43420124585177e-17	Down
ENSMUST00000176904	2925	39.34	1.97	35.84	1.77	34.43	1.67	220.81	8.37	190.80	9.40	283.37	13.52	137.868147913243	2.83962459405029	0.311290596225865	9.12210207593267	7.36810836740579e-20	6.24499813483122e-17	Ups
ENSMUST00000167731	4446	2451.10	78.16	2311.80	72.66	2491.08	77.01	4981.39	121.16	4381.71	137.47	4736.00	143.95	3560.82659315255	1.1730559405959	0.129305138596369	9.0719978597111	1.16854398455956e-19	9.56271925571293e-17	Ups
ENSMUST00000046792	38258	240.00	0.84	211.00	0.73	191.00	0.65	8.00	0.02	16.00	0.06	19.00	0.06	103.986520146029	-3.57033934265131	0.396979415440656	-8.99376442148304	2.38904218892825e-19	1.86779192633162e-16	Down
ENSMUST00000108894	65739	150.78	0.31	240.11	0.48	166.26	0.33	0.00	0.00	0.00	0.00	0.56	0.00	83.6866768891401	-7.18173225456792	0.798904226036979	-8.9894783636249	2.48406588521922e-19	1.86779192633162e-16	Down
ENSMUST00000133743	35649	4.91	0.02	1.65	0.01	4.51	0.02	88.75	0.26	149.55	0.56	155.42	0.56	70.9641360458588	4.94217324115156	0.549865680782081	8.98796454094433	2.51851262610028e-19	1.86779192633162e-16	Ups
ENSMUST00000005749	27427	483.33	2.38	491.09	2.38	343.20	1.64	13.59	0.05	37.33	0.18	39.58	0.19	213.330532175742	-3.52444292510712	0.392552046567926	-8.97828187604994	2.75027731710045e-19	1.97058069274938e-16	Down
ENSMUST00000151280	28588	141.40	0.67	207.47	0.96	196.52	0.90	0.00	0.00	0.00	0.00	0.63	0.00	82.20160527106	-7.16432598211666	0.798217810858945	-8.97540230830892	2.82318150823694e-19	1.97058069274938e-16	Down
ENSMUST00000028678	35901	178.82	0.67	346.86	1.28	129.12	0.47	0.00	0.00	0.00	0.00	3.33	0.01	98.0909307749769	-6.56911765359772	0.733719096622501	-8.95317797211096	3.45392362976536e-19	2.34195758804547e-16	Down
ENSMUST00000036155	58607	1206.99	2.76	1261.99	2.85	934.95	2.07	266.44	0.47	299.92	0.68	301.93	0.66	662.596367933367	-1.73446849845493	0.194484654758116	-8.91827944272579	4.73588190468175e-19	3.12199859338631e-16	Down
ENSMUST00000168234	32232	143.30	0.60	184.87	0.76	166.55	0.67	1.41	0.00	0.00	0.00	0.00	0.00	74.6045994780808	-7.05619347637602	0.798000654136996	-8.84234046650876	9.3734081748601e-19	6.01215467042648e-16	Down
ENSMUST00000038447	39154	842.18	2.89	818.86	2.77	576.72	1.92	108.86	0.29	127.41	0.43	158.43	0.52	404.355656918205	-2.25446484121784	0.255310253277112	-8.83029495400196	1.04400048826018e-18	6.52005778615542e-16	Down
ENSMUST00000041965	84747	281.62	0.45	302.30	0.47	215.67	0.33	38.24	0.05	33.87	0.05	35.89	0.05	138.831838296131	-2.62161492161644	0.298771406451017	-8.77465133881962	1.71434182308352e-18	1.04319897808764e-15	Down
ENSMUST00000160072	70892	432.19	0.82	540.00	1.01	485.02	0.89	1184.02	1.73	1127.01	2.10	1147.00	2.07	824.875411607371	1.46031628282054	0.166854386937996	8.75204008488672	2.09529944745484e-18	1.24314116217495e-15	Ups
ENSMUST00000041551	39235	320.03	1.10	398.01	1.34	258.02	0.86	42.04	0.11	21.70	0.07	21.15	0.07	161.039511102248	-3.2151274544719	0.369288350172598	-8.70627912570006	3.14012988943414e-18	1.78397815064532e-15	Down
ENSMUST00000032165	32164	187.92	0.79	201.73	0.83	153.84	0.62	8.49	0.03	15.99	0.07	14.05	0.06	88.2823928825845	-3.50482287162335	0.402591117215342	-8.70566369140394	3.15721735745422e-18	1.78397815064532e-15	Down
ENSMUST00000026479	15698	190.00	1.64	194.01	1.65	158.00	1.32	20.00	0.13	15.00	0.13	18.05	0.15	90.6245500949183	-3.06131519088842	0.352707806038756	-8.67946537750299	3.97633489351227e-18	2.19456696960077e-15	Down
ENSMUST00000029888	31726	238.93	1.01	244.39	1.02	245.12	1.01	23.66	0.08	33.20	0.14	36.03	0.15	125.848961010109	-2.69989489554269	0.311695438916495	-8.66196472084407	4.63701875637522e-18	2.50103929832492e-15	Down
ENSMUST00000072406	26791	196.05	0.99	182.16	0.90	153.06	0.75	9.50	0.04	15.21	0.08	17.51	0.08	87.2507555658313	-3.30919537256266	0.387249633438187	-8.54538025816072	1.28113734508321e-17	6.60955466815538e-15	Down
ENSMUST00000171795	26791	195.95	0.99	182.12	0.90	153.06	0.75	9.50	0.04	14.79	0.07	17.51	0.08	87.2507555658313	-3.30919537256266	0.387249633438187	-8.54538025816072	1.28113734508321e-17	6.60955466815538e-15	Down
ENSMUST00000167789	5235	162.00	4.35	151.28	4.00	114.41	2.98	0.00	0.00	5.00	0.13	1.37	0.04	65.0989250906443	-5.4141038708238	0.636320559573728	-8.50845346636405	1.76268615195931e-17	8.90043994857413e-15	Down
ENSMUST00000127122	19690	216.65	1.49	266.15	1.80	257.22	1.71	8.74	0.05	23.30	0.16	23.85	0.16	121.188101407963	-3.396274495544	0.404448203495187	-8.39730394694267	4.56846415956461e-17	2.25872482155807e-14	Down
ENSMUST00000192564	951	3961.66	762.16	3830.37	729.42	4320.80	808.33	7521.45	1034.49	7489.56	1420.69	7367.65	1350.88	5746.98025012014	1.10038138682518	0.131249554044342	8.38388667174768	5.12080979420244e-17	2.45218846332297e-14	Ups
ENSMUST00000048050	38040	289.66	1.02	339.01	1.18	268.77	0.92	36.22	0.10	47.17	0.16	54.29	0.18	158.798325643266	-2.45083462438657	0.292363163254379	-8.38284343727033	5.16641762877754e-17	2.45218846332297e-14	Down
ENSMUST00000149757	125264	915.32	0.98	851.88	0.90	956.00	0.99	1797.60	1.48	1919.38	2.02	1998.00	2.04	1411.69077290407	1.28258252710958	0.153916628221274	8.33296923101581	7.88396569175799e-17	3.66867203523138e-14	Ups
ENSMUST00000091818	398952	260.92	0.09	271.83	0.09	212.62	0.07	13.55	0.00	16.73	0.01	33.11	0.01	123.107406191215	-3.2305561143189	0.388083521598558	-8.32438363013169	8.47686592210378e-17	3.86871119352628e-14	Down
ENSMUST00000059352	43259	346.38	1.08	347.54	1.06	303.62	0.91	52.15	0.13	62.54	0.19	39.34	0.12	176.989099914407	-2.43233770383373	0.292611886376758	-8.31250477877691	9.37028769797022e-17	4.19576731411753e-14	Down
ENSMUST00000041065	297900	467.29	0.21	505.85	0.22	416.21	0.18	121.41	0.04	104.76	0.05	118.49	0.05	268.756607386481	-1.77715562907021	0.214577377162063	-8.28212019633359	1.21001369351063e-16	5.3177861063693e-14	Down
ENSMUST00000026635	248181	507.19	0.27	495.89	0.26	387.69	0.20	112.32	0.05	88.07	0.05	87.70	0.05	259.100819919601	-2.02694616759935	0.244976483350349	-8.27404385873457	1.2949049521159e-16	5.58739714974812e-14	Down
ENSMUST00000049507	22001	217.00	1.33	270.00	1.63	174.00	1.04	20.00	0.09	28.00	0.17	23.00	0.13	111.464910536686	-2.92205947506315	0.353825986636516	-8.25846485398194	1.47557899691184e-16	6.25329299191283e-14	Down
ENSMUST00000189776	37106	315.55	1.14	417.57	1.49	326.58	1.15	69.94	0.20	49.28	0.18	46.02	0.16	188.150734918184	-2.42419481884364	0.294918050222266	-8.21989300762239	2.03684812889352e-16	8.48043505173702e-14	Down
ENSMUST00000021204	141943	442.81	0.42	508.51	0.47	322.82	0.29	85.23	0.06	66.55	0.06	75.94	0.07	230.793645308811	-2.22771205691018	0.274373726949982	-8.11926156951712	4.69028661319439e-16	1.91913589490223e-13	Down
ENSMUST00000171045	145318	246.03	0.23	227.45	0.21	324.41	0.29	26.90	0.02	34.04	0.03	37.89	0.03	137.769541426165	-2.73655569930132	0.338179176568359	-8.09202898614357	5.86789405080463e-16	2.36028579006264e-13	Down
ENSMUST00000015391	10181	128.00	1.72	138.81	1.84	139.61	1.82	8.00	0.08	6.00	0.08	13.04	0.17	65.9632979025083	-3.56283429202179	0.441632442108532	-8.0674197642985	7.17993594337105e-16	2.83990399680136e-13	Down
ENSMUST00000127569	78506	1359.41	2.32	1352.97	2.28	1228.73	2.03	91.32	0.12	204.44	0.34	224.76	0.37	683.534427051842	-2.6451991261425	0.328485620368139	-8.05270904454808	8.09812580056897e-16	3.15056920490332e-13	Down
ENSMUST00000106953	40345	150.46	0.50	189.15	0.62	91.40	0.30	0.00	0.00	0.00	0.00	0.00	0.00	64.2097495984027	-7.31391927230303	0.908857087448742	-8.04738101656221	8.4584536432407e-16	3.23767777195788e-13	Down
ENSMUST00000100821	19264	113.00	0.79	91.00	0.63	102.00	0.69	3.44	0.02	3.00	0.02	4.00	0.03	47.820204031957	-4.43146767314083	0.553048713077077	-8.01279809238654	1.12127639248503e-15	4.22383037245314e-13	Down
ENSMUST00000162392	18387	295.85	2.18	312.00	2.26	174.00	1.24	9.00	0.05	19.72	0.14	25.23	0.18	126.390621362338	-3.49791219207244	0.437312216366761	-7.99866105075565	1.25779430038692e-15	4.66405849012224e-13	Down
ENSMUST00000127727	33005	142.04	0.58	155.49	0.62	165.69	0.65	420.95	1.33	481.24	1.93	439.85	1.71	305.137495942536	1.74044025333033	0.218204890917476	7.97617434702029	1.50938692179929e-15	5.5108877581755e-13	Ups
ENSMUST00000160368	28536	132.95	0.63	134.36	0.63	101.62	0.47	7.53	0.03	9.06	0.04	8.67	0.04	59.901931477644	-3.47402961467696	0.437007018856174	-7.94959683661354	1.87119466763913e-15	6.72836240188059e-13	Down
ENSMUST00000172511	40982	0.00	0.00	0.00	0.00	0.00	0.00	57.75	0.15	76.25	0.25	446.89	1.40	100.828847619417	7.53256812391251	0.948789193218544	7.93913777449345	2.03591531354115e-15	7.21139436133711e-13	Ups
ENSMUST00000136521	51081	154.00	0.40	163.00	0.42	137.00	0.35	6.00	0.01	15.00	0.04	12.00	0.03	73.983846902724	-3.43231731375622	0.432618485742094	-7.93382027554503	2.12505560930257e-15	7.41644407646598e-13	Down
ENSMUST00000026617	15663	123.27	1.07	130.99	1.12	82.66	0.69	6.00	0.04	3.02	0.03	3.68	0.03	52.7205137692085	-4.22217665130567	0.535063379662103	-7.89098415588076	2.99812720184341e-15	1.03118195295866e-12	Down
ENSMUST00000036321	10016	100.00	1.37	146.00	1.97	120.00	1.59	0.00	0.00	0.00	0.00	0.00	0.00	54.9840423084772	-7.16978693917205	0.910049286912818	-7.87846003758136	3.31440462756675e-15	1.1236778660202e-12	Down
ENSMUST00000017597	13482	132.57	1.34	160.93	1.60	130.33	1.28	12.87	0.10	14.51	0.14	14.48	0.14	71.0261675053563	-3.02753119517013	0.384500624326105	-7.87393050525299	3.43669886658901e-15	1.14872869720972e-12	Down
ENSMUST00000049483	276335	265.59	0.13	288.02	0.14	262.03	0.12	54.48	0.02	52.82	0.03	38.61	0.02	148.279077625775	-2.22687371196009	0.284593093859732	-7.82476370652075	5.08611318616326e-15	1.67643941852814e-12	Down
ENSMUST00000057849	7425	110.00	2.05	96.00	1.76	102.00	1.84	5.00	0.07	4.00	0.07	7.00	0.12	49.1482548263375	-3.85627339725521	0.498881078215475	-7.72984497838505	1.07677627114952e-14	3.45374498228208e-12	Down
ENSMUST00000170129	95189	0.00	0.00	0.00	0.00	0.00	0.00	92.58	0.10	60.79	0.08	116.69	0.16	47.2762828973592	7.10919420901182	0.919709384814678	7.72982675439843	1.0769304259602e-14	3.45374498228208e-12	Ups
ENSMUST00000061421	10599	1022.08	13.20	802.20	10.21	812.87	10.18	115.64	1.15	94.27	1.20	202.64	2.49	468.554731799831	-2.4163279609722	0.313184510838195	-7.71534950596768	1.20651148273108e-14	3.81772406775653e-12	Down
ENSMUST00000076212	152114	2108.43	1.85	2093.16	1.81	1747.40	1.49	56.98	0.04	168.02	0.15	262.77	0.22	978.454091933143	-3.27164247936942	0.426718664152014	-7.6669776933027	1.76096389309605e-14	5.49884146196782e-12	Down
ENSMUST00000058534	53753	971.44	2.43	1041.37	2.56	1100.96	2.66	2273.75	4.38	1905.59	4.68	2005.25	4.77	1551.68974555205	1.20273349322091	0.15705538983679	7.65802112535441	1.88819833235546e-14	5.8195743926571e-12	Ups
ENSMUST00000131888	4010	125.08	4.45	138.16	4.85	130.22	4.49	8.17	0.22	0.00	0.00	2.84	0.10	61.0061215492796	-4.58868424434394	0.601055086153185	-7.63438218901364	2.26905870089933e-14	6.90375654996703e-12	Down
ENSMUST00000156662	19299	236.00	1.66	266.00	1.84	210.00	1.43	12.00	0.06	29.00	0.20	30.00	0.20	119.327479651381	-3.01134481862451	0.394810749954581	-7.62731212098693	2.39698765854961e-14	7.20067229274675e-12	Down
ENSMUST00000140915	35237	0.00	0.00	0.00	0.00	0.00	0.00	59.12	0.17	83.93	0.32	108.97	0.40	44.1391508558689	7.01981418196203	0.924172283995797	7.59578522698258	3.05931574161512e-14	9.07546014750125e-12	Ups
ENSMUST00000165519	56127	138.33	0.33	140.91	0.33	128.77	0.30	7.00	0.01	13.09	0.03	15.01	0.03	67.462851530037	-3.21080573789983	0.422971734617629	-7.5910645443068	3.17287845627989e-14	9.2961421635104e-12	Down
ENSMUST00000142147	69180	1491.18	2.89	1612.46	3.08	1733.14	3.25	2950.18	4.42	2986.83	5.69	2955.38	5.46	2286.82440831327	1.09323981836448	0.14444841093148	7.56837552808431	3.77920187039748e-14	1.08057853961775e-11	Ups
ENSMUST00000110200	115759	137.23	0.16	82.40	0.09	99.23	0.11	0.00	0.00	0.00	0.00	0.00	0.00	47.8657343609873	-6.96324951799015	0.923084093083157	-7.54346171726616	4.57657229159782e-14	1.29299063838333e-11	Down
ENSMUST00000177443	26746	181.00	0.91	194.00	0.96	130.00	0.64	22.00	0.09	18.00	0.09	13.00	0.06	84.9400662638326	-2.94067436542048	0.390912853381859	-7.5225829490644	5.37045227939677e-14	1.49409655626244e-11	Down
ENSMUST00000161649	34944	154.40	0.59	132.15	0.50	88.23	0.33	2.97	0.01	5.91	0.02	8.91	0.03	59.1520296995192	-3.93307688964667	0.522909851728049	-7.52151996495976	5.4143057407117e-14	1.49409655626244e-11	Down
ENSMUST00000163339	38950	134.29	0.46	130.16	0.44	115.84	0.39	12.07	0.03	5.00	0.02	12.01	0.04	62.1403827742146	-3.36362628784259	0.447839378468393	-7.51078723658952	5.87728469694509e-14	1.60321517733219e-11	Down
ENSMUST00000159347	41475	148.64	0.48	170.91	0.55	119.00	0.37	17.02	0.04	16.05	0.05	17.43	0.05	74.5509521799914	-2.83345919761496	0.377454014667882	-7.50676661926115	6.06056326590067e-14	1.63442372075403e-11	Down
ENSMUST00000174085	14330	228.33	2.17	228.67	2.14	191.53	1.76	492.27	3.60	533.44	4.98	508.82	4.60	366.407425971148	1.454494586617	0.19393470314335	7.49991911216573	6.38572267892906e-14	1.70276371479039e-11	Ups
ENSMUST00000009354	11643	1033.53	12.13	1046.44	12.10	724.45	8.24	53.10	0.48	135.52	1.56	143.48	1.60	478.443807174684	-2.77755170629785	0.371076699669562	-7.48511482604868	7.14846090254877e-14	1.88496971265875e-11	Down
ENSMUST00000023617	32827	106.06	0.43	84.79	0.34	96.07	0.38	0.00	0.00	0.00	0.00	0.00	0.00	43.2132106263462	-6.87117995195968	0.92371396110713	-7.4386446900988	1.01723518014004e-13	2.65285992253663e-11	Down
ENSMUST00000084803	107497	161.14	0.20	77.78	0.10	82.74	0.10	0.00	0.00	0.00	0.00	0.00	0.00	48.3652696183582	-6.91571709593772	0.931504958862034	-7.42424077311006	1.13428658827654e-13	2.92596622967162e-11	Down
ENSMUST00000004145	25819	112.66	0.59	83.77	0.43	90.10	0.46	0.00	0.00	0.00	0.00	0.00	0.00	43.17538286355	-6.86265961267876	0.924909486313932	-7.41981752185148	1.1728180702016e-13	2.99282994000261e-11	Down
ENSMUST00000021085	19552	381.21	2.64	471.49	3.22	271.11	1.82	66.56	0.36	72.09	0.49	63.59	0.42	203.588242511772	-2.2031014629672	0.297027967320631	-7.41715159969776	1.19665948747407e-13	3.02118329326963e-11	Down
ENSMUST00000145395	28162	190.17	0.91	191.76	0.90	174.26	0.81	452.10	1.67	650.01	3.06	768.93	3.51	411.478893509113	1.94779953092229	0.263301065101485	7.39761356518459	1.38653643353852e-13	3.46371396218275e-11	Ups
ENSMUST00000166090	10650	72.41	0.93	96.49	1.22	99.50	1.24	0.00	0.00	0.00	0.00	2.54	0.03	40.8925077041059	-5.45317001379464	0.744884737128239	-7.32082393689296	2.46453015609557e-13	6.09252392338125e-11	Down
ENSMUST00000174753	40985	0.00	0.00	0.00	0.00	0.00	0.00	40.25	0.10	55.10	0.18	297.24	0.93	68.0573368576548	7.06799775137666	0.966273004344184	7.31470062766966	2.57955834458429e-13	6.31114212718293e-11	Ups
ENSMUST00000194892	27810	152.84	0.74	107.00	0.51	110.96	0.52	8.08	0.03	6.05	0.03	12.59	0.06	60.4889046439624	-3.4159315548988	0.468900095093297	-7.28498797642413	3.21698992397409e-13	7.7903678444646e-11	Down
ENSMUST00000122399	54301	103.93	0.26	146.65	0.36	121.63	0.29	4.00	0.01	10.77	0.03	9.58	0.02	60.4357356304308	-3.51300374556371	0.482573878236239	-7.27972213996207	3.3450843097655e-13	8.01874149892474e-11	Down
ENSMUST00000144995	11159	476.10	5.83	489.00	5.90	478.00	5.68	976.22	9.20	889.70	10.72	881.28	10.29	698.314279257753	1.14368693112016	0.157233591752246	7.27380783186765	3.49493070800233e-13	8.29416955623113e-11	Ups
ENSMUST00000135003	61210	392.52	0.86	507.32	1.10	381.22	0.81	48.38	0.08	70.14	0.15	96.38	0.20	229.662686687733	-2.31518767343831	0.318762833824239	-7.26304144577556	3.78481901110332e-13	8.89320047242614e-11	Down
ENSMUST00000060797	36137	108.50	0.40	70.18	0.26	89.33	0.32	0.00	0.00	0.00	0.00	0.00	0.00	40.2257182464581	-6.75210918779538	0.932527467467058	-7.24065448295645	4.46524647595828e-13	1.03891401340629e-10	Down
ENSMUST00000160385	40208	882.19	2.95	990.77	3.26	868.84	2.81	338.81	0.87	242.24	0.80	280.15	0.89	562.616485078602	-1.44145718940802	0.199408394397568	-7.22866855110486	4.87752210930447e-13	1.12381897765062e-10	Down
ENSMUST00000043138	85066	442.61	0.70	429.74	0.67	350.63	0.54	22.55	0.03	47.59	0.07	70.41	0.11	208.402229487262	-2.81448297535853	0.389666150484092	-7.2228059118351	5.09256743335434e-13	1.16208471469582e-10	Down
ENSMUST00000038749	15289	685.00	6.09	804.00	7.04	430.00	3.70	23.00	0.16	41.06	0.36	91.09	0.77	313.888434563148	-3.27444950935559	0.455568428816023	-7.18761288587437	6.59338838946832e-13	1.49023136437012e-10	Down
ENSMUST00000037649	75096	431.56	0.77	519.43	0.91	389.05	0.67	49.70	0.07	75.31	0.13	102.77	0.17	240.935848036465	-2.28892902038284	0.318794783159165	-7.1799450345461	6.97394509396577e-13	1.56137419783015e-10	Down
ENSMUST00000138906	22464	92.22	0.55	92.42	0.55	67.27	0.39	0.00	0.00	0.00	0.00	0.00	0.00	37.6271699418019	-6.68665137530002	0.933921350894249	-7.15975854808053	8.08192816033786e-13	1.79252634673961e-10	Down
ENSMUST00000160698	49963	818.00	2.20	803.54	2.13	967.58	2.52	1787.89	3.71	1757.21	4.64	1680.94	4.31	1306.5201626675	1.22354423075779	0.170931296695035	7.15810535820576	8.1799679979921e-13	1.79747222711434e-10	Ups
ENSMUST00000137971	13014	131.91	1.38	138.54	1.43	72.06	0.73	0.00	0.00	0.47	0.00	5.48	0.05	52.1106080132302	-5.19654448139227	0.726602549090062	-7.15183904584425	8.56229314347779e-13	1.864223310835e-10	Down
ENSMUST00000148356	14475	281.68	2.65	305.42	2.83	227.11	2.07	53.35	0.39	55.83	0.52	64.94	0.58	152.545782644979	-1.97470266555501	0.276340068492129	-7.14591509052643	8.93983098550417e-13	1.92872789952714e-10	Down
ENSMUST00000141041	14650	685.57	6.36	675.20	6.17	739.83	6.65	1286.11	9.19	1615.34	14.75	1556.50	13.77	1098.27925989764	1.29725756299755	0.182040095722186	7.12621885772524	1.03163637734021e-12	2.20565716279621e-10	Ups
ENSMUST00000192690	16754	70.83	0.57	81.10	0.65	70.85	0.56	0.00	0.00	1.87	0.01	2.15	0.02	34.214369127048	-4.97086919556533	0.701060761188426	-7.09049695940591	1.33631253041585e-12	2.83155080105616e-10	Down
ENSMUST00000034136	34985	449.98	1.73	428.42	1.62	370.86	1.38	36.62	0.11	79.83	0.30	77.22	0.28	221.662710828329	-2.40897260766686	0.340799056991607	-7.06860115439284	1.56503250003005e-12	3.28684524696576e-10	Down
ENSMUST00000108021	8473	785.51	12.77	820.50	13.14	777.50	12.25	219.50	2.74	249.50	3.99	298.00	4.62	493.007731531771	-1.40417367735161	0.198912435966933	-7.05925534784079	1.6739721755635e-12	3.45449631917157e-10	Down
ENSMUST00000108022	8473	785.51	12.77	820.50	13.14	777.50	12.25	219.50	2.74	249.50	3.99	298.00	4.62	493.007731531771	-1.40417367735161	0.198912435966933	-7.05925534784079	1.6739721755635e-12	3.45449631917157e-10	Down
ENSMUST00000113245	18148	198.00	1.48	277.00	2.04	153.30	1.11	33.00	0.19	20.00	0.15	26.00	0.19	107.712753290467	-2.6916078340492	0.381833785298633	-7.04916101634143	1.79999767585372e-12	3.67431050266567e-10	Down
ENSMUST00000029938	18378	256.00	1.89	265.00	1.92	244.00	1.74	36.00	0.20	36.00	0.26	61.00	0.43	138.232771196004	-2.26286273936313	0.321051855611837	-7.04827802677151	1.811454276133e-12	3.67431050266567e-10	Down
ENSMUST00000073870	37995	534.00	1.89	504.00	1.76	401.00	1.38	20.05	0.05	55.00	0.19	73.00	0.25	241.85280822275	-2.95731805070591	0.420015989433284	-7.04096540395078	1.90912409139774e-12	3.83960448619077e-10	Down
ENSMUST00000141450	124594	270.74	0.29	245.08	0.26	209.82	0.22	29.86	0.02	38.58	0.04	53.29	0.05	130.362194046245	-2.3052653732416	0.328563943325408	-7.01618488599184	2.28008300715205e-12	4.54713696854895e-10	Down
ENSMUST00000068880	21216	99.83	0.64	57.31	0.36	82.91	0.51	0.00	0.00	0.00	0.00	2.21	0.01	36.5402280920959	-5.60962790245582	0.799814554266675	-7.01366069488334	2.32162032889871e-12	4.59139113711869e-10	Down
ENSMUST00000056991	3323	81.00	3.53	99.00	4.25	73.00	3.08	2.00	0.07	5.00	0.21	5.00	0.21	40.0546590080271	-3.91734316852921	0.558852944229063	-7.00961354678587	2.38977280806828e-12	4.68711473397326e-10	Down
ENSMUST00000024778	12837	0.00	0.00	0.00	0.00	0.00	0.00	51.02	0.42	64.31	0.67	57.90	0.59	30.3577556453987	6.58016519961973	0.942550921355761	6.98123045718829	2.92605862926412e-12	5.69190355653247e-10	Ups
ENSMUST00000172199	32800	0.00	0.00	0.00	0.00	0.00	0.00	56.15	0.18	83.52	0.34	45.44	0.18	32.5796284456872	6.60782750800432	0.947170736883264	6.97638477488006	3.02872520679982e-12	5.84371598437181e-10	Ups
ENSMUST00000095572	14895	217.00	1.98	312.99	2.81	244.00	2.16	53.00	0.37	37.00	0.33	53.00	0.46	141.184771449666	-2.17722619787413	0.312944625168773	-6.95722508958235	3.47040254228553e-12	6.64190267205807e-10	Down
ENSMUST00000160466	229897	150.10	0.09	109.20	0.06	137.78	0.08	6.01	0.00	0.00	0.00	9.30	0.01	62.4282131757104	-4.19502913178498	0.603193332578625	-6.95470076542692	3.53311158039769e-12	6.68749016446362e-10	Down
ENSMUST00000018743	4554	181.00	5.63	211.51	6.48	131.00	3.95	8.70	0.21	23.00	0.70	18.34	0.54	87.2372584286403	-3.04573674267971	0.437983086644266	-6.95400538412454	3.55058048509361e-12	6.68749016446362e-10	Down
ENSMUST00000177458	127483	548.04	0.58	601.29	0.62	544.50	0.55	987.48	0.80	976.22	1.01	1010.76	1.01	775.528148423193	1.02978548471318	0.148309386145786	6.94349502398262	3.82516089470617e-12	7.14793057898951e-10	Ups
ENSMUST00000039949	8969	1233.00	18.90	1322.80	19.98	991.73	14.74	131.81	1.55	230.02	3.47	302.27	4.42	648.464158956981	-2.15499379944713	0.310861176088207	-6.93233496239381	4.1395035350961e-12	7.6748982730391e-10	Down
ENSMUST00000139582	22641	96.11	0.57	125.55	0.74	87.11	0.50	7.41	0.03	8.46	0.05	11.04	0.06	50.8659717206148	-3.21189152782368	0.463948929448388	-6.9229419963151	4.42358929855839e-12	8.13803265375099e-10	Down
ENSMUST00000029106	71665	222.71	0.42	210.82	0.39	186.38	0.34	45.30	0.07	33.54	0.06	44.85	0.08	114.808191713035	-2.06811389868504	0.298945458285694	-6.91803083594134	4.57964625001136e-12	8.36032036963612e-10	Down
ENSMUST00000096030	10580	1158.00	14.98	1259.00	16.05	930.00	11.66	84.00	0.84	161.00	2.05	246.00	3.03	587.856090589803	-2.48573820627675	0.359574054003872	-6.91300770619555	4.74484161289493e-12	8.59576955398646e-10	Down
ENSMUST00000115245	131717	522.63	0.53	496.96	0.50	430.61	0.42	93.92	0.07	118.23	0.12	147.59	0.14	280.963614065411	-1.76805367870257	0.256302361337154	-6.89831209310155	5.26240372241323e-12	9.46116402578112e-10	Down
ENSMUST00000036819	9431	88.00	1.28	104.00	1.49	68.00	0.96	3.00	0.03	4.00	0.06	7.00	0.10	41.3889437596739	-3.75813105687589	0.547903419500123	-6.85911225066747	6.92897790515638e-12	1.23637972665542e-09	Down
ENSMUST00000123155	17430	131.00	1.02	150.80	1.16	158.13	1.19	365.65	2.19	339.82	2.60	384.14	2.85	257.107872558907	1.5132214824695	0.220924222890698	6.8495046069175	7.41061629007633e-12	1.3124533268365e-09	Ups
ENSMUST00000132502	8603	223.66	3.58	237.49	3.75	192.00	2.98	46.47	0.57	50.00	0.79	48.48	0.74	123.26513482269	-1.92934601366206	0.282029561979892	-6.8409353974021	7.86777339927974e-12	1.38309628379042e-09	Down
ENSMUST00000176969	26922	416.54	2.09	423.17	2.09	444.96	2.16	833.90	3.22	1221.85	6.02	1098.63	5.25	747.417590842875	1.50455448944729	0.220161990851052	6.83385212693312	8.26642362497376e-12	1.44249092255792e-09	Ups
ENSMUST00000097973	32294	547.30	2.28	476.81	1.96	464.44	1.88	1272.71	4.10	961.00	3.94	992.61	3.95	788.543549321722	1.32716439373499	0.194350518681129	6.8287154711044	8.56783108799518e-12	1.48417348452775e-09	Ups
ENSMUST00000081739	3194	1345.43	61.19	1532.97	68.75	1631.38	71.95	2580.75	89.02	2895.38	129.58	2921.23	126.63	2151.20420736784	1.11072772280299	0.162694934878888	6.82705779150306	8.66737868141131e-12	1.49053790483517e-09	Ups
ENSMUST00000006900	13570	380.07	3.81	424.00	4.19	352.94	3.43	20.58	0.16	40.00	0.39	72.00	0.69	196.999327648247	-2.80985075738034	0.413079940230564	-6.80219609747206	1.03036211882577e-11	1.75917653265994e-09	Down
ENSMUST00000135378	22388	75.00	0.45	56.00	0.33	70.00	0.41	0.00	0.00	0.00	0.00	1.00	0.01	30.4656620350774	-5.82848516046163	0.85838565055682	-6.79005428000898	1.12091363384619e-11	1.90010873988842e-09	Down
ENSMUST00000046157	294278	0.00	0.00	0.00	0.00	0.00	0.00	20.89	0.01	97.44	0.04	106.12	0.05	39.3723040482323	6.59141087634084	0.971124664383594	6.7873993093612	1.14172888122303e-11	1.90834420206809e-09	Ups
ENSMUST00000030284	25578	71.38	0.38	73.97	0.38	59.42	0.30	0.00	0.00	0.00	0.00	0.00	0.00	30.6144861455963	-6.42788672392004	0.947034563813253	-6.78738344885537	1.14185435990927e-11	1.90834420206809e-09	Down
ENSMUST00000073935	203993	164.93	0.11	185.93	0.12	124.60	0.08	28.27	0.01	15.73	0.01	17.32	0.01	81.9741510574021	-2.66234112540668	0.394047549064658	-6.7563955967401	1.41466833323089e-11	2.33145200584968e-09	Down
ENSMUST00000001042	12179	215.44	2.41	195.66	2.16	170.30	1.85	38.40	0.33	39.16	0.43	43.07	0.46	108.266704174175	-2.01994784086506	0.300226861060279	-6.72807167796854	1.71926231228841e-11	2.81389884105025e-09	Down
ENSMUST00000049031	58161	1188.86	2.74	1416.74	3.22	1099.23	2.46	326.64	0.58	364.72	0.83	473.65	1.04	760.093657745236	-1.43392860360411	0.213465443056419	-6.71738049528288	1.85020391951446e-11	3.00746845328199e-09	Down
ENSMUST00000015017	3817	293.63	11.02	301.43	11.15	228.63	8.32	63.94	1.83	52.85	1.95	73.35	2.62	156.809560757897	-1.86843634196008	0.278521916841214	-6.70839969489826	1.96770353221346e-11	3.17670341676802e-09	Down
ENSMUST00000012186	22579	146.10	0.87	117.11	0.69	126.95	0.74	16.53	0.08	16.24	0.10	22.31	0.13	68.3139956527939	-2.53888141107989	0.380163522907643	-6.67839300220472	2.41576501179857e-11	3.84771377583918e-09	Down
ENSMUST00000117567	948	88.87	17.17	108.00	20.66	116.05	21.81	1.00	0.14	6.00	1.14	9.00	1.66	49.9658705283232	-3.81184127685314	0.572582224922909	-6.65728189059022	2.78937893982846e-11	4.41316940000061e-09	Down
ENSMUST00000147118	14044	118.38	1.15	129.84	1.24	88.11	0.83	13.51	0.10	9.55	0.09	13.94	0.13	56.9790465190797	-2.82338338074856	0.42478189323494	-6.64666603194169	2.99806226968108e-11	4.71192144265373e-09	Down
ENSMUST00000032371	50497	308.75	0.82	286.01	0.75	257.69	0.66	32.83	0.07	64.05	0.17	55.91	0.14	155.046524435033	-2.20835577753478	0.332678289202872	-6.63811210171305	3.17726195197953e-11	4.96070925291962e-09	Down
ENSMUST00000148172	48654	1190.99	3.29	1224.33	3.33	1420.49	3.80	2304.83	4.91	2358.49	6.40	2269.01	5.97	1793.22848520595	1.06687013800134	0.160802833469585	6.6346476301559	3.25278647753603e-11	5.0454332473781e-09	Ups
ENSMUST00000057194	43640	861.85	2.65	876.50	2.66	691.69	2.06	275.90	0.66	159.84	0.48	208.20	0.61	477.120459744676	-1.67654108116208	0.252962413312912	-6.62762921655168	3.41120995433986e-11	5.25680744392166e-09	Down
ENSMUST00000139609	12626	81.49	0.88	46.03	0.49	69.84	0.73	0.00	0.00	0.00	0.00	0.00	0.00	29.7252060541021	-6.3344464366207	0.9574459340864	-6.61598343165462	3.69089708822824e-11	5.65112062566662e-09	Down
ENSMUST00000118125	24435	441.72	2.44	425.54	2.32	370.51	1.98	90.70	0.39	127.13	0.69	118.48	0.62	245.064607363731	-1.63999109124194	0.24876730111937	-6.59247048893696	4.32567188814489e-11	6.58056700317017e-09	Down
ENSMUST00000110832	10759	129.77	1.65	145.59	1.82	85.20	1.05	14.00	0.14	11.00	0.14	14.76	0.18	60.9939629086565	-2.84579606636858	0.432828601349139	-6.57487988894022	4.86924581648003e-11	7.36031475902573e-09	Down
ENSMUST00000179684	13697	283.08	2.81	301.00	2.95	241.00	2.32	70.00	0.54	60.00	0.59	80.00	0.76	160.54680343756	-1.73082576192848	0.264489950357077	-6.54401333431293	5.98894537770576e-11	8.99554757618438e-09	Down
ENSMUST00000048603	63522	313.00	0.66	319.08	0.66	216.00	0.44	41.00	0.07	40.00	0.08	69.00	0.14	153.233809019384	-2.22859422204821	0.340683252938382	-6.541543215954	6.08872336475546e-11	9.08789829511802e-09	Down
ENSMUST00000090147	27523	48.97	0.24	70.78	0.34	62.39	0.30	0.00	0.00	0.00	0.00	0.00	0.00	27.3621620976645	-6.26315601451331	0.958018416808223	-6.53761546190304	6.25073859207361e-11	9.27140801669317e-09	Down
ENSMUST00000131691	40402	0.00	0.00	0.00	0.00	0.00	0.00	54.40	0.14	72.98	0.24	27.86	0.09	27.3219556969454	6.31143134928175	0.969369643773453	6.51086135182995	7.47210888539345e-11	1.10141669607551e-08	Ups
ENSMUST00000168787	360764	481.37	0.18	480.69	0.18	379.80	0.14	54.89	0.02	86.55	0.03	118.16	0.04	246.89453904792	-2.10386774987327	0.323801344067806	-6.4974027699919	8.17184718062407e-11	1.19712516846031e-08	Down
ENSMUST00000113807	26425	531.95	2.72	551.59	2.77	410.28	2.03	11.41	0.04	49.14	0.25	64.98	0.32	245.960160578561	-3.19999328847717	0.493732430957859	-6.48122968602461	9.0978048371036e-11	1.3245957324794e-08	Down
ENSMUST00000021065	13305	70.00	0.72	86.00	0.87	54.00	0.54	4.00	0.03	3.00	0.03	4.00	0.04	33.3641398179718	-3.76176994591131	0.580875463846511	-6.47603519177961	9.41640944524143e-11	1.36262334728335e-08	Down
ENSMUST00000155217	32647	97.00	0.40	114.00	0.46	108.00	0.43	5.00	0.02	13.00	0.05	12.00	0.05	53.2593550108046	-3.05413547896515	0.472360402592865	-6.46568904209686	1.00838251703436e-10	1.45035962995512e-08	Down
ENSMUST00000080085	41351	0.00	0.00	0.00	0.00	0.00	0.00	31.58	0.08	89.65	0.29	37.60	0.12	28.290761853761	6.2988556303101	0.975061313571617	6.4599585099296	1.04731691707288e-10	1.49728464313095e-08	Ups
ENSMUST00000032132	25016	75.12	0.41	57.19	0.30	45.29	0.24	0.00	0.00	0.00	0.00	0.00	0.00	26.5412105049548	-6.2087364445304	0.962520502896276	-6.4504978604071	1.11483306669975e-10	1.58426457119272e-08	Down
ENSMUST00000173255	5052	148.00	4.12	154.00	4.23	102.51	2.77	12.00	0.26	13.00	0.36	23.00	0.61	69.0486008741413	-2.75706585890995	0.427593613381545	-6.44786491806134	1.13436797413489e-10	1.60242980727197e-08	Down
ENSMUST00000154053	28412	57.75	0.27	58.02	0.27	51.93	0.24	0.00	0.00	0.00	0.00	1.34	0.01	25.415978618938	-5.59573861855584	0.868054034379316	-6.44630218504423	1.14612036581486e-10	1.60945139180582e-08	Down
ENSMUST00000141863	11059	61.65	0.76	106.53	1.30	33.78	0.40	0.00	0.00	0.00	0.00	0.00	0.00	30.2013233531845	-6.25205153048228	0.971492943071663	-6.43550895049691	1.23060277361156e-10	1.71792147196173e-08	Down
ENSMUST00000136252	22526	40.26	0.24	72.35	0.43	65.61	0.38	0.00	0.00	0.00	0.00	0.00	0.00	26.7898340692139	-6.19698137809	0.965376273895748	-6.41923936361339	1.36956920197368e-10	1.89075161730624e-08	Down
ENSMUST00000040496	30608	0.00	0.00	0.00	0.00	0.00	0.00	33.13	0.11	51.25	0.22	48.85	0.20	23.3464913765026	6.2045637128782	0.966570374685737	6.41915361299533	1.37034079798025e-10	1.89075161730624e-08	Ups
ENSMUST00000143119	20036	182.85	1.23	211.66	1.41	217.84	1.43	492.86	2.57	418.43	2.78	440.06	2.83	328.849193212366	1.34735832460762	0.210243296988739	6.40856733082807	1.46893406222362e-10	2.01507185923069e-08	Ups
ENSMUST00000178781	37529	61.03	0.22	55.27	0.20	95.08	0.33	218.38	0.60	411.71	1.45	488.52	1.67	228.205524064549	2.54382443253066	0.397131098078941	6.4055029808444	1.49874457094404e-10	2.04414977917494e-08	Ups
ENSMUST00000162407	4422	284.00	9.11	341.00	10.78	385.00	11.97	692.00	16.93	1021.00	32.22	959.00	29.32	621.309263935293	1.60482053335161	0.25088941509579	6.39652546815849	1.5895233109875e-10	2.15557526950602e-08	Ups
ENSMUST00000116349	13665	122.52	1.22	177.00	1.74	109.95	1.06	0.00	0.00	8.06	0.08	0.00	0.00	62.828976094601	-4.78246752475533	0.747941463233965	-6.39417355480841	1.61418005058764e-10	2.17657505457647e-08	Down
ENSMUST00000140711	11264	67.23	0.82	62.63	0.75	42.14	0.50	0.00	0.00	1.44	0.02	0.85	0.01	26.1103122985804	-5.17811071207158	0.81000332930159	-6.39270299856213	1.62978639304651e-10	2.18520286326439e-08	Down
ENSMUST00000017549	10570	25.36	0.33	112.91	1.44	82.47	1.04	0.00	0.00	0.00	0.00	0.00	0.00	33.0451881778578	-6.25893226678036	0.980489239473323	-6.38347879283447	1.73109578703661e-10	2.30799804595241e-08	Down
ENSMUST00000115731	55474	0.00	0.00	0.00	0.00	0.00	0.00	63.00	0.12	41.91	0.10	30.31	0.07	23.6511336456765	6.17714794949142	0.972151337385451	6.35410116917036	2.09648828881929e-10	2.76410333723663e-08	Ups
ENSMUST00000032770	27626	256.27	1.25	323.64	1.56	229.51	1.09	12.11	0.05	37.23	0.18	42.25	0.20	137.422462393657	-2.81972487157006	0.444162661997569	-6.34840591707706	2.1755742058988e-10	2.85252635659615e-08	Down
ENSMUST00000031732	12576	526.75	5.71	518.93	5.54	556.92	5.85	981.06	8.19	946.95	10.10	900.98	9.31	737.197219996665	1.03378474518109	0.162893482304337	6.34638495387829	2.20433249623485e-10	2.87435268135414e-08	Ups
ENSMUST00000065916	179969	151.18	0.11	165.45	0.12	172.63	0.12	12.09	0.01	10.37	0.01	0.00	0.00	77.5133546503329	-3.92949010036105	0.619564395743686	-6.34234330984165	2.26296327081819e-10	2.9346800187463e-08	Down
ENSMUST00000107666	11745	65.89	0.77	37.93	0.43	64.57	0.73	0.00	0.00	0.00	0.00	0.00	0.00	25.5380533274398	-6.12859715915207	0.969787846680059	-6.31952357428742	2.62370923046379e-10	3.38401453572645e-08	Down
ENSMUST00000145727	56233	646.31	1.54	661.61	1.56	602.58	1.39	240.06	0.44	188.33	0.44	252.44	0.57	406.106718105186	-1.26299992478281	0.20005635212026	-6.31322080702333	2.7328713287557e-10	3.50575688508271e-08	Down
ENSMUST00000119711	35946	1415.37	5.30	1285.77	4.74	1569.82	5.69	2400.19	6.93	3172.70	11.68	3302.90	11.78	2200.51830149928	1.26418808791707	0.200320609237407	6.31082389739958	2.77553876613677e-10	3.54134870956762e-08	Ups
ENSMUST00000170858	67308	156.47	0.31	162.05	0.32	101.19	0.20	10.12	0.02	21.79	0.04	10.02	0.02	70.129954456749	-2.95753350837368	0.468915095032616	-6.30718341060861	2.8415902739074e-10	3.60623638397702e-08	Down
ENSMUST00000026698	44494	275.57	0.83	244.41	0.73	160.71	0.47	48.45	0.11	38.19	0.11	45.25	0.13	124.881783137956	-2.10937592015352	0.33512183764002	-6.29435531569076	3.08680035309741e-10	3.89659287126105e-08	Down
ENSMUST00000190268	2714	79.54	4.32	129.71	6.95	60.80	3.21	0.00	0.00	5.49	0.29	0.00	0.00	41.3600196582803	-4.80106526364649	0.764152476621714	-6.28286292399626	3.32394127872507e-10	4.15177760140544e-08	Down
ENSMUST00000168575	29070	0.00	0.00	0.00	0.00	0.00	0.00	130.69	0.47	41.33	0.19	17.52	0.08	33.1899142921157	6.25853554196286	0.99694535825427	6.27771170219604	3.43592255052498e-10	4.26917874183555e-08	Ups
ENSMUST00000167741	12415	53.99	0.59	59.48	0.64	43.99	0.47	0.01	0.00	0.00	0.00	1.09	0.01	23.7182330562843	-5.49174256800631	0.875907531860522	-6.26977434061021	3.61571721540062e-10	4.46917713311915e-08	Down
ENSMUST00000131122	3343	478.63	20.72	470.67	20.09	377.67	15.85	26.41	0.87	58.68	2.50	91.70	3.78	230.272853257782	-2.59968418632747	0.415417369501397	-6.25800550768431	3.89932053472386e-10	4.79474999637651e-08	Down
ENSMUST00000034096	3079	85.00	4.02	39.16	1.83	45.93	2.11	0.00	0.00	0.00	0.00	0.00	0.00	25.5554853394845	-6.09121416230186	0.975421416896631	-6.24470004122061	4.24614183366472e-10	5.19430092765624e-08	Down
ENSMUST00000029840	15279	138.80	1.23	109.25	0.96	110.90	0.96	11.01	0.08	6.48	0.06	19.01	0.16	60.2484327323866	-2.97193243115807	0.476122095002101	-6.24195445318486	4.32136800708022e-10	5.2592156689245e-08	Down
ENSMUST00000020827	14369	942.04	8.92	1037.76	9.68	768.01	7.05	323.74	2.36	193.00	1.80	281.98	2.54	551.622672350677	-1.54493116444485	0.247586713353801	-6.23995990542975	4.37683066401549e-10	5.29953802644978e-08	Down
ENSMUST00000144870	95187	203.90	0.29	194.19	0.27	155.51	0.21	23.85	0.03	20.93	0.03	5.44	0.01	91.9310575044099	-3.09047194019326	0.498099495785249	-6.20452734111117	5.48615355043341e-10	6.60900487608556e-08	Down
ENSMUST00000033975	28957	640.97	2.98	682.00	3.13	471.94	2.13	47.82	0.17	105.80	0.48	136.00	0.60	319.816019510156	-2.34080976123882	0.377491683484365	-6.20095716979092	5.61207865461279e-10	6.72655811269044e-08	Down
ENSMUST00000135200	39354	1334.43	4.56	1380.71	4.65	939.72	3.11	187.34	0.49	298.95	1.00	374.96	1.22	698.442243427918	-1.83034806325327	0.29530429534789	-6.19817622732845	5.71211643320749e-10	6.81205764788343e-08	Down
ENSMUST00000107032	62416	166.21	0.36	182.60	0.39	120.54	0.25	18.05	0.03	27.04	0.06	30.30	0.06	83.548099626919	-2.35686945785238	0.380375172072543	-6.19617059917593	5.78534195322626e-10	6.86488676169828e-08	Down
ENSMUST00000050401	27465	140.00	0.69	138.00	0.67	141.00	0.67	20.00	0.08	25.00	0.12	31.00	0.15	76.3654748540783	-2.1919111321638	0.355640843758152	-6.16327165631846	7.125710606665e-10	8.41330169738178e-08	Down
ENSMUST00000085554	10827	38.91	0.49	64.26	0.80	48.20	0.59	0.00	0.00	0.00	0.00	0.00	0.00	22.6636666264181	-6.00183328835179	0.974531434875261	-6.15868618862974	7.33509115858029e-10	8.61764274135779e-08	Down
ENSMUST00000097873	19597	277.08	1.91	422.10	2.87	97.83	0.65	9.53	0.05	6.55	0.04	26.61	0.18	125.977524659346	-3.6774984710811	0.597220195440864	-6.1576927557957	7.3812377677031e-10	8.62913964054828e-08	Down
ENSMUST00000128894	56444	57.17	0.14	65.00	0.15	40.00	0.09	2.00	0.00	0.00	0.00	0.00	0.00	24.5939006406397	-5.0690134827113	0.825086834875262	-6.14361212475005	8.06656830683063e-10	9.38410779694629e-08	Down
ENSMUST00000005114	3607	345.01	13.76	301.00	11.83	241.00	9.32	70.00	2.12	37.00	1.45	70.00	2.66	163.931999457917	-2.0637186008248	0.336230986361325	-6.13780015684534	8.36720258749765e-10	9.67621231253913e-08	Down
ENSMUST00000027952	197045	139.26	0.09	147.00	0.10	119.00	0.08	27.14	0.01	26.67	0.02	22.66	0.01	74.2957809906025	-2.12384676000335	0.346061561581032	-6.13719348170381	8.39920670985615e-10	9.67621231253913e-08	Down
ENSMUST00000100683	46094	167.28	0.49	161.78	0.46	208.17	0.59	408.90	0.92	392.77	1.13	426.36	1.18	296.11524094336	1.39570609101507	0.228615510411677	6.10503674270291	1.02777035504212e-09	1.17794894561381e-07	Ups
ENSMUST00000178451	31669	1190.60	5.06	1152.01	4.83	993.20	4.09	446.48	1.47	275.84	1.15	381.17	1.55	693.677387667138	-1.36592255424131	0.223763404247825	-6.10431611385617	1.03241775108576e-09	1.17794894561381e-07	Down
ENSMUST00000022656	28111	533.86	2.56	570.50	2.70	514.30	2.39	125.08	0.46	191.81	0.90	164.71	0.75	327.842368062096	-1.50593365060629	0.247202560333156	-6.09190151014916	1.11577326928311e-09	1.26696321658501e-07	Down
ENSMUST00000153814	12208	485.04	5.42	561.75	6.19	546.00	5.91	938.00	8.07	981.35	10.79	895.93	9.55	733.306733858549	1.03685993008263	0.170479640890005	6.08201615553394	1.18680606495389e-09	1.34120388254694e-07	Ups
ENSMUST00000022945	43555	286.53	0.88	271.79	0.83	311.92	0.93	526.96	1.26	644.52	1.96	643.13	1.89	449.536212983935	1.26833408665454	0.208921080867159	6.07087653093753	1.27213969817461e-09	1.43082556005117e-07	Ups
ENSMUST00000049263	49318	140.13	0.38	142.72	0.38	123.93	0.33	22.07	0.05	29.92	0.08	24.53	0.06	74.6572324669233	-2.12912922650638	0.350844366571915	-6.06858604374929	1.29041275937579e-09	1.44453186818425e-07	Down
ENSMUST00000181758	34455	66.35	0.26	76.61	0.29	49.00	0.19	5.27	0.02	3.29	0.01	1.00	0.00	30.3272178410131	-3.84649600031218	0.635776613117587	-6.05007469754282	1.44778688688041e-09	1.61226612831106e-07	Down
ENSMUST00000116468	29183	181.64	0.84	161.71	0.74	109.19	0.49	6.92	0.02	19.50	0.09	20.66	0.09	76.2728181519874	-2.88177576393819	0.47637360459664	-6.04940268757812	1.4538384942633e-09	1.61226612831106e-07	Down
ENSMUST00000138587	40806	542.34	1.79	580.86	1.88	421.10	1.34	77.13	0.20	128.85	0.42	148.53	0.47	293.730049629429	-1.86234202228869	0.30818336442119	-6.04296739308567	1.5130524155206e-09	1.67012836861093e-07	Down
ENSMUST00000027754	29101	292.92	1.36	312.83	1.43	214.04	0.96	65.32	0.23	76.13	0.35	69.63	0.31	159.869848404772	-1.70666860357352	0.282596237907894	-6.03924743021445	1.54834663717508e-09	1.70117418488143e-07	Down
ENSMUST00000031478	7046	134.47	2.65	184.00	3.57	131.49	2.51	25.00	0.38	28.61	0.55	31.41	0.59	82.2267085579077	-2.12731274956334	0.352653080219525	-6.0323101339115	1.61632197051746e-09	1.76767525365532e-07	Down
ENSMUST00000160789	134418	213.43	0.21	215.05	0.21	141.68	0.14	0.92	0.00	11.86	0.01	19.37	0.02	90.9710842920941	-3.64905009511958	0.605098669791624	-6.03050424218614	1.63448880150348e-09	1.77934349712296e-07	Down
ENSMUST00000146349	18157	147.00	1.10	161.00	1.18	126.00	0.91	30.00	0.17	14.41	0.11	24.85	0.18	77.1551892161988	-2.36549891387632	0.39268112615302	-6.0239689568236	1.7019102268849e-09	1.84428006869555e-07	Down
ENSMUST00000165648	9905	0.00	0.00	0.00	0.00	0.00	0.00	35.00	0.37	27.00	0.37	46.00	0.61	18.8587949675184	5.92037211306833	0.983602485017249	6.01906990196808	1.75422108304944e-09	1.89232612467861e-07	Ups
ENSMUST00000124163	36480	52.61	0.19	20.47	0.07	124.34	0.44	0.00	0.00	0.00	0.00	0.00	0.00	30.1658523272153	-6.02708227557319	1.00193628139225	-6.01543470129476	1.79404611087001e-09	1.92652951598041e-07	Down
ENSMUST00000114500	12904	174.00	1.84	178.00	1.85	171.00	1.75	30.99	0.25	32.00	0.33	48.05	0.48	98.06424767933	-1.97809549360543	0.329638586623718	-6.00080079782473	1.96346752412497e-09	2.0989644721862e-07	Down
ENSMUST00000002678	18076	149.00	1.12	199.00	1.47	127.00	0.92	3.01	0.02	12.30	0.09	21.00	0.15	77.4377997789454	-3.2955976515753	0.54935596646215	-5.9990204034716	1.98511416713965e-09	2.11258876298468e-07	Down
ENSMUST00000070070	16757	465.11	3.77	410.49	3.27	341.25	2.68	138.66	0.86	118.53	0.94	133.00	1.03	250.946268414685	-1.40099568693318	0.233932193942557	-5.988896454659	2.11269607876947e-09	2.23693721171189e-07	Down
ENSMUST00000046687	277373	562.03	0.27	596.86	0.28	513.23	0.24	129.56	0.05	167.47	0.08	208.81	0.10	339.771890006289	-1.48609091019702	0.248190221790144	-5.98770934438173	2.12816932895414e-09	2.23693721171189e-07	Down
ENSMUST00000028020	10539	153.00	1.99	174.00	2.23	123.00	1.55	1.00	0.01	7.00	0.09	17.00	0.21	71.8174893988518	-3.66076297977601	0.611395670645214	-5.98755136082786	2.13023685254883e-09	2.23693721171189e-07	Down
ENSMUST00000137652	23912	56.24	0.32	29.87	0.17	57.28	0.31	0.00	0.00	0.00	0.00	0.00	0.00	21.6288514848617	-5.89372716271373	0.98501817475934	-5.98336895068326	2.18568902541275e-09	2.2850560330879e-07	Down
ENSMUST00000043914	89791	175.15	0.26	222.67	0.33	147.73	0.21	8.58	0.01	24.00	0.04	31.00	0.04	93.0245743218801	-2.7528501800259	0.460785290310071	-5.97425794164015	2.31139844066346e-09	2.40588192078181e-07	Down
ENSMUST00000025602	175152	494.74	0.38	541.75	0.41	427.77	0.32	145.95	0.09	183.95	0.14	159.61	0.12	305.858782823991	-1.34229077829043	0.22523410519611	-5.95953608855865	2.5295499792751e-09	2.62145327983217e-07	Down
ENSMUST00000037872	9612	43.60	0.62	78.99	1.11	28.44	0.39	0.00	0.00	0.00	0.00	0.00	0.00	22.4850902510298	-5.89357388064024	0.989544790837591	-5.95584346985615	2.58733885010632e-09	2.66968372133579e-07	Down
ENSMUST00000032519	9276	147.04	2.18	41.06	0.60	19.94	0.29	0.03	0.00	0.25	0.00	0.05	0.00	31.0410609674867	-6.00079910733969	1.00813070023014	-5.95240191174598	2.64235502801842e-09	2.71464803138239e-07	Down
ENSMUST00000128431	22354	108.94	0.66	105.88	0.63	71.76	0.42	0.00	0.00	0.00	0.00	6.89	0.04	44.1977693967229	-4.50675491501979	0.758492123916006	-5.94172935079661	2.82030791318407e-09	2.87259860067315e-07	Down
ENSMUST00000025571	20832	106.91	0.69	105.00	0.67	80.00	0.50	7.00	0.04	14.00	0.09	14.00	0.09	49.9398099772532	-2.723023553507	0.459249966667747	-5.92928416144453	3.04258156769023e-09	3.0857498189925e-07	Down
ENSMUST00000020500	48706	283.39	0.78	278.28	0.76	175.44	0.47	54.31	0.12	36.79	0.10	60.13	0.16	136.530199884283	-2.01851652149958	0.341386354898226	-5.91270416212547	3.36536310133482e-09	3.39858711152672e-07	Down
ENSMUST00000101394	9644	0.00	0.00	0.00	0.00	0.00	0.00	32.00	0.35	31.00	0.43	34.98	0.47	17.1607990928172	5.82723191038372	0.986463710117007	5.90719339254004	3.47985160611464e-09	3.4993151828946e-07	Ups
ENSMUST00000187226	21298	541.04	3.43	543.74	3.40	343.42	2.11	46.89	0.23	100.75	0.63	108.91	0.66	258.868903340083	-2.18828576035055	0.370881506790755	-5.90022883396325	3.62997756637244e-09	3.63487880190509e-07	Down
ENSMUST00000052932	9926	1047.96	14.48	1161.76	15.81	1159.88	15.53	234.64	2.49	350.01	4.76	420.56	5.54	683.483404665886	-1.50639669633029	0.255676979040093	-5.8917963673768	3.82019761366973e-09	3.793344341741e-07	Down
ENSMUST00000137191	54864	839.35	2.05	906.11	2.18	478.26	1.13	1.95	0.00	12.00	0.03	0.00	0.00	334.709379298001	-5.5418439702731	0.941708448251331	-5.88488292800582	3.98335852345683e-09	3.92253379579575e-07	Down
ENSMUST00000022176	21970	201.93	1.24	138.66	0.84	95.12	0.57	19.95	0.09	18.20	0.11	7.92	0.05	73.3597612767046	-2.87929091990765	0.489712876138907	-5.87954914032308	4.11385460471672e-09	4.03429741649328e-07	Down
ENSMUST00000064104	70220	1886.54	3.60	1757.07	3.30	1516.92	2.81	42.51	0.06	221.71	0.42	275.90	0.50	870.005099760347	-2.89150515935342	0.492317810201369	-5.87324914808735	4.27335475860773e-09	4.17346728935303e-07	Down
ENSMUST00000027643	15725	51.00	0.44	50.00	0.43	39.00	0.33	0.00	0.00	0.00	0.00	2.00	0.02	21.347063109823	-4.88341530981242	0.832380208847549	-5.8668085304114	4.44263193561521e-09	4.30336902432735e-07	Down
ENSMUST00000130736	25911	79.05	0.41	82.11	0.42	67.82	0.34	0.00	0.00	0.01	0.00	6.33	0.03	35.4162691134452	-4.41869416526811	0.755745160308873	-5.84680444855538	5.01106006984429e-09	4.83424705599775e-07	Down
ENSMUST00000031108	10203	94.59	1.27	102.64	1.36	90.10	1.17	0.56	0.01	10.01	0.13	8.82	0.11	46.7946477239586	-3.38367830974918	0.582007707603994	-5.81380326332634	6.10691823061608e-09	5.86758637445267e-07	Down
ENSMUST00000073581	1095824	530.60	0.06	597.15	0.07	643.87	0.08	1310.99	0.12	1035.77	0.12	1030.08	0.12	858.239132768066	1.13959187330444	0.196181155773023	5.80887531635772	6.28939044993247e-09	6.01854089345957e-07	Ups
ENSMUST00000180863	3141	832.68	38.56	842.46	38.48	769.17	34.55	1632.56	57.33	1197.28	54.57	1405.45	62.05	1108.07894329275	1.00655517920645	0.17340559754398	5.80462910922561	6.45086371358201e-09	6.14826898195696e-07	Ups
ENSMUST00000021410	22187	140.00	0.85	129.00	0.77	129.00	0.76	27.00	0.13	27.00	0.16	32.00	0.19	74.9235127667285	-1.94991427966195	0.336532667058072	-5.79413076509887	6.86759351493053e-09	6.51926917185325e-07	Down
ENSMUST00000102875	49340	594.67	1.62	930.34	2.49	834.47	2.20	61.39	0.13	171.95	0.46	162.57	0.42	424.463117636467	-2.28275022026376	0.394351058860514	-5.7886245490498	7.09651192497471e-09	6.70973788858565e-07	Down
ENSMUST00000079213	14467	166.37	1.56	148.19	1.37	146.36	1.33	36.52	0.26	16.23	0.15	18.54	0.17	81.7442149091907	-2.38201337424789	0.411936464648869	-5.78247758735876	7.36083786218507e-09	6.93203984703873e-07	Down
ENSMUST00000121990	43850	76.93	0.24	91.41	0.28	62.39	0.19	0.00	0.00	4.21	0.01	7.03	0.02	36.3909438998259	-3.79868399784834	0.65724182397532	-5.77973564565938	7.48180925609257e-09	7.01811451642644e-07	Down
ENSMUST00000021558	84907	134.96	0.21	146.16	0.23	146.06	0.22	27.00	0.03	27.65	0.04	37.45	0.06	80.3577587074698	-1.95463514771358	0.338383569024519	-5.77638906448188	7.63207819102774e-09	7.12563069322489e-07	Down
ENSMUST00000161006	1301	36.00	4.60	56.00	7.08	52.00	6.46	197.00	18.48	150.00	18.90	146.00	17.80	107.986402307413	1.95287313857651	0.338109987557066	5.77585167680652	7.65647997123019e-09	7.12563069322489e-07	Ups
ENSMUST00000036615	34733	692.66	2.68	724.87	2.77	531.98	2.00	98.42	0.29	183.89	0.70	189.67	0.70	375.230424719041	-1.78780482283067	0.309764094262251	-5.77150436718172	7.85669224507318e-09	7.2833992328155e-07	Down
ENSMUST00000134338	27793	30.61	0.15	54.05	0.26	74.06	0.35	301.39	1.13	179.29	0.86	236.29	1.09	149.148611629558	2.30939593911726	0.400954521916907	5.75974533988634	8.42409336114596e-09	7.7790110368372e-07	Ups
ENSMUST00000042391	5113	0.00	0.00	5.34	0.14	0.00	0.00	76.00	1.60	41.37	1.12	49.48	1.30	29.7337141501533	4.55025446184275	0.791465600394219	5.74915000674234	8.96932150211117e-09	8.22732260190919e-07	Ups
ENSMUST00000149110	26940	0.00	0.00	0.00	0.00	0.00	0.00	21.55	0.08	33.87	0.17	37.97	0.18	16.484280867673	5.72830426877631	0.996405453793891	5.74896920421837	8.97891687971718e-09	8.22732260190919e-07	Ups
ENSMUST00000163981	7015	112.55	2.22	103.33	2.01	55.12	1.06	4.00	0.06	9.42	0.18	9.89	0.19	44.5344707148861	-3.13793125068647	0.54649624519514	-5.74190816181362	9.36155926831769e-09	8.51220400596611e-07	Down
ENSMUST00000100772	211960	819.79	0.52	635.07	0.39	941.52	0.58	214.69	0.10	271.45	0.17	174.53	0.10	478.282572510815	-1.61640997005411	0.281555075292316	-5.74100810783087	9.41145843334287e-09	8.5249134175608e-07	Down
ENSMUST00000135047	29693	41.47	0.19	54.15	0.24	26.54	0.12	0.00	0.00	0.00	0.00	0.00	0.00	18.2245832912548	-5.69247705287707	0.995179137924331	-5.72005263770903	1.0649105718316e-08	9.57290064041956e-07	Down
ENSMUST00000008542	63722	383.98	0.81	361.61	0.75	275.17	0.56	30.61	0.05	56.83	0.12	87.92	0.18	183.915009705381	-2.24770885159422	0.393038087900578	-5.71880670293408	1.07274744274915e-08	9.60695936276331e-07	Down
ENSMUST00000146976	2012	39.00	2.97	67.00	5.03	36.00	2.66	2.00	0.11	0.00	0.00	0.00	0.00	21.5780866926889	-4.84836292927171	0.848941628084551	-5.71106748553603	1.12269711676203e-08	1.00121483755397e-06	Down
ENSMUST00000110477	44438	23.97	0.07	84.36	0.25	33.57	0.10	0.00	0.00	0.00	0.00	0.00	0.00	21.1691343534512	-5.73831450106718	1.00487030203052	-5.71050262852021	1.12642997483107e-08	1.00121483755397e-06	Down
ENSMUST00000174331	1051650	0.00	0.00	0.00	0.00	0.00	0.00	35.21	0.00	27.44	0.00	26.57	0.00	15.5814613956269	5.68568035077326	0.996367907393211	5.70640654780688	1.15386211083422e-08	1.02177073187752e-06	Ups
ENSMUST00000176344	83135	58.01	0.09	49.76	0.08	50.03	0.08	4.00	0.00	1.99	0.00	0.00	0.00	24.8145345996081	-4.02278536770241	0.707176095309875	-5.68852000849899	1.28145099718105e-08	1.13053513253162e-06	Down
ENSMUST00000138200	7656	36.83	0.66	42.00	0.75	33.67	0.59	0.00	0.00	0.00	0.00	0.00	0.00	16.9640759732783	-5.64821366458911	0.993529232528611	-5.68499997751848	1.3081267695817e-08	1.1497949813227e-06	Down
ENSMUST00000044332	47013	132.20	0.38	134.28	0.38	128.06	0.35	275.02	0.61	313.07	0.88	264.93	0.72	208.933403793862	1.32384745243714	0.233024638609553	5.68114796931549	1.33793660750131e-08	1.1716572534768e-06	Ups
ENSMUST00000141436	22798	27.95	0.17	33.68	0.20	44.46	0.26	107.77	0.49	167.22	0.97	148.23	0.84	90.3011911772395	2.15688216814901	0.379950973380983	5.67673810375075	1.37287414805589e-08	1.19783269417877e-06	Ups
ENSMUST00000180566	10328	259.80	3.45	248.89	3.25	199.72	2.57	6.58	0.07	40.28	0.53	25.28	0.32	119.110223166487	-2.91375966929117	0.514293822948165	-5.66555447348789	1.46549856549333e-08	1.26683937752892e-06	Down
ENSMUST00000180922	15973	60.60	0.52	56.46	0.47	17.85	0.15	0.00	0.00	0.00	0.00	0.00	0.00	20.0967469340666	-5.6957101934783	1.00535570182068	-5.66536817085085	1.46709182288273e-08	1.26683937752892e-06	Down
ENSMUST00000191987	164	0.00	0.00	1.39	52.35	0.00	0.00	60.50	1048.82	31.75	1237.75	18.61	646.54	19.5812053497484	5.25076351807395	0.926834665276754	5.66526449084213	1.46797922139075e-08	1.26683937752892e-06	Ups
ENSMUST00000027049	40513	35.87	0.12	36.96	0.12	38.26	0.12	0.00	0.00	0.02	0.00	0.00	0.00	16.7072206146429	-5.62930531186619	0.994572436845598	-5.66002545749225	1.51350541633343e-08	1.30139530943568e-06	Down
ENSMUST00000182424	40852	847.00	2.79	959.00	3.11	946.00	3.02	1390.00	3.53	1875.00	6.07	1978.00	6.20	1333.54642191698	1.14227119405106	0.20189426223297	5.65776947505803	1.53352921001516e-08	1.31385253473212e-06	Ups
ENSMUST00000000769	12933	113.39	1.19	101.06	1.05	84.01	0.86	7.64	0.06	0.00	0.00	0.00	0.00	46.1135423315892	-4.36546565836067	0.771725616770962	-5.65675877992305	1.542583243555e-08	1.31685559482185e-06	Down
ENSMUST00000128772	5874	34.42	0.82	55.86	1.31	27.59	0.64	0.00	0.00	0.00	0.00	0.00	0.00	17.6290472496369	-5.64033505273545	0.999084524683784	-5.64550337171987	1.64698643050657e-08	1.39097088856875e-06	Down
ENSMUST00000136250	140824	104.94	0.10	102.72	0.10	83.98	0.08	3.82	0.00	3.13	0.00	14.68	0.01	47.6464710769664	-3.28487476084901	0.582327912094525	-5.64093647689653	1.69127754778784e-08	1.42331201291138e-06	Down
ENSMUST00000170893	11564	42.00	0.50	38.00	0.44	36.00	0.41	1.00	0.01	0.00	0.00	0.00	0.00	17.6098957145823	-5.07872196623351	0.901042901238913	-5.63649295638464	1.73548130847549e-08	1.45535132200496e-06	Down
ENSMUST00000112683	9450	73.70	1.07	26.80	0.38	37.19	0.52	0.00	0.00	0.54	0.01	0.00	0.00	20.9359370294343	-5.17995757078617	0.919492261390183	-5.63349773379776	1.76590839347598e-08	1.47565274626662e-06	Down
ENSMUST00000005841	46344	32.64	0.09	29.41	0.08	55.38	0.16	0.00	0.00	0.00	0.00	0.00	0.00	17.740300878003	-5.63122638495772	1.00096834539864	-5.62577868805137	1.84672990364105e-08	1.53777523063893e-06	Down
ENSMUST00000103242	8961	557.19	8.55	585.03	8.85	521.56	7.76	67.01	0.79	141.49	2.14	160.28	2.34	314.623590177121	-1.91232468750542	0.340011573973568	-5.62429291790545	1.86269351068691e-08	1.54564483900775e-06	Down
ENSMUST00000107867	17310	50.56	0.40	34.36	0.27	28.98	0.22	0.00	0.00	0.00	0.00	0.00	0.00	17.1022173163256	-5.61735965013883	0.999024762660466	-5.62284325683724	1.87839825479628e-08	1.55324555340855e-06	Down
ENSMUST00000189408	26577	101.43	0.51	88.83	0.44	68.19	0.34	4.04	0.02	13.41	0.07	8.20	0.04	43.0982954388248	-2.97015888775518	0.52883142863228	-5.61645682715363	1.94912921879716e-08	1.60613661876716e-06	Down
ENSMUST00000031254	49210	1053.36	2.87	965.53	2.60	739.28	1.95	26.03	0.05	111.48	0.30	169.18	0.44	467.220950321693	-2.80904327822249	0.500985227904942	-5.60703813557448	2.05818324132038e-08	1.69013164993132e-06	Down
ENSMUST00000022343	22886	243.03	1.43	283.90	1.65	214.12	1.22	63.58	0.29	22.05	0.13	28.39	0.16	131.039051976627	-2.39825582508548	0.427784849711536	-5.60621963751796	2.06793514239982e-08	1.69228402756664e-06	Down
ENSMUST00000037232	63124	58.50	0.12	20.83	0.04	44.41	0.09	0.00	0.00	0.00	0.00	0.00	0.00	18.5834920605879	-5.63521832756935	1.00546102446277	-5.6046114075683	2.08722704094937e-08	1.70220179160861e-06	Down
ENSMUST00000029404	463158	1070.20	0.31	999.51	0.28	1109.04	0.31	199.54	0.04	347.69	0.10	372.34	0.10	640.234568568333	-1.54692097578457	0.276581577397366	-5.59300077156657	2.23178298668583e-08	1.80766804914772e-06	Down
ENSMUST00000164855	1221	183.00	25.35	199.00	27.25	208.00	27.99	375.00	37.94	434.00	59.23	378.00	49.91	297.115093662828	1.21890077142874	0.21796979959033	5.5920626330787	2.24387841289149e-08	1.81128307805241e-06	Ups
ENSMUST00000167549	27253	72.05	0.36	85.01	0.41	60.00	0.29	9.02	0.03	5.04	0.02	10.06	0.05	36.7132274411656	-2.81415249358732	0.503420361772087	-5.59006489860926	2.26984761183033e-08	1.82603469572737e-06	Down
ENSMUST00000025641	6344	53.20	1.17	77.62	1.68	47.92	1.02	0.00	0.00	4.18	0.09	4.00	0.08	28.2091898063926	-3.83927223773366	0.687766683387447	-5.58223061754626	2.37453224726015e-08	1.90379727337763e-06	Down
ENSMUST00000033466	11900	72.00	0.83	97.70	1.10	71.01	0.79	4.00	0.04	9.89	0.11	11.00	0.12	40.5352143287316	-2.88844943929242	0.518071122571549	-5.57539170482042	2.46973509633112e-08	1.97345970727711e-06	Down
ENSMUST00000189409	30780	436.59	1.91	459.57	1.98	272.40	1.16	91.74	0.31	93.72	0.40	124.03	0.52	229.128024671924	-1.66170112434098	0.298241353986566	-5.57166570674779	2.52315216965428e-08	2.00937742584682e-06	Down
ENSMUST00000026381	28372	87.71	0.42	102.98	0.48	60.49	0.28	13.02	0.05	5.56	0.03	9.01	0.04	42.4335577549448	-2.79989536045064	0.503118276311138	-5.56508378304097	2.62026485069392e-08	2.07973663667786e-06	Down
ENSMUST00000093943	19482	329.59	2.29	351.68	2.41	309.43	2.08	115.02	0.62	117.43	0.80	88.32	0.58	205.054460725691	-1.39138182974791	0.25007101683416	-5.56394678344768	2.63740405850973e-08	2.08636243721843e-06	Down
ENSMUST00000107046	14062	348.79	3.37	290.61	2.77	242.36	2.27	77.12	0.57	91.05	0.87	91.93	0.85	177.94312827766	-1.5174785548906	0.273200431175533	-5.55445153714128	2.7848476043619e-08	2.19568117430953e-06	Down
ENSMUST00000142739	130206	172.53	0.18	137.84	0.14	158.63	0.16	33.01	0.03	42.05	0.04	31.59	0.03	89.5781181551612	-1.87425432049316	0.33763477975524	-5.551129305612	2.83830040769471e-08	2.23041540647056e-06	Down
ENSMUST00000030915	58929	54.22	0.12	50.27	0.11	18.40	0.04	0.00	0.00	0.00	0.00	0.00	0.00	18.1749985333424	-5.59442304006823	1.00895611963598	-5.54476347503263	2.94351792636163e-08	2.30546427156483e-06	Down
ENSMUST00000014673	22541	98.45	0.59	99.76	0.59	74.54	0.43	3.13	0.01	0.00	0.00	10.00	0.06	43.1847749152877	-3.78624427461088	0.68294394965411	-5.54400441870594	2.95631368983491e-08	2.30786962128823e-06	Down
ENSMUST00000030265	3390	49.00	2.09	42.34	1.78	22.16	0.92	0.00	0.00	0.00	0.00	0.00	0.00	16.8826949386603	-5.56750886825449	1.00488750811731	-5.54042997179397	3.01729881261429e-08	2.34775525970369e-06	Down
ENSMUST00000078264	936	53.84	10.59	61.75	12.02	14.63	2.80	0.00	0.00	0.00	0.00	0.00	0.00	19.4626328628582	-5.61110643090791	1.01370004014032	-5.53527296904436	3.10744010550619e-08	2.40385199820551e-06	Down
ENSMUST00000106713	45201	48.27	0.14	49.65	0.15	44.22	0.13	2.17	0.00	4.32	0.01	2.16	0.01	22.7454808060461	-3.58975817596372	0.648538756432086	-5.53514827041742	3.10965179272329e-08	2.40385199820551e-06	Down
ENSMUST00000031486	10877	317.60	3.99	306.69	3.80	182.74	2.23	68.81	0.67	65.17	0.81	47.14	0.57	152.634559563743	-1.88800742296537	0.341573530934295	-5.52738210657357	3.2504450845748e-08	2.50453125802367e-06	Down
ENSMUST00000176850	505256	31.64	0.01	41.46	0.01	30.62	0.01	0.00	0.00	0.00	0.00	0.00	0.00	15.6042608268129	-5.53020435082967	1.00159617882734	-5.52139122306197	3.3632599845661e-08	2.58307074283892e-06	Down
ENSMUST00000187880	8280	109.19	1.82	118.01	1.94	87.00	1.40	0.00	0.00	10.04	0.16	8.13	0.13	50.2633587592129	-3.56950621553897	0.647631199224662	-5.51163412110527	3.55517363449529e-08	2.72165744173684e-06	Down
ENSMUST00000145372	16987	37.01	0.30	50.00	0.39	50.00	0.39	3.03	0.02	0.00	0.00	0.00	0.00	21.1493187063227	-4.47579673699414	0.814062481029153	-5.49809976666135	3.83905721570521e-08	2.92953394993942e-06	Down
ENSMUST00000168846	18711	141.29	1.02	150.76	1.08	140.60	0.99	267.26	1.49	300.50	2.14	308.00	2.13	218.481564815454	1.22513455412229	0.222990735736509	5.49410517022527	3.92696428230827e-08	2.98701013935064e-06	Ups
ENSMUST00000014290	101560	100.17	0.13	75.48	0.10	75.00	0.10	9.81	0.01	13.71	0.02	12.06	0.02	43.9026653795764	-2.47579969310761	0.450705645836083	-5.49316325628641	3.94797516794052e-08	2.99339765768576e-06	Down
ENSMUST00000177326	80098	94.78	0.16	39.39	0.06	80.18	0.13	4.58	0.01	0.00	0.00	0.00	0.00	33.2153850946949	-4.44632788483439	0.810063640630797	-5.48886243230474	4.04530518661037e-08	3.05742620027507e-06	Down
ENSMUST00000079924	360764	418.27	0.15	477.63	0.17	364.97	0.13	166.24	0.05	125.06	0.05	151.73	0.05	266.663343225162	-1.27519975271449	0.232376034690358	-5.48765605030526	4.07302152865171e-08	3.06860148945912e-06	Down
ENSMUST00000135128	112991	62.77	0.07	111.66	0.13	165.93	0.19	7.72	0.01	0.00	0.00	0.00	0.00	53.0515228373847	-4.45722496136284	0.813546975766015	-5.47875549185839	4.28327768660121e-08	3.2167957613424e-06	Down
ENSMUST00000044547	23963	24.36	0.14	47.05	0.26	35.18	0.19	0.00	0.00	0.00	0.00	0.00	0.00	15.9125074540141	-5.50893837455794	1.00686996419172	-5.47135039327576	4.46619276525797e-08	3.34358633139123e-06	Down
ENSMUST00000050813	8593	95.00	1.52	98.00	1.55	118.00	1.83	12.00	0.15	22.00	0.35	12.00	0.18	55.0121733247273	-2.44119598894265	0.44661995358995	-5.46593579019525	4.60471012341804e-08	3.43644593235713e-06	Down
ENSMUST00000181709	19486	74.15	0.52	136.52	0.93	50.01	0.34	0.00	0.00	5.54	0.04	0.00	0.00	39.9537730768421	-4.42980888838668	0.811595802092228	-5.45814662541008	4.81130274468799e-08	3.57936792278794e-06	Down
ENSMUST00000036570	52245	64.26	0.17	71.50	0.18	97.07	0.24	9.43	0.02	4.30	0.01	11.01	0.03	39.3803557935277	-2.90484871178	0.532515841971246	-5.45495266587178	4.89858925988823e-08	3.63291625986461e-06	Down
ENSMUST00000131714	322095	1097.18	0.46	1049.33	0.43	1046.03	0.42	2810.49	0.90	1701.48	0.69	1900.79	0.75	1601.18505093621	1.21238588816127	0.222371067787922	5.45208466290919	4.97827433347916e-08	3.68051110536222e-06	Ups
ENSMUST00000159080	10309	139.85	1.86	227.28	2.98	196.18	2.53	19.39	0.20	0.00	0.00	9.64	0.12	89.6685139423323	-3.69870442923969	0.67929496800428	-5.44491657299659	5.18296717710974e-08	3.80811693644484e-06	Down
ENSMUST00000000260	38939	199.73	0.69	202.36	0.69	67.42	0.23	16.89	0.05	11.24	0.04	22.48	0.07	78.5470905064053	-2.84545518032934	0.522917275834389	-5.4415015755389	5.28333257828486e-08	3.85797073070327e-06	Down
ENSMUST00000160835	4780	661.00	19.52	628.00	18.28	792.00	22.67	1128.00	25.44	2637.00	76.62	2590.00	72.91	1430.5782982363	1.79444660256302	0.329891793416598	5.43950058283788	5.34301345070856e-08	3.88958267522134e-06	Ups
ENSMUST00000003312	74866	59.00	0.11	77.02	0.14	55.00	0.10	7.00	0.01	3.00	0.01	8.00	0.01	31.7729209780846	-3.00139254304223	0.552168614740813	-5.43564495140868	5.4598578437613e-08	3.96248765590652e-06	Down
ENSMUST00000088788	33227	343.33	1.39	317.28	1.27	261.38	1.03	98.93	0.31	46.00	0.18	48.78	0.19	172.116872174906	-1.97849223894646	0.364520144992066	-5.42766227361597	5.70969479342917e-08	4.13117307431893e-06	Down
ENSMUST00000161590	21446	29.63	0.19	48.23	0.30	58.03	0.35	0.06	0.00	2.25	0.01	2.37	0.01	21.2447950293379	-4.21233912202875	0.777314596194721	-5.41909175853625	5.99025688302846e-08	4.3209962415815e-06	Down
ENSMUST00000186621	139048	1309.65	1.26	1360.17	1.29	1540.02	1.44	2137.54	1.59	5069.17	4.80	5072.08	4.65	2791.76002532281	1.73283287996863	0.320142601751344	5.41269068998985	6.20846817448084e-08	4.46482929444786e-06	Ups
ENSMUST00000098350	51643	68.74	0.18	68.29	0.17	64.11	0.16	11.11	0.02	4.07	0.01	5.03	0.01	33.7070452455575	-2.93612090240746	0.543068158938962	-5.40654216985213	6.42531047790447e-08	4.60681172995857e-06	Down
ENSMUST00000142099	18717	0.00	0.00	0.00	0.00	0.00	0.00	2.53	0.01	64.78	0.46	84.68	0.58	26.8735636758554	5.66493793975829	1.04808221612761	5.40505110437684	6.47899175661298e-08	4.62858088308823e-06	Ups
ENSMUST00000006293	34269	21.02	0.08	19.79	0.08	21.88	0.08	114.18	0.35	76.87	0.30	74.00	0.28	55.8659757200451	2.21905136455236	0.410584342194128	5.40461760595628	6.49467990084435e-08	4.62858088308823e-06	Ups
ENSMUST00000052602	28866	131.85	0.62	121.38	0.56	110.96	0.50	4.43	0.02	20.83	0.10	12.79	0.06	61.4094360013577	-2.86796502648537	0.531146703501241	-5.39957229816201	6.67999599954312e-08	4.74639715751968e-06	Down
ENSMUST00000035110	8492	122.45	1.99	105.67	1.69	77.88	1.22	0.00	0.00	5.58	0.09	11.11	0.17	48.8414744060164	-3.59519567480048	0.667061896857138	-5.38959831424825	7.06153407512993e-08	5.00251721405921e-06	Down
ENSMUST00000107076	9579	10.16	0.15	92.71	1.31	43.67	0.61	0.00	0.00	0.00	0.00	0.00	0.00	21.956927448531	-5.55956496596067	1.03168905473506	-5.38879901889471	7.09300720797739e-08	5.00985854344403e-06	Down
ENSMUST00000194838	1446	149.00	16.74	185.00	20.52	157.00	17.12	296.00	24.54	408.00	45.13	381.00	40.79	264.188908133529	1.352329633884	0.25119192852064	5.38365082766931	7.29900311451003e-08	5.14005762354754e-06	Ups
ENSMUST00000124881	31947	227.82	0.96	274.72	1.14	152.55	0.62	37.57	0.12	6.85	0.03	28.28	0.11	110.768067253456	-2.79975495973982	0.520132825740299	-5.38276921045112	7.33485578061452e-08	5.15002359128828e-06	Down
ENSMUST00000019379	15669	95.00	0.82	107.00	0.91	67.68	0.57	13.00	0.09	9.00	0.08	17.00	0.14	47.2297221277281	-2.46821208357381	0.458710775150131	-5.38075889489622	7.41724821714128e-08	5.19251134776392e-06	Down
ENSMUST00000109787	17085	0.00	0.00	0.00	0.00	0.00	0.00	20.00	0.12	21.75	0.17	34.78	0.26	13.4616127921159	5.45231621841855	1.01421569954871	5.37589412276365	7.62035640608157e-08	5.31900877144493e-06	Ups
ENSMUST00000195524	234477	61.70	0.04	62.58	0.04	10.05	0.01	0.00	0.00	0.00	0.00	0.00	0.00	20.0224536293985	-5.524567412404	1.02784153228948	-5.37492136564889	7.66161112192923e-08	5.33212185177785e-06	Down
ENSMUST00000110617	102053	1223.59	1.61	1257.11	1.62	1096.38	1.39	514.12	0.52	344.06	0.44	272.23	0.34	735.238350491005	-1.42284705676218	0.264750522298226	-5.37429367243865	7.68834637693467e-08	5.33508293033373e-06	Down
ENSMUST00000131606	13661	232.13	2.31	181.40	1.78	127.25	1.23	0.00	0.00	14.21	0.14	14.85	0.14	85.9886689364531	-3.62525237528937	0.676198394929212	-5.36122593971682	8.26590540453538e-08	5.68598455247634e-06	Down
ENSMUST00000107217	9719	35.97	0.51	42.89	0.60	20.80	0.28	0.00	0.00	0.00	0.00	0.00	0.00	14.9341255034618	-5.4238093761454	1.01237158469723	-5.35752826149058	8.43681741203681e-08	5.78677892550455e-06	Down
ENSMUST00000145261	36045	93.74	0.35	120.50	0.44	77.30	0.28	17.69	0.05	4.81	0.02	7.16	0.03	48.8080534220895	-2.88785414084804	0.539645859823735	-5.35138755959567	8.72823643080086e-08	5.96940942293274e-06	Down
ENSMUST00000161637	553278	303.75	0.07	344.84	0.08	408.19	0.10	862.61	0.16	660.57	0.16	651.12	0.15	540.227011644514	1.24426075470288	0.232619653039028	5.34890641632125	8.84872796950876e-08	6.03442563713741e-06	Ups
ENSMUST00000188180	15784	367.37	3.16	417.64	3.54	407.58	3.40	620.17	4.11	875.65	7.41	890.99	7.31	598.245971750432	1.21077321154597	0.22673027510155	5.34014794011819	9.28707638039993e-08	6.31254619005022e-06	Ups
ENSMUST00000144537	69099	0.00	0.00	0.00	0.00	0.00	0.00	18.65	0.03	25.33	0.05	29.68	0.05	12.9654136723434	5.41942406804691	1.01492934479486	5.33970575965786	9.30975546316188e-08	6.31254619005022e-06	Ups
ENSMUST00000181241	4929	305.00	8.72	346.00	9.75	305.00	8.45	502.00	10.96	597.00	16.79	585.00	15.94	438.982076517786	1.03242392458082	0.193584247224767	5.33320215555604	9.64957812417287e-08	6.52432444566583e-06	Ups
ENSMUST00000139727	21102	21.62	0.14	68.88	0.43	22.99	0.14	0.00	0.00	0.00	0.00	0.00	0.00	16.9613303910694	-5.44888739230421	1.02198533667432	-5.33166885743745	9.73142735543434e-08	6.56097255679454e-06	Down
ENSMUST00000027740	43997	120.34	0.37	109.24	0.33	82.58	0.24	21.93	0.05	16.37	0.05	10.21	0.03	55.2018611245248	-2.38356966229058	0.447133771567061	-5.33077529334662	9.77943636430809e-08	6.57466243053144e-06	Down
ENSMUST00000172809	4588	421.45	13.00	410.73	12.49	291.92	8.73	82.46	1.94	115.00	3.49	127.22	3.74	225.253461784378	-1.54472825049277	0.289806248182517	-5.3302103049204	9.80991003279745e-08	6.57651934741099e-06	Down
ENSMUST00000050714	3239	87.00	3.90	87.00	3.84	75.00	3.26	11.00	0.37	17.00	0.75	11.00	0.47	44.2596521035354	-2.35971985190934	0.442896159174152	-5.3279302676939	9.93382456086514e-08	6.64083167544934e-06	Down
ENSMUST00000110784	24793	91.81	0.50	156.94	0.84	69.44	0.37	1.92	0.01	14.05	0.08	5.07	0.03	51.1749711339476	-3.38386994548437	0.6362838590813	-5.31817662382663	1.04812299782639e-07	6.98709409674606e-06	Down
ENSMUST00000036156	20514	48.57	0.32	55.33	0.36	46.72	0.30	4.63	0.02	1.74	0.01	5.00	0.03	24.7716562753094	-3.19211150327446	0.600714951602126	-5.31385392482907	1.07330668117821e-07	7.13493393773704e-06	Down
ENSMUST00000133420	15256	36.86	0.33	39.65	0.35	34.78	0.30	2.16	0.01	0.62	0.01	0.00	0.00	17.3540298661475	-4.25624442451326	0.80115995900502	-5.31260252921176	1.08070585539184e-07	7.16405345255842e-06	Down
ENSMUST00000146078	374208	18.55	0.01	41.96	0.01	37.50	0.01	0.00	0.00	0.00	0.00	0.00	0.00	14.9031299856474	-5.39014992895957	1.01689020593112	-5.30062134291484	1.15409229946876e-07	7.60803290305348e-06	Down
ENSMUST00000169909	561663	483.73	0.12	727.42	0.17	527.73	0.12	965.76	0.18	1255.24	0.29	1349.91	0.31	886.938176158792	1.25018510138706	0.236222055569886	5.29241479323759	1.20711716506122e-07	7.93554142970443e-06	Ups
ENSMUST00000070720	247938	0.00	0.00	0.00	0.00	0.00	0.00	68.98	0.03	5.62	0.00	35.02	0.02	19.078338828272	5.48920836831871	1.04180540811015	5.26893825429088	1.37215106767577e-07	8.99554948565785e-06	Ups
ENSMUST00000184063	508695	936.98	0.25	630.63	0.16	460.81	0.12	61.44	0.01	179.46	0.05	66.98	0.02	358.270573626835	-2.39016375592192	0.453791821959263	-5.26709305954942	1.38600956314039e-07	9.06137161224458e-06	Down
ENSMUST00000002412	27789	49.00	0.24	61.00	0.29	30.01	0.14	3.40	0.01	3.05	0.01	1.00	0.00	22.1417468904514	-3.67470615945214	0.69921478279112	-5.25547549893536	1.47642508947001e-07	9.62596709431383e-06	Down
ENSMUST00000094327	18881	128.00	0.92	10.00	0.07	84.00	0.58	0.34	0.00	2.23	0.02	1.03	0.01	34.1841481729629	-4.76661295492498	0.907499372906647	-5.25246969555241	1.50073162262212e-07	9.75763366248442e-06	Down
ENSMUST00000137749	15992	52.00	0.44	35.00	0.29	40.00	0.33	0.00	0.00	3.00	0.03	0.00	0.00	19.652496858079	-4.34112686393634	0.827009455076203	-5.24918649634585	1.5277235193775e-07	9.8954348988916e-06	Down
ENSMUST00000029257	102134	112.65	0.15	153.09	0.20	138.23	0.18	12.17	0.01	24.09	0.03	30.63	0.04	72.4982064846121	-2.28787026123445	0.43587777652691	-5.24888026974967	1.53026487775713e-07	9.8954348988916e-06	Down
ENSMUST00000103172	28005	117.00	0.56	128.00	0.61	94.31	0.44	27.39	0.10	22.10	0.10	15.08	0.07	62.0575633909569	-2.11469626305266	0.403190895981784	-5.24490082521159	1.56366414099991e-07	1.00839340745136e-05	Down
ENSMUST00000131383	12297	39.00	0.43	28.00	0.31	31.00	0.33	0.00	0.00	1.00	0.01	0.00	0.00	14.9264609028406	-4.82559721914215	0.920401228080511	-5.24292783616325	1.58048365094263e-07	1.01647799469297e-05	Down
ENSMUST00000019443	11986	25.00	0.28	33.32	0.37	30.57	0.34	0.00	0.00	0.00	0.00	0.00	0.00	13.3899417923756	-5.32237993590045	1.01527198846613	-5.24231929607502	1.58570659527204e-07	1.01708078159449e-05	Down
ENSMUST00000128409	3080	36.64	1.73	24.95	1.16	27.04	1.24	0.00	0.00	0.00	0.00	0.00	0.00	13.3857168169385	-5.3098790733808	1.01706162560841	-5.22080367569114	1.7814832055682e-07	1.13650966221894e-05	Down
ENSMUST00000182444	22132	61.85	0.38	82.92	0.50	53.06	0.31	6.64	0.03	8.71	0.05	9.38	0.05	34.0379448589136	-2.62698098701662	0.503401172583928	-5.21846417943861	1.80412860564143e-07	1.14449151492699e-05	Down
ENSMUST00000099091	26053	939.64	4.87	1122.98	5.73	1432.85	7.19	1984.51	7.93	2543.21	12.95	2439.55	12.04	1750.34151975377	1.19994526481875	0.229943359376496	5.21843843663266	1.80437932707072e-07	1.14449151492699e-05	Ups
ENSMUST00000027706	59733	113.00	0.25	121.00	0.27	101.00	0.22	14.00	0.02	25.00	0.06	25.00	0.05	61.5393201063737	-2.09927704659167	0.402312979568842	-5.21801968418085	1.80846248987705e-07	1.14449151492699e-05	Down
ENSMUST00000101270	41390	32.53	0.11	36.31	0.12	20.60	0.06	0.00	0.00	0.00	0.00	0.00	0.00	13.4626840713583	-5.30899597934402	1.01785708569668	-5.21585599191486	1.82970289678818e-07	1.15485396666429e-05	Down
ENSMUST00000091579	40838	14.12	0.05	26.36	0.09	14.67	0.05	88.88	0.23	65.24	0.21	90.80	0.28	51.0479960111463	2.29223576460176	0.439792421451459	5.21208564039516	1.86729305291038e-07	1.17545354725913e-05	Ups
ENSMUST00000050207	5498	0.00	0.00	0.00	0.00	0.00	0.00	28.58	0.56	25.00	0.63	16.00	0.39	12.2841463373352	5.3243780704663	1.0227843256315	5.20576815369054	1.93195736778316e-07	1.21294212307487e-05	Ups
ENSMUST00000125899	71033	0.00	0.00	0.00	0.00	0.00	0.00	30.06	0.04	13.52	0.03	27.55	0.05	12.5488025768697	5.33058028074305	1.02415154393897	5.20487452495675	1.94127729824174e-07	1.21557764754282e-05	Ups
ENSMUST00000113637	73851	0.00	0.00	0.00	0.00	0.00	0.00	13.84	0.02	20.97	0.04	42.10	0.07	13.4490127606672	5.35054588807314	1.02822575304911	5.20366842807288	1.95392498721538e-07	1.22027757359461e-05	Ups
ENSMUST00000084366	56878	316.24	0.75	446.94	1.04	326.36	0.75	21.12	0.04	79.07	0.18	68.57	0.15	193.105869519091	-2.36368647536473	0.454447070300151	-5.20123602910141	1.97967497441781e-07	1.23311408117804e-05	Down
ENSMUST00000029429	16905	330.00	2.65	294.00	2.32	208.00	1.62	45.00	0.28	62.00	0.49	88.00	0.67	158.792731605312	-1.82679829625534	0.351348684385963	-5.19938846348026	1.99945263732863e-07	1.24217303636343e-05	Down
ENSMUST00000178942	10492	47.00	0.61	49.01	0.63	23.11	0.29	1.00	0.01	0.00	0.00	2.00	0.02	18.2826693227986	-4.27825438051324	0.823593943971742	-5.19461612342797	2.05142693507262e-07	1.26964178625291e-05	Down
ENSMUST00000189400	49045	36.65	0.10	29.61	0.08	28.27	0.07	1.40	0.00	0.00	0.00	0.00	0.00	14.4464342288506	-4.79097369631478	0.922343320617108	-5.1943496409876	2.05436729277396e-07	1.26964178625291e-05	Down
ENSMUST00000129670	154188	252.43	0.22	254.13	0.22	258.66	0.22	68.78	0.05	91.25	0.08	54.70	0.05	152.944951713306	-1.58013499700738	0.304585923247527	-5.18781360661653	2.12777411576218e-07	1.3115931250719e-05	Down
ENSMUST00000034955	27534	78.01	0.38	95.00	0.46	105.00	0.50	5.00	0.02	17.03	0.08	12.22	0.06	47.8978219440613	-2.66796715364932	0.514439294103657	-5.18616517872708	2.14668428421743e-07	1.31982153971627e-05	Down
ENSMUST00000167264	45123	28.83	0.09	47.67	0.14	18.47	0.05	0.00	0.00	0.00	0.00	0.00	0.00	14.1537261153969	-5.30564658092241	1.02356913673262	-5.18347651420868	2.17787664125266e-07	1.33553923643949e-05	Down
ENSMUST00000107269	44612	143.08	0.43	156.39	0.46	104.40	0.30	0.00	0.00	11.49	0.03	0.00	0.00	62.3439850092075	-4.22786349076762	0.817265483554545	-5.17318249191108	2.30140038842034e-07	1.40674485098495e-05	Down
ENSMUST00000061766	15547	54.00	0.47	64.00	0.55	42.00	0.36	7.00	0.05	4.00	0.03	4.00	0.03	26.5882915198736	-2.98483474750848	0.577022521794086	-5.17282191729361	2.30584757725074e-07	1.40674485098495e-05	Down
ENSMUST00000071087	98552	168.04	0.23	146.37	0.20	100.12	0.13	14.23	0.01	29.27	0.04	27.72	0.04	74.4806316330311	-2.23505309491471	0.432260786702524	-5.17061265715237	2.33327757894267e-07	1.41982932060173e-05	Down
ENSMUST00000062990	4431	54.00	1.73	61.00	1.92	54.00	1.68	8.00	0.20	5.00	0.16	2.00	0.06	28.0288446780547	-3.04885664750709	0.591572094597634	-5.15382093805626	2.55231669497984e-07	1.54519336237912e-05	Down
ENSMUST00000125866	51942	190.01	0.49	159.43	0.41	120.41	0.30	43.30	0.09	25.02	0.06	35.01	0.09	88.297611807331	-1.91595373409369	0.372521165418266	-5.14320772067399	2.70086708929482e-07	1.6309663552963e-05	Down
ENSMUST00000188580	20581	25.46	0.17	41.77	0.27	20.87	0.13	0.00	0.00	0.00	0.00	0.00	0.00	13.147211401543	-5.2509873689427	1.02369391526711	-5.12945060103494	2.90589011668908e-07	1.73768591070701e-05	Down
ENSMUST00000033822	14099	431.08	4.16	458.03	4.35	354.00	3.31	22.86	0.17	87.00	0.83	88.00	0.81	221.296108434359	-2.32927159952308	0.454103366062379	-5.12938633272126	2.90688229626953e-07	1.73768591070701e-05	Down
ENSMUST00000031144	25366	206.65	1.10	283.09	1.48	246.98	1.27	78.19	0.32	47.36	0.25	75.91	0.38	145.872571277594	-1.62760078539133	0.317450048168736	-5.1271083270594	2.94226240566277e-07	1.7544163671153e-05	Down
ENSMUST00000082121	48866	153.82	0.42	169.75	0.46	110.78	0.29	18.30	0.04	30.31	0.08	36.95	0.10	80.0443721799246	-2.06532103991258	0.403525785518377	-5.11818851243775	3.08484190345023e-07	1.83482376071882e-05	Down
ENSMUST00000193379	58235	364.69	0.84	350.55	0.80	294.11	0.66	24.13	0.04	72.70	0.16	80.75	0.18	182.891721946001	-2.20072854683887	0.43014908254676	-5.11619955995055	3.11753222834829e-07	1.84963187107904e-05	Down
ENSMUST00000181570	31214	153.05	0.66	153.66	0.65	116.50	0.49	35.73	0.12	36.55	0.16	37.78	0.16	82.8864063305464	-1.67278362068533	0.327201055921725	-5.11240288015911	3.18086531372437e-07	1.8825011377882e-05	Down
ENSMUST00000135250	139502	0.00	0.00	0.00	0.00	0.00	0.00	33.18	0.02	15.73	0.01	19.28	0.02	11.8762098125178	5.25744592674662	1.02877353551166	5.11040160469507	3.21474707176854e-07	1.89782033600027e-05	Ups
ENSMUST00000028052	132398	99.92	0.10	108.55	0.11	118.10	0.12	29.40	0.02	22.09	0.02	21.22	0.02	61.8666103900101	-1.91484354400947	0.375786209406819	-5.09556629827387	3.47700309562896e-07	2.04754931676095e-05	Down
ENSMUST00000194797	50554	41.00	0.11	40.00	0.10	34.12	0.09	3.20	0.01	0.00	0.00	0.00	0.00	17.7881806351686	-4.22811802734241	0.83012937008392	-5.09332422115722	3.51839254462624e-07	2.0667943531948e-05	Down
ENSMUST00000163226	221797	0.00	0.00	0.00	0.00	0.00	0.00	46.29	0.02	13.79	0.01	15.52	0.01	13.2526837433656	5.27363771892457	1.03706497041015	5.0851565421585	3.67322977830313e-07	2.15242195305407e-05	Ups
ENSMUST00000097891	12890	56.27	0.59	28.22	0.29	14.09	0.14	0.00	0.00	0.00	0.00	0.00	0.00	14.631298408221	-5.25181304962926	1.0341688913195	-5.0782933945426	3.8084027004047e-07	2.22323700073824e-05	Down
ENSMUST00000023214	9937	707.71	9.77	597.44	8.12	423.72	5.67	48.26	0.51	115.87	1.57	160.43	2.11	315.828573525691	-2.11956878329751	0.417396255260908	-5.07807330943255	3.81281585749394e-07	2.22323700073824e-05	Down
ENSMUST00000040846	105121	85.48	0.11	84.19	0.11	82.39	0.10	0.00	0.00	7.69	0.01	0.00	0.00	39.1907798357958	-4.07016100003096	0.801632267987295	-5.07734177199497	3.8275201731944e-07	2.22634090074141e-05	Down
ENSMUST00000078021	48673	162.41	0.45	118.89	0.32	87.85	0.23	19.57	0.04	28.13	0.08	16.03	0.04	66.5552801958043	-2.21641100048718	0.436908209747879	-5.07294427304577	3.91707238751351e-07	2.27285970416799e-05	Down
ENSMUST00000114229	58030	3578.84	8.27	3431.63	7.82	2954.35	6.62	411.89	0.74	951.40	2.16	1170.11	2.58	1940.76727414602	-1.71543962247909	0.338878885499055	-5.06210240851336	4.14658173341011e-07	2.40016287066558e-05	Down
ENSMUST00000180570	2307	24.84	1.62	30.70	1.97	32.56	2.06	0.00	0.00	0.00	0.00	1.00	0.06	13.5817220477967	-4.70003496587397	0.929634292853893	-5.05578914418624	4.28614692630421e-07	2.47491092104748e-05	Down
ENSMUST00000025236	14508	29.32	0.27	32.00	0.30	19.78	0.18	0.00	0.00	0.00	0.00	0.00	0.00	12.1250206942009	-5.17782855043225	1.02574076734959	-5.04789193843902	4.46711680182991e-07	2.5731460179861e-05	Down
ENSMUST00000177709	8348	19.92	0.33	57.01	0.93	18.36	0.29	0.00	0.00	0.00	0.00	0.00	0.00	14.1279613247819	-5.21959013388146	1.03518103856141	-5.04220029100913	4.60209211425344e-07	2.63808816559088e-05	Down
ENSMUST00000077816	36330	13.51	0.05	6.85	0.02	3.98	0.01	106.49	0.30	38.76	0.14	66.42	0.23	40.5115128807999	3.06063614448626	0.607762555667737	5.03590771748614	4.75589657259419e-07	2.71968524001941e-05	Ups
ENSMUST00000110384	95169	26.60	0.04	30.89	0.04	20.95	0.03	0.00	0.00	0.00	0.00	0.00	0.00	11.8363690588599	-5.15420909809411	1.02662097403372	-5.02055698106633	5.15218641863999e-07	2.93217477427252e-05	Down
ENSMUST00000035164	45214	622.27	1.85	608.48	1.78	447.68	1.29	63.39	0.15	135.27	0.40	177.26	0.50	317.303641012694	-1.8863916323629	0.375799859167077	-5.01967094012196	5.17600678357781e-07	2.93868404277197e-05	Down
ENSMUST00000106732	69934	29.22	0.06	22.92	0.04	25.89	0.05	0.00	0.00	0.00	0.00	0.00	0.00	11.744031788017	-5.14829909525757	1.02660289875001	-5.01488852362111	5.30642226220694e-07	2.99838126492131e-05	Down
ENSMUST00000186641	30374	93.44	0.41	93.62	0.41	68.97	0.30	14.51	0.05	17.67	0.08	15.78	0.07	46.9787317164304	-2.09025181607441	0.417326886534012	-5.00866798550745	5.48080263488364e-07	3.08955838791113e-05	Down
ENSMUST00000099461	32301	74.00	0.31	83.00	0.34	63.00	0.25	13.00	0.04	13.00	0.05	13.00	0.05	39.8366417229519	-2.19149346483664	0.437824325668964	-5.00541732460433	5.57411336910238e-07	3.13471228615018e-05	Down
ENSMUST00000147921	145390	0.00	0.00	0.00	0.00	0.51	0.00	21.01	0.01	19.73	0.02	27.24	0.02	12.0512283035837	4.69416926366367	0.938319995927397	5.00273817465027	5.65216839116603e-07	3.17109362314781e-05	Ups
ENSMUST00000159198	25476	314.24	1.66	301.61	1.57	234.19	1.20	46.80	0.19	61.34	0.32	101.31	0.51	164.040055868172	-1.76182240491391	0.352402343084966	-4.99946280007884	5.74902622031073e-07	3.21782760048147e-05	Down
ENSMUST00000000940	6846	32.42	0.66	23.38	0.47	22.88	0.45	0.00	0.00	0.00	0.00	0.00	0.00	11.7236865293625	-5.13644181066692	1.0281458972651	-4.99582970114457	5.85833420512144e-07	3.27129382013981e-05	Down
ENSMUST00000133002	10357	753.23	9.96	856.72	11.16	850.28	10.90	383.84	3.90	253.62	3.30	343.94	4.34	541.810641651237	-1.09935276980029	0.220121432149903	-4.99430136839937	5.90491294509109e-07	3.28956323973948e-05	Down
ENSMUST00000140178	11390	0.00	0.00	0.00	0.00	0.00	0.00	18.00	0.17	17.00	0.20	25.69	0.29	10.6631061418454	5.15419999444859	1.03242839109963	4.99230749452649	5.9662168232602e-07	3.30993567148057e-05	Ups
ENSMUST00000120247	208235	16.58	0.01	32.02	0.02	31.68	0.02	0.00	0.00	0.00	0.00	0.00	0.00	12.2064017288188	-5.14620377670718	1.03084779369363	-4.99220525880725	5.96937665343707e-07	3.30993567148057e-05	Down
ENSMUST00000181610	2671	1805.57	99.90	1443.12	78.76	1255.78	67.39	2166.48	90.55	4095.54	223.02	5085.38	268.20	2665.67544135874	1.53005029913121	0.306765257865868	4.98769094575963	6.11052149194354e-07	3.38030060715161e-05	Ups
ENSMUST00000154476	3742	54.29	2.08	56.25	2.13	117.44	4.36	0.00	0.00	1.90	0.07	8.46	0.31	36.2294383518021	-3.78450267815003	0.759089860698026	-4.98557927604245	6.17764422885548e-07	3.39969600498408e-05	Down
ENSMUST00000137410	20796	735.39	4.78	995.07	6.38	724.02	4.56	348.34	1.75	340.04	2.18	353.29	2.19	550.446669100543	-1.00583450721863	0.201762584870563	-4.98523801062474	6.18855837752032e-07	3.39969600498408e-05	Down
ENSMUST00000023455	24703	82.54	0.45	40.09	0.22	188.95	1.00	4.04	0.02	8.85	0.05	9.18	0.05	51.566158821274	-3.30916562732111	0.664132303054155	-4.98269036471077	6.27062496788476e-07	3.43682382766377e-05	Down
ENSMUST00000172171	75588	180.40	0.32	242.03	0.42	207.46	0.36	69.71	0.10	61.23	0.11	70.07	0.12	129.707064656666	-1.40501232840822	0.283051009176578	-4.96381317450705	6.91224379375961e-07	3.77975506252311e-05	Down
ENSMUST00000172035	48538	218.97	0.61	250.57	0.68	224.80	0.60	79.92	0.17	33.97	0.09	40.16	0.11	131.34945416274	-1.90461131689572	0.383818037564362	-4.96227673139602	6.96716332783197e-07	3.8010280481864e-05	Down
ENSMUST00000031105	57696	0.00	0.00	0.00	0.00	0.00	0.00	33.02	0.06	17.67	0.04	12.78	0.03	11.2010077599174	5.14014612902844	1.03909516910341	4.94675202220758	7.54620085811691e-07	4.10748712763373e-05	Ups
ENSMUST00000142075	16589	217.05	1.78	206.47	1.66	181.44	1.44	14.24	0.09	44.55	0.36	44.71	0.35	109.00663612598	-2.22502006975263	0.450268547547487	-4.94154006952478	7.75078827554215e-07	4.20919238799008e-05	Down
ENSMUST00000075812	77242	347.25	0.60	336.67	0.58	342.23	0.58	38.39	0.05	93.28	0.16	98.80	0.16	194.773044079629	-1.88324827674998	0.381352907816411	-4.93833464528505	7.87925478191981e-07	4.26918891517171e-05	Down
ENSMUST00000190647	36031	32.13	0.12	62.01	0.23	19.59	0.07	1.79	0.01	0.00	0.00	0.00	0.00	17.3077464207551	-4.44406016359134	0.900382447048894	-4.93574722403491	7.98444664463329e-07	4.31633001754982e-05	Down
ENSMUST00000131816	2716	1.49	0.08	0.00	0.00	0.00	0.00	18.56	0.76	21.50	1.15	23.88	1.24	11.5399962132253	4.64206267529322	0.942533080628079	4.92509257309024	8.43204256669481e-07	4.53762435811341e-05	Ups
ENSMUST00000167652	151886	220.25	0.19	202.84	0.18	245.42	0.21	590.11	0.40	414.83	0.36	394.88	0.33	345.7755026687	1.26802490857262	0.257501548596471	4.92433896216966	8.46460024026342e-07	4.54483920592605e-05	Ups
ENSMUST00000123733	3507	79.90	3.28	53.81	2.18	84.32	3.36	121.80	3.80	482.00	19.49	541.76	21.22	234.268292156464	2.48733777679354	0.506089795411001	4.91481511650229	8.88662820792541e-07	4.76066502551887e-05	Ups
ENSMUST00000068259	53284	58.35	0.15	50.73	0.13	53.64	0.13	6.10	0.01	0.00	0.00	4.75	0.01	26.4339720322065	-3.33677992293679	0.679448788152163	-4.91101019108672	9.06083782543644e-07	4.84305863228058e-05	Down
ENSMUST00000139823	30541	29.00	0.13	28.00	0.12	25.00	0.11	0.00	0.00	1.00	0.00	0.00	0.00	12.4994012436228	-4.58674232506573	0.934867989977784	-4.90629947140957	9.28107834503776e-07	4.94963036594239e-05	Down
ENSMUST00000088904	26232	42.77	0.22	42.77	0.22	37.00	0.18	4.00	0.02	0.00	0.00	0.00	0.00	19.1664832046145	-4.00595197755664	0.820193091439935	-4.88415718123615	1.03872191938552e-06	5.5271185181294e-05	Down
ENSMUST00000146343	63780	147.34	0.31	214.51	0.44	163.18	0.33	488.09	0.79	319.12	0.66	358.15	0.72	282.524094649304	1.35146537151787	0.276825595217907	4.88201017125617	1.05009838345141e-06	5.57515320717424e-05	Ups
ENSMUST00000044616	55101	259.28	0.63	368.97	0.89	363.69	0.86	630.93	1.19	671.05	1.61	577.40	1.34	478.979906136638	1.13093190017384	0.232252559997812	4.86940553070542	1.11934480508506e-06	5.90317575872858e-05	Ups
ENSMUST00000025204	50817	127.51	0.34	108.27	0.28	136.44	0.35	17.68	0.04	31.34	0.08	31.70	0.08	70.31249477802	-1.92385154677849	0.395665366785291	-4.86231979920161	1.16017982405662e-06	6.10496398769662e-05	Down
ENSMUST00000155266	11727	58.00	0.68	62.00	0.71	30.00	0.34	0.00	0.00	4.00	0.05	4.00	0.04	23.8076282569604	-3.55085967891651	0.730403114799565	-4.86150675834799	1.16495602545213e-06	6.11311943824347e-05	Down
ENSMUST00000182038	74005	17.82	0.03	17.55	0.03	45.47	0.08	0.00	0.00	0.00	0.00	0.01	0.00	12.3346430795006	-5.06792247601743	1.0425292992208	-4.86117990142367	1.16688147038779e-06	6.11311943824347e-05	Down
ENSMUST00000192145	522033	11.38	0.00	9.88	0.00	0.00	0.00	100.32	0.02	80.52	0.02	56.12	0.01	44.6687801079845	3.37558134929844	0.694638105844585	4.85948196751198	1.17693300873789e-06	6.15219695228362e-05	Ups
ENSMUST00000017836	55044	98.09	0.24	110.94	0.27	79.04	0.19	16.07	0.03	8.27	0.02	22.62	0.05	51.3526934343615	-2.29715152094377	0.473306398178683	-4.85341320080053	1.21354470288368e-06	6.31575501948146e-05	Down
ENSMUST00000161200	19929	38.20	0.26	48.52	0.32	41.02	0.27	4.61	0.02	4.49	0.03	2.61	0.02	21.3324995534863	-2.95907154414332	0.610488020656703	-4.84705914615694	1.25305078997909e-06	6.50709001045599e-05	Down
ENSMUST00000024773	14475	164.00	1.54	213.71	1.98	121.00	1.10	27.00	0.20	35.00	0.32	49.00	0.44	94.0612124736217	-1.88783459583274	0.38952817038019	-4.84646487567296	1.25680826741677e-06	6.51235235858839e-05	Down
ENSMUST00000156483	57176	82.80	0.19	108.52	0.25	122.73	0.28	315.95	0.57	223.20	0.52	226.20	0.51	181.3804664061	1.47053632134965	0.303576490345367	4.84403887691263	1.27226021641807e-06	6.57805652636897e-05	Ups
ENSMUST00000053729	44745	447.07	1.34	479.85	1.42	369.23	1.07	178.88	0.41	86.98	0.26	106.70	0.31	259.561352009376	-1.54807891702033	0.319625464251167	-4.84341546643425	1.27626033101081e-06	6.58177855051838e-05	Down
ENSMUST00000106683	4401	15.15	0.49	53.04	1.69	17.93	0.56	0.00	0.00	0.00	0.00	0.00	0.00	12.7970797005093	-5.06688356604314	1.0462146569304	-4.84306306786929	1.27852684636313e-06	6.58177855051838e-05	Down
ENSMUST00000142533	995	140.00	25.33	135.00	24.17	157.00	27.62	16.00	2.08	39.00	6.96	32.00	5.52	80.4187610567826	-2.02236155725096	0.418545711619613	-4.83187738186395	1.35251550526571e-06	6.9475969634125e-05	Down
ENSMUST00000120292	485474	674.78	0.19	703.24	0.19	383.78	0.10	2344.49	0.50	1331.55	0.36	1084.09	0.28	1096.31970569745	1.62663600791231	0.336707409845129	4.8310074573663	1.35843915712834e-06	6.96295422828718e-05	Ups
ENSMUST00000180140	1632	0.00	0.00	0.00	0.00	0.00	0.00	39.00	2.81	15.00	1.43	11.00	1.02	11.3565732121859	5.06729928224954	1.04991578305196	4.82638642455647	1.39032621503782e-06	7.1110391670857e-05	Ups
ENSMUST00000051907	24428	223.54	1.24	250.79	1.37	166.20	0.89	47.37	0.20	62.99	0.34	71.58	0.38	127.910449648976	-1.55999235144043	0.323471782972399	-4.82265357771109	1.41660880364189e-06	7.22988389850095e-05	Down
ENSMUST00000170774	289647	31.39	0.01	24.20	0.01	16.89	0.01	0.00	0.00	0.00	0.00	0.00	0.00	10.7852448293249	-5.0048885933602	1.03839875976899	-4.81981372403952	1.43692324944095e-06	7.30261570847826e-05	Down
ENSMUST00000153895	53930	93.25	0.23	92.49	0.23	54.73	0.13	0.00	0.00	9.90	0.02	5.05	0.01	38.5663432810249	-3.38541096940886	0.702396401504442	-4.81980112961534	1.4370139625229e-06	7.30261570847826e-05	Down
ENSMUST00000172894	3013	58.03	2.81	49.52	2.37	66.38	3.12	215.73	7.92	133.26	6.36	141.53	6.54	112.11902379277	1.67292712863828	0.347384044843599	4.81578573763073	1.46621786407085e-06	7.41924996804464e-05	Ups
ENSMUST00000151117	9978	33.52	0.46	63.88	0.86	5.90	0.08	0.00	0.00	0.00	0.00	0.00	0.00	15.3688736508981	-5.09405459033337	1.05833943017039	-4.81325219973446	1.48493698275765e-06	7.48206464433219e-05	Down
ENSMUST00000020350	137470	53.54	0.05	62.11	0.06	64.14	0.06	5.01	0.00	9.95	0.01	9.77	0.01	31.4936386302202	-2.49358495757486	0.518659761820362	-4.80774708418293	1.52640703447768e-06	7.67472282674245e-05	Down
ENSMUST00000174401	1842	26.11	2.20	32.47	2.70	14.84	1.21	0.00	0.00	0.00	0.00	0.00	0.00	10.8979273588223	-4.99910356185187	1.04025721913008	-4.80564178735754	1.54255871425024e-06	7.73953560392954e-05	Down
ENSMUST00000110064	1997611	349.93	0.02	519.73	0.03	490.45	0.03	951.25	0.05	726.42	0.05	871.07	0.06	650.369565413487	1.1120509941254	0.231547508704562	4.80269038672444	1.56547851438831e-06	7.83796120326232e-05	Ups
ENSMUST00000025095	12415	52.46	0.58	60.52	0.66	43.01	0.46	4.97	0.04	6.99	0.08	0.91	0.01	25.6824916089234	-3.07997205864255	0.641381863157265	-4.8020878599234	1.57019765052798e-06	7.84503802996419e-05	Down
ENSMUST00000178891	1334	162.00	20.09	183.00	22.42	138.00	16.62	54.30	4.95	45.00	5.50	49.00	5.79	98.3583525675608	-1.45884817482021	0.303949822433513	-4.79963489743221	1.58955140090335e-06	7.92504912736098e-05	Down
ENSMUST00000076982	399	153.59	140.17	164.54	150.59	168.38	150.53	260.10	134.91	363.00	329.35	394.21	341.70	251.63128892568	1.26662174677672	0.263974471988402	4.7982736256117	1.60039049399171e-06	7.96236209715122e-05	Ups
ENSMUST00000016640	20641	8.00	0.05	14.00	0.09	8.00	0.05	57.00	0.29	43.00	0.28	51.00	0.32	30.9017739751234	2.43089757153833	0.506725129958541	4.79727060652631	1.60842243345959e-06	7.98558183909269e-05	Ups
ENSMUST00000050584	54284	325.75	0.81	264.34	0.64	226.37	0.54	31.38	0.06	64.96	0.16	83.23	0.20	153.86442448706	-1.90765123221891	0.398118972649656	-4.79166119495049	1.65406050271081e-06	8.1918047515558e-05	Down
ENSMUST00000136697	10699	514.00	6.58	565.00	7.12	525.00	6.51	1165.00	11.46	830.00	10.44	810.00	9.88	732.154281609696	1.01732491837489	0.212326575363085	4.79132165455612	1.65686258248221e-06	8.1918047515558e-05	Ups
ENSMUST00000159092	48535	361.11	1.00	365.82	1.00	314.99	0.84	56.19	0.12	88.24	0.24	131.92	0.35	204.806631536301	-1.65880917575566	0.346267318107193	-4.79054501829176	1.66328898870087e-06	8.19713081404696e-05	Down
ENSMUST00000028355	55040	42.23	0.10	35.66	0.09	26.90	0.06	0.00	0.00	0.00	0.00	2.80	0.01	16.2580693810843	-4.07466869627299	0.850598117886774	-4.79035705650994	1.66484790678014e-06	8.19713081404696e-05	Down
ENSMUST00000037678	12059	216.00	2.44	184.00	2.05	162.00	1.78	374.00	3.26	307.00	3.42	351.24	3.79	264.995471510874	1.08732875264535	0.227100540791836	4.78787390313619	1.68557497678412e-06	8.28200110746186e-05	Ups
ENSMUST00000050552	14456	385.19	3.62	484.64	4.49	333.06	3.04	92.83	0.67	134.18	1.24	155.52	1.39	247.429165688135	-1.40338991632312	0.293169828651344	-4.78695206385687	1.69333258491476e-06	8.30292745975145e-05	Down
ENSMUST00000167489	14441	33.00	0.31	37.52	0.35	10.33	0.09	0.00	0.00	0.00	0.00	0.00	0.00	12.0400266382759	-5.01208168810641	1.04789361689333	-4.78300622057956	1.72692779178934e-06	8.45019594943189e-05	Down
ENSMUST00000099414	13548	37.26	0.37	31.49	0.31	33.97	0.33	3.38	0.03	0.00	0.00	0.00	0.00	15.8750204979827	-4.05000097547087	0.847602977520254	-4.77818162852559	1.76887565301532e-06	8.63764547270772e-05	Down
ENSMUST00000160867	9266	0.00	0.00	0.00	0.00	0.00	0.00	7.17	0.08	33.45	0.49	24.71	0.35	11.4616069933284	5.03510283654775	1.05470517563998	4.77394342309216	1.80653152244896e-06	8.78537010056531e-05	Ups
ENSMUST00000162666	9266	0.00	0.00	0.00	0.00	0.00	0.00	7.17	0.08	33.45	0.49	24.71	0.35	11.4616069933284	5.03510283654775	1.05470517563998	4.77394342309216	1.80653152244896e-06	8.78537010056531e-05	Ups
ENSMUST00000140247	24755	21.00	0.11	20.92	0.11	26.00	0.14	0.00	0.00	0.00	0.00	0.00	0.00	10.2582765833495	-4.96135171056278	1.03948537014617	-4.77289229175503	1.81598921309514e-06	8.81278340310797e-05	Down
ENSMUST00000180992	8624	28.00	0.45	24.06	0.38	31.00	0.48	1.00	0.01	1.00	0.02	0.00	0.00	12.8740518537276	-4.17255831536724	0.87429325089907	-4.77249288047967	1.81959542707016e-06	8.81278340310797e-05	Down
ENSMUST00000056890	6135	596.00	13.54	645.00	14.45	566.00	12.47	165.00	2.87	247.00	5.52	261.00	5.65	389.555895604302	-1.18829859041895	0.249390912649517	-4.76480308682672	1.89038168771365e-06	9.13697315943388e-05	Down
ENSMUST00000193983	6705	153.00	3.17	178.00	3.63	120.00	2.41	46.00	0.73	29.00	0.59	20.00	0.39	84.2107593699886	-1.95887018473624	0.411718618797328	-4.75778868213027	1.95725234253944e-06	9.44095784413537e-05	Down
ENSMUST00000002889	13121	75.00	0.78	49.46	0.51	40.00	0.40	6.33	0.05	3.17	0.03	8.00	0.08	27.5509928808235	-2.839068143646	0.59788386010177	-4.74852782137779	2.04902704426228e-06	9.86359225444877e-05	Down
ENSMUST00000146150	61238	324.72	0.71	352.25	0.76	214.76	0.46	92.64	0.16	28.39	0.06	35.76	0.07	160.859160395765	-2.19452206723615	0.463234791969563	-4.73738610587856	2.16492454940507e-06	0.000104004027138626	Down
ENSMUST00000136215	15632	148.00	1.29	138.77	1.19	95.29	0.80	27.30	0.18	25.81	0.22	38.33	0.32	73.1330112297855	-1.7974747933979	0.379557706798324	-4.73570885586834	2.18290771817455e-06	0.000104656092864078	Down
ENSMUST00000111375	41958	30.10	0.10	30.74	0.10	43.28	0.13	0.00	0.00	2.80	0.01	0.00	0.00	16.2538874932908	-4.04314342289855	0.855458338781723	-4.72628910094731	2.28660041244792e-06	0.000109186319895803	Down
ENSMUST00000160236	170646	526.05	0.41	579.29	0.45	470.24	0.36	14.81	0.01	85.07	0.07	111.89	0.08	273.646714524423	-2.52455623724919	0.534207412142795	-4.72579784530278	2.2921359315061e-06	0.000109230863306231	Down
ENSMUST00000042345	135886	264.82	0.26	268.48	0.26	230.75	0.22	47.18	0.04	86.56	0.08	84.37	0.08	153.034649119565	-1.55314091608716	0.328848976986227	-4.72296106961041	2.32435356132126e-06	0.000110544205846245	Down
ENSMUST00000130270	88703	491.47	0.74	380.27	0.57	506.13	0.74	1805.92	2.11	915.57	1.36	830.16	1.20	828.74170548472	1.54929380900049	0.328100846147613	4.72200491766931	2.33531034479532e-06	0.000110843170205365	Ups
ENSMUST00000195694	4105	68.62	2.38	81.83	2.80	54.17	1.82	12.00	0.32	9.00	0.31	14.00	0.46	36.8208870859026	-2.23030957070092	0.472406927351761	-4.72116186611336	2.34501220661697e-06	0.000111081496382104	Down
ENSMUST00000108719	14342	59.00	0.56	81.00	0.76	31.52	0.29	7.00	0.05	2.00	0.02	5.68	0.05	28.2468211108366	-3.02612293461084	0.641207427907984	-4.71941341117013	2.36525698147805e-06	0.00011181728821601	Down
ENSMUST00000063594	114994	19.90	0.02	20.40	0.02	26.00	0.03	0.00	0.00	0.00	0.00	0.00	0.00	9.96284319512372	-4.91702405083137	1.04283279373918	-4.71506465883269	2.41634003865269e-06	0.000113778932137511	Down
ENSMUST00000114157	114994	19.90	0.02	20.40	0.02	26.00	0.03	0.00	0.00	0.00	0.00	0.00	0.00	9.96284319512372	-4.91702405083137	1.04283279373918	-4.71506465883269	2.41634003865269e-06	0.000113778932137511	Down
ENSMUST00000151999	69574	264.38	0.51	255.99	0.49	150.00	0.28	53.46	0.08	62.23	0.12	70.10	0.13	132.628232743388	-1.59491318645256	0.338496062431907	-4.71176289317516	2.45583019773435e-06	0.000115409430203231	Down
ENSMUST00000037096	63337	1993.91	4.22	1335.62	2.79	1536.86	3.15	2368.94	3.87	3421.80	7.13	3211.59	6.48	2312.76102366173	1.09840170854026	0.23335916716409	4.70691476100403	2.51494003507324e-06	0.000117953669787269	Ups
ENSMUST00000070552	160173	24.20	0.02	30.93	0.03	13.89	0.01	0.00	0.00	0.00	0.00	0.00	0.00	10.2974160749731	-4.91860191881432	1.04591689699638	-4.70266990899502	2.5678137626367e-06	0.000120195968865669	Down
ENSMUST00000162226	31928	129.08	0.54	99.32	0.41	89.92	0.37	14.05	0.05	23.75	0.10	26.83	0.11	59.1572939963179	-1.99819984533645	0.425160513555938	-4.69987165229433	2.60325050599938e-06	0.000121376297998292	Down
ENSMUST00000047226	12603	437.60	4.73	501.00	5.34	406.24	4.26	214.00	1.78	159.00	1.69	184.35	1.90	299.360709246345	-1.0418300324107	0.221672048118331	-4.69987100879116	2.60325870896387e-06	0.000121376297998292	Down
ENSMUST00000044278	165166	222.76	0.18	177.01	0.14	153.00	0.12	6.00	0.00	22.90	0.02	40.66	0.03	95.2591629940322	-2.6000196526154	0.553482969122419	-4.6975603544548	2.63287397914885e-06	0.000122516402496393	Down
ENSMUST00000127674	4513	14.20	0.45	15.82	0.49	48.14	1.46	0.00	0.00	0.00	0.00	0.00	0.00	11.9132696330727	-4.94673695011972	1.05524206877344	-4.68777458414783	2.76191991220903e-06	0.000128019303430751	Down
ENSMUST00000002099	19780	49.72	0.34	118.13	0.80	24.18	0.16	0.00	0.00	3.80	0.03	4.16	0.03	29.8708424844463	-3.7439523712057	0.798972304582033	-4.68596013871128	2.78650497674927e-06	0.000128907087930241	Down
ENSMUST00000162385	44450	1010.56	3.05	763.71	2.27	791.57	2.32	85.26	0.20	246.04	0.73	257.30	0.74	489.361720281807	-1.84765173712768	0.394657358612964	-4.68166042468158	2.84560577744414e-06	0.000131385051187362	Down
ENSMUST00000073139	12083	112.46	1.27	115.32	1.28	104.58	1.14	0.00	0.00	6.83	0.08	16.41	0.18	53.9189956976004	-3.27653735024707	0.70003662953489	-4.6805227212525	2.86144394777869e-06	0.00013160423986179	Down
ENSMUST00000172585	46578	316.61	0.91	275.11	0.78	164.02	0.46	44.56	0.10	47.97	0.14	84.50	0.23	144.005290689468	-1.81845613392618	0.389022396254996	-4.6744253066968	2.9477789247128e-06	0.000135312745534399	Down
ENSMUST00000186200	11777	37.74	0.44	29.86	0.34	22.30	0.25	0.15	0.00	1.44	0.02	2.39	0.03	14.0114975281489	-3.91407531551138	0.83868631759974	-4.66691209022365	3.05760069515352e-06	0.000139802859570029	Down
ENSMUST00000129783	3381	69.00	2.95	75.00	3.16	66.00	2.74	16.00	0.52	9.00	0.38	5.00	0.20	36.8090706068253	-2.45099447240054	0.525389823429439	-4.66509696819378	3.08471538449191e-06	0.000140511450105109	Down
ENSMUST00000044620	47117	223.34	0.64	200.39	0.56	192.75	0.53	81.81	0.18	54.39	0.15	50.03	0.14	125.164829236959	-1.48051141779919	0.317762269534917	-4.65917939208483	3.17472443066736e-06	0.000144334406491567	Down
ENSMUST00000137072	16942	11.30	0.09	2.82	0.02	7.30	0.06	137.15	0.85	33.95	0.27	43.31	0.33	40.4542459643837	3.21759308222943	0.691471139286452	4.65325723579693	3.26732224636517e-06	0.000148201119753503	Ups
ENSMUST00000044359	281046	20.67	0.01	19.97	0.01	21.53	0.01	0.00	0.00	0.00	0.00	0.00	0.00	9.4882719694765	-4.86427678356423	1.04548761822184	-4.65263930321563	3.27713202605187e-06	0.000148201119753503	Down
ENSMUST00000132948	29452	223.73	1.02	226.95	1.02	174.47	0.77	0.00	0.00	10.88	0.05	28.39	0.12	100.556078722247	-3.38050262625003	0.726590941005528	-4.65255267506054	3.27850951755391e-06	0.000148201119753503	Down
ENSMUST00000068879	52501	61.40	0.16	100.74	0.25	83.91	0.21	0.00	0.00	0.00	0.00	8.78	0.02	38.5233757590154	-3.87419486797908	0.833214517722809	-4.64969678945025	3.32423371173225e-06	0.000149885438171957	Down
ENSMUST00000116619	7606	0.00	0.00	0.00	0.00	0.00	0.00	32.06	0.45	1.46	0.03	78.64	1.36	19.3542328130335	5.05747958546564	1.08776140447273	4.64943834619425	3.32840156399046e-06	0.000149885438171957	Ups
ENSMUST00000037302	83345	840.77	1.35	851.00	1.35	1011.00	1.57	1194.48	1.48	3021.09	4.78	2811.01	4.31	1642.82871375624	1.56672911131577	0.337026519908518	4.64868198425761	3.34062804558123e-06	0.000150151107533587	Ups
ENSMUST00000163895	105537	0.00	0.00	0.00	0.00	0.00	0.00	23.83	0.02	21.39	0.03	8.53	0.01	9.49041185376758	4.90449011447412	1.05517504256044	4.64803460719948	3.35112700099058e-06	0.000150338272188107	Ups
ENSMUST00000156830	27633	17.33	0.08	47.97	0.23	12.37	0.06	0.00	0.00	0.00	0.00	0.00	0.00	11.4283703134406	-4.90628709050901	1.05700936291701	-4.64166852502536	3.45606977050503e-06	0.000154753675082312	Down
ENSMUST00000146188	6500	30.04	0.64	10.13	0.21	31.77	0.66	0.00	0.00	0.00	0.00	0.00	0.00	10.9270496857763	-4.89252231000248	1.0547184750356	-4.63869973438869	3.50607997343665e-06	0.000156552578272949	Down
ENSMUST00000010049	39269	92.66	0.32	73.17	0.25	65.58	0.22	156.85	0.41	166.62	0.56	191.18	0.62	125.043211819546	1.35102885118056	0.291322175449077	4.63757641895242	3.52518291626792e-06	0.000156698832906927	Ups
ENSMUST00000092892	19192	52.30	0.37	66.96	0.47	1.64	0.01	0.00	0.00	0.14	0.00	0.00	0.00	17.8686755890985	-5.00368272179037	1.0789535360729	-4.63753308599591	3.52592182590169e-06	0.000156698832906927	Down
ENSMUST00000089860	92460	16.99	0.02	32.25	0.05	17.15	0.02	0.00	0.00	0.00	0.00	0.00	0.00	9.8674543650069	-4.86434946937933	1.04929778665417	-4.63581409514832	3.55535399133144e-06	0.000157711515742575	Down
ENSMUST00000045262	205326	191.34	0.12	202.83	0.13	181.57	0.11	52.43	0.03	74.54	0.05	55.49	0.03	118.554671545909	-1.41298120663643	0.304829195728428	-4.63532111240175	3.56383809966549e-06	0.000157792921233697	Down
ENSMUST00000172680	43000	137.20	0.43	119.10	0.37	53.69	0.16	12.01	0.03	0.00	0.00	1.07	0.00	48.5142722743732	-3.74712571632522	0.8098894808647	-4.62671241553169	3.71515815458209e-06	0.000163881288707328	Down
ENSMUST00000168309	20228	22.12	0.15	19.73	0.13	19.81	0.13	0.00	0.00	0.00	0.00	0.00	0.00	9.32556039233754	-4.8422648703138	1.04690546661351	-4.62531243243709	3.74034156747132e-06	0.000164686059516196	Down
ENSMUST00000010279	53130	221.46	0.56	216.67	0.54	142.60	0.35	26.79	0.05	53.89	0.13	54.69	0.13	110.884493285558	-1.813458640762	0.392319399861115	-4.62240368792362	3.7931893767102e-06	0.000166395508850437	Down
ENSMUST00000101491	10910	23.55	0.30	16.00	0.20	23.00	0.28	0.00	0.00	0.00	0.00	0.00	0.00	9.50650474041245	-4.84329224041638	1.04857405066641	-4.61893200326509	3.85720221900186e-06	0.000168891370961904	Down
ENSMUST00000149909	33103	155.43	0.63	132.94	0.53	120.66	0.48	47.12	0.15	28.63	0.11	34.78	0.13	80.8428756912013	-1.62475640474372	0.352085025898346	-4.61467056316341	3.93719326373484e-06	0.000172076372992551	Down
ENSMUST00000130218	29648	173.00	0.79	169.20	0.76	145.17	0.64	35.50	0.12	49.16	0.22	58.00	0.25	98.193909573596	-1.51516605900647	0.328622543332928	-4.61065769755014	4.01397011840773e-06	0.000175109446415537	Down
ENSMUST00000190598	18274	192.82	1.43	183.76	1.34	150.84	1.08	53.39	0.31	62.38	0.45	38.58	0.27	106.314878227351	-1.52037298705434	0.329995952272868	-4.60724738161992	4.0803445684392e-06	0.000177678417060916	Down
ENSMUST00000143693	22076	7.73	0.05	24.08	0.15	47.40	0.28	0.00	0.00	0.00	0.00	0.00	0.00	12.032733915455	-4.89358272141646	1.06275912323672	-4.60460194076024	4.13255549716829e-06	0.000179622357250545	Down
ENSMUST00000111373	41956	38.71	0.12	38.63	0.12	22.91	0.07	0.00	0.00	3.46	0.01	0.00	0.00	15.647906185384	-3.97775321111371	0.864051883958561	-4.60360458088473	4.15240527884732e-06	0.000180155177472769	Down
ENSMUST00000109093	86771	150.08	0.23	111.22	0.17	77.66	0.12	3.90	0.00	0.00	0.00	16.02	0.02	54.2257110318059	-3.4325240836112	0.745791687367882	-4.60252392424161	4.17401598377251e-06	0.000180762312640309	Down
ENSMUST00000025541	254633	35.05	0.02	27.43	0.01	73.09	0.04	157.86	0.06	147.35	0.08	211.93	0.11	110.953231019476	2.06014050537261	0.447735171760397	4.60124786996872	4.19967298243976e-06	0.000181542147940365	Ups
ENSMUST00000184772	101225	456.78	0.60	481.51	0.63	431.40	0.55	54.15	0.06	121.67	0.16	159.88	0.20	264.780507136994	-1.7570973959724	0.382599465477843	-4.59252444009009	4.37916206238273e-06	0.000188956861935394	Down
ENSMUST00000023615	29048	264.61	1.23	216.57	0.99	134.49	0.60	17.89	0.06	33.88	0.15	58.34	0.26	111.403410787471	-2.16623136287651	0.472203058315197	-4.58749964603266	4.48586188642402e-06	0.000193209572211642	Down
ENSMUST00000045388	29580	0.00	0.00	0.00	0.00	0.00	0.00	2.08	0.01	46.14	0.21	33.89	0.15	14.4855681845903	4.95705483318897	1.08069570848006	4.58691081521997	4.49852732864134e-06	0.000193404077107457	Ups
ENSMUST00000185472	9858	54.00	0.75	33.44	0.46	20.98	0.28	0.00	0.00	3.00	0.04	0.99	0.01	16.868046946902	-3.81053128039394	0.831044121414377	-4.58523342167283	4.534795260995e-06	0.000194610779627366	Down
ENSMUST00000034992	44896	325.00	0.97	356.00	1.05	306.00	0.89	142.00	0.33	69.00	0.20	87.00	0.25	200.300438626303	-1.48144366443556	0.323391100682401	-4.58096608505769	4.62832903575959e-06	0.000198266253928965	Down
ENSMUST00000163727	123366	0.00	0.00	0.00	0.00	0.00	0.00	2.03	0.00	35.82	0.04	42.85	0.04	14.2392623944492	4.94776131989335	1.08058694219586	4.57877207903234	4.67713497033057e-06	0.00019963627179116	Ups
ENSMUST00000031982	27616	257.19	1.26	261.00	1.26	225.00	1.06	107.00	0.40	73.00	0.35	89.00	0.41	158.62778705266	-1.22991568793963	0.268658867452153	-4.57798285090543	4.69481171211154e-06	0.000200031008172049	Down
ENSMUST00000174584	33187	46.27	0.19	51.13	0.20	64.54	0.25	1.75	0.01	0.86	0.00	9.17	0.04	26.5358168871496	-3.19837844196572	0.698719625917444	-4.57748476402983	4.70600053403543e-06	0.000200148395472632	Down
ENSMUST00000085519	37484	132.86	0.48	98.04	0.35	113.65	0.40	25.90	0.07	19.50	0.07	36.16	0.12	66.2631791708657	-1.80495672575367	0.394605250257026	-4.57408188202771	4.78312765911519e-06	0.000203064732747982	Down
ENSMUST00000102611	124718	0.00	0.00	0.00	0.00	0.00	0.00	11.59	0.01	173.11	0.18	606.97	0.62	137.900491435295	5.15465826729835	1.12928021284689	4.56455201167791	5.00562093033406e-06	0.000211876570875003	Ups
ENSMUST00000154065	7276	98.00	1.86	95.00	1.78	95.00	1.75	149.97	2.19	340.00	6.37	407.00	7.38	200.691751337054	1.80732900192168	0.395959447493225	4.56442954793397	5.00854358085609e-06	0.000211876570875003	Ups
ENSMUST00000192343	132840	25.04	0.03	12.52	0.01	25.36	0.02	0.00	0.00	0.00	0.00	0.00	0.00	9.52865650972045	-4.8072285686872	1.05370286671557	-4.562224058165	5.06145912146731e-06	0.000213734070944239	Down
ENSMUST00000181325	3304	504.00	22.09	565.00	24.42	414.00	17.60	43.00	1.43	113.00	4.87	159.00	6.64	277.58302424017	-1.94304270240384	0.425949927085246	-4.56166929220996	5.07485345529605e-06	0.000213919044762142	Down
ENSMUST00000193764	3292	32.00	1.41	44.00	1.91	29.00	1.24	1.00	0.03	4.00	0.17	2.00	0.08	16.9690913958109	-3.28037819271631	0.719743926564818	-4.55770180426926	5.17163914696016e-06	0.000217612305382373	Down
ENSMUST00000182366	92278	80.68	0.12	78.66	0.11	83.85	0.12	19.19	0.02	19.99	0.03	18.68	0.03	46.9042855974969	-1.80006981968373	0.39521078522014	-4.55470823925277	5.24583360614953e-06	0.00022034358078078	Down
ENSMUST00000095823	8409	105.00	1.72	102.04	1.65	63.19	1.00	9.51	0.12	19.00	0.31	19.66	0.31	49.0062448033932	-2.14123621961529	0.470519139248419	-4.55079515582635	5.34435595804519e-06	0.000224085257237329	Down
ENSMUST00000019882	1443	4.48	0.50	0.00	0.00	0.00	0.00	28.94	2.40	35.75	3.96	24.42	2.62	16.2392681991706	3.90663738497765	0.858960965258259	4.54809652939591	5.41333062964871e-06	0.000226577006177819	Ups
ENSMUST00000089018	14020	102.68	1.00	97.64	0.93	107.98	1.02	3.85	0.03	21.59	0.21	15.92	0.15	53.9491365886407	-2.50049726588968	0.550536185549597	-4.54193081494443	5.57413358250834e-06	0.000232896722148042	Down
ENSMUST00000186294	89653	28.71	0.04	25.12	0.04	25.16	0.04	0.00	0.00	0.00	0.00	2.20	0.00	12.2256550787276	-4.06089014982634	0.896842483293764	-4.52798593451129	5.95485443933401e-06	0.000248366617845826	Down
ENSMUST00000137143	8519	38.96	0.63	10.01	0.16	20.03	0.31	0.00	0.00	0.00	0.00	0.00	0.00	10.3982244370504	-4.80449131707597	1.06182818968332	-4.52473513488927	6.04711889252655e-06	0.000251772325539368	Down
ENSMUST00000175952	16725	109.43	0.89	103.25	0.83	92.13	0.72	0.00	0.00	12.60	0.10	11.12	0.09	49.9058199362456	-3.1098813399429	0.687629271190638	-4.52261337647553	6.10807497563371e-06	0.000253864860458387	Down
ENSMUST00000186818	22727	15.00	0.09	19.00	0.11	26.00	0.15	0.00	0.00	0.00	0.00	0.00	0.00	9.07081752142072	-4.76412327216308	1.05500863271307	-4.51571970545076	6.3102084614044e-06	0.000261807460150436	Down
ENSMUST00000050611	22382	1630.00	9.84	1887.99	11.23	1408.01	8.24	121.80	0.57	420.46	2.50	512.00	2.95	923.859316861626	-1.93047549403029	0.427595946264747	-4.5147188856534	6.34008091682714e-06	0.000262587784150334	Down
ENSMUST00000169416	4162	82.56	2.82	91.61	3.09	60.97	2.02	15.88	0.41	19.12	0.64	11.43	0.37	43.4380192708148	-2.04835391000392	0.454441651198101	-4.50740794688072	6.56243863181935e-06	0.000270294886114661	Down
ENSMUST00000172396	11621	114.00	1.34	118.00	1.37	120.01	1.37	221.83	2.01	208.00	2.40	209.00	2.34	164.926459155907	1.0688102866032	0.23713883153983	4.50710783916334	6.57172380280462e-06	0.000270294886114661	Ups
ENSMUST00000135564	8760	21.56	0.34	17.37	0.27	18.98	0.29	0.00	0.00	0.00	0.00	0.00	0.00	8.73077461751385	-4.74480953075182	1.05414276643351	-4.50110713827216	6.7600418520951e-06	0.00027755936545661	Down
ENSMUST00000132714	24209	56.53	0.32	57.90	0.32	55.71	0.30	175.97	0.76	113.15	0.62	127.49	0.68	98.4615973577597	1.47115892468827	0.327636073747064	4.49022266645767	7.11487573582607e-06	0.000291623887672926	Ups
ENSMUST00000096040	63258	194.84	0.41	222.73	0.47	211.48	0.43	22.68	0.04	68.18	0.14	22.66	0.05	114.79263740493	-2.13664952655314	0.475916425017611	-4.48954777401111	7.13745389394998e-06	0.00029204492381245	Down
ENSMUST00000136873	7469	20.47	0.38	24.80	0.45	14.26	0.26	0.00	0.00	0.00	0.00	0.00	0.00	8.82311188835676	-4.73904472988137	1.05597687881639	-4.48783001309008	7.19523022651591e-06	0.000293902243951249	Down
ENSMUST00000147418	15999	294.39	2.50	336.82	2.82	153.88	1.27	13.63	0.09	59.86	0.50	47.68	0.39	138.659873030297	-2.32403455871692	0.517907086727382	-4.48735809622211	7.21118115033303e-06	0.000294047682233168	Down
ENSMUST00000152400	33344	297.32	1.20	283.74	1.13	273.22	1.07	400.13	1.25	625.54	2.48	763.31	2.94	441.966374584453	1.26933555732047	0.282900244377025	4.48686624543458	7.22784183438661e-06	0.000294212202582943	Ups
ENSMUST00000176435	76863	516.49	0.90	254.02	0.44	218.69	0.37	859.37	1.16	1060.40	1.82	692.73	1.15	607.384095784996	1.59305481396016	0.355076804136956	4.48650769467247	7.24001037874762e-06	0.000294212202582943	Ups
ENSMUST00000086828	49786	113.27	0.31	119.83	0.32	89.69	0.23	5.11	0.01	0.00	0.00	17.00	0.04	52.2408103779014	-3.27191331228053	0.729740363346177	-4.48366772159538	7.33708833484549e-06	0.000297139556932685	Down
ENSMUST00000114601	54437	67.33	0.17	87.99	0.21	103.21	0.25	5.01	0.01	12.24	0.03	19.52	0.05	45.4019027396151	-2.44144380024856	0.544668788651807	-4.48243749433807	7.37952611390578e-06	0.000298349086431366	Down
ENSMUST00000023113	11184	280.00	3.42	286.00	3.44	240.89	2.85	47.68	0.45	81.00	0.97	104.00	1.21	162.008253778491	-1.53597890692849	0.343058521747521	-4.47730870845097	7.55899064053481e-06	0.000305084975988388	Down
ENSMUST00000000500	18909	30.00	0.21	23.00	0.16	15.00	0.10	125.00	0.69	72.00	0.51	67.00	0.46	56.3558244180208	2.09181638072209	0.467461957886064	4.47483767488077	7.64693857206558e-06	0.00030811060474068	Ups
ENSMUST00000172170	8271	42.62	0.71	60.92	1.00	30.44	0.49	5.16	0.07	0.00	0.00	0.00	0.00	20.8814711416284	-3.7901149010082	0.847562405146519	-4.47178270059418	7.75702279719637e-06	0.000311503929104229	Down
ENSMUST00000063814	11446	76.23	0.91	105.57	1.24	75.63	0.88	21.31	0.20	13.83	0.16	22.10	0.25	48.6457697569075	-1.8927845095732	0.423597003022781	-4.46836142858974	7.88210469992418e-06	0.00031597653503142	Down
ENSMUST00000151747	165696	0.00	0.00	0.00	0.00	0.00	0.00	18.97	0.01	19.06	0.02	9.38	0.01	8.26386144573581	4.7481554503559	1.06347721943226	4.46474580141052	8.01638699499752e-06	0.000320732787813853	Ups
ENSMUST00000182356	397574	14.20	0.00	24.30	0.01	20.16	0.01	0.00	0.00	0.00	0.00	0.00	0.00	8.71751708880924	-4.72029537336103	1.05736608587775	-4.46420160094557	8.03678667320161e-06	0.000320732787813853	Down
ENSMUST00000111803	25712	109.82	0.58	85.06	0.44	72.51	0.37	0.00	0.00	9.63	0.05	0.00	0.00	42.0221439097523	-3.78529263065816	0.848056554150405	-4.46349080392441	8.0635060699251e-06	0.000321079070556145	Down
ENSMUST00000155559	52531	109.40	0.28	105.07	0.26	92.76	0.23	34.17	0.07	21.08	0.05	21.11	0.05	59.412488479854	-1.74369540893106	0.391223229728983	-4.45703444076925	8.31012562126111e-06	0.000329792476996269	Down
ENSMUST00000166723	125906	244.78	0.26	118.97	0.12	119.64	0.12	631.39	0.52	343.54	0.36	401.05	0.41	313.09679700137	1.6814107373065	0.377488572831201	4.45420300989711	8.42053980290151e-06	0.00033361644507923	Ups
ENSMUST00000181705	6141	85.00	1.93	86.00	1.92	66.00	1.45	1.00	0.02	9.00	0.20	14.00	0.30	39.7565843491576	-2.83435621095873	0.637766936630752	-4.44418806959844	8.82244059978241e-06	0.000348956933856727	Down
ENSMUST00000186026	6719	30.54	0.63	16.73	0.34	34.45	0.69	0.00	0.00	0.00	0.00	1.88	0.04	12.7570371049012	-4.06081732771167	0.913967695521719	-4.44306439670566	8.86866074884991e-06	0.000349619695833399	Down
ENSMUST00000035430	30058	80.33	0.36	83.36	0.37	96.74	0.42	18.37	0.06	21.96	0.10	22.62	0.10	50.2437158591403	-1.77380878850018	0.39932695030383	-4.44199618170166	8.91281421558732e-06	0.000350777623489748	Down
ENSMUST00000098521	35759	252.46	0.95	271.38	1.01	194.37	0.71	84.17	0.24	70.18	0.26	98.99	0.36	151.709066554393	-1.26205531558845	0.284173864466274	-4.4411378856349	8.94844303163602e-06	0.000351596771567527	Down
ENSMUST00000109775	7261	38.00	0.72	35.95	0.68	19.89	0.37	3.00	0.04	0.00	0.00	1.00	0.02	14.7450688547027	-3.66719704387631	0.825841270049348	-4.44055919324203	8.972541960059e-06	0.000351960935200199	Down
ENSMUST00000144579	7094	107.02	2.09	87.53	1.69	90.45	1.71	169.99	2.55	191.27	3.68	200.69	3.74	141.363430497659	1.18486426781943	0.26708062806996	4.43635420652474	9.14952522479922e-06	0.000357378936176351	Ups
ENSMUST00000139629	34615	185.95	0.72	295.39	1.13	193.81	0.73	29.07	0.09	72.40	0.28	53.66	0.20	128.438925825919	-1.83170697998966	0.413129356373508	-4.43373716181433	9.26135245924683e-06	0.000360903803879878	Down
ENSMUST00000162327	16596	20.45	0.17	29.69	0.24	28.07	0.22	0.00	0.00	2.06	0.02	0.00	0.00	12.097301403352	-4.01123241617754	0.904958787441165	-4.43250286294207	9.31454653123763e-06	0.00036238166931038	Down
ENSMUST00000136294	40209	57.12	0.19	48.00	0.16	43.40	0.14	9.71	0.03	6.08	0.02	4.92	0.02	25.9034201304382	-2.44468929485522	0.552395398383893	-4.42561488022436	9.61679608742805e-06	0.000373528322007926	Down
ENSMUST00000001304	2984	92.00	4.51	77.00	3.72	61.00	2.90	15.00	0.56	18.00	0.87	17.00	0.79	43.2677859050931	-1.90879884042091	0.43140661113988	-4.42459339085557	9.66240980228774e-06	0.000374686780110936	Down
ENSMUST00000187627	10272	16.01	0.21	27.50	0.36	14.13	0.18	0.00	0.00	0.00	0.00	0.00	0.00	8.66537555344913	-4.69040510769283	1.06090659821146	-4.42112916971219	9.81864543966446e-06	0.0003801241330736	Down
ENSMUST00000187296	27034	117.58	0.59	116.63	0.57	149.34	0.72	185.77	0.71	547.69	2.69	494.34	2.35	273.974454981069	1.83816220810868	0.41599884484652	4.41867142392392	9.93094940116642e-06	0.000383221611688588	Ups
ENSMUST00000155483	6379	24.31	0.53	24.81	0.53	26.14	0.55	0.00	0.00	0.00	0.00	1.94	0.04	11.6358445461352	-3.98771910908611	0.902941359052358	-4.41636554700656	1.00374285912577e-05	0.000386701713194364	Down
ENSMUST00000105429	810782	10.22	0.00	20.56	0.00	30.04	0.00	0.00	0.00	0.00	0.00	0.00	0.00	9.24136709530379	-4.70217411077063	1.06486666776163	-4.41573978520212	1.00665121623624e-05	0.000387193625019747	Down
ENSMUST00000138703	69010	95.73	0.19	51.63	0.10	62.85	0.12	5.78	0.01	0.00	0.00	9.90	0.02	34.5137086825128	-3.15248441052368	0.714050998206996	-4.41492893146241	1.01043179943954e-05	0.000388018891008079	Down
ENSMUST00000138661	8673	29.53	0.47	25.67	0.40	7.55	0.12	0.00	0.00	0.00	0.00	0.00	0.00	9.52529897338148	-4.70840693429088	1.06676495954892	-4.4137247780259	1.01607116300796e-05	0.00038955413312609	Down
ENSMUST00000152265	6779	39.40	0.81	6.31	0.13	26.11	0.52	0.00	0.00	0.00	0.00	0.00	0.00	10.7486621151491	-4.73510545868966	1.07306889363709	-4.41267609821431	1.02100688003334e-05	0.000390815085112115	Down
ENSMUST00000047334	26775	60.17	0.30	36.84	0.18	34.00	0.17	3.69	0.01	6.15	0.03	5.00	0.02	22.2981914205848	-2.69100844890949	0.610039332779569	-4.41120482616792	1.02797018226977e-05	0.000392846833584963	Down
ENSMUST00000159218	60663	61.84	0.14	103.56	0.23	45.06	0.10	7.72	0.01	0.00	0.00	0.00	0.00	32.8645834964135	-3.7709116443266	0.854982206998121	-4.41051476096377	1.03125175642346e-05	0.000393467310023176	Down
ENSMUST00000035214	46282	281.48	0.82	307.96	0.88	211.37	0.59	20.96	0.05	64.70	0.18	75.32	0.21	148.136827894556	-2.00477106988698	0.454806059811196	-4.40796912582743	1.04344414677286e-05	0.000397475467918449	Down
ENSMUST00000150038	4017	127.58	4.53	100.03	3.50	95.62	3.29	342.25	9.26	268.62	9.39	177.68	6.02	187.067407045427	1.47610521927291	0.334898154064121	4.4076242325011	1.04510657332341e-05	0.000397475467918449	Ups
ENSMUST00000122222	150461	320.57	0.29	324.70	0.28	212.97	0.18	87.37	0.06	92.38	0.08	118.00	0.10	180.616973134675	-1.2870516585585	0.292433638789646	-4.40117513116986	1.07666177701554e-05	0.000408821396674125	Down
ENSMUST00000070059	21594	156.55	0.98	141.06	0.87	131.57	0.80	0.00	0.00	12.20	0.08	21.00	0.13	70.4060020833661	-3.12984710446493	0.711381090455142	-4.39967711604823	1.08412063094974e-05	0.000410996019388165	Down
ENSMUST00000183850	416879	204.45	0.07	234.28	0.07	286.48	0.09	393.68	0.10	456.29	0.14	463.39	0.14	339.442529363417	1.06424096461949	0.24230455499427	4.39216243642081	1.12228797487431e-05	0.000424786893456414	Ups
ENSMUST00000111879	50528	41.58	0.11	50.75	0.13	34.04	0.09	5.15	0.01	3.99	0.01	7.18	0.02	21.820118665401	-2.58055173939343	0.588524173764313	-4.38478460942009	1.16100598009694e-05	0.000437349109835881	Down
ENSMUST00000148096	8398	52.14	0.86	28.89	0.47	45.62	0.73	0.00	0.00	0.00	0.00	5.11	0.08	20.0332020188619	-3.7312060406128	0.852496925246202	-4.37679706532105	1.20436009542278e-05	0.000452961549676284	Down
ENSMUST00000022720	19316	0.00	0.00	0.00	0.00	0.00	0.00	20.88	0.11	11.74	0.08	10.71	0.07	7.69645706469658	4.67133926233525	1.06741884461469	4.37629454070718	1.20713869503171e-05	0.000453288220102732	Ups
ENSMUST00000156331	2426	22.11	1.36	30.53	1.85	13.88	0.83	0.00	0.00	0.00	0.00	1.01	0.06	10.1716111728603	-4.24469757793178	0.971812912392375	-4.36781352028173	1.25496572472886e-05	0.000470503105517621	Down
ENSMUST00000108339	220266	19.42	0.01	36.92	0.02	14.24	0.01	0.65	0.00	0.00	0.00	0.00	0.00	10.6027486226411	-4.26463044445532	0.976935212916857	-4.36531551741524	1.26939396650469e-05	0.000475161792004564	Down
ENSMUST00000102970	73253	42.29	0.08	67.28	0.12	37.90	0.07	3.74	0.01	6.77	0.01	7.79	0.01	25.3231513561045	-2.54485238175834	0.583497643409088	-4.36137559509243	1.29247276924757e-05	0.000481714023533167	Down
ENSMUST00000094456	42001	193.90	0.62	122.13	0.38	91.34	0.28	0.00	0.00	12.72	0.04	16.64	0.05	66.2418446424108	-3.15940636269877	0.724420407072968	-4.36128846157772	1.29298766640244e-05	0.000481714023533167	Down
ENSMUST00000161491	33873	26.10	0.10	7.83	0.03	26.64	0.10	0.00	0.00	0.00	0.00	0.00	0.00	9.25823764531541	-4.66216379789094	1.07011662768464	-4.35668755841895	1.32045546549803e-05	0.000490870232986573	Down
ENSMUST00000059648	42910	1110.65	3.48	1109.70	3.42	810.91	2.46	30.03	0.07	174.52	0.54	255.08	0.76	535.203114659028	-2.35678896786889	0.541154472268991	-4.35511316757149	1.32998189907477e-05	0.000493173912950663	Down
ENSMUST00000125660	9249	21.00	0.31	12.00	0.18	22.00	0.32	0.00	0.00	0.00	0.00	0.00	0.00	8.31798943462435	-4.63481928668736	1.06456394854895	-4.35372557280832	1.33843238030108e-05	0.000495533186416618	Down
ENSMUST00000169600	2973	28.00	1.38	22.00	1.07	9.00	0.43	0.00	0.00	0.00	0.00	0.00	0.00	8.79779138747093	-4.64640748856006	1.06800884465155	-4.35053278053705	1.35807149845796e-05	0.000502021071672965	Down
ENSMUST00000166219	17345	135.00	1.06	138.00	1.06	122.12	0.93	17.00	0.10	34.00	0.26	42.00	0.31	75.6532427333583	-1.80493085120702	0.414943600257767	-4.34982212061055	1.36248007252805e-05	0.000502867450719062	Down
ENSMUST00000119464	32704	0.00	0.00	0.00	0.00	0.00	0.00	8.75	0.03	21.22	0.09	13.71	0.05	7.75245300626596	4.65417903313111	1.07014315716908	4.34911815484866	1.36686057608503e-05	0.000503698246127444	Ups
ENSMUST00000095739	40789	0.00	0.00	0.00	0.00	0.00	0.00	12.28	0.03	19.82	0.06	10.67	0.03	7.57518959893716	4.64840875196969	1.06896050953941	4.34853178437112	1.37051958230463e-05	0.000503698246127444	Ups
ENSMUST00000067786	92908	343.95	0.50	387.03	0.55	261.54	0.37	126.95	0.14	130.11	0.18	139.87	0.19	218.322039670451	-1.08507747780316	0.24955881163631	-4.34798302928481	1.37395232668883e-05	0.00050396656285903	Down
ENSMUST00000164086	29445	0.00	0.00	0.00	0.00	10.03	0.04	155.37	0.55	74.09	0.33	33.12	0.14	47.4330441791085	3.95890890683739	0.91189531066397	4.34140724328851	1.41573043678611e-05	0.000518489424780988	Ups
ENSMUST00000099337	153713	469.26	0.41	453.52	0.39	408.54	0.34	139.71	0.09	184.01	0.16	215.00	0.18	294.592010638357	-1.07156982892796	0.246860351583262	-4.34079357845578	1.41969046689618e-05	0.000518995821505059	Down
ENSMUST00000080780	7876	69.00	1.21	95.00	1.64	56.00	0.95	10.00	0.13	17.00	0.29	15.00	0.25	40.2992066520398	-2.06807308881378	0.476457918850681	-4.34051572445771	1.42148695423179e-05	0.000518995821505059	Down
ENSMUST00000124961	27569	3.06	0.01	0.00	0.00	4.71	0.02	28.65	0.11	31.79	0.15	30.25	0.14	17.1852259105176	3.27262035728654	0.754046268903256	4.34007897426042	1.424315180728e-05	0.000519229613963699	Ups
ENSMUST00000023867	15639	262.13	2.28	269.97	2.31	206.83	1.74	13.02	0.09	50.44	0.43	66.00	0.55	133.483053574678	-2.18386253158219	0.503318456419442	-4.33892797637101	1.43179433100734e-05	0.00052115556845807	Down
ENSMUST00000167595	62390	63.43	0.14	28.12	0.06	39.82	0.08	0.00	0.00	0.00	0.00	4.71	0.01	20.5919665415428	-3.74315092188042	0.86311430772087	-4.33679628340832	1.44574503592866e-05	0.000525427583348528	Down
ENSMUST00000055406	19428	413.81	2.88	439.00	3.01	301.30	2.03	169.00	0.91	120.00	0.82	157.00	1.04	250.865290565385	-1.13477216982987	0.261720267323677	-4.33582076555983	1.45217238505146e-05	0.000526956499113781	Down
ENSMUST00000129099	142684	14.41	0.01	20.65	0.02	17.59	0.02	0.00	0.00	0.00	0.00	0.00	0.00	7.96680148973142	-4.61109398343105	1.0639678805594	-4.33386577516484	1.46513525530501e-05	0.000530848700441198	Down
ENSMUST00000194650	35337	846.63	3.22	895.32	3.36	836.63	3.09	128.03	0.38	294.77	1.10	336.05	1.22	520.97674841476	-1.50759769110072	0.348226552185356	-4.32935880862483	1.49544111072866e-05	0.000540179732721652	Down
ENSMUST00000108527	20347	18.66	0.12	22.95	0.15	11.59	0.07	0.00	0.00	0.00	0.00	0.00	0.00	8.06953353476617	-4.60913216825899	1.06542457176732	-4.3260989941441	1.51773234515829e-05	0.000547240417077109	Down
ENSMUST00000113407	13588	53.38	0.53	93.97	0.93	123.98	1.20	543.88	4.20	209.64	2.07	236.60	2.26	213.953041710396	1.99577980920558	0.461363656198832	4.32582797190568	1.51959984347638e-05	0.000547240417077109	Ups
ENSMUST00000183339	58111	163.01	0.38	124.54	0.28	98.06	0.22	282.11	0.50	245.27	0.56	246.09	0.54	193.267381579452	1.20826311463072	0.279428634887098	4.32404901923853	1.53191234036253e-05	0.000550838540325507	Ups
ENSMUST00000038608	15734	72.48	0.63	83.22	0.71	30.75	0.26	4.12	0.03	7.75	0.07	0.00	0.00	29.8465925676793	-3.26775415453911	0.756647873348086	-4.31872508949195	1.56933115540213e-05	0.000563439742511399	Down
ENSMUST00000042852	40147	140.85	0.47	163.00	0.54	95.52	0.31	15.00	0.04	40.01	0.13	26.00	0.08	74.1237429690793	-1.98799282034687	0.460384522557906	-4.3181139307237	1.57368196677679e-05	0.000564148344947836	Down
ENSMUST00000120051	39587	12.60	0.04	49.06	0.16	46.42	0.15	3.01	0.01	0.00	0.00	0.77	0.00	16.9722516202124	-3.75248712887964	0.86931440358725	-4.3166052620259	1.58447139134614e-05	0.000567159503158772	Down
ENSMUST00000077788	11479	74.00	0.88	89.00	1.04	50.00	0.58	7.00	0.06	16.00	0.19	13.01	0.15	38.1867179752671	-2.21691364640077	0.51395924550497	-4.31340357390132	1.60760272847613e-05	0.000574572710123428	Down
ENSMUST00000124629	74235	0.00	0.00	0.00	0.00	0.00	0.00	56.35	0.08	11.21	0.02	3.12	0.01	12.2042895622511	4.71863655197165	1.09442232337449	4.31153171055798	1.62127517320666e-05	0.000578588006173542	Ups
ENSMUST00000059482	7811	41.00	0.72	44.00	0.77	23.00	0.39	2.00	0.03	1.00	0.02	5.00	0.08	17.5270617311306	-3.14357913267835	0.729303548623277	-4.31038507712263	1.629705066723e-05	0.000580723132784837	Down
ENSMUST00000161873	4211	14.53	0.49	15.81	0.53	20.94	0.69	0.00	0.00	0.00	0.00	0.00	0.00	7.85231244958051	-4.58857682860042	1.06565302701964	-4.30588260180097	1.66321251237823e-05	0.000591774502904949	Down
ENSMUST00000002298	4963	59.00	1.67	46.00	1.29	47.00	1.29	2.00	0.04	6.00	0.17	10.00	0.27	26.0084331126064	-2.64782616837758	0.614992220658072	-4.30546286511442	1.66636943499025e-05	0.000592010171125578	Down
ENSMUST00000034946	36754	49.40	0.18	51.55	0.19	32.67	0.12	5.60	0.02	4.19	0.02	0.00	0.00	21.8204329765828	-3.13207180635722	0.727555616280607	-4.30492423708985	1.67042892966033e-05	0.000592565311789223	Down
ENSMUST00000031547	29996	78.49	0.35	94.05	0.42	70.96	0.31	167.28	0.58	158.26	0.70	154.08	0.66	120.390211394664	1.18597135757521	0.275541800808156	4.30414316120745	1.67633243559743e-05	0.000593229088580248	Ups
ENSMUST00000184655	3241	0.00	0.00	0.00	0.00	0.00	0.00	8.48	0.29	18.94	0.83	15.80	0.67	7.56432909298751	4.61737825390934	1.07280707881062	4.30401546103557	1.67729950462391e-05	0.000593229088580248	Ups
ENSMUST00000000127	43808	46.00	0.14	44.00	0.13	17.00	0.05	3.00	0.01	3.00	0.01	1.00	0.00	17.180364574479	-3.25293847809885	0.756547463377377	-4.29971500211909	1.71017893049014e-05	0.000603957833011785	Down
ENSMUST00000114159	36643	62.59	0.23	79.40	0.29	82.58	0.29	346.66	0.98	189.19	0.68	138.04	0.48	151.851042782783	1.74490826311619	0.406356688965325	4.29403110739758	1.75457874462484e-05	0.000618717128788063	Ups
ENSMUST00000164703	5690	43.00	1.06	27.09	0.66	23.00	0.55	2.00	0.04	0.00	0.00	3.00	0.07	14.8136523104792	-3.4397636090301	0.801399022018603	-4.29219841118081	1.76912753142322e-05	0.000622921877978277	Down
ENSMUST00000181870	11872	17.00	0.20	15.00	0.17	19.00	0.21	0.00	0.00	0.00	0.00	0.00	0.00	7.69246362695432	-4.5700900343158	1.06631975117326	-4.28585330927932	1.8203908285237e-05	0.000640022446555917	Down
ENSMUST00000181331	34166	77.20	0.30	61.91	0.24	69.22	0.26	8.54	0.03	8.70	0.03	0.00	0.00	34.4923523046502	-2.98236616640607	0.696549572522793	-4.2816280191005	1.85530936850468e-05	0.000649413007866564	Down
ENSMUST00000121198	206479	295.89	0.19	307.09	0.20	225.45	0.14	63.73	0.03	97.73	0.06	111.95	0.07	172.18327919015	-1.34548339713716	0.314422996836742	-4.27921434078747	1.87554181207184e-05	0.000654836135581597	Down
ENSMUST00000128546	24064	1.36	0.01	0.00	0.00	0.00	0.00	7.49	0.03	29.64	0.16	19.53	0.10	10.2086807748362	4.27968418933302	1.0001314155384	4.27912184623172	1.8763213053914e-05	0.000654836135581597	Ups
ENSMUST00000106213	126652	191.27	0.20	219.35	0.23	262.57	0.27	685.02	0.56	427.74	0.44	369.33	0.37	360.920378612166	1.32975609008454	0.311231159448583	4.272567349749	1.93235161774625e-05	0.000673400419858354	Ups
ENSMUST00000156117	18458	191.84	1.41	171.20	1.24	125.49	0.89	53.87	0.30	53.00	0.38	35.00	0.24	98.0743873869148	-1.51786739563145	0.355742113222949	-4.26676330749793	1.98329383024504e-05	0.000689129270561865	Down
ENSMUST00000117513	40711	9.02	0.03	9.94	0.03	4.19	0.01	39.18	0.10	39.22	0.13	37.27	0.12	23.5871952702213	2.39608512022781	0.562786299940959	4.25753988766106	2.06688791172981e-05	0.00071607859738937	Ups
ENSMUST00000072217	27861	42.05	0.20	26.08	0.12	32.29	0.15	2.26	0.01	4.01	0.02	0.00	0.00	16.1236044009725	-3.32760903265027	0.782390448054868	-4.25313095389032	2.10802216066653e-05	0.000729265042520963	Down
ENSMUST00000006838	8229	26.78	0.45	16.70	0.28	9.81	0.16	0.00	0.00	0.00	0.00	0.00	0.00	8.07314655607317	-4.55618904979379	1.07237775284735	-4.24867919694933	2.15034598135634e-05	0.000742824029542193	Down
ENSMUST00000180905	41887	45.19	0.14	79.49	0.25	93.47	0.29	99.63	0.25	440.99	1.39	443.65	1.36	206.015746823972	2.27309657947773	0.53518949222654	4.2472743065657	2.16386965230111e-05	0.000746409223668748	Ups
ENSMUST00000154873	18676	50.00	0.36	61.61	0.44	37.00	0.26	4.00	0.02	7.00	0.05	9.88	0.07	25.9739619997739	-2.43555778856547	0.574682913707832	-4.23808978911753	2.25429617030233e-05	0.000774225133337408	Down
ENSMUST00000026239	8257	24.00	0.40	21.00	0.35	15.25	0.25	0.00	0.00	0.00	0.00	1.00	0.02	9.16298397128787	-4.12949595133531	0.974456960234198	-4.23774073135343	2.25780279329728e-05	0.000774308900152183	Down
ENSMUST00000148402	37161	945.84	3.42	461.36	1.65	625.37	2.19	1498.90	4.19	1174.98	4.18	1415.69	4.88	1021.45390483443	1.20751673623896	0.285006728752706	4.23680079948811	2.26727114726509e-05	0.000776434038483336	Ups
ENSMUST00000141158	41850	0.00	0.00	0.00	0.00	0.00	0.00	19.23	0.05	7.03	0.02	16.02	0.05	7.31282778318815	4.5603965103461	1.07732942748078	4.23305666216703	2.30536391961039e-05	0.000788341448705963	Ups
ENSMUST00000130003	26471	134.00	0.68	160.00	0.80	156.00	0.77	301.00	1.18	255.00	1.28	240.00	1.17	207.163641982611	1.03119532764402	0.243758667652396	4.23039450278961	2.33281830712597e-05	0.000796581928988682	Ups
ENSMUST00000107623	15193	76.72	0.69	159.26	1.40	141.54	1.23	650.93	4.48	353.33	3.11	225.97	1.93	272.221897037358	1.85255894680843	0.438027855020299	4.22931766912992	2.34401164325673e-05	0.000798107379021071	Ups
ENSMUST00000076431	7784	220.57	3.91	259.65	4.54	183.00	3.15	20.77	0.28	70.65	1.23	51.69	0.87	124.912150963239	-1.89897798319634	0.449206046260714	-4.22740966868953	2.36397029694664e-05	0.000803749900961859	Down
ENSMUST00000110104	40807	44.99	0.15	45.51	0.15	32.22	0.10	0.59	0.00	6.19	0.02	0.00	0.00	19.6831393399902	-3.36359790158334	0.796195165908749	-4.22458970564616	2.39376488595518e-05	0.00081271571206707	Down
ENSMUST00000068457	93564	0.00	0.00	0.00	0.00	0.00	0.00	26.65	0.03	7.22	0.01	11.42	0.02	7.83725960706199	4.56882893490692	1.08160174564881	4.22413236044314	2.39863055576177e-05	0.000813204290704834	Ups
ENSMUST00000020257	20026	23.66	0.16	13.62	0.09	12.90	0.08	0.00	0.00	0.00	0.00	0.00	0.00	7.65463586415811	-4.52660653143536	1.07169430196585	-4.22378519987652	2.40233025833434e-05	0.00081329674309259	Down
ENSMUST00000108851	20808	125.61	0.82	102.19	0.65	76.66	0.48	0.00	0.00	12.00	0.08	0.00	0.00	47.8788281263932	-3.67550797105481	0.870359305608545	-4.22297773732072	2.41095642707228e-05	0.000815054386428479	Down
ENSMUST00000107468	34794	128.25	0.50	203.08	0.77	152.45	0.57	25.57	0.08	42.57	0.16	55.12	0.20	94.2171359757822	-1.68741256693642	0.399648848781614	-4.22223802741016	2.41888464788998e-05	0.000816571414846728	Down
ENSMUST00000102763	9674	83.00	1.18	82.54	1.15	67.09	0.92	13.75	0.15	16.00	0.22	24.04	0.33	44.4130763992842	-1.82288989063883	0.431926024406627	-4.22037522083344	2.43896026499667e-05	0.000822179048421887	Down
ENSMUST00000040717	67645	125.07	0.25	133.03	0.26	139.02	0.27	48.90	0.07	40.93	0.08	43.55	0.08	83.2327859060091	-1.32470424922042	0.314351854229028	-4.21408123222099	2.50797015650003e-05	0.000844243230554025	Down
ENSMUST00000126016	1691	53.00	4.94	67.00	6.16	58.00	5.24	13.00	0.90	12.00	1.10	12.93	1.15	33.4044453376443	-1.92873597231656	0.457914470666823	-4.21200048451821	2.53119001304967e-05	0.000850852710902193	Down
ENSMUST00000034140	123393	416.21	0.45	393.32	0.42	430.40	0.45	1248.65	1.05	673.18	0.72	647.11	0.67	635.769601667908	1.24750344665417	0.296217363069458	4.21144606017457	2.53741146270481e-05	0.000851737607254745	Ups
ENSMUST00000106830	377255	0.00	0.00	0.00	0.00	0.00	0.00	17.40	0.00	6.87	0.00	17.01	0.01	7.13859701706322	4.53556606134534	1.07851325877279	4.20538739273935	2.6063533460859e-05	0.000872411531866159	Ups
ENSMUST00000025036	76791	28.24	0.05	98.17	0.17	126.10	0.21	2.56	0.00	11.68	0.02	8.65	0.01	42.3902414289873	-2.87914935496218	0.684705828795394	-4.20494354491983	2.6114733357229e-05	0.000872820740494849	Down
ENSMUST00000093832	13690	15.23	0.15	36.37	0.36	24.13	0.23	0.00	0.00	0.00	0.00	1.58	0.01	11.590790740725	-3.90881460079382	0.929642174305597	-4.20464422638047	2.61493151226967e-05	0.000872820740494849	Down
ENSMUST00000154551	145144	11.37	0.01	16.13	0.01	24.14	0.02	0.00	0.00	0.33	0.00	0.00	0.00	7.72350963686571	-4.51461234206742	1.07392068464064	-4.2038601235976	2.6240113034759e-05	0.000874621295703513	Down
ENSMUST00000041282	93607	597.98	0.86	543.68	0.77	448.08	0.62	71.91	0.08	170.21	0.24	199.28	0.27	316.01242769037	-1.58271995213173	0.376571541858526	-4.20297281180727	2.63432240168638e-05	0.00087682663726257	Down
ENSMUST00000109681	149304	20.14	0.02	12.59	0.01	16.35	0.01	0.00	0.00	0.00	0.00	0.00	0.00	7.37954773458679	-4.50172090080318	1.07179999331343	-4.20015014824386	2.66738032156182e-05	0.000885346430647623	Down
ENSMUST00000173171	87943	19.57	0.03	13.30	0.02	16.22	0.02	0.00	0.00	0.00	0.00	0.00	0.00	7.37954773458679	-4.50172090080318	1.07179999331343	-4.20015014824386	2.66738032156182e-05	0.000885346430647623	Down
ENSMUST00000144675	4029	266.00	9.42	286.00	9.98	334.00	11.47	637.00	17.18	448.00	15.61	471.97	15.93	406.021341250286	1.01758839013364	0.242472891444936	4.19670992526078	2.70820436528154e-05	0.000897641145207562	Ups
ENSMUST00000133432	51061	329.56	0.87	325.09	0.84	219.00	0.56	121.10	0.25	50.00	0.13	69.00	0.17	172.782434832369	-1.60028140474523	0.381578102237261	-4.19385021143115	2.74259120425506e-05	0.000906506608069376	Down
ENSMUST00000141199	9784	18.00	0.25	12.00	0.17	19.00	0.26	0.00	0.00	0.00	0.00	0.00	0.00	7.40275574775406	-4.49653523137703	1.07271779446377	-4.19172242185536	2.76844590352777e-05	0.000913779668741601	Down
ENSMUST00000124408	20818	15.31	0.10	47.22	0.30	10.92	0.07	0.00	0.00	0.00	0.00	1.31	0.01	11.0003502702172	-4.19681749596996	1.00188474343612	-4.18892245187439	2.80282150849938e-05	0.000923841111662603	Down
ENSMUST00000116287	14557	0.00	0.00	0.00	0.00	0.00	0.00	4.06	0.03	15.38	0.14	30.14	0.27	8.56627166593848	4.56010925977474	1.08890358895458	4.1877989071124	2.81672918626755e-05	0.00092713754574898	Ups
ENSMUST00000144745	36861	717.18	2.62	726.32	2.61	739.08	2.61	904.89	2.55	1569.23	5.63	1424.63	4.96	1013.28643264095	1.04858383745901	0.250438744651628	4.18698727673962	2.82681665430037e-05	0.000928243433113083	Ups
ENSMUST00000047207	16039	57.00	0.48	58.00	0.48	29.00	0.24	2.00	0.01	6.00	0.05	8.00	0.06	24.31384145432	-2.69918057444014	0.644672908840795	-4.18689933674056	2.82791168945204e-05	0.000928243433113083	Down
ENSMUST00000085163	300	8.00	17.24	14.00	30.04	16.00	33.11	108.52	110.79	42.91	91.62	43.64	87.54	39.956546060296	2.41452151402818	0.576838908569295	4.18578129553847	2.84186882071389e-05	0.000931536337751132	Ups
ENSMUST00000134660	8100	69.56	1.18	94.53	1.59	54.69	0.90	20.22	0.26	6.67	0.11	7.70	0.12	39.019869292754	-2.29083861306272	0.547466637774678	-4.18443509612647	2.85876107897284e-05	0.000935511206603876	Down
ENSMUST00000120239	62700	246.34	0.53	274.29	0.58	194.36	0.40	84.99	0.14	23.13	0.05	26.07	0.05	130.380517822296	-2.09264940609537	0.500132805995577	-4.18418744183295	2.86187904936126e-05	0.000935511206603876	Down
ENSMUST00000000450	68336	30.41	0.06	21.19	0.04	21.93	0.04	0.95	0.00	1.76	0.00	0.53	0.00	11.6824875638128	-3.38775808898872	0.809976018067771	-4.18254122766542	2.88268721741728e-05	0.000941016960711786	Down
ENSMUST00000140806	11834	23.14	0.27	11.06	0.13	15.93	0.18	0.00	0.00	0.00	0.00	0.00	0.00	7.53442131498164	-4.49397093866608	1.07456298455739	-4.18213823037757	2.8878029774251e-05	0.000941392036541929	Down
ENSMUST00000155281	16394	328.06	2.72	441.13	3.60	206.22	1.65	12.94	0.08	70.72	0.58	70.04	0.55	172.652977212891	-2.28850820106982	0.547464704527202	-4.18019313783198	2.91261610941712e-05	0.000948178402039603	Down
ENSMUST00000154801	68704	13.84	0.03	12.00	0.02	24.01	0.05	0.00	0.00	0.00	0.00	0.00	0.00	7.58581258354752	-4.49276310337732	1.07522159048763	-4.17845320734287	2.9349836373805e-05	0.000953638621289073	Down
ENSMUST00000032133	1627	26.00	2.53	27.00	2.60	31.00	2.93	0.00	0.00	2.00	0.19	3.00	0.28	13.5385970756382	-3.32231138412101	0.795141563382517	-4.17826401878423	2.93742555268124e-05	0.000953638621289073	Down
ENSMUST00000089003	145871	10.43	0.01	20.26	0.02	19.84	0.02	0.00	0.00	0.00	0.00	0.00	0.00	7.53578353590597	-4.48998546691437	1.07508888333381	-4.17638535428912	2.96177908522121e-05	0.000960231437847946	Down
ENSMUST00000136711	20739	11.01	0.07	8.08	0.05	12.72	0.08	106.33	0.53	25.63	0.16	57.22	0.36	37.7229561936968	2.56509161711689	0.614939882043924	4.17128843325479	3.02882189167509e-05	0.000979291568572661	Ups
ENSMUST00000163199	14726	113.44	1.05	112.45	1.02	87.30	0.78	3.00	0.02	11.00	0.10	26.49	0.23	53.7870371805202	-2.54633172260256	0.610572093626704	-4.17040305179646	3.04061388587293e-05	0.000981766649517502	Down
ENSMUST00000110105	40807	41.76	0.14	45.51	0.15	32.10	0.10	0.68	0.00	6.20	0.02	0.00	0.00	19.2356951258823	-3.32954492510455	0.798540955334456	-4.16953557968736	3.05220965916687e-05	0.00098417173412158	Down
ENSMUST00000168641	5985	29.00	0.68	16.00	0.37	20.00	0.45	0.00	0.00	1.00	0.02	1.00	0.02	10.1368195606998	-3.7996098584514	0.911493468333815	-4.16855412622646	3.06537972604887e-05	0.000987077227389305	Down
ENSMUST00000179847	39585	0.00	0.00	0.00	0.00	0.00	0.00	26.34	0.07	4.96	0.02	13.82	0.04	7.82162693440941	4.52733414391972	1.08634481581128	4.16749275002406	3.07968304436821e-05	0.000989386494493434	Ups
ENSMUST00000113741	17488	0.00	0.00	0.00	0.00	0.00	0.00	36.29	0.22	8.47	0.06	5.59	0.04	8.71492512988862	4.54683772622916	1.09153616504919	4.16554015507516	3.10616242306034e-05	0.000994810345803888	Ups
ENSMUST00000080233	14772	62.52	0.58	81.00	0.73	38.95	0.35	0.00	0.00	7.00	0.06	8.04	0.07	29.9657411016036	-3.01544446495131	0.724053989332103	-4.16466797970809	3.11805987099821e-05	0.000997274890276677	Down
ENSMUST00000165269	60403	321.80	0.71	346.76	0.76	400.38	0.86	49.56	0.09	131.80	0.29	109.61	0.23	212.543896085609	-1.60468256685017	0.385479300426126	-4.16282421669926	3.14335354279662e-05	0.00100401165918774	Down
ENSMUST00000136892	23194	20.20	0.12	23.29	0.13	27.71	0.16	1.49	0.01	1.65	0.01	0.00	0.00	11.2466651887317	-3.58762136206702	0.861930185810803	-4.16231084735965	3.15043082758482e-05	0.00100491968279897	Down
ENSMUST00000107596	65876	129.21	0.26	139.59	0.28	69.07	0.14	20.52	0.03	31.70	0.06	14.02	0.03	62.2905881382092	-2.00699256006542	0.482350430270909	-4.1608598937876	3.17051556354675e-05	0.00100750492081338	Down
ENSMUST00000019232	8520	52.27	0.84	41.14	0.66	59.02	0.92	0.00	0.00	0.00	0.00	7.32	0.11	24.1606960176955	-3.55417778536339	0.85420427135474	-4.16080544730429	3.17127159888586e-05	0.00100750492081338	Down
ENSMUST00000126489	893	27.73	5.82	18.94	3.94	34.94	7.13	103.89	15.48	75.62	15.66	73.33	14.67	56.7048406481201	1.77574195211118	0.427177820805726	4.15691514311733	3.22573735973094e-05	0.00102343848958736	Ups
ENSMUST00000020329	165948	38.91	0.03	21.43	0.02	40.93	0.03	0.00	0.00	4.41	0.00	2.07	0.00	16.3463624953702	-3.32005661485795	0.799467754081152	-4.15283367954443	3.28383414645431e-05	0.00104047999951474	Down
ENSMUST00000195296	450	0.19	0.13	4.19	2.87	0.00	0.00	12.95	5.35	36.15	24.55	37.76	24.61	15.8689184958753	3.7726069972759	0.909098879411665	4.14983131396817	3.32720379974333e-05	0.00105281600767345	Ups
ENSMUST00000178950	66180	110.34	0.22	139.66	0.28	96.01	0.19	20.62	0.03	34.98	0.07	35.51	0.07	68.0013054175552	-1.63623040266342	0.394740186056656	-4.14508190566789	3.39692268392402e-05	0.00107344566091724	Down
ENSMUST00000121750	105696	52.12	0.07	109.77	0.14	53.26	0.07	8.66	0.01	0.00	0.00	0.00	0.00	33.6716142812681	-3.61837811050058	0.873734632504121	-4.14127811339047	3.45375880734977e-05	0.00108847385835461	Down
ENSMUST00000133476	16687	45.00	0.37	47.01	0.38	48.00	0.38	7.00	0.04	8.00	0.06	10.00	0.08	25.4491256625786	-2.15107791989707	0.519452020589001	-4.14105217544054	3.45716302413714e-05	0.00108847385835461	Down
ENSMUST00000130082	24948	433.66	2.35	424.11	2.26	498.55	2.61	541.91	2.26	1435.76	7.64	1391.00	7.17	796.758390013432	1.49703153262929	0.361516172965078	4.14098080412547	3.45823904095474e-05	0.00108847385835461	Ups
ENSMUST00000136630	4038	27.77	0.98	51.95	1.81	49.95	1.71	143.92	3.87	102.83	3.57	107.00	3.60	81.5269085650822	1.6159025286485	0.390444637110226	4.13862139484917	3.49398983803789e-05	0.00109823589721879	Ups
ENSMUST00000137826	154634	0.00	0.00	0.00	0.00	0.00	0.00	9.67	0.01	8.81	0.01	19.68	0.02	6.80228910646783	4.47737340000304	1.08192896650476	4.13832473167578	3.49850976865584e-05	0.00109823589721879	Ups
ENSMUST00000107074	30589	272.92	1.20	276.66	1.20	206.56	0.88	15.22	0.05	64.55	0.28	64.55	0.27	139.020000777522	-2.05538823762309	0.496907722218339	-4.1363580111962	3.52861525188969e-05	0.00110478141038541	Down
ENSMUST00000065028	51715	359.45	0.93	363.46	0.93	257.35	0.65	149.85	0.30	123.23	0.31	127.38	0.32	216.75457209562	-1.05462798715889	0.254979109830819	-4.13613486947477	3.5320464813867e-05	0.00110478141038541	Down
ENSMUST00000159626	1097911	7.58	0.00	20.95	0.00	22.18	0.00	0.00	0.00	0.00	0.00	0.00	0.00	7.69563235853215	-4.46615547605862	1.07981133598808	-4.13605166681445	3.53332669173488e-05	0.00110478141038541	Down
ENSMUST00000171450	34189	0.00	0.00	0.00	0.00	0.00	0.00	24.90	0.08	6.75	0.03	9.51	0.04	7.31804635968533	4.48831723594236	1.08609433231604	4.1325298387031	3.58792170897903e-05	0.00111922925649719	Ups
ENSMUST00000034776	13222	109.85	1.13	127.60	1.30	55.02	0.55	15.21	0.12	6.36	0.06	23.81	0.23	51.5263897413505	-2.33046170083996	0.563940130986252	-4.1324629562438	3.58896622364049e-05	0.00111922925649719	Down
ENSMUST00000189469	296594	94.14	0.04	84.08	0.04	84.17	0.04	158.33	0.06	150.31	0.07	205.04	0.09	129.138637760233	1.17029582202084	0.283611049024521	4.12641124542246	3.68468114792601e-05	0.00114635276433904	Ups
ENSMUST00000111728	35958	0.00	0.00	0.00	0.00	0.00	0.00	6.57	0.02	32.77	0.12	6.56	0.02	8.35676466206282	4.50859231085068	1.09284662094957	4.1255490243756	3.69851384254757e-05	0.00114775993945835	Ups
ENSMUST00000152576	11727	41.56	0.48	36.08	0.41	28.00	0.32	4.00	0.04	4.00	0.05	0.00	0.00	17.309460279272	-3.08919867287421	0.748811499681581	-4.12546905888577	3.69979923177835e-05	0.00114775993945835	Down
ENSMUST00000159866	10580	76.12	0.98	76.11	0.97	38.05	0.48	0.00	0.00	7.85	0.10	0.00	0.00	29.8172523914382	-3.58688405249907	0.869770204900816	-4.12394449969472	3.72438672649386e-05	0.00115387918790016	Down
ENSMUST00000015358	54437	57.72	0.14	87.99	0.21	102.50	0.24	4.43	0.01	12.24	0.03	19.52	0.05	43.7302792696619	-2.40221638481311	0.583373225154454	-4.11780363107529	3.82500399450618e-05	0.00118350710296768	Down
ENSMUST00000185098	46197	230.41	0.67	256.46	0.73	203.30	0.57	57.15	0.13	52.02	0.15	104.28	0.29	140.580898241308	-1.44233137133795	0.350426906530091	-4.11592644417589	3.85627282939605e-05	0.00119162847379202	Down
ENSMUST00000165991	30589	272.92	1.20	276.66	1.20	206.56	0.88	14.24	0.05	64.55	0.28	62.68	0.26	138.501657292895	-2.07995286601316	0.505548899336215	-4.11424665100475	3.88445918485937e-05	0.00119877744310901	Down
ENSMUST00000147035	26537	0.00	0.00	0.00	0.00	0.00	0.00	11.00	0.04	12.00	0.06	13.00	0.06	6.30782951219435	4.44226566565173	1.08034204809614	4.11190666278352	3.92404947330015e-05	0.00120942262467999	Ups
ENSMUST00000097373	36693	226.38	0.83	264.53	0.96	184.20	0.65	99.47	0.28	54.24	0.20	65.58	0.23	139.42444753585	-1.37394102306534	0.334384853905626	-4.10886141228488	3.97614582646863e-05	0.00122388965958176	Down
ENSMUST00000087195	16395	134.00	1.11	158.00	1.29	105.00	0.84	50.00	0.32	26.00	0.21	33.00	0.26	78.5085043679353	-1.59724313603299	0.389163801556074	-4.10429523415694	4.05549290992677e-05	0.00124669634376143	Down
ENSMUST00000148819	11278	0.00	0.00	0.00	0.00	0.00	0.00	5.00	0.05	13.59	0.16	23.05	0.27	7.35232128935542	4.46522039075153	1.08909170978918	4.09994893048619	4.13241318785156e-05	0.00126705981620275	Ups
ENSMUST00000076592	24874	70.01	0.38	66.08	0.35	50.79	0.27	14.92	0.06	5.09	0.03	13.24	0.07	33.7897816019959	-2.16480755703266	0.528068526505626	-4.09948226105764	4.1407540462697e-05	0.00126797903259449	Down
ENSMUST00000131381	15625	121.95	1.06	114.54	0.98	100.53	0.85	200.73	1.34	176.43	1.51	230.44	1.91	156.943929839246	1.05177477391541	0.257205108952003	4.08924526499854	4.32779055931724e-05	0.00132184202771836	Ups
ENSMUST00000058865	40851	407.60	1.34	689.53	2.24	468.14	1.49	94.63	0.24	207.96	0.67	169.15	0.53	317.798275167137	-1.46481823825334	0.358378173684903	-4.08735337643986	4.3632225943562e-05	0.00133095113893652	Down
ENSMUST00000066466	247906	11.34	0.01	13.65	0.01	21.64	0.01	0.00	0.00	0.00	0.00	0.00	0.00	7.11907935464441	-4.41371459672296	1.08014309469643	-4.08623136915338	4.38436579324099e-05	0.00133568381264692	Down
ENSMUST00000059825	178823	56.03	0.04	57.79	0.04	61.63	0.04	10.96	0.01	13.44	0.01	14.82	0.01	33.3371741671383	-1.87858141085931	0.459786253946579	-4.08577114851627	4.39306630501603e-05	0.00133661858398257	Down
ENSMUST00000027517	91204	248.33	0.36	258.12	0.37	212.80	0.30	50.27	0.06	95.63	0.14	87.08	0.12	148.885952893348	-1.3707278492954	0.335566099173571	-4.08482219351482	4.41105810967721e-05	0.00134037427732214	Down
ENSMUST00000126054	29110	0.00	0.00	4.65	0.02	0.00	0.00	111.15	0.40	31.84	0.14	8.59	0.04	27.282845383061	3.96659582481249	0.971523827548613	4.08286005174074	4.44848143150571e-05	0.00135001740834391	Ups
ENSMUST00000075303	21826	27.00	0.17	35.00	0.21	18.00	0.11	3.00	0.01	0.00	0.00	1.00	0.01	12.6462951042756	-3.43950922377384	0.844253844337643	-4.0740225784489	4.62079988100428e-05	0.00140001437156973	Down
ENSMUST00000070172	15212	199.24	1.78	196.65	1.73	176.92	1.53	85.57	0.59	52.96	0.47	67.71	0.58	122.26995603465	-1.22983361339072	0.301977574966052	-4.07259914425425	4.64913996337735e-05	0.00140532788119464	Down
ENSMUST00000005711	2772	57.00	3.03	71.00	3.72	60.00	3.09	17.00	0.68	4.00	0.21	8.00	0.40	33.2900447848089	-2.32664921718539	0.571330549217944	-4.07233469376036	4.65442320334986e-05	0.00140532788119464	Down
ENSMUST00000074941	15745	121.95	1.05	112.06	0.95	86.61	0.72	30.45	0.20	27.00	0.23	38.17	0.31	64.7579749307283	-1.49691505674969	0.367762882295167	-4.07032663929434	4.69472662448734e-05	0.00141569570841593	Down
ENSMUST00000187697	5766	324.00	7.86	292.00	6.98	390.00	9.17	111.06	2.06	138.00	3.29	149.00	3.44	221.61861732247	-1.10687682734681	0.272067014688191	-4.06839773875334	4.7337527920585e-05	0.00142528838635062	Down
ENSMUST00000098761	221673	166.55	0.10	153.85	0.09	129.23	0.08	18.75	0.01	44.36	0.03	49.44	0.03	87.2109425035648	-1.72250697321888	0.423411628655648	-4.06816170516602	4.73854937144209e-05	0.00142528838635062	Down
ENSMUST00000020754	25878	255.00	1.33	281.00	1.44	247.16	1.25	116.00	0.47	77.00	0.39	116.00	0.58	171.622656690229	-1.10861633384062	0.272578334210627	-4.06714765885967	4.75920888758606e-05	0.00142788300025528	Down
ENSMUST00000162726	1281	16.00	2.09	17.00	2.19	25.00	3.17	101.00	9.65	56.00	7.19	53.00	6.59	45.4958331812428	1.97673825015787	0.486632566173554	4.06207555261084	4.86383290758808e-05	0.0014574303353899	Ups
ENSMUST00000001675	53818	28.91	0.07	23.23	0.06	27.00	0.07	53.92	0.10	96.22	0.24	87.00	0.21	53.5359725044227	1.74547968096865	0.429976045578084	4.05948121742904	4.9181863637298e-05	0.00147185874885291	Ups
ENSMUST00000114787	269982	119.40	0.06	95.63	0.05	162.35	0.08	14.21	0.01	35.50	0.02	30.78	0.01	71.3023419877849	-1.91882928251498	0.472721222994248	-4.05911389034109	4.9259285437463e-05	0.00147231909572024	Down
ENSMUST00000112550	226335	18.77	0.01	8.19	0.00	20.95	0.01	0.00	0.00	0.00	0.00	0.00	0.00	7.27862220020554	-4.39851213639358	1.08380809656633	-4.05838648957203	4.94129412788068e-05	0.00147505399047628	Down
ENSMUST00000129531	3001	25.28	1.23	6.65	0.32	18.32	0.86	0.00	0.00	0.00	0.00	0.00	0.00	7.55943583880242	-4.40545754768561	1.08589226944541	-4.05699319503912	4.97085297356312e-05	0.0014820136026206	Down
ENSMUST00000161948	28292	0.00	0.00	0.00	0.00	0.00	0.00	24.14	0.09	7.01	0.03	9.02	0.04	6.97219411568407	4.42255948713347	1.09032024222772	4.05620231180647	4.98770611216415e-05	0.00148517241472873	Ups
ENSMUST00000119339	32434	0.00	0.00	0.00	0.00	0.00	0.00	25.06	0.08	14.41	0.06	3.56	0.01	7.54220778497189	4.43227574114462	1.09456768545071	4.04933911356935	5.13624736393728e-05	0.00152748649675388	Ups
ENSMUST00000030025	41293	0.00	0.00	0.00	0.00	0.00	0.00	8.21	0.02	9.15	0.03	20.79	0.06	6.62805834034291	4.4065253404475	1.08855896354034	4.04803551120105	5.16493115552433e-05	0.00153409444534297	Ups
ENSMUST00000004470	80208	106.11	0.18	118.54	0.20	82.23	0.13	26.04	0.03	35.00	0.06	26.00	0.04	61.2915965491516	-1.5484332495361	0.382720756168204	-4.04585647519878	5.21321677567834e-05	0.00154650075650498	Down
ENSMUST00000169852	31977	28.37	0.12	24.65	0.10	4.27	0.02	0.00	0.00	0.00	0.00	0.00	0.00	8.45699821676984	-4.41608459855238	1.0928609856677	-4.04084751534459	5.3258380639209e-05	0.00157570914022669	Down
ENSMUST00000155511	12532	7.70	0.08	45.62	0.49	30.72	0.32	0.00	0.00	0.00	0.00	2.33	0.02	13.101116179484	-3.9169852391414	0.969438263772571	-4.04046898654324	5.33444192906595e-05	0.00157570914022669	Down
ENSMUST00000112686	104770	445.45	0.57	397.95	0.50	368.85	0.46	28.48	0.03	100.62	0.13	130.55	0.16	227.748155887823	-1.91417270588734	0.473769680110751	-4.04030225285812	5.33823592087586e-05	0.00157570914022669	Down
ENSMUST00000106044	477783	317.34	0.09	370.78	0.10	298.85	0.08	74.85	0.02	134.73	0.04	135.28	0.04	208.746015270416	-1.26800596039939	0.31391779038412	-4.03929308640909	5.36125392847611e-05	0.00158053761777137	Down
ENSMUST00000027973	28994	122.07	0.57	122.76	0.56	116.46	0.52	152.45	0.55	411.76	1.88	467.28	2.07	235.288850757111	1.68219114948645	0.416507401048212	4.0388025404901	5.37247669295856e-05	0.00158188110269594	Ups
ENSMUST00000048953	51074	0.00	0.00	0.00	0.00	0.00	0.00	14.54	0.03	9.85	0.03	9.71	0.02	6.12405441266355	4.38295005193549	1.08546335972511	4.03786089384487	5.39408219406154e-05	0.00158428916849429	Ups
ENSMUST00000073350	37200	0.00	0.00	0.00	0.00	0.00	0.00	48.03	0.13	43.75	0.16	0.00	0.00	16.2357267674243	4.53404398734106	1.12293466144152	4.03767391196266	5.39838216292324e-05	0.00158428916849429	Ups
ENSMUST00000125591	9027	4.49	0.07	0.00	0.00	9.30	0.14	60.92	0.71	35.95	0.54	34.21	0.50	24.9151011317292	3.09802156312093	0.76735249421521	4.03728610576727	5.40731078639641e-05	0.00158428916849429	Ups
ENSMUST00000152538	3581	101.00	4.06	99.00	3.92	89.00	3.47	139.00	4.25	247.00	9.77	307.00	11.76	164.904502084649	1.44918250308582	0.35894984956071	4.03728405196257	5.4073581092212e-05	0.00158428916849429	Ups
ENSMUST00000006137	37857	24.72	0.09	29.87	0.10	42.71	0.15	110.63	0.30	98.03	0.34	71.87	0.24	64.1122085991716	1.67989719258872	0.416182543837622	4.03644318451796	5.42676599329354e-05	0.00158801492666883	Ups
ENSMUST00000060762	9984	21.00	0.29	22.00	0.30	12.00	0.16	0.00	0.00	0.00	0.00	1.00	0.01	8.39403560127411	-3.98759864093144	0.988680825718763	-4.03325172007102	5.50102978454026e-05	0.00160776402520578	Down
ENSMUST00000125323	70564	26.34	0.05	9.28	0.02	12.77	0.02	0.00	0.00	0.00	0.00	0.00	0.00	7.22150542261411	-4.37813728468398	1.08577717440775	-4.03226130358844	5.52427135393187e-05	0.0016125708212978	Down
ENSMUST00000045898	74850	260.15	0.47	297.73	0.53	218.91	0.38	50.57	0.07	99.57	0.18	95.57	0.16	159.907994320882	-1.39483027909443	0.346058916859543	-4.03061505177327	5.5631089994333e-05	0.00162191281049817	Down
ENSMUST00000175836	11023	111.39	1.38	173.41	2.12	111.96	1.35	1.00	0.01	19.43	0.24	0.24	0.00	62.9178782739784	-3.42268780363039	0.849387343251413	-4.02959595622005	5.58728052006173e-05	0.00162496741791795	Down
ENSMUST00000002625	5158	28.85	0.79	44.27	1.19	38.19	1.01	5.00	0.10	4.39	0.12	0.00	0.00	18.27347713224	-3.00641115517613	0.746558101715669	-4.02702903935685	5.64860585290013e-05	0.00163878623595386	Down
ENSMUST00000192615	21188	70.87	0.45	45.88	0.29	33.41	0.21	7.03	0.03	6.13	0.04	10.43	0.06	26.4819974463571	-2.32359849097352	0.577065972417695	-4.02657339374646	5.65955794265567e-05	0.00163995884121007	Down
ENSMUST00000055673	60172	250.69	0.56	242.12	0.53	234.54	0.51	667.95	1.15	323.03	0.71	469.23	1.00	364.283144072486	1.19933960452921	0.297937232570721	4.02547742751327	5.6859834821841e-05	0.00164560682925845	Ups
ENSMUST00000182661	1009	13.00	2.31	21.00	3.69	11.00	1.90	0.00	0.00	0.00	0.00	0.00	0.00	6.72614464858321	-4.35681693692702	1.08292478943254	-4.02319438934447	5.74140704065793e-05	0.00165735635307395	Down
ENSMUST00000152107	14694	2.82	0.03	1.52	0.01	3.58	0.03	54.40	0.39	18.57	0.17	16.42	0.14	16.9026693930932	3.08391046979116	0.766580631397469	4.02294337148751	5.74753193401257e-05	0.00165735635307395	Ups
ENSMUST00000054815	79598	122.31	0.21	144.23	0.24	117.58	0.19	42.50	0.06	48.84	0.08	37.81	0.06	80.3104609652223	-1.32266145111122	0.328858285856544	-4.02198000779034	5.77109572867406e-05	0.00166213159991375	Down
ENSMUST00000170133	56097	2580.91	6.17	2419.21	5.70	2561.70	5.94	2817.27	5.21	5376.04	12.65	6132.82	13.99	3651.54990011016	1.12648189830042	0.280156476724483	4.02090257370078	5.79755805808695e-05	0.00166470413086803	Ups
ENSMUST00000021784	17702	47.00	0.36	50.50	0.38	33.50	0.25	5.00	0.03	5.00	0.04	10.00	0.07	23.116920122846	-2.32884488027866	0.579205164546579	-4.02075986684573	5.80107161734309e-05	0.00166470413086803	Down
ENSMUST00000110307	17702	47.00	0.36	50.50	0.38	33.50	0.25	5.00	0.03	5.00	0.04	10.00	0.07	23.116920122846	-2.32884488027866	0.579205164546579	-4.02075986684573	5.80107161734309e-05	0.00166470413086803	Down
ENSMUST00000142938	32944	0.00	0.00	0.00	0.00	0.00	0.00	7.71	0.02	11.94	0.05	14.51	0.06	6.13272898331989	4.36793822316574	1.08740286214638	4.01685371192058	5.89803110461826e-05	0.00168755000824818	Ups
ENSMUST00000025647	9115	43.00	0.65	43.00	0.64	45.00	0.66	0.00	0.00	6.00	0.09	6.00	0.09	21.8346614023656	-2.88623667629532	0.718560174282592	-4.01669446706662	5.90201629380579e-05	0.00168755000824818	Down
ENSMUST00000137073	14284	17.00	0.16	42.00	0.39	24.00	0.22	0.00	0.00	0.00	0.00	3.00	0.03	12.9392900252286	-3.65734331202828	0.911694371548981	-4.01158921910903	6.0311375816899e-05	0.00172032400346953	Down
ENSMUST00000035120	5865	32.00	0.76	29.00	0.68	12.00	0.28	1.00	0.02	0.00	0.00	2.00	0.05	11.4045138483333	-3.56024711733196	0.889221835672202	-4.00377833124241	6.23387799718439e-05	0.00177601911919784	Down
ENSMUST00000149891	11833	20.23	0.23	15.72	0.18	8.99	0.10	0.00	0.00	0.00	0.00	0.00	0.00	6.72689491537744	-4.3417408635724	1.08483578321861	-4.00221022456584	6.27535018420579e-05	0.00178423496493799	Down
ENSMUST00000144514	16865	343.18	2.76	541.61	4.29	1057.63	8.24	3026.90	18.76	1468.17	11.61	1368.68	10.49	1320.37556701852	1.7329024094507	0.432996147338899	4.00211969575421	6.27775238379917e-05	0.00178423496493799	Ups
ENSMUST00000103069	61049	0.00	0.00	0.00	0.00	0.00	0.00	17.83	0.03	17.82	0.04	4.10	0.01	7.04817154365369	4.38241582718225	1.09557953130117	4.00008917835244	6.33186184049721e-05	0.00179746106696985	Ups
ENSMUST00000176287	8641	0.00	0.00	0.00	0.00	0.00	0.00	23.89	0.29	8.25	0.13	6.69	0.10	6.80708433000973	4.37439245004781	1.09419433357625	3.99782041984316	6.39284210960679e-05	0.00181044952653382	Ups
ENSMUST00000135399	7060	18.70	0.37	28.89	0.56	28.44	0.54	0.00	0.00	0.00	0.00	3.08	0.06	11.959596345849	-3.59435445433216	0.899078777208155	-3.99781926283863	6.39287334921346e-05	0.00181044952653382	Down
ENSMUST00000023774	35158	23.01	0.09	6.27	0.02	19.52	0.07	0.00	0.00	0.00	0.00	0.00	0.00	7.42671402771557	-4.35674468244118	1.09040572496462	-3.99552623642226	6.45507076071525e-05	0.00182462873379556	Down
ENSMUST00000038498	20672	134.00	0.88	139.02	0.90	120.01	0.76	44.00	0.22	9.00	0.06	19.00	0.12	71.5551514976432	-2.11689032611394	0.52984680230823	-3.99528753762766	6.46157818196209e-05	0.00182462873379556	Down
ENSMUST00000193647	148385	25.16	0.02	16.49	0.01	6.74	0.01	0.00	0.00	0.00	0.00	0.00	0.00	7.16077562371566	-4.34945678592883	1.08869735754141	-3.99510181208776	6.46664573771776e-05	0.00182462873379556	Down
ENSMUST00000028667	30832	51.86	0.23	158.22	0.68	125.99	0.53	10.70	0.04	14.81	0.06	0.00	0.00	55.1209991013442	-3.04639728128829	0.762582351649825	-3.99484367124087	6.47369540643798e-05	0.00182462873379556	Down
ENSMUST00000139548	3413	52.75	2.23	66.27	2.77	53.75	2.21	1.48	0.05	9.97	0.42	9.67	0.39	29.6768895702341	-2.58366372325659	0.647647915079162	-3.98930292694725	6.62677491445923e-05	0.00186555898303614	Down
ENSMUST00000031171	32248	101.79	0.43	127.52	0.52	95.17	0.39	41.43	0.13	27.31	0.11	24.11	0.10	64.8551108354469	-1.55356001254677	0.389605406545114	-3.98752169874437	6.67670994755246e-05	0.00187528690778788	Down
ENSMUST00000010969	27891	14.39	0.07	27.93	0.13	7.13	0.03	0.00	0.00	0.00	0.00	0.00	0.00	7.27557064093162	-4.34713174714168	1.09018796800881	-3.98750662702831	6.67713398399106e-05	0.00187528690778788	Down
ENSMUST00000099816	28001	36.00	0.17	39.00	0.18	25.00	0.12	5.00	0.02	4.00	0.02	1.00	0.00	16.7314905728647	-2.787051120806	0.69906839212443	-3.98680751726781	6.69683117688067e-05	0.00187859571500865	Down
ENSMUST00000183121	21392	3.09	0.02	0.00	0.00	3.11	0.02	16.63	0.08	27.60	0.17	23.69	0.14	13.0385959954398	3.21296238245181	0.806060525552429	3.98600636130869	6.71947109694115e-05	0.00188272122872028	Ups
ENSMUST00000173018	31110	7.27	0.03	26.28	0.11	14.84	0.06	0.00	0.00	0.00	0.00	0.00	0.00	7.18640210166654	-4.34131997762911	1.08991383442842	-3.98317723887394	6.8000002877074e-05	0.00190004899333818	Down
ENSMUST00000155818	3866	0.00	0.00	0.00	0.00	0.00	0.00	41.48	1.17	3.34	0.12	8.31	0.29	9.02734915013037	4.41146732843986	1.10760356666458	3.9828937547795	6.8081196288917e-05	0.00190004899333818	Ups
ENSMUST00000025229	6131	0.00	0.00	0.00	0.00	0.00	0.00	6.82	0.12	20.90	0.47	9.27	0.20	6.54327479638584	4.35526215547345	1.0935472098688	3.98269239422776	6.81389241954412e-05	0.00190004899333818	Ups
ENSMUST00000176203	6131	0.00	0.00	0.00	0.00	0.00	0.00	6.82	0.12	20.90	0.47	9.27	0.20	6.54327479638584	4.35526215547345	1.0935472098688	3.98269239422776	6.81389241954412e-05	0.00190004899333818	Ups
ENSMUST00000173471	39998	0.00	0.00	0.00	0.00	0.00	0.00	6.58	0.02	12.17	0.04	16.48	0.05	6.13185922057036	4.34267283556612	1.09045731805681	3.98243265798311	6.82134561909713e-05	0.00190004899333818	Ups
ENSMUST00000028346	3536	124.01	5.05	130.19	5.23	141.71	5.60	54.98	1.70	31.44	1.26	34.05	1.32	80.6290980150524	-1.46946479054636	0.369093266564121	-3.98128311639377	6.85442473217349e-05	0.00190479165976512	Down
ENSMUST00000036387	7307	20.00	0.38	30.00	0.56	24.00	0.44	1.00	0.01	3.00	0.06	1.00	0.02	11.9993070459141	-3.15958502321334	0.793753443377412	-3.9805622886741	6.87524457544521e-05	0.00190834273993527	Down
ENSMUST00000135910	9221	20.55	0.31	15.47	0.23	15.57	0.22	0.55	0.01	0.00	0.00	0.00	0.00	7.99462744304452	-3.93592077288415	0.989058470077074	-3.97946217737505	6.90713473641966e-05	0.00191359002450086	Down
ENSMUST00000078027	1988954	542.77	0.04	359.41	0.02	519.32	0.03	850.31	0.04	1146.32	0.08	709.08	0.05	690.218661897432	1.13304449278863	0.284730755235793	3.97935408084147	6.91027579216769e-05	0.00191359002450086	Ups
ENSMUST00000145496	18920	0.29	0.00	1.02	0.01	0.44	0.00	28.44	0.16	9.99	0.07	8.55	0.06	8.35154153277435	4.03190225572847	1.01422983815699	3.97533389774357	7.02805820173522e-05	0.00194167493880769	Ups
ENSMUST00000068045	69093	0.00	0.00	0.00	0.00	0.00	0.00	25.58	0.04	8.42	0.02	6.43	0.01	6.98131509613466	4.36011102253099	1.0975070448419	3.97274080656047	7.10503487949821e-05	0.00196065916000292	Ups
ENSMUST00000039449	55956	141.09	0.34	128.47	0.30	114.02	0.26	50.26	0.09	31.86	0.08	44.10	0.10	79.5439896004608	-1.35574217286306	0.341348660302705	-3.97172255388611	7.1354795387295e-05	0.001966773523962	Down
ENSMUST00000122940	72275	962.37	1.79	1085.61	1.98	1106.87	1.99	1203.02	1.72	2431.85	4.44	2558.63	4.52	1562.36938167918	1.17607529031479	0.296149924616712	3.97121590301572	7.15067379110128e-05	0.00196867506276584	Ups
ENSMUST00000195070	32192	25.14	0.11	25.93	0.11	7.70	0.03	0.00	0.00	1.16	0.00	0.00	0.00	8.95943131211238	-3.98099955665985	1.00337753851682	-3.96759883876262	7.26004059819997e-05	0.00199415837357039	Down
ENSMUST00000141707	4084	47.12	1.64	39.12	1.35	31.20	1.06	0.00	0.00	3.77	0.13	6.34	0.21	19.3033494897041	-2.94554093250902	0.742745782522379	-3.96574575288183	7.31668221320239e-05	0.00200739308998519	Down
ENSMUST00000166020	305364	46.41	0.02	98.32	0.04	84.75	0.04	12.62	0.00	6.80	0.00	19.93	0.01	41.4134341219669	-2.17294219153623	0.548308751503407	-3.96299016854691	7.40168309446635e-05	0.00201904302526294	Down
ENSMUST00000088454	70926	0.00	0.00	0.00	0.00	0.00	0.00	0.00	0.00	57.01	0.11	30.85	0.06	15.5999721073133	4.46285597903029	1.12668125085671	3.9610635001131	7.46166844525181e-05	0.00203269949759654	Ups
ENSMUST00000030561	57214	16.69	0.04	31.41	0.07	31.94	0.07	76.00	0.14	67.02	0.15	87.50	0.20	52.4662524472541	1.68714421367322	0.425956922909581	3.96083294561537	7.46887730450101e-05	0.00203269949759654	Ups
ENSMUST00000178826	20768	0.00	0.00	0.00	0.00	0.00	0.00	9.86	0.05	10.04	0.06	12.66	0.08	5.77472311766416	4.31407383765365	1.08948133488618	3.95975011183129	7.50282299171288e-05	0.0020395990290874	Ups
ENSMUST00000050372	22855	235.47	1.39	167.83	0.98	123.64	0.71	19.11	0.09	53.52	0.31	45.90	0.26	99.902609905294	-1.83904562282128	0.464826972623026	-3.95640901052604	7.60848490636282e-05	0.00206595610752634	Down
ENSMUST00000066058	54710	141.95	0.35	125.44	0.30	95.98	0.23	12.36	0.02	40.02	0.10	24.05	0.06	67.848983508523	-1.93271576283693	0.488753902583189	-3.95437407787852	7.67352723231811e-05	0.00208123598031284	Down
ENSMUST00000120524	11945	7.78	0.09	6.95	0.08	46.00	0.51	141.07	1.24	88.94	1.00	161.00	1.75	77.6136148277234	2.61887583090763	0.662682870889491	3.95192926503807	7.75236579557349e-05	0.00210021855091952	Ups
ENSMUST00000022746	61393	44.85	0.10	34.60	0.07	10.95	0.02	3.26	0.01	0.00	0.00	0.00	0.00	14.0669603785182	-3.6922212126956	0.934419920643323	-3.95135113360341	7.77112060351093e-05	0.00210289890721233	Down
ENSMUST00000194526	2427	15.00	0.92	26.00	1.58	27.00	1.61	1.00	0.05	1.00	0.06	2.00	0.12	10.948960743875	-3.27668085406039	0.829457142647769	-3.95039199204515	7.80233018087941e-05	0.00210893963385683	Down
ENSMUST00000180931	9396	38.25	0.56	30.64	0.44	44.81	0.63	8.49	0.10	2.52	0.04	4.37	0.06	19.8357847022601	-2.50122535345253	0.633485753288455	-3.94835296684819	7.86907235170765e-05	0.00212456001195365	Down
ENSMUST00000029741	16139	30.25	0.25	19.67	0.16	24.95	0.20	0.00	0.00	2.63	0.02	0.00	0.00	11.8380121712948	-3.55608862733651	0.900800345157855	-3.94769900616917	7.8905921147464e-05	0.00212794922803593	Down
ENSMUST00000109786	16688	26.00	0.21	11.30	0.09	8.52	0.07	0.00	0.00	0.00	0.00	0.00	0.00	6.89035675931062	-4.30649495136864	1.09098602191838	-3.94734200516717	7.9023633448542e-05	0.0021287047321235	Down
ENSMUST00000060327	63679	23.63	0.05	32.10	0.07	36.39	0.07	151.23	0.25	67.32	0.14	77.89	0.16	65.5574564076083	1.82320385113999	0.462128095772446	3.94523481220616	7.97218173315727e-05	0.00214507728901687	Ups
ENSMUST00000190625	4316	14.45	0.48	20.33	0.66	16.74	0.53	1.01	0.03	0.00	0.00	0.00	0.00	7.83794735199617	-3.90874798652037	0.991048071654736	-3.94405488322479	8.01153101487601e-05	0.00215322371511934	Down
ENSMUST00000145735	5222	103.00	2.77	107.00	2.84	60.00	1.56	29.00	0.60	12.00	0.32	12.00	0.31	49.6264060422587	-2.01955382777592	0.512386399433015	-3.94146649874132	8.09849474782594e-05	0.00217322620612382	Down
ENSMUST00000095874	9706	18.00	0.25	11.00	0.15	13.00	0.18	0.00	0.00	0.00	0.00	0.00	0.00	6.32089148537276	-4.28448667751914	1.08707571306939	-3.94129555651812	8.10426930903244e-05	0.00217322620612382	Down
ENSMUST00000021289	96202	1769.59	2.46	1772.01	2.43	1563.35	2.11	1905.49	2.05	3423.79	4.69	3839.61	5.10	2375.43116819307	1.05473518641717	0.267664768371256	3.94050809464109	8.13092067936125e-05	0.00217791207181265	Ups
ENSMUST00000080035	72586	72.13	0.13	45.01	0.08	50.70	0.09	0.00	0.00	8.13	0.01	0.00	0.00	26.7129029987126	-3.44149902084095	0.873682540989255	-3.93907267157267	8.17971533809064e-05	0.00218851188730064	Down
ENSMUST00000030436	2933	111.08	5.54	102.07	5.02	113.00	5.47	38.00	1.44	31.75	1.56	39.00	1.86	68.1674111532242	-1.3349524467456	0.338971688889605	-3.93824171900199	8.2080884439048e-05	0.00219349694298944	Down
ENSMUST00000132881	662240	24.06	0.00	19.31	0.00	18.24	0.00	0.00	0.00	0.00	0.00	1.84	0.00	9.51069405096309	-3.67609408594729	0.933495935867187	-3.93798617080461	8.21683289363566e-05	0.00219349694298944	Down
ENSMUST00000023520	25568	10.16	0.05	14.18	0.07	6.77	0.03	89.18	0.36	33.45	0.17	35.28	0.18	32.0331055958328	2.38203182664035	0.604936224464676	3.93765777334341	8.2280830564774e-05	0.00219403221456541	Ups
ENSMUST00000144559	7193	71.74	1.38	95.08	1.80	45.70	0.85	6.52	0.10	9.23	0.17	19.76	0.36	38.0907442519904	-2.20018428356091	0.558867449585616	-3.93686246209595	8.25538899324405e-05	0.0021988427787617	Down
ENSMUST00000031654	15151	176.00	1.58	171.00	1.51	119.00	1.03	64.48	0.45	45.00	0.40	44.00	0.38	96.5994889342489	-1.35296115129084	0.343764816879136	-3.93571734179687	8.29485562322968e-05	0.00220687795572295	Down
ENSMUST00000029714	75159	67.35	0.12	42.25	0.07	50.54	0.09	14.28	0.02	6.90	0.01	7.54	0.01	29.1554179679816	-2.12369180134278	0.539650353092202	-3.93531068621377	8.30891388500912e-05	0.00220814271353904	Down
ENSMUST00000153709	53808	9.29	0.02	0.00	0.00	6.89	0.02	129.99	0.25	24.11	0.06	41.68	0.10	36.532348651048	3.25646901433342	0.827606555907476	3.93480330851497	8.32648572986022e-05	0.00220945497366287	Ups
ENSMUST00000024749	30622	86.44	0.38	96.89	0.42	73.44	0.31	29.64	0.10	14.07	0.06	12.01	0.05	48.1882297702493	-1.8864677144337	0.48036951390883	-3.92711789531202	8.59698467443057e-05	0.00227197817698871	Down
ENSMUST00000125653	1729	3.00	0.27	5.00	0.45	0.00	0.00	36.00	2.43	18.00	1.61	27.00	2.33	15.3148389371962	3.09990449290298	0.789826909081114	3.92478966880151	8.68055492829115e-05	0.00228896588398006	Ups
ENSMUST00000041892	60720	107.23	0.24	115.02	0.25	81.00	0.17	31.28	0.05	31.00	0.07	33.08	0.07	62.0544264477892	-1.41440962592817	0.360420609562946	-3.92433059708576	8.69712336169055e-05	0.00229078947413585	Down
ENSMUST00000145819	10099	112.06	1.52	103.16	1.38	89.25	1.17	12.23	0.13	34.61	0.46	20.06	0.26	57.4754271864313	-1.86875941337707	0.476385894129384	-3.92278494473963	8.75312768031639e-05	0.00230298476839544	Down
ENSMUST00000100314	20758	20.76	0.14	32.95	0.21	21.29	0.13	0.00	0.00	2.69	0.02	0.00	0.00	11.7736693510893	-3.54212327220758	0.904149620983838	-3.91762954935851	8.94239897489754e-05	0.00234757757159589	Down
ENSMUST00000127775	81494	0.00	0.00	0.00	0.00	0.00	0.00	28.31	0.04	56.80	0.09	0.00	0.00	15.1068517424225	4.41881339336904	1.12873013965358	3.91485372644097	9.0459031221611e-05	0.00236689496025499	Ups
ENSMUST00000175661	8122	1.00	0.02	0.00	0.00	0.00	0.00	41.99	0.55	5.00	0.08	10.00	0.16	10.0545860972816	4.07216207445112	1.04028561497333	3.91446542741585	9.06047181423592e-05	0.00236809600325382	Ups
ENSMUST00000162136	6631	0.00	0.00	0.00	0.00	0.00	0.00	3.00	0.05	19.40	0.40	17.85	0.36	7.04250655736226	4.31503612758168	1.1029261005737	3.91235289956158	9.14012136524716e-05	0.00238171305252631	Ups
ENSMUST00000159516	14000	16.34	0.16	18.56	0.18	42.06	0.40	99.91	0.75	86.77	0.83	78.30	0.73	58.1541844024466	1.90245284508785	0.486275582124766	3.91229359445758	9.14236688635591e-05	0.00238171305252631	Ups
ENSMUST00000131186	143042	73.26	0.07	92.13	0.08	134.87	0.12	289.11	0.21	227.02	0.21	181.61	0.16	167.722422300532	1.3976688056999	0.357492086047974	3.90964964050236	9.24300834503625e-05	0.00240520914522369	Ups
ENSMUST00000018744	23162	180.90	1.05	137.85	0.79	152.37	0.86	56.91	0.26	61.51	0.35	54.03	0.30	101.232719242663	-1.20316742711496	0.30785606088231	-3.90821419486334	9.29808557164882e-05	0.00241689120247941	Down
ENSMUST00000030464	81396	341.26	0.56	359.32	0.58	336.60	0.54	52.75	0.07	115.21	0.19	144.06	0.23	210.636503682484	-1.47185597693142	0.376743215628987	-3.9067882734772	9.35310413067534e-05	0.0024285324642143	Down
ENSMUST00000107635	558010	320.41	0.08	341.52	0.08	431.75	0.10	149.02	0.03	158.15	0.04	96.66	0.02	236.10097102576	-1.19745977044059	0.306531907266513	-3.90647675512442	9.36516478377503e-05	0.0024290064551754	Down
ENSMUST00000148899	23696	0.00	0.00	0.00	0.00	2.20	0.01	9.53	0.04	20.67	0.12	19.71	0.11	9.27262110190482	3.73265334599302	0.955670910134892	3.90579362247843	9.39166418415369e-05	0.00243322024474165	Ups
ENSMUST00000145018	31633	0.00	0.00	0.00	0.00	0.04	0.00	41.00	0.13	40.00	0.17	0.00	0.00	14.302708961487	4.40480466713309	1.12793635098396	3.90518903242238	9.4151758903016e-05	0.00243665162735701	Ups
ENSMUST00000136186	6760	34.20	0.70	33.93	0.69	75.23	1.50	105.05	1.65	170.32	3.44	166.62	3.26	99.3267728058308	1.76760408746577	0.452825170256363	3.90350228646754	9.4810654161638e-05	0.00245103098536383	Ups
ENSMUST00000094695	20034	221.48	1.50	232.49	1.55	157.40	1.03	28.15	0.15	73.90	0.49	59.64	0.38	119.895061696016	-1.62753989071277	0.417018689606481	-3.90279843871888	9.50868844539711e-05	0.00245549721638916	Down
ENSMUST00000137035	55302	16.88	0.04	23.47	0.06	19.87	0.05	1.60	0.00	0.00	0.00	0.00	0.00	9.3653979928114	-3.65066142425348	0.935691694468618	-3.90156442109567	9.5573018965755e-05	0.00246329558202076	Down
ENSMUST00000135451	1931	12.00	0.96	4.00	0.31	9.00	0.70	47.00	2.80	33.00	2.59	37.00	2.81	24.2442285579995	2.28025865947591	0.584471674904889	3.90140148339434	9.56373825014001e-05	0.00246329558202076	Ups
ENSMUST00000190080	221017	0.00	0.00	0.00	0.00	0.00	0.00	11.04	0.01	15.11	0.01	6.82	0.00	5.81250015517133	4.27181196775084	1.09498757481665	3.90124241224027	9.57002581587369e-05	0.00246329558202076	Ups
ENSMUST00000186303	39151	0.00	0.00	0.00	0.00	0.00	0.00	28.36	0.08	3.65	0.01	8.62	0.03	7.12602004245347	4.30715993483323	1.10456491221334	3.89941766862979	9.64243175743105e-05	0.00247846951803337	Ups
ENSMUST00000170967	1241	55.45	7.52	48.37	6.49	52.33	6.90	176.12	17.47	95.55	12.77	105.60	13.66	89.3965768714805	1.46339567469135	0.375303654125676	3.89923108556067	9.64986446427959e-05	0.00247846951803337	Ups
ENSMUST00000087033	7380	0.00	0.00	3.00	0.06	2.00	0.04	12.00	0.17	28.00	0.52	25.00	0.45	12.1797641313963	3.29998079953417	0.846965952283192	3.89623784833182	9.76984480595866e-05	0.00250386562564807	Ups
ENSMUST00000129442	63846	0.00	0.00	0.00	0.00	0.00	0.00	11.57	0.02	11.51	0.02	7.93	0.02	5.61873431244041	4.26138329848597	1.09381888719951	3.89587650053872	9.78442390699822e-05	0.00250489695966431	Ups
ENSMUST00000016569	136952	0.00	0.00	0.00	0.00	0.00	0.00	32.04	0.02	0.00	0.00	49.58	0.05	14.172114139306	4.39360238435765	1.12845706399679	3.89345995034699	9.88245240665148e-05	0.00252454639951187	Ups
ENSMUST00000144947	40704	859.91	2.84	818.74	2.66	873.69	2.80	923.88	2.36	2193.50	7.12	2410.11	7.59	1354.8878334052	1.30881728760187	0.336685192190035	3.88736219460207	0.000101339485483003	0.00258600932202433	Ups
ENSMUST00000124211	88403	0.00	0.00	0.00	0.00	0.00	0.00	0.00	0.00	45.09	0.07	35.06	0.05	14.131464722888	4.38740860051775	1.12877607497108	3.88687242563158	0.000101544085588099	0.00258844708826719	Ups
ENSMUST00000128573	35632	0.00	0.00	0.00	0.00	0.00	0.00	6.78	0.02	16.47	0.06	9.85	0.04	5.81640255912474	4.26073821426959	1.09633528804805	3.88634595704342	0.000101764451688127	0.00259128108096848	Ups
ENSMUST00000003413	24018	64.03	0.36	74.00	0.41	57.05	0.31	8.00	0.03	15.00	0.08	19.00	0.10	36.6209020300584	-1.90201994931838	0.489445504824783	-3.88607093245096	0.000101879749269883	0.00259138494579709	Down
ENSMUST00000096065	15324	41.38	0.37	43.36	0.38	30.23	0.26	6.03	0.04	7.06	0.06	2.02	0.02	19.7274916491413	-2.48036081399965	0.638338485762152	-3.88565137356271	0.0001020558770003	0.00259138494579709	Down
ENSMUST00000032416	11121	43.06	0.53	58.28	0.71	39.58	0.47	2.81	0.03	11.03	0.13	6.68	0.08	24.8412297625817	-2.33959693796418	0.602293667868141	-3.88447872322041	0.000102549672387062	0.00260011626612154	Down
ENSMUST00000114637	20897	27.83	0.18	33.67	0.21	41.10	0.26	5.85	0.03	2.39	0.02	4.98	0.03	17.8053371804178	-2.54010331381851	0.654485976250171	-3.88106606710176	0.000103999581580131	0.00263406410892174	Down
ENSMUST00000131463	33563	821.86	3.30	828.41	3.27	685.79	2.67	157.62	0.49	302.96	1.20	366.95	1.40	495.88856706405	-1.24842524769372	0.321726109846609	-3.88039767207249	0.000104285813853594	0.00263849779783954	Down
ENSMUST00000135671	10809	159.80	2.02	127.71	1.59	102.10	1.25	31.90	0.31	29.01	0.36	51.63	0.62	78.2264588429455	-1.5226825804095	0.392608431203357	-3.87837463332723	0.000105156693554009	0.00265487090576994	Down
ENSMUST00000125691	549439	36.14	0.01	85.58	0.02	132.88	0.03	332.11	0.06	208.07	0.05	265.06	0.06	179.368087011339	1.7897916889402	0.461722830842716	3.87633352605405	0.000106042303625078	0.00267438464360292	Ups
ENSMUST00000170229	183232	407.47	0.30	493.92	0.36	661.41	0.47	2223.69	1.25	921.89	0.66	821.78	0.57	929.223122030106	1.51104796029559	0.390267469845952	3.87182657291945	0.000108022802981064	0.00271855478297626	Ups
ENSMUST00000129448	21064	52.91	0.34	130.14	0.82	103.02	0.64	5.64	0.03	18.30	0.12	22.51	0.14	51.2278839471361	-2.23147652527427	0.576457673596637	-3.87101538843543	0.000108382949019132	0.00272472896834962	Down
ENSMUST00000088610	1759	7.29	0.65	14.74	1.29	21.17	1.83	0.00	0.00	0.00	0.00	0.00	0.00	6.51284256176961	-4.23772288973894	1.09501125626604	-3.87002678327661	0.000108823397189178	0.00273290673237415	Down
ENSMUST00000002533	109964	94.48	0.12	125.05	0.15	136.78	0.16	19.54	0.02	38.62	0.05	36.93	0.04	70.5324003367781	-1.61694335563215	0.417957918042806	-3.86867501686269	0.000109428376504005	0.00274519474756135	Down
ENSMUST00000101075	33765	0.00	0.00	0.00	0.00	0.00	0.00	16.74	0.05	23.78	0.09	2.23	0.01	7.60906423249092	4.29281130806294	1.10976451930358	3.86821819709719	0.000109633541271285	0.00274743738273509	Ups
ENSMUST00000146751	7811	26.01	0.46	28.92	0.50	20.00	0.34	3.00	0.04	2.00	0.03	2.00	0.03	12.4635314120561	-2.83999112067273	0.734351546916918	-3.86734545953648	0.000110026510427761	0.00275437673572956	Down
ENSMUST00000114958	43124	57.00	0.18	68.00	0.21	54.22	0.16	1.64	0.00	12.72	0.04	11.00	0.03	31.4515228201578	-2.36895720720529	0.612694311862131	-3.86645862600786	0.000110427187567397	0.00275858738457839	Down
ENSMUST00000100949	48609	70.10	0.19	116.17	0.32	64.20	0.17	0.00	0.00	0.00	0.00	12.15	0.03	39.4588653909818	-3.43690558739808	0.889095636794968	-3.86561967595243	0.000110807497355665	0.0027651772105622	Down
ENSMUST00000069184	27483	28.28	0.14	43.44	0.21	28.18	0.13	0.00	0.00	2.87	0.01	4.90	0.02	16.2345239921478	-2.97925710977574	0.770873250709515	-3.86478205986992	0.000111188434855511	0.00277176884032667	Down
ENSMUST00000142970	19862	1374.64	9.37	1112.95	7.47	1200.52	7.93	1342.73	7.05	2927.53	19.62	3399.52	22.08	1901.12717303501	1.25327544709117	0.324341864911711	3.86405698022463	0.000111519189426346	0.00277709696061495	Ups
ENSMUST00000178895	1953	55.00	4.33	59.00	4.59	36.00	2.75	98.00	5.77	106.00	8.22	141.00	10.58	82.8246002832344	1.39247265726296	0.360621356999935	3.86131500598622	0.000112778387328127	0.00280333557238507	Ups
ENSMUST00000038361	283319	91.43	0.04	121.66	0.06	68.44	0.03	23.02	0.01	30.41	0.01	16.88	0.01	54.338346235978	-1.70861963441654	0.442533056740324	-3.86099887543349	0.000112924423273661	0.00280333557238507	Down
ENSMUST00000163690	12208	58.00	0.65	59.00	0.65	59.00	0.64	2.00	0.02	11.00	0.12	13.00	0.14	31.048989251186	-2.3542465247104	0.609783889334718	-3.86078833154958	0.000113021782582466	0.00280333557238507	Down
ENSMUST00000180728	10938	42.26	0.53	46.55	0.57	34.46	0.42	6.00	0.06	0.00	0.00	6.01	0.07	20.5163563784149	-2.80626001333833	0.726871507124147	-3.86073740108654	0.000113045345641855	0.00280333557238507	Down
ENSMUST00000088142	8641	0.48	0.01	0.00	0.00	0.00	0.00	26.57	0.33	5.33	0.08	6.82	0.10	6.78754925340374	4.26460698240805	1.10609626346549	3.85554777036014	0.000115470778352325	0.00285972158413514	Ups
ENSMUST00000039419	27522	59.71	0.29	52.80	0.25	60.52	0.29	9.00	0.03	16.01	0.08	14.02	0.07	33.0668148834343	-1.85319396584858	0.480680055614826	-3.85535855752992	0.000115560129748256	0.00285972158413514	Down
ENSMUST00000150764	11916	14.40	0.16	12.79	0.14	12.45	0.14	0.00	0.00	0.00	0.00	0.00	0.00	5.86094000935448	-4.20567138939684	1.09110225371392	-3.85451627020425	0.000115958672311662	0.0028665950117712	Down
ENSMUST00000045747	22238	250.00	1.52	269.99	1.62	176.01	1.04	16.20	0.08	63.81	0.38	67.05	0.39	130.070244155204	-1.91930977847557	0.498051337280244	-3.85363844007834	0.000116375411816472	0.00287390351012332	Down
ENSMUST00000189755	31530	12.98	0.06	13.48	0.06	25.26	0.10	1.15	0.00	0.00	0.00	0.00	0.00	7.91224065666427	-3.86722148099698	1.0037074805685	-3.85293679270636	0.000116709525879846	0.00287716565847797	Down
ENSMUST00000154911	9893	25.00	0.35	28.00	0.38	21.45	0.29	3.00	0.03	2.00	0.03	0.00	0.00	11.9790453668327	-3.13241739967461	0.813035452210771	-3.8527439254427	0.000116801524789994	0.00287716565847797	Down
ENSMUST00000020553	9383	15.00	0.22	18.00	0.26	8.00	0.11	0.00	0.00	0.00	0.00	0.02	0.00	6.11779536798986	-4.21292032231773	1.09352712376249	-3.85259791985988	0.000116871215859294	0.00287716565847797	Down
ENSMUST00000050010	28251	18.74	0.09	13.42	0.06	32.25	0.15	1.58	0.01	0.00	0.00	0.00	0.00	10.0719988580344	-3.67665612829775	0.954476749775271	-3.85201224562401	0.000117151162949679	0.00288106880738009	Down
ENSMUST00000036489	58795	44.18	0.10	46.93	0.11	33.06	0.07	248.39	0.44	79.00	0.18	98.08	0.21	92.6912226019391	1.90421570841912	0.494573794505797	3.85021553825331	0.000118013923950389	0.00289928203228845	Ups
ENSMUST00000002043	18937	44.36	0.32	39.40	0.28	50.51	0.35	10.49	0.06	3.68	0.03	1.35	0.01	22.8456555913034	-2.6625348459356	0.691632334330405	-3.84963905499487	0.000118292012704568	0.00290310863030487	Down
ENSMUST00000103067	100650	124.88	0.17	113.71	0.15	110.78	0.14	44.61	0.05	16.84	0.02	14.87	0.02	66.0746951211104	-1.88011142249306	0.488504976047525	-3.84870475159736	0.000118744022332579	0.00291119125826112	Down
ENSMUST00000102845	2264	22.86	1.52	14.64	0.96	6.27	0.40	0.00	0.00	0.00	0.00	0.00	0.00	6.56026433986642	-4.22103057271787	1.09762074342254	-3.84561844153571	0.000120248761317365	0.00294200371503475	Down
ENSMUST00000182400	157421	59.96	0.05	56.44	0.05	71.57	0.06	18.79	0.01	6.09	0.01	10.89	0.01	34.6383082569017	-2.05693422617363	0.534982251007992	-3.84486442736753	0.000120619106155597	0.00294802536280601	Down
ENSMUST00000194634	5378	2.94	0.08	7.50	0.19	4.06	0.10	61.47	1.23	22.62	0.58	21.49	0.53	20.575855303299	2.72315151379234	0.708897391124766	3.84139023204991	0.000122339442643281	0.00298699552758267	Ups
ENSMUST00000073054	20301	73.00	0.49	80.00	0.53	56.51	0.36	20.01	0.10	18.14	0.12	19.00	0.12	41.4608967007582	-1.60406862817033	0.417669896675505	-3.84051769337008	0.000122775122489545	0.00299305994427082	Down
ENSMUST00000148084	13599	122.85	1.23	32.55	0.32	99.10	0.96	456.05	3.52	246.10	2.42	198.00	1.89	196.064247130989	1.93250143017117	0.503204751096577	3.84038788576597	0.000122840063446813	0.00299305994427082	Ups
ENSMUST00000152580	6020	0.00	0.00	0.00	0.00	0.00	0.00	11.58	0.21	23.74	0.54	3.38	0.07	6.9147504562398	4.25386489701962	1.10821709544519	3.83847615643465	0.000123800233509103	0.0030133611709108	Ups
ENSMUST00000173607	6887	0.00	0.00	0.00	0.00	8.83	0.17	56.73	0.88	40.04	0.79	45.98	0.88	26.4144505025704	3.42464228060607	0.892466236571202	3.83727937290191	0.000124404916733663	0.00302188074096549	Ups
ENSMUST00000167447	50858	59.13	0.16	0.00	0.00	44.22	0.11	0.00	0.00	0.00	0.00	0.00	0.00	15.6606484779703	-4.33246797100854	1.13050856198393	-3.83231769904113	0.000126941660393864	0.00308034712113209	Down
ENSMUST00000129343	9966	96.00	1.32	91.00	1.23	78.00	1.04	33.00	0.35	22.00	0.30	24.00	0.31	53.6106071663295	-1.48359158796055	0.387284467002944	-3.83075417261512	0.000127751090627306	0.00309682214787256	Down
ENSMUST00000137356	28520	0.00	0.00	0.00	0.00	0.00	0.00	56.12	0.20	23.67	0.11	0.00	0.00	14.0251608828796	4.33635961013006	1.13211402311818	3.83032055215289	0.000127976434020707	0.00309777239081517	Ups
ENSMUST00000084738	92649	0.00	0.00	0.00	0.00	0.01	0.00	39.64	0.04	0.00	0.00	35.50	0.05	13.144124797547	4.32984684606482	1.13050770594462	3.83000206305267	0.000128142184648254	0.00309777239081517	Ups
ENSMUST00000177269	71103	11.96	0.02	5.17	0.01	6.43	0.01	97.13	0.14	24.39	0.05	30.98	0.06	29.9369728669117	2.65653381316003	0.693625392782211	3.82992583720785	0.000128181884703375	0.00309777239081517	Ups
ENSMUST00000050595	14724	13.00	0.12	16.00	0.15	10.00	0.09	0.00	0.00	0.00	0.00	0.00	0.00	5.83878824004648	-4.18660379922599	1.09322312665114	-3.82959681071765	0.000128353381802815	0.00309876140075727	Down
ENSMUST00000180808	4255	0.00	0.00	0.00	0.00	0.50	0.02	6.79	0.17	11.05	0.36	12.98	0.41	5.43451280311537	4.20093611105955	1.09864676350998	3.82373684662602	0.000131444204851358	0.00316693793861161	Ups
ENSMUST00000179078	17072	8.34	0.07	25.25	0.20	10.19	0.08	0.00	0.00	0.00	0.00	0.00	0.00	6.40961573490867	-4.19911544778603	1.09855182794252	-3.82240995916465	0.000132153740703695	0.0031808038279717	Down
ENSMUST00000182709	17148	0.00	0.00	0.00	0.00	0.00	0.00	11.50	0.07	15.84	0.12	5.26	0.04	5.82075137287239	4.21052868302641	1.10216697822663	3.82022757549958	0.000133328596917358	0.00320310288224694	Ups
ENSMUST00000012161	11006	30.00	0.37	45.00	0.55	39.00	0.47	6.00	0.06	4.00	0.05	8.00	0.09	20.2781312731023	-2.2778145816194	0.596257239224642	-3.82018771727018	0.000133350145274734	0.00320310288224694	Down
ENSMUST00000057026	5686	125.00	3.08	155.00	3.76	109.00	2.60	50.00	0.94	15.00	0.36	22.00	0.52	73.4750317738227	-1.85670947017429	0.48634619367589	-3.81767040498652	0.000134717734779202	0.0032326807702528	Down
ENSMUST00000142086	26449	32.13	0.16	55.58	0.28	92.54	0.46	536.87	2.11	143.99	0.72	135.34	0.66	169.749034143641	2.22082599978251	0.581804419457356	3.81713497785709	0.000135010317442221	0.00323642914498866	Ups
ENSMUST00000033961	6049	40.00	0.92	32.28	0.73	28.00	0.63	3.00	0.05	3.00	0.07	7.00	0.15	17.2802278545356	-2.49423022920495	0.653798008859245	-3.81498596723613	0.000136190672548761	0.00326142991011827	Down
ENSMUST00000171398	1838	6.11	0.52	13.61	1.14	22.88	1.88	0.00	0.00	0.00	0.00	0.00	0.00	6.52926882205205	-4.19553833633225	1.10012015100133	-3.81370919577598	0.0001368965424779	0.0032750289779088	Down
ENSMUST00000032963	45160	58.81	0.17	49.19	0.14	59.28	0.17	15.12	0.03	10.41	0.03	14.05	0.04	31.9815957429187	-1.80454511599389	0.47322261452334	-3.81331124213399	0.000137117256852231	0.00327700578007768	Down
ENSMUST00000078099	12113	47.47	0.53	88.84	0.99	44.63	0.49	9.14	0.08	6.03	0.07	15.74	0.17	32.4455396998799	-2.17787920693365	0.571378068795605	-3.81162548209866	0.000138055941724447	0.00329612033099053	Down
ENSMUST00000124845	34491	82.22	0.32	123.22	0.47	38.96	0.15	9.13	0.03	17.03	0.07	16.55	0.06	43.8549349173794	-2.13201834461498	0.560039829534988	-3.80690485243743	0.000140716851558554	0.00335627368963578	Down
ENSMUST00000085709	27447	114.54	0.56	96.00	0.46	137.01	0.65	229.01	0.87	201.92	0.98	202.00	0.95	163.434989434535	1.06275595757642	0.279384921849731	3.80391307641157	0.000142428175764823	0.0033902762961392	Ups
ENSMUST00000130645	32708	143.73	0.59	151.75	0.62	116.54	0.46	48.29	0.15	54.34	0.22	52.20	0.20	88.9604781128464	-1.17797026480325	0.309694231755771	-3.80365581278315	0.000142576244599326	0.00339040023730582	Down
ENSMUST00000143813	2513	32.00	1.89	25.00	1.46	20.00	1.15	1.00	0.04	4.00	0.23	1.00	0.06	12.613810716624	-2.99262022541383	0.787146904867013	-3.80185732410321	0.000143615426397572	0.00341169299225943	Down
ENSMUST00000168172	47720	79.46	0.22	127.36	0.35	170.84	0.47	30.11	0.07	40.18	0.11	24.39	0.07	73.5604605257872	-1.71888766287115	0.45248021836941	-3.79881283885835	0.000145390829664377	0.00345041516959501	Down
ENSMUST00000153017	10766	415.58	5.28	375.04	4.70	477.92	5.89	1591.86	15.56	691.82	8.65	636.42	7.71	701.604099255535	1.38019550480387	0.363484751354864	3.79712078611081	0.000146386471198977	0.0034705731613328	Ups
ENSMUST00000073781	41917	14.71	0.05	9.70	0.03	12.57	0.04	0.00	0.00	0.00	0.00	0.00	0.00	5.72716195440835	-4.15746063940479	1.09530009365898	-3.79572745722707	0.00014721115331557	0.00348664180687136	Down
ENSMUST00000107542	4122	50.03	1.73	33.28	1.13	21.75	0.73	5.11	0.13	1.26	0.04	4.99	0.16	17.6244090739046	-2.71926597347658	0.71669209839184	-3.79418997304177	0.000148126233903085	0.00350481733099504	Down
ENSMUST00000123549	7204	0.00	0.00	0.00	0.00	0.00	0.00	12.82	0.19	6.34	0.12	12.43	0.23	5.40282410485491	4.17645390589742	1.10115843339096	3.79278201869301	0.000148968916309881	0.00352124534050408	Ups
ENSMUST00000128848	24430	0.01	0.00	72.05	0.39	32.39	0.17	0.00	0.00	0.04	0.00	0.01	0.00	15.5222971898016	-4.29495467484241	1.13286251386776	-3.79124088074802	0.000149896484378229	0.00353964514155635	Down
ENSMUST00000125307	2940	25.62	1.28	33.00	1.62	24.13	1.17	0.00	0.00	3.75	0.18	0.00	0.00	13.1670718762756	-3.37408373791803	0.890259263487414	-3.7900012685077	0.000150646515436627	0.00354882332815297	Down
ENSMUST00000046975	45745	152.49	0.45	125.20	0.36	116.84	0.33	4.52	0.01	26.38	0.08	35.50	0.10	70.9531406573518	-2.18508069410883	0.576560130376604	-3.78985743027628	0.000150733773587485	0.00354882332815297	Down
ENSMUST00000183290	11467	34.00	0.41	22.00	0.26	10.00	0.12	0.00	0.00	2.00	0.02	0.00	0.00	10.2083550310956	-3.64964436417363	0.963304022408299	-3.78867343982367	0.000151453840534546	0.00356224236230509	Down
ENSMUST00000146175	28873	114.38	0.53	140.77	0.65	85.86	0.39	139.76	0.50	362.81	1.67	459.59	2.05	219.949374353772	1.66458613374579	0.439694755288729	3.78577664100797	0.000153229262477311	0.00360043253179362	Ups
ENSMUST00000161057	40545	304.13	1.01	278.82	0.91	219.33	0.70	110.00	0.28	93.31	0.30	130.70	0.41	178.69747219287	-1.02868186390498	0.271805556240753	-3.78462411928703	0.000153941065576112	0.00361357998838011	Down
ENSMUST00000143821	9874	189.00	2.63	203.00	2.78	184.00	2.48	241.00	2.57	414.00	5.66	532.00	7.04	294.588630268903	1.23995703067547	0.327661707616804	3.78425980775754	0.000154166712809199	0.00361431840441054	Ups
ENSMUST00000103116	99602	0.00	0.00	0.00	0.00	0.00	0.00	42.78	0.04	29.60	0.04	0.00	0.00	12.8507040124639	4.2866210970216	1.13280351499269	3.78408174082093	0.000154277117127418	0.00361431840441054	Ups
ENSMUST00000166358	36708	25.86	0.09	33.76	0.12	26.17	0.09	2.94	0.01	4.15	0.01	4.19	0.01	14.83526481427	-2.50389309776127	0.662060283197933	-3.78197146288066	0.000155591202546935	0.00364150928880066	Down
ENSMUST00000151676	9595	9.01	0.13	19.00	0.27	11.00	0.15	0.00	0.00	0.00	0.00	0.00	0.00	5.83698172939298	-4.14956769036202	1.0977214431274	-3.78016455480722	0.000156724742263529	0.00366442520531831	Down
ENSMUST00000141573	292801	3.15	0.00	23.41	0.01	45.35	0.02	0.00	0.00	0.00	0.00	1.05	0.00	11.0013398338696	-3.96565321131059	1.04920569100287	-3.77967184634698	0.000157035182342324	0.00366806983006697	Down
ENSMUST00000147270	31748	58.78	0.25	54.96	0.23	36.36	0.15	0.00	0.00	0.00	0.00	8.25	0.03	23.8388322360527	-3.32321369676611	0.880247426041078	-3.77531771005829	0.000159803852930575	0.00372907083357759	Down
ENSMUST00000132010	17939	290.68	2.20	298.05	2.22	223.65	1.64	53.18	0.31	103.15	0.77	113.00	0.81	169.129924838724	-1.33798220908199	0.354699958946853	-3.77215213966933	0.000161845516744316	0.00377300373612585	Down
ENSMUST00000053336	45621	68.99	0.20	49.17	0.14	54.83	0.16	13.47	0.03	14.04	0.04	14.70	0.04	33.3946171757798	-1.74976430717037	0.464110418717018	-3.77014657849612	0.000163151696038523	0.00379831800091205	Down
ENSMUST00000135600	3966	35.03	1.26	24.28	0.86	23.01	0.80	0.00	0.00	3.97	0.14	1.90	0.07	13.3818893238882	-3.04373102210488	0.807356999568119	-3.76999397259585	0.000163251490010547	0.00379831800091205	Down
ENSMUST00000170391	115787	30.62	0.04	24.32	0.03	34.08	0.04	51.89	0.05	127.65	0.15	96.72	0.11	62.2061793917811	1.78299340824084	0.473182474948861	3.76808842811335	0.000164502433332966	0.00382367458164343	Ups
ENSMUST00000005103	26099	656.67	3.39	757.70	3.86	698.45	3.50	361.02	1.44	118.03	0.60	160.14	0.79	429.120469193042	-1.46951627665942	0.390067074025729	-3.76734252776868	0.000164994550226095	0.00382537424140596	Down
ENSMUST00000185639	1204	12.00	1.69	14.00	1.95	11.00	1.51	0.00	0.00	0.00	0.00	0.00	0.00	5.55299935921828	-4.13029966100773	1.09637145368651	-3.76724480295408	0.000165059127894813	0.00382537424140596	Down
ENSMUST00000151450	34444	36.62	0.14	56.82	0.22	37.41	0.14	7.00	0.02	0.00	0.00	0.00	0.00	20.8396722225162	-3.3139545912478	0.880370623463437	-3.76427211781611	0.000167034913353384	0.00386626852418504	Down
ENSMUST00000148151	18468	0.00	0.00	0.00	0.00	0.00	0.00	18.00	0.10	0.00	0.00	62.00	0.43	13.8149549795609	4.27527376290932	1.13580215744087	3.76410075901083	0.000167149481957435	0.00386626852418504	Ups
ENSMUST00000188933	547483	0.00	0.00	0.00	0.00	0.00	0.00	0.00	0.00	32.60	0.01	38.45	0.01	12.4904660978369	4.26566588318733	1.13336271710507	3.7637252565384	0.000167400797299683	0.00386831131598449	Ups
ENSMUST00000173914	9957	60.48	0.83	37.55	0.51	0.00	0.00	0.00	0.00	0.00	0.00	0.00	0.00	14.5077263227056	-4.26269964691454	1.13295420394813	-3.76246421263969	0.000168247389364973	0.0038840924556513	Down
ENSMUST00000185184	7770	41.02	0.73	36.36	0.64	37.97	0.65	0.00	0.00	4.27	0.07	7.04	0.12	19.2336051213235	-2.80497509152547	0.745621991933308	-3.76192644781373	0.00016860963718799	0.00388544284000391	Down
ENSMUST00000151034	3017	0.00	0.00	0.00	0.00	0.00	0.00	0.00	0.00	31.83	1.52	38.84	1.79	12.4830846428854	4.26396687300356	1.13346359944901	3.76189131708889	0.000168633327372494	0.00388544284000391	Ups
ENSMUST00000090052	91511	1930.71	2.83	2653.13	3.83	1241.96	1.76	2389.27	2.70	4421.62	6.37	5277.69	7.36	2989.72997808847	1.25910044179765	0.33490642863766	3.75955889207456	0.000170213207150778	0.0039142440233549	Ups
ENSMUST00000027781	3564	1403.00	56.67	1532.00	61.01	1494.00	58.51	281.54	8.64	628.00	24.96	688.00	26.49	946.844836316044	-1.22416192575373	0.325663775330532	-3.75897480311179	0.000170611016871383	0.00391959404878187	Down
ENSMUST00000032234	25877	8.60	0.04	21.95	0.11	9.02	0.05	0.50	0.00	0.00	0.00	0.00	0.00	5.96397803145428	-4.13720614777477	1.10075473834744	-3.75851768213686	0.000170922961423258	0.00392296297920383	Down
ENSMUST00000055241	56988	84.47	0.20	138.44	0.32	59.03	0.13	16.24	0.03	3.50	0.01	24.35	0.05	49.5487279635511	-2.28081295408119	0.606909136573823	-3.75807977938351	0.000171222294289082	0.00392603622035602	Down
ENSMUST00000161711	28161	167.00	0.80	192.75	0.91	123.59	0.57	69.88	0.26	41.74	0.20	51.01	0.23	100.963069001941	-1.31685859654732	0.350507980645278	-3.75700032313962	0.000171962274660193	0.0039391975890306	Down
ENSMUST00000058866	4726	10.00	0.30	15.00	0.44	12.00	0.35	0.00	0.00	0.00	0.00	0.00	0.00	5.55691835759033	-4.12065624032258	1.09759716362339	-3.75425190305655	0.00017385995170766	0.00397882774727695	Down
ENSMUST00000056907	10763	988.17	12.56	1035.00	12.97	812.00	10.01	45.00	0.44	235.00	2.94	313.00	3.79	529.439701682194	-1.930329581204	0.515374630886753	-3.74548816631248	0.000180043334312669	0.00411636648353396	Down
ENSMUST00000146954	7963	90.00	1.56	82.00	1.40	58.00	0.97	13.00	0.17	21.00	0.36	24.00	0.40	44.6334616382371	-1.69464218518916	0.452482769687017	-3.74520821281515	0.0001802442270151	0.00411699325844307	Down
ENSMUST00000037877	20753	125.00	0.81	119.61	0.77	119.95	0.76	6.38	0.03	21.02	0.13	38.98	0.24	66.4539768662266	-2.11327949320858	0.564513322258984	-3.74354228656992	0.000181444049598765	0.00414041363949798	Down
ENSMUST00000186575	4211	38.80	1.31	47.65	1.59	29.06	0.95	0.00	0.00	5.76	0.19	5.37	0.17	19.302127272479	-2.80050402855029	0.748251961741034	-3.74272861515001	0.000182032792393488	0.00414985804907037	Down
ENSMUST00000124405	8944	20.17	0.31	13.62	0.21	5.81	0.09	0.00	0.00	0.00	0.00	0.00	0.00	5.96653480890201	-4.12016524182867	1.10276814694506	-3.73620262177735	0.000186820149910998	0.00425083010324814	Down
ENSMUST00000022304	56443	33.79	0.08	21.73	0.05	8.90	0.02	0.00	0.00	0.00	0.00	1.79	0.00	10.0376622969385	-3.62654307007531	0.970934342864155	-3.73510639182603	0.000187635844113608	0.00426373822156371	Down
ENSMUST00000119670	51582	0.00	0.00	0.00	0.00	0.00	0.00	0.00	0.00	36.10	0.09	33.19	0.08	12.1676279814398	4.23733387165146	1.1345065355757	3.73495765672363	0.000187746774040708	0.00426373822156371	Ups
ENSMUST00000098586	2490	21.00	1.26	22.00	1.30	17.00	0.99	112.00	5.05	50.00	2.94	46.00	2.62	45.3458577076228	1.91375247889334	0.513014307167754	3.73040761661946	0.000191170232537466	0.0043331919375159	Ups
ENSMUST00000170422	17205	0.02	0.00	0.05	0.00	0.10	0.00	14.37	0.09	67.16	0.52	0.01	0.00	14.4785246509409	4.24665097474912	1.13892396806559	3.72865186247845	0.000192506884590882	0.00435932574915153	Ups
ENSMUST00000047762	33126	11.00	0.04	17.00	0.07	26.00	0.10	1.00	0.00	0.00	0.00	1.00	0.00	8.52750684623175	-3.52129097467338	0.94455043188235	-3.72800737347181	0.000192999732706428	0.00436216157770376	Down
ENSMUST00000163123	260917	20.21	0.01	5.28	0.00	16.16	0.01	0.00	0.00	0.00	0.00	0.00	0.00	6.20926519973463	-4.11976756356297	1.10538800608124	-3.72698775533864	0.000193781868907457	0.00437567203892652	Down
ENSMUST00000032422	10042	31.23	0.43	6.51	0.09	6.79	0.09	0.00	0.00	0.00	0.00	0.00	0.00	6.73909620022278	-4.1333781736868	1.10918799092232	-3.72649019599444	0.000194164620883475	0.00438014713194548	Down
ENSMUST00000181225	24854	8.55	0.05	16.32	0.09	23.51	0.12	0.00	0.00	0.92	0.00	0.00	0.00	7.60508618970451	-3.77723909444901	1.01388646585383	-3.72550499652648	0.000194924591317485	0.00439311529073748	Down
ENSMUST00000135559	15751	60.98	0.53	28.19	0.24	30.14	0.25	2.21	0.01	0.00	0.00	7.23	0.06	19.4260766442655	-3.02224052501506	0.811577163446724	-3.72391025910558	0.000196160678546798	0.004416779149215	Down
ENSMUST00000177442	22847	57.03	0.34	57.50	0.33	66.00	0.38	14.23	0.06	6.42	0.04	17.94	0.10	33.8884893984862	-1.93720536567735	0.520384441558335	-3.72264274442223	0.0001971483836286	0.00443481084386155	Down
ENSMUST00000117585	670	19.00	6.14	19.00	6.10	19.00	5.98	0.00	0.00	1.00	0.32	2.00	0.62	9.10075621394812	-3.29046272721328	0.884228768815755	-3.72127988056778	0.000198215601536434	0.00445459531786236	Down
ENSMUST00000033169	25277	0.00	0.00	0.00	0.00	0.00	0.00	9.00	0.04	13.00	0.07	7.16	0.04	5.10603275726575	4.11010372010504	1.10488812590185	3.71992749650579	0.000199279976787442	0.00447427853275268	Ups
ENSMUST00000001809	13313	0.00	0.00	0.00	0.00	0.00	0.00	13.11	0.10	7.15	0.07	8.86	0.09	5.06522307855471	4.10819004125039	1.10464979914355	3.71899768092615	0.000200014887990147	0.00448653433060695	Ups
ENSMUST00000033053	21110	21.10	0.14	17.00	0.11	19.00	0.12	2.00	0.01	0.00	0.00	1.00	0.01	9.10083979352121	-3.29188168846076	0.886119457016576	-3.71494121068508	0.000203250942938402	0.00455481716507474	Down
ENSMUST00000065625	29620	42.49	0.19	113.24	0.51	50.59	0.22	10.26	0.04	0.00	0.00	0.00	0.00	32.4804908730118	-3.3722186555383	0.908295132632329	-3.71269043990721	0.000205067649644779	0.00459119383148104	Down
ENSMUST00000144222	2107	21.41	1.55	31.10	2.22	21.60	1.51	153.20	8.30	87.48	6.22	40.00	2.75	60.1702181116018	2.02357010196851	0.545453976597193	3.70988238933104	0.000207355551540552	0.00463367415175177	Ups
ENSMUST00000027921	44671	105.00	0.32	136.40	0.40	121.01	0.35	47.71	0.11	43.44	0.13	38.44	0.11	77.0333805366425	-1.24161363872965	0.33473114545074	-3.70928626034404	0.000207844331911068	0.00464022736116037	Down
ENSMUST00000073939	135688	125.37	0.12	180.67	0.18	227.20	0.22	15.66	0.01	34.21	0.03	65.01	0.06	100.618599722199	-1.90258811613121	0.51330850308298	-3.70651977262033	0.000210126838334778	0.00468677643548961	Down
ENSMUST00000035351	10375	75.85	1.00	52.81	0.69	61.22	0.78	17.00	0.17	11.00	0.14	3.00	0.04	34.0433049275748	-2.22764574070349	0.601241075203627	-3.70507909817878	0.000211324776239528	0.00470907003729248	Down
ENSMUST00000151015	21088	0.43	0.00	0.00	0.00	0.00	0.00	0.00	0.00	42.18	0.27	25.67	0.16	12.0394254705231	4.20795778992691	1.13620205528359	3.70352946499172	0.000212620472681178	0.00473349817792657	Ups
ENSMUST00000092822	316421	0.00	0.00	0.00	0.00	0.00	0.00	12.52	0.00	66.80	0.03	0.00	0.00	14.3051636475655	4.22071400481792	1.14023375240446	3.70162170337223	0.000214225857520626	0.00476476855733786	Ups
ENSMUST00000169834	51438	84.75	0.22	107.31	0.28	69.36	0.18	18.50	0.04	23.64	0.06	31.29	0.08	51.8739440575893	-1.56000015417368	0.421514877616466	-3.70093735005272	0.000214804510781723	0.00477316540250172	Down
ENSMUST00000088302	12036	26.00	0.29	17.02	0.19	23.00	0.25	1.00	0.01	3.00	0.03	1.00	0.01	10.836556530741	-2.99872732412745	0.810509950884699	-3.69980321753514	0.000215766706446767	0.00478936095863061	Down
ENSMUST00000001415	8207	55.00	0.92	51.00	0.84	46.00	0.75	2.00	0.03	4.00	0.07	14.00	0.22	26.3175571585063	-2.47198093096306	0.668174643816235	-3.69960302121689	0.000215936972262546	0.00478936095863061	Down
ENSMUST00000122960	20683	0.00	0.00	47.55	0.31	41.85	0.27	0.00	0.00	0.00	0.00	0.00	0.00	13.5707478277864	-4.19796683692836	1.1353197429599	-3.69760753563909	0.000217641031080511	0.00482264887918084	Down
ENSMUST00000053230	6782	11.00	0.23	14.00	0.28	21.00	0.42	0.00	0.00	0.00	0.00	1.00	0.02	7.13564077101615	-3.73832206282507	1.01121770477463	-3.69685186995241	0.000218289626774652	0.00483250878975376	Down
ENSMUST00000077290	17371	13.00	0.10	14.00	0.11	12.00	0.09	110.01	0.66	30.77	0.24	37.87	0.28	37.0585083328174	2.24228897353804	0.606657157124237	3.6961386628442	0.000218903444131867	0.00484158111475999	Ups
ENSMUST00000171554	24240	23.26	0.13	13.45	0.07	5.06	0.03	0.00	0.00	0.00	0.00	0.00	0.00	6.11176388189925	-4.0929993792082	1.10745720199968	-3.69585332220303	0.000219149474377874	0.00484250961446528	Down
ENSMUST00000181330	36210	130.40	0.48	170.25	0.62	142.05	0.51	15.66	0.04	53.90	0.20	37.57	0.13	85.441356946672	-1.73001605033854	0.468292076550648	-3.69430989112929	0.000220484778470279	0.00486295981659541	Down
ENSMUST00000131807	16965	547.47	4.38	409.16	3.22	451.44	3.50	62.76	0.39	172.51	1.36	181.79	1.39	285.172165713382	-1.48281390515695	0.401573958236305	-3.69250514069538	0.000222055850835064	0.00489306355804803	Down
ENSMUST00000124458	19256	9.32	0.07	20.02	0.14	18.03	0.12	0.00	0.00	1.29	0.01	0.00	0.00	7.2546485116058	-3.7376208695945	1.01263620104294	-3.69098089298509	0.00022339091970877	0.00491791586876487	Down
ENSMUST00000156003	12017	14.18	0.16	15.99	0.18	6.95	0.08	0.00	0.00	0.00	0.00	0.00	0.00	5.52014683865339	-4.0710378635606	1.10312741590962	-3.69045117077767	0.000223856658243368	0.00492360168065951	Down
ENSMUST00000162256	1286	1.84	0.24	5.00	0.64	0.91	0.11	102.00	9.70	7.00	0.89	14.85	1.84	22.7149523739955	3.37792488840785	0.91545932926139	3.68986887831841	0.000224369668803512	0.00493031572226385	Ups
ENSMUST00000166018	34048	11691.00	46.22	13139.79	51.17	15048.07	57.64	47278.00	144.25	17084.07	66.42	19378.26	73.03	20623.9530709235	1.2542334974523	0.339943747899879	3.68953247471315	0.000224666549418994	0.0049322724799367	Ups
ENSMUST00000035850	37296	144.49	0.52	140.58	0.50	119.09	0.42	31.04	0.09	47.91	0.17	55.78	0.19	84.3267910075903	-1.32619187729592	0.359619079669914	-3.68776839792037	0.000226229416536449	0.00495822643595513	Down
ENSMUST00000107295	23522	68.39	0.39	133.41	0.75	48.24	0.27	10.81	0.05	8.71	0.05	24.33	0.13	44.7482626315743	-2.12866963877823	0.57723087866211	-3.68772655356207	0.000226266611753725	0.00495822643595513	Down
ENSMUST00000027121	56624	233.24	0.55	258.99	0.60	194.19	0.45	30.30	0.06	34.75	0.08	0.00	0.00	114.386158046657	-2.79415721606016	0.758135769699251	-3.68556309797728	0.000228197534696654	0.00499551475084516	Down
ENSMUST00000192478	2406	28.00	1.74	39.00	2.39	31.00	1.87	1.00	0.05	3.00	0.18	7.00	0.41	16.6355156821113	-2.63225318789305	0.714247962670584	-3.68534924209096	0.000228389242569821	0.00499551475084516	Down
ENSMUST00000033650	31651	146.14	0.62	109.60	0.46	103.61	0.43	24.66	0.08	48.55	0.20	26.38	0.11	71.7162644205139	-1.56487045403329	0.425496007823856	-3.67775590195691	0.000235294968971474	0.00514182339192543	Down
ENSMUST00000152782	87111	5.61	0.01	0.00	0.00	0.00	0.00	38.62	0.05	27.87	0.04	21.08	0.03	16.3147190891665	3.33158565997297	0.906230369732447	3.67631208492448	0.000236630015098057	0.00516149220432637	Ups
ENSMUST00000188966	10355	25.21	0.33	70.74	0.92	0.00	0.00	0.00	0.00	0.00	0.00	0.00	0.00	14.1149592810453	-4.18027839447045	1.13777059548787	-3.67409600058961	0.000238692983532319	0.00519500684404044	Down
ENSMUST00000146731	75487	13.81	0.02	10.18	0.02	11.09	0.02	0.00	0.00	0.00	0.00	0.00	0.00	5.26615423453079	-4.04977122662599	1.10225580462882	-3.67407566339806	0.000238711993470073	0.00519500684404044	Down
ENSMUST00000155632	7195	15.51	0.30	40.78	0.77	11.01	0.21	1.69	0.02	0.00	0.00	0.55	0.01	10.6185084471982	-3.39469423622224	0.92398863242715	-3.67395671016536	0.000238823211985847	0.00519500684404044	Down
ENSMUST00000163954	73718	118.82	0.22	192.94	0.35	138.13	0.24	309.18	0.43	215.97	0.39	303.21	0.53	212.185900590677	1.08257451320487	0.294779536318326	3.67248869010982	0.000240199785068944	0.00522016602495986	Ups
ENSMUST00000021486	13503	17.07	0.17	26.50	0.26	13.00	0.13	0.00	0.00	0.00	0.00	1.50	0.01	8.71100564810299	-3.51202026001227	0.957349915717726	-3.66848129649576	0.000243995539880769	0.00528812981958942	Down
ENSMUST00000166120	13503	17.07	0.17	26.50	0.26	13.00	0.13	0.00	0.00	0.00	0.00	1.50	0.01	8.71100564810299	-3.51202026001227	0.957349915717726	-3.66848129649576	0.000243995539880769	0.00528812981958942	Down
ENSMUST00000157025	1670	13.07	1.24	12.60	1.18	8.59	0.79	0.00	0.00	0.22	0.02	0.00	0.00	5.24400246522279	-4.04460893067741	1.10261314345389	-3.66820308164281	0.00024426113961739	0.00528905599032839	Down
ENSMUST00000120683	51456	0.00	0.00	30.06	0.08	59.74	0.15	0.00	0.00	0.00	0.00	0.00	0.00	13.7443489609434	-4.17200230074643	1.13749189655177	-3.66772045883895	0.000244722522237548	0.00529421595053918	Down
ENSMUST00000099331	28521	0.00	0.00	51.46	0.24	37.05	0.17	0.00	0.00	0.00	0.00	0.00	0.00	13.2299546570853	-4.16814499499036	1.13658940146416	-3.66723901315721	0.000245183593979792	0.00529866789969819	Down
ENSMUST00000024736	14548	118.00	1.10	121.00	1.11	87.00	0.79	35.00	0.25	7.74	0.07	27.00	0.24	61.0297706509817	-1.90291769866439	0.518924781683256	-3.66703955145835	0.00024537485343706	0.00529866789969819	Down
ENSMUST00000132363	13825	49.38	0.49	48.11	0.47	13.69	0.13	0.00	0.00	3.49	0.03	5.48	0.05	17.9150425356279	-3.03353757922631	0.827561021967829	-3.66563612676315	0.000246724528450309	0.00532296955380247	Down
ENSMUST00000148926	38142	0.00	0.00	0.00	0.00	0.00	0.00	0.00	0.00	28.38	0.10	37.46	0.13	11.4186113793241	4.16830127893655	1.13730628279364	3.6650648484045	0.000247275919122109	0.00533002008411071	Ups
ENSMUST00000034982	127343	110.15	0.12	112.74	0.12	93.31	0.10	10.57	0.01	35.55	0.04	28.19	0.03	60.6501451264833	-1.76593100074564	0.482180397145813	-3.66238654909818	0.000249876426697865	0.00538118635062953	Down
ENSMUST00000044426	2348	10.00	0.64	15.00	0.95	10.00	0.62	0.00	0.00	0.00	0.00	0.00	0.00	5.24505870908207	-4.03946692566243	1.10323924009512	-3.66146052357072	0.000250781507458941	0.00539578126474668	Down
ENSMUST00000025471	4603	30.00	0.92	27.00	0.82	23.00	0.69	4.00	0.09	2.00	0.06	4.00	0.12	13.7536860212098	-2.5169570735498	0.687523692025759	-3.66090231179335	0.000251328578036384	0.00540189018140939	Down
ENSMUST00000045068	6263	23.00	0.51	33.00	0.72	22.00	0.47	3.00	0.05	4.00	0.09	1.00	0.02	13.1003422644115	-2.70960863180816	0.740187332000899	-3.66070657340684	0.000251520674635824	0.00540189018140939	Down
ENSMUST00000047348	56243	164.00	0.39	155.16	0.36	124.00	0.29	67.00	0.12	31.00	0.07	41.00	0.09	90.7331876795487	-1.41349417461074	0.38631266671887	-3.65893820313009	0.000253262396078943	0.00543437900881147	Down
ENSMUST00000052529	8641	0.00	0.00	0.00	0.00	0.00	0.00	5.52	0.07	10.00	0.16	12.34	0.19	4.90878786353671	4.05369152458821	1.10874919283766	3.65609422832	0.000256087254701315	0.00549002956510534	Ups
ENSMUST00000172731	2401	24.00	1.50	15.00	0.92	12.00	0.73	0.00	0.00	1.00	0.06	1.00	0.06	7.99735529296376	-3.44695036024073	0.943001501785074	-3.65529678766763	0.000256884623133046	0.00550215331786412	Down
ENSMUST00000186156	31974	94.77	0.40	99.88	0.41	32.75	0.13	0.00	0.00	5.41	0.02	13.54	0.05	37.2575235127706	-2.91120723477991	0.797014657665601	-3.65263951770552	0.000259558488679431	0.00555127493908226	Down
ENSMUST00000119954	26222	14.35	0.07	25.97	0.13	26.88	0.13	79.65	0.32	82.29	0.42	46.42	0.23	46.654634868469	1.7742546746745	0.485779738389237	3.65238509238288	0.000259815867305923	0.00555127493908226	Ups
ENSMUST00000160854	237182	8.31	0.00	8.37	0.00	21.52	0.01	0.00	0.00	0.00	0.00	0.00	0.00	5.7939232393974	-4.04936996411793	1.10871111519567	-3.65232196973444	0.000259879759705056	0.00555127493908226	Down
ENSMUST00000014694	28214	212.08	1.01	220.59	1.04	174.17	0.81	8.75	0.03	42.83	0.20	64.10	0.29	111.414449916062	-2.03600889401838	0.557570662143082	-3.6515710604155	0.000260640956891416	0.00556252804761428	Down
ENSMUST00000156958	23917	142.58	0.80	121.23	0.67	137.72	0.75	5.94	0.03	25.99	0.14	42.32	0.23	73.5085015040694	-2.08569662753881	0.571229066555348	-3.65124386984731	0.000260973283591554	0.00556461632182818	Down
ENSMUST00000061052	12481	0.00	0.00	0.00	0.00	0.00	0.00	30.19	0.25	0.00	0.00	34.40	0.36	11.0655322825414	4.14980918269003	1.13763229777966	3.64775964148458	0.000264536933333859	0.00563553905016081	Ups
ENSMUST00000156249	4226	0.00	0.00	0.00	0.00	0.00	0.00	21.00	0.54	45.33	1.50	0.00	0.00	11.734852371866	4.15391284631081	1.13908519339255	3.64670954412038	0.000265619881701739	0.00565353455833693	Ups
ENSMUST00000170608	76857	61.09	0.11	80.10	0.14	48.22	0.08	232.29	0.31	125.63	0.22	110.36	0.18	110.143238160936	1.48564310576943	0.40762539558881	3.64462843053102	0.000267778391535261	0.00568927196769455	Ups
ENSMUST00000106656	5929	7.52	0.18	15.00	0.35	12.04	0.27	0.00	0.00	0.00	0.00	0.00	0.00	5.25862221485173	-4.02593403674547	1.10499991579507	-3.64337949641267	0.000269081656677862	0.00571184783209216	Down
ENSMUST00000005255	31882	12.00	0.05	10.11	0.04	11.53	0.05	0.00	0.00	0.00	0.00	0.00	0.00	5.12378791604633	-4.01816689144518	1.10407504013604	-3.63939654948641	0.000273277694238886	0.00579573390498414	Down
ENSMUST00000163495	161772	120.63	0.10	187.65	0.15	16.68	0.01	14.04	0.01	6.06	0.00	0.00	0.00	51.7056534377508	-3.16117038785004	0.869327839075226	-3.63633861215445	0.000276540766096715	0.00585970130447076	Down
ENSMUST00000193156	4062	13.09	0.46	11.00	0.38	10.00	0.34	0.00	0.00	0.00	0.00	0.00	0.00	5.10736165576389	-4.01501509369077	1.10425469965796	-3.63595019784331	0.000276957840035914	0.00586330371073355	Down
ENSMUST00000132326	8807	221.65	3.46	242.89	3.74	200.52	3.04	110.00	1.32	46.41	0.71	56.94	0.85	137.175953598727	-1.38890795918255	0.38203615937157	-3.63554057675387	0.00027739832411919	0.00586739485561196	Down
ENSMUST00000034227	21348	115.00	0.73	111.00	0.69	82.00	0.50	30.00	0.15	26.00	0.16	42.00	0.25	63.2980962599421	-1.39227195982	0.383232076906601	-3.63297344799068	0.000280173858571493	0.00591190954717627	Down
ENSMUST00000113997	120817	0.00	0.00	0.00	0.00	0.00	0.00	35.73	0.03	26.54	0.03	0.00	0.00	11.0975589021039	4.13646245997352	1.1386107147132	3.63290315691035	0.000280250220823079	0.00591190954717627	Ups
ENSMUST00000027111	33227	113.90	0.46	241.55	0.96	94.86	0.37	23.38	0.07	0.00	0.00	19.68	0.08	74.6543880096715	-2.79151354815796	0.768498133545726	-3.63242723216303	0.000280767765359167	0.00591756714698378	Down
ENSMUST00000023457	40782	140.31	0.46	182.86	0.59	114.64	0.37	41.93	0.11	61.64	0.20	38.72	0.12	90.7433004176435	-1.34890913412085	0.371388880242889	-3.63206656386335	0.000281160570603231	0.00592058798718357	Down
ENSMUST00000030136	15066	46.26	0.42	38.53	0.34	0.00	0.00	0.00	0.00	0.00	0.00	0.00	0.00	12.565938640392	-4.13039713343512	1.13760109138024	-3.63079568464878	0.000282548798025109	0.00593783675291895	Down
ENSMUST00000149348	22490	21.00	0.13	22.01	0.13	30.02	0.17	1.00	0.00	0.00	0.00	4.00	0.02	11.8916071631014	-3.07898440886362	0.848091774659707	-3.63048493200993	0.000282889220246012	0.00593783675291895	Down
ENSMUST00000124496	56235	12.30	0.03	11.70	0.03	20.08	0.05	0.00	0.00	0.00	0.00	1.47	0.00	6.83628838441827	-3.68208458767922	1.01489480995672	-3.62804553886353	0.000285574898131725	0.00598698187496651	Down
ENSMUST00000137248	8090	57.96	0.99	24.69	0.41	22.24	0.37	0.00	0.00	5.48	0.09	0.00	0.00	16.6375406723101	-3.33067736772089	0.918423136969857	-3.62651727036162	0.000287269614363205	0.00601188931928358	Down
ENSMUST00000002891	37308	45.53	0.16	66.62	0.24	22.61	0.08	6.87	0.02	9.16	0.03	4.02	0.01	23.7706597165473	-2.32400891240461	0.64089799238962	-3.6261759905651	0.000287649348626768	0.00601453245956869	Down
ENSMUST00000153872	1520	0.00	0.00	0.00	0.00	0.00	0.00	7.64	0.60	5.62	0.59	14.26	1.44	4.88100156922966	4.02849653101021	1.1112528458359	3.62518444484153	0.000288755288665187	0.00603234199876956	Ups
ENSMUST00000021610	10059	17.00	0.23	9.00	0.12	9.00	0.12	0.00	0.00	0.00	0.00	0.00	0.00	5.25545348327391	-4.00991941417269	1.10683924700309	-3.62285618713834	0.000291367834763758	0.00608156680265041	Down
ENSMUST00000101642	27121	25.37	0.13	22.36	0.11	4.88	0.02	0.00	0.00	0.00	0.00	1.03	0.00	7.89911911697239	-3.74321320634138	1.03332124703847	-3.62250676357382	0.000291761829791909	0.00608443914290121	Down
ENSMUST00000141444	780	10.67	2.72	8.93	2.26	13.86	3.44	0.00	0.00	0.05	0.01	0.00	0.00	5.14021417632877	-4.00529715017887	1.10579608934449	-3.62209379177058	0.000292228122552873	0.00608881282214643	Down
ENSMUST00000153770	102147	47.88	0.06	46.53	0.06	60.57	0.08	9.02	0.01	14.16	0.02	3.36	0.00	28.1421770878243	-2.19353840878891	0.605670591739813	-3.62166900408337	0.000292708485074251	0.0060916121350214	Down
ENSMUST00000156875	25862	119.83	0.63	76.08	0.39	69.76	0.35	195.62	0.79	162.81	0.84	164.95	0.82	131.689601087161	1.17707969812844	0.325025453519362	3.62150005602043	0.000292899742066799	0.0060916121350214	Ups
ENSMUST00000076957	14383	5.00	0.05	3.00	0.03	6.00	0.05	89.00	0.65	11.00	0.10	23.00	0.21	23.4952027390974	2.891640572559	0.798510179110018	3.62129456606537	0.000293132523942122	0.0060916121350214	Ups
ENSMUST00000160906	188860	103.58	0.07	60.62	0.04	110.40	0.08	132.93	0.07	281.03	0.20	275.31	0.19	162.623416496898	1.49353299043971	0.412656683215382	3.61931128511537	0.000295388136979117	0.00613311571897499	Ups
ENSMUST00000023133	7714	225.70	4.04	268.18	4.73	169.36	2.94	40.04	0.55	69.13	1.22	97.29	1.66	135.341375816522	-1.4192358204766	0.392251290345898	-3.61818011924214	0.000296681897603047	0.00615459335132474	Down
ENSMUST00000031037	7510	163.75	3.02	98.54	1.79	91.68	1.64	0.00	0.00	15.08	0.27	20.74	0.36	59.6084803915443	-2.72265563049763	0.752634494036475	-3.61750046280191	0.000297461798930852	0.00616362208225691	Down
ENSMUST00000169843	7683	0.00	0.00	0.00	0.00	0.00	0.00	11.77	0.16	6.85	0.12	8.19	0.14	4.71937083455344	4.01671173863421	1.11040223505496	3.61734839126599	0.000297636562711378	0.00616362208225691	Ups
ENSMUST00000097731	17041	13.03	0.10	6.05	0.05	16.74	0.13	0.00	0.00	0.00	0.00	0.00	0.00	5.4674438412602	-4.01146090706108	1.10921700266671	-3.61647982082583	0.000298636586601483	0.00617893938380681	Down
ENSMUST00000182414	144430	68.54	0.06	58.41	0.05	37.66	0.03	0.00	0.00	10.60	0.01	4.51	0.00	27.5421544782973	-2.7529968772651	0.761814405503364	-3.61373696451182	0.000301815257624083	0.00622841712516063	Down
ENSMUST00000105866	12929	44.00	0.46	36.00	0.37	25.00	0.26	3.96	0.03	6.00	0.06	7.00	0.07	18.7071510247841	-2.22400399345572	0.61575228038889	-3.6118485700956	0.000304022087146323	0.00626850753445398	Down
ENSMUST00000006104	12265	133.00	1.48	130.00	1.42	88.00	0.95	41.00	0.35	40.25	0.44	42.00	0.45	74.122950285601	-1.25894856150649	0.348725014207896	-3.61014699322933	0.000306023529862724	0.00630429723151231	Down
ENSMUST00000149065	10545	21.00	0.27	36.00	0.46	21.00	0.26	0.00	0.00	0.00	0.00	4.00	0.05	12.3628721774301	-3.28297603731293	0.909719260127119	-3.60877930280841	0.000307641182725432	0.0063321253672506	Down
ENSMUST00000148163	75313	75.24	0.13	34.19	0.06	45.39	0.08	260.12	0.36	125.59	0.22	93.99	0.16	107.128645356441	1.77333462433334	0.491810056466096	3.60573071050163	0.000311275801328023	0.00639030909785176	Ups
ENSMUST00000081896	38602	136.79	0.48	146.85	0.50	105.28	0.36	24.99	0.07	53.55	0.18	36.79	0.12	78.739185450907	-1.46864685969208	0.407429737172292	-3.60466290429612	0.000312558349367237	0.00641109312634682	Down
ENSMUST00000112920	114188	110.73	0.13	172.53	0.20	119.16	0.14	0.00	0.00	3.66	0.00	28.12	0.03	65.9676903442452	-2.95643078459446	0.820581596696223	-3.60284802449564	0.000314749568537689	0.0064427612211421	Down
ENSMUST00000098611	111560	0.00	0.00	0.00	0.00	0.00	0.00	12.31	0.01	9.23	0.01	5.78	0.01	4.7341337444565	4.00555655714412	1.11181762062837	3.60271008736153	0.000314916695454443	0.0064427612211421	Ups
ENSMUST00000079833	26749	103.00	0.52	128.37	0.64	70.16	0.34	36.86	0.14	23.05	0.11	28.00	0.13	60.3830434671552	-1.49934112712691	0.416343019140552	-3.60121596423536	0.000316732331269328	0.00647432531066641	Down
ENSMUST00000178700	26009	20.43	0.11	15.00	0.08	4.34	0.02	0.00	0.00	0.00	0.00	0.00	0.00	5.80096047725027	-4.00855996024976	1.11344038072764	-3.60015680195662	0.000318025339626941	0.0064945149699633	Down
ENSMUST00000106687	4961	0.00	0.00	51.14	1.43	31.98	0.88	0.00	0.00	0.00	0.00	0.00	0.00	12.4503055358147	-4.09986953697606	1.13939833694286	-3.59827586546817	0.000320333743600277	0.00653106563842077	Down
ENSMUST00000032879	95515	40.29	0.06	51.41	0.07	54.30	0.07	13.39	0.01	9.84	0.01	11.23	0.02	27.796508170716	-1.78853373485506	0.497451685579014	-3.59539184749827	0.000323903672280558	0.00659818193181305	Down
ENSMUST00000127042	68668	172.81	0.34	98.91	0.19	133.86	0.25	0.00	0.00	24.48	0.05	17.47	0.03	68.4287549502345	-2.7203590022476	0.756975974271806	-3.59371908053558	0.000325991303308116	0.00663501338774289	Down
ENSMUST00000120591	9889	18.34	0.25	14.77	0.20	9.94	0.13	1.00	0.01	0.13	0.00	0.00	0.00	6.61160428341185	-3.64734858681912	1.01547275159128	-3.59177396055543	0.000328434667079451	0.00667901586900559	Down
ENSMUST00000173836	63113	0.00	0.00	0.00	0.00	0.00	0.00	34.82	0.06	0.00	0.00	25.96	0.05	10.5524073744114	4.09416347532315	1.13999360463567	3.59139161717632	0.000328916959029996	0.00668309697919508	Ups
ENSMUST00000106341	113886	13.36	0.02	4.50	0.01	21.83	0.02	0.00	0.00	0.00	0.00	0.00	0.00	5.95452232881781	-4.00293296471747	1.1154626906297	-3.58858525555681	0.000332477271052659	0.00674388939882197	Down
ENSMUST00000029908	63421	9.83	0.02	12.93	0.03	9.70	0.02	0.00	0.00	0.00	0.00	0.00	0.00	4.95248807536903	-3.97261374967685	1.10714022204168	-3.58817579795893	0.000332999737078158	0.00674871883888884	Down
ENSMUST00000153500	61629	12.04	0.03	9.42	0.02	12.04	0.03	0.00	0.00	0.00	0.00	0.00	0.00	4.97750259918981	-3.97268408274353	1.10743297451892	-3.58729076535698	0.000334131660656653	0.00676588103302362	Down
ENSMUST00000093336	11708	33.06	0.39	28.94	0.33	22.36	0.25	5.00	0.04	4.00	0.05	2.04	0.02	14.525894958055	-2.45351956743438	0.684180036512552	-3.58607301660045	0.000335695001407497	0.0067917423473169	Down
ENSMUST00000133969	95070	162.68	0.23	128.16	0.18	100.04	0.14	14.88	0.02	0.00	0.00	25.93	0.03	65.7138259231465	-2.69676186086534	0.752496365404339	-3.58375400181008	0.000338691086849434	0.00684652203842484	Down
ENSMUST00000163312	23766	33.55	0.19	84.12	0.47	33.74	0.19	0.00	0.00	0.00	0.00	8.23	0.04	24.0405449921511	-3.26684317231098	0.912842914469773	-3.57875722156263	0.000345231982494829	0.00695590555572233	Down
ENSMUST00000125157	8803	15.59	0.24	24.36	0.38	13.14	0.20	0.12	0.00	0.00	0.00	1.56	0.02	8.26928694302065	-3.44150033614644	0.961889336319496	-3.57785475542826	0.000346425856325035	0.00697317932341453	Down
ENSMUST00000015511	40195	37.31	0.12	56.45	0.19	26.00	0.08	8.00	0.02	2.00	0.01	7.00	0.02	20.7187039177755	-2.36239821549299	0.660649063284352	-3.57587461601559	0.000349058931986229	0.0070142816036386	Down
ENSMUST00000142368	58199	13.70	0.03	5.33	0.01	17.08	0.04	0.00	0.00	0.00	0.00	0.00	0.00	5.47030659577298	-3.97899389038668	1.11287570695984	-3.57541625313801	0.000349671098956251	0.00702063834215714	Down
ENSMUST00000119084	11572	0.00	0.00	0.00	0.00	0.00	0.00	56.11	0.51	0.00	0.00	12.68	0.14	11.9506023171585	4.08851425848437	1.14384216384886	3.57436925102248	0.000351073192239718	0.00704283093679881	Ups
ENSMUST00000138580	2183	59.93	4.16	37.27	2.55	62.70	4.22	11.17	0.58	4.58	0.31	0.00	0.00	26.9913544488756	-2.73368577509063	0.764850693386885	-3.57414303043306	0.000351376825640223	0.00704296860311974	Down
ENSMUST00000154649	4887	0.00	0.00	0.00	0.00	0.00	0.00	10.01	0.22	4.94	0.14	12.06	0.33	4.70286839915133	3.97909900212444	1.11437931663975	3.57068633876197	0.000356047056056472	0.00713055589395121	Ups
ENSMUST00000137131	21404	138.90	0.88	163.11	1.01	131.28	0.80	38.27	0.19	53.15	0.33	64.51	0.39	92.3357971797843	-1.22340708182678	0.342675174338002	-3.57016549036627	0.000356755770343929	0.00713872507740483	Down
ENSMUST00000154827	56423	0.00	0.00	0.14	0.00	0.00	0.00	11.79	0.02	4.22	0.01	12.13	0.03	4.86971771032473	3.98128688666088	1.1162558931972	3.56664355451472	0.00036158277136875	0.00722527392492004	Ups
ENSMUST00000038091	16987	254.84	2.03	275.35	2.17	350.01	2.71	1043.28	6.42	506.77	3.98	405.81	3.09	474.879085696038	1.33010082555092	0.372936004773921	3.56656586793557	0.000361689930170445	0.00722527392492004	Ups
ENSMUST00000031967	4685	83.00	2.50	96.00	2.85	87.86	2.57	18.00	0.41	36.00	1.07	22.00	0.63	53.5352272715534	-1.53204014105873	0.429583968066202	-3.56633453514408	0.000362009200369099	0.0072255696746505	Down
ENSMUST00000026599	61422	30.93	0.07	49.69	0.11	0.00	0.00	0.00	0.00	0.00	0.00	0.00	0.00	11.9378560552742	-4.06611634740201	1.14043404950219	-3.56541121266672	0.000363286135707425	0.00724496350639378	Down
ENSMUST00000178788	36513	0.00	0.00	0.00	0.00	0.38	0.00	2.08	0.01	18.70	0.07	11.84	0.04	5.83419811023167	4.00419215357534	1.12375732041573	3.56321785925631	0.000366336401790434	0.00729966035876624	Ups
ENSMUST00000107796	12839	29.62	0.31	40.06	0.42	22.00	0.23	0.00	0.00	5.13	0.05	0.00	0.00	14.6556744268175	-3.21216605674175	0.902493938855231	-3.55921066995334	0.000371971070177095	0.00740571932671378	Down
ENSMUST00000112673	261049	7.41	0.00	13.38	0.01	0.64	0.00	45.20	0.02	33.88	0.02	38.28	0.02	23.5732593882811	2.45798509263546	0.690813510108513	3.55810223261175	0.000373543933730488	0.00743080019722711	Ups
ENSMUST00000160446	14330	77.00	0.73	51.00	0.48	50.00	0.46	10.85	0.08	19.00	0.18	11.00	0.10	33.9633997678093	-1.80021610481416	0.506322226195484	-3.5554751730751	0.000377296573429534	0.00749916438913711	Down
ENSMUST00000037947	4456	31.83	1.01	15.08	0.47	25.19	0.78	75.04	1.82	78.72	2.46	52.13	1.58	47.0468263593324	1.66549793198128	0.468610730689442	3.55411821135832	0.000379248707611571	0.00753165717911114	Ups
ENSMUST00000045303	38267	467.56	1.64	386.87	1.34	350.49	1.19	15.33	0.04	101.71	0.35	119.10	0.40	222.463041147253	-1.99845430388557	0.56243925531717	-3.55319136243186	0.000380587500626977	0.00755192522147108	Down
ENSMUST00000136636	24173	345.10	1.93	240.88	1.33	361.14	1.95	315.37	1.36	1092.07	6.00	1056.42	5.62	576.181962275248	1.54336803362322	0.434534083601348	3.551776700304	0.000382639437621514	0.00758629835725461	Ups
ENSMUST00000159840	58099	39.87	0.09	51.18	0.12	47.37	0.11	0.00	0.00	8.46	0.02	0.00	0.00	22.1941573190177	-3.17084628240411	0.893071174060125	-3.55049672915614	0.000384504913666456	0.00761692037657123	Down
ENSMUST00000127371	55938	53.76	0.13	27.16	0.06	0.00	0.00	0.00	0.00	0.00	0.00	0.00	0.00	12.0036994090681	-4.05167370759037	1.14156909775815	-3.54921459905245	0.000386382054791499	0.00764772220543107	Down
ENSMUST00000194453	11557	13.12	0.16	7.49	0.09	13.36	0.15	0.00	0.00	0.00	0.00	0.00	0.00	4.9900098611002	-3.94256827080257	1.11107120332212	-3.54843889303785	0.000387521905051106	0.00766389154222738	Down
ENSMUST00000194835	4374	18.01	0.58	16.00	0.51	18.00	0.57	55.71	1.38	37.00	1.18	52.00	1.61	33.1650176288568	1.62860240065329	0.459237305946939	3.54631990816847	0.000390651654416623	0.00771935475654896	Ups
ENSMUST00000162308	7678	0.00	0.00	0.00	0.00	0.03	0.00	46.98	0.65	0.00	0.00	15.86	0.27	10.9078270086575	4.05451198493094	1.14356443813736	3.54550373351497	0.000391863436432053	0.00773685779817428	Ups
ENSMUST00000155722	8212	12.00	0.20	14.00	0.23	7.00	0.11	0.00	0.00	0.00	0.00	0.00	0.00	4.92928006220176	-3.93743669851833	1.11095302501814	-3.54419728813831	0.000393810441195627	0.00776883573603875	Down
ENSMUST00000039987	304447	8.80	0.00	11.06	0.00	11.54	0.00	0.00	0.00	0.00	0.00	0.00	0.00	4.82262901879495	-3.93315370838714	1.10990717470571	-3.54367806427598	0.000394586751295745	0.00777155680855572	Down
ENSMUST00000069800	17714	36.88	0.28	51.00	0.38	32.58	0.24	8.05	0.05	8.98	0.07	8.00	0.06	22.5103862129394	-1.93290142128248	0.545452330758	-3.54366699395414	0.000394603318485995	0.00777155680855572	Down
ENSMUST00000089245	98057	0.00	0.00	0.21	0.00	0.80	0.00	195.87	0.21	3.61	0.00	818.02	1.07	175.9520121001	4.114084694211	1.16225927851122	3.53973056638522	0.000400535724450376	0.00786917369767347	Ups
ENSMUST00000051482	45939	19.90	0.06	20.83	0.06	26.82	0.08	159.51	0.36	44.76	0.13	54.75	0.15	55.5841084117032	2.01199988315351	0.568406808371965	3.53971812708629	0.000400554602510937	0.00786917369767347	Ups
ENSMUST00000005262	27518	97.00	0.48	85.00	0.41	91.00	0.43	34.00	0.13	13.00	0.06	28.00	0.13	54.1536027575457	-1.58966968368824	0.449125862170884	-3.53947482784548	0.000400924004138051	0.00786991601836578	Down
ENSMUST00000079323	228766	43.21	0.03	30.39	0.02	53.03	0.03	137.80	0.06	87.90	0.05	84.86	0.05	73.4805783898583	1.46684872466289	0.414458700742181	3.53919153352594	0.000401354531395881	0.00787185598271658	Ups
ENSMUST00000179787	5912	131.18	3.10	118.78	2.77	103.00	2.36	3.18	0.06	31.59	0.73	21.93	0.49	63.0779385158511	-2.21604869466888	0.626203191864943	-3.53886521732522	0.00040185097500914	0.00787220745960798	Down
ENSMUST00000001122	25131	34.00	0.18	33.00	0.17	24.00	0.12	6.00	0.02	1.00	0.01	0.00	0.00	14.8608043807502	-2.95389784616317	0.834730636990559	-3.53874377585183	0.000402035877340505	0.00787220745960798	Down
ENSMUST00000143787	12463	68.00	0.74	75.00	0.81	70.00	0.74	25.00	0.21	14.00	0.15	23.00	0.24	42.8480966720037	-1.51136462329652	0.427148399409223	-3.53826591738806	0.000402764219071617	0.00787391763855334	Down
ENSMUST00000111997	44490	102.91	0.31	87.58	0.26	81.43	0.24	7.75	0.02	28.46	0.08	26.23	0.08	51.7737707584386	-1.81293007173472	0.512380271536215	-3.53825112410985	0.000402786786330851	0.00787391763855334	Down
ENSMUST00000192219	2556	16.19	0.94	8.20	0.47	9.00	0.51	0.00	0.00	0.00	0.00	0.00	0.00	4.96002009504809	-3.93149241135474	1.11198868486949	-3.53555073432799	0.000406926097782965	0.00794015204253428	Down
ENSMUST00000016023	109796	224.30	0.27	235.99	0.28	196.61	0.23	60.59	0.06	92.97	0.11	105.13	0.12	144.065440303238	-1.09988321469845	0.311106898891017	-3.53538677097529	0.000407178705366772	0.00794015204253428	Down
ENSMUST00000166691	40488	10.78	0.04	18.45	0.06	23.76	0.08	0.00	0.00	0.00	0.00	2.09	0.01	8.36106275183048	-3.42820502016951	0.970307102498056	-3.53311339404153	0.000410696277230192	0.0080021708138152	Down
ENSMUST00000075080	541157	543.12	0.13	748.90	0.18	605.20	0.14	1565.13	0.30	780.49	0.19	984.61	0.23	866.407193602151	1.01409143110535	0.287227273661257	3.53062373979612	0.000414581043991326	0.00807123653486641	Ups
ENSMUST00000145789	43198	83.00	0.26	67.67	0.21	65.80	0.20	18.90	0.05	26.03	0.08	19.90	0.06	44.0384338323297	-1.46723192006408	0.415615432411929	-3.53026332912938	0.000415146251160834	0.00807561543651551	Down
ENSMUST00000027394	2971	94.00	4.63	65.45	3.18	58.45	2.79	14.00	0.52	21.99	1.07	21.91	1.03	42.7514547548546	-1.61391765169837	0.457222244953806	-3.5298318695352	0.000415823825894195	0.00808217120075433	Down
ENSMUST00000079413	87055	0.00	0.00	0.00	0.00	0.00	0.00	7.34	0.01	8.84	0.01	9.35	0.01	4.38480244945711	3.93420446279681	1.11492259613168	3.52867945850849	0.000417638667295837	0.00811080266142782	Ups
ENSMUST00000028990	37334	16.51	0.06	13.36	0.05	20.98	0.07	2.14	0.01	0.00	0.00	0.00	0.00	8.05847464850034	-3.40233938828158	0.964413731282092	-3.52788360215331	0.000418896314128998	0.00812857508332737	Down
ENSMUST00000031127	7780	18.51	0.33	31.38	0.55	20.74	0.36	4.23	0.06	1.17	0.02	0.00	0.00	11.5165011969845	-3.01808272544107	0.855663254892979	-3.52718514927763	0.000420002952809719	0.00814339058503289	Down
ENSMUST00000085934	6177	42.00	0.95	55.00	1.22	38.00	0.83	5.71	0.10	5.00	0.11	14.00	0.30	24.5896516131775	-2.06779509266036	0.586360430774514	-3.52649153001174	0.000421104634411524	0.00815808586437084	Down
ENSMUST00000174267	21059	43.78	0.28	40.71	0.26	28.11	0.17	3.02	0.01	5.23	0.03	9.96	0.06	20.0706071047539	-2.2366737828217	0.634375504771585	-3.5257883792771	0.00042222420888434	0.00816750237973967	Down
ENSMUST00000032844	6525	542.75	11.57	579.63	12.17	790.18	16.32	349.00	5.70	190.96	4.00	171.43	3.48	413.372124871391	-1.19120226366494	0.338001972085541	-3.5242464897911	0.000424688981861143	0.00820074769530402	Down
ENSMUST00000179976	9450	18.00	0.26	15.84	0.23	16.00	0.23	0.00	0.00	2.00	0.03	0.00	0.00	7.87985293357254	-3.37633993476481	0.95924922647398	-3.51977342444736	0.000431915593677273	0.00833351290174719	Down
ENSMUST00000191770	755	8.00	2.14	10.00	2.66	14.00	3.65	0.00	0.00	0.00	0.00	0.00	0.00	4.8390552790774	-3.91385417199122	1.11232788546827	-3.51861552975772	0.000433804887483825	0.00836316619802285	Down
ENSMUST00000132007	1307	47.00	5.98	46.00	5.78	32.00	3.95	69.00	6.44	102.00	12.78	111.00	13.46	68.1842901971567	1.36129223533653	0.387262651449017	3.51516530252272	0.000439480341480985	0.00845883817033799	Ups
ENSMUST00000026568	25736	30.00	0.16	53.00	0.27	29.86	0.15	7.69	0.03	6.55	0.03	3.24	0.02	20.0689292800209	-2.23001797231354	0.634693406201023	-3.51353574895537	0.000442184907507419	0.0085039969408153	Down
ENSMUST00000178982	349884	121.57	0.05	108.41	0.04	87.87	0.03	17.83	0.01	35.18	0.01	39.63	0.01	64.0323954929224	-1.49706692260761	0.426142711630645	-3.51306471223936	0.000442969575603116	0.00850539003220236	Down
ENSMUST00000105442	19978	0.76	0.01	0.00	0.00	0.00	0.00	12.80	0.07	32.27	0.21	1.65	0.01	8.50374985497778	3.75969009663768	1.07020317837275	3.51306197983295	0.000442974131122624	0.00850539003220236	Ups
ENSMUST00000140843	31227	22.05	0.10	14.26	0.06	2.55	0.01	0.00	0.00	0.00	0.00	0.00	0.00	5.79704147887821	-3.9372580340847	1.12086961857896	-3.5126815544134	0.000443608810605602	0.00850772882788372	Down
ENSMUST00000054442	14558	28.16	0.26	0.00	0.00	47.57	0.43	0.00	0.00	0.00	0.00	0.00	0.00	11.6607775625386	-4.01524198502424	1.14311008631284	-3.51255931786553	0.000443812923011969	0.00850772882788372	Down
ENSMUST00000026988	6114	71.23	1.62	85.78	1.93	59.35	1.31	23.46	0.41	6.00	0.13	17.65	0.38	40.5412915302386	-1.87669018600446	0.534499754620879	-3.51111514978261	0.000446231061362192	0.0085471796192474	Down
ENSMUST00000015596	3071	0.00	0.00	49.94	2.34	26.98	1.24	0.00	0.00	0.00	0.00	0.00	0.00	11.5243710976875	-4.01130409059399	1.14305351282759	-3.50928810031927	0.000449307922995647	0.00859917389397798	Down
ENSMUST00000136279	257592	87.92	0.05	52.19	0.03	27.51	0.01	126.40	0.05	138.27	0.07	175.72	0.09	102.122278601286	1.55787400028026	0.443958453082267	3.50905358252426	0.00044970429589177	0.00859982461732755	Ups
ENSMUST00000153065	14081	103.97	1.00	96.97	0.92	65.95	0.62	15.93	0.12	24.27	0.23	34.02	0.31	52.9478664874052	-1.56631243579082	0.446895418796416	-3.50487467517396	0.00045682227078692	0.00872188747410715	Down
ENSMUST00000020643	41840	94.85	0.30	146.59	0.46	136.60	0.43	300.99	0.75	222.61	0.70	191.39	0.59	182.274494370101	1.11407984085481	0.31827916111907	3.5003229144431	0.000464694872760534	0.00886506328002653	Ups
ENSMUST00000118008	667	79.00	25.71	82.00	26.50	79.00	25.06	146.00	32.29	170.00	54.63	119.00	36.90	112.512072111928	1.06350751653369	0.304677267854064	3.49060343104789	0.00048193102677358	0.00917912289517705	Ups
ENSMUST00000187313	82473	0.00	0.00	0.00	0.00	0.00	0.00	18.65	0.02	0.00	0.00	38.19	0.06	9.84852620791545	3.99399316809054	1.14466347631083	3.48922914965618	0.000484415691967243	0.00921904827727875	Ups
ENSMUST00000023407	20687	25.98	0.17	19.92	0.13	25.00	0.16	0.00	0.00	0.00	0.00	4.00	0.02	11.3917667615888	-3.17764647600761	0.912391921895895	-3.4827648072603	0.000496264143260081	0.00943697167295532	Down
ENSMUST00000114872	53035	0.00	0.00	0.00	0.00	0.00	0.00	39.22	0.08	0.00	0.00	18.40	0.04	9.86592146290606	3.98671635025232	1.14518285491737	3.48129238324999	0.000499000461726379	0.00947382316615234	Ups
ENSMUST00000168093	27560	0.00	0.00	0.00	0.00	0.00	0.00	36.89	0.14	19.01	0.09	0.00	0.00	9.83193834086015	3.98532548471532	1.14515877699742	3.48015101902701	0.000501131218017723	0.00949907832747332	Ups
ENSMUST00000132741	16536	14.25	0.12	13.08	0.11	24.37	0.19	0.00	0.00	0.00	0.00	1.70	0.01	8.07708038165578	-3.3838672241809	0.972444711769993	-3.47975281599482	0.000501876597403946	0.00950444082767589	Down
ENSMUST00000187364	7361	2.50	0.05	4.59	0.09	9.28	0.17	61.29	0.88	19.79	0.37	22.29	0.40	20.4003735565245	2.56938161907189	0.739106526360643	3.47633463842284	0.000508317590783813	0.00959697141167976	Ups
ENSMUST00000107478	312813	39.43	0.02	33.51	0.01	0.00	0.00	0.00	0.00	0.00	0.00	0.00	0.00	10.7904755565243	-3.97464022272938	1.143579064636	-3.4756147131764	0.000509683959017381	0.00961511901065222	Down
ENSMUST00000155197	56821	0.00	0.00	27.53	0.06	44.63	0.10	0.00	0.00	0.00	0.00	0.00	0.00	11.1128309634184	-3.97485776435808	1.14439429892748	-3.47332887631762	0.000514045046321866	0.00968895341232875	Down
ENSMUST00000126276	10831	40.35	0.51	52.79	0.66	35.37	0.43	5.94	0.06	9.97	0.12	11.34	0.14	23.9128851199728	-1.90372244958763	0.54813200108632	-3.47310948058993	0.000514465449959891	0.00968895341232875	Down
ENSMUST00000153631	5866	44.95	1.07	66.70	1.57	50.34	1.16	2.62	0.05	11.40	0.27	15.06	0.34	29.3953219245772	-2.09870983883353	0.604368226908433	-3.47256812220128	0.000515504166263829	0.00969409260996291	Down
ENSMUST00000161295	174659	19.69	0.02	7.88	0.01	6.01	0.00	0.00	0.00	0.00	0.00	0.00	0.00	5.08882290776289	-3.88393916612499	1.118866601008	-3.47131567125689	0.000517914768890421	0.00972544476464207	Down
ENSMUST00000040019	9578	23.00	0.33	33.00	0.47	12.00	0.17	3.00	0.03	1.00	0.01	2.00	0.03	11.1739171757639	-2.81210636773271	0.810107360931469	-3.4712761583839	0.000517990990329832	0.00972544476464207	Down
ENSMUST00000106972	108791	0.00	0.00	0.00	0.00	0.00	0.00	6.73	0.01	8.42	0.01	8.80	0.01	4.20492975387972	3.88046646077989	1.11826484403018	3.47007820329472	0.000520306849037609	0.00974869789394363	Ups
ENSMUST00000054923	11943	151.63	1.73	198.32	2.23	95.88	1.06	22.51	0.20	40.67	0.46	57.68	0.63	87.9708382667281	-1.57784267289644	0.454705068672405	-3.47003537370551	0.000520389824594558	0.00974869789394363	Down
ENSMUST00000174555	16461	152.44	1.26	136.84	1.11	91.70	0.73	6.23	0.04	24.08	0.20	41.70	0.33	69.6588819092526	-2.03561056005917	0.586631587939476	-3.46999820996545	0.000520461833458056	0.00974869789394363	Down
ENSMUST00000139825	18076	112.50	0.84	121.76	0.90	102.42	0.74	46.01	0.27	17.58	0.13	11.01	0.08	63.5659530463238	-1.84087603847044	0.530663173265902	-3.46901034632005	0.0005223793364328	0.00977689780143786	Down
ENSMUST00000066503	23816	0.00	0.00	0.00	0.00	0.00	0.00	0.00	0.00	31.57	0.18	22.37	0.12	9.55073355224565	3.97179623737597	1.14522109620509	3.46814798516836	0.00052405861189358	0.0098005980909838	Ups
ENSMUST00000000291	14806	65.87	0.60	66.00	0.60	51.00	0.45	19.00	0.13	18.00	0.16	9.00	0.08	35.535013410023	-1.68734015172498	0.486779225571239	-3.46633558518212	0.000527604308209332	0.0098591327702194	Down
ENSMUST00000193613	9045	169.00	2.57	184.00	2.76	166.00	2.45	2.00	0.02	35.00	0.52	39.00	0.57	91.3762979255648	-2.32163431952275	0.669812205122853	-3.46609736545026	0.000528072009168895	0.0098591327702194	Down
ENSMUST00000112959	6580	11.00	0.23	7.00	0.15	13.00	0.27	0.00	0.00	0.00	0.00	0.00	0.00	4.6917137183616	-3.8667536780261	1.11565236850743	-3.46591266883538	0.000528434893128227	0.0098591327702194	Down
ENSMUST00000060100	3585	50.00	2.01	67.00	2.65	30.00	1.17	10.00	0.31	6.00	0.24	13.00	0.50	26.9916468608302	-1.9837200501859	0.572550180273433	-3.46470950238551	0.000530804516245014	0.00988779653024072	Down
ENSMUST00000024978	1023	11.34	1.98	12.71	2.19	7.30	1.24	0.00	0.00	0.00	0.00	0.00	0.00	4.63384667397594	-3.86352220939514	1.11532746263813	-3.46402499608194	0.000532157059208284	0.00990521672873019	Down
ENSMUST00000188262	7537	32.57	0.60	21.76	0.39	22.52	0.40	0.00	0.00	1.01	0.02	4.92	0.09	12.768878182582	-2.93567268254108	0.848145246254268	-3.46128531110223	0.000537602724592771	0.00999873656742605	Down
ENSMUST00000107340	3242	0.00	0.00	0.00	0.00	0.00	0.00	27.00	0.92	25.50	1.12	0.00	0.00	9.35743717614794	3.96100627284277	1.14535502629906	3.45832181453974	0.000543551690672276	0.0101014633696433	Ups
ENSMUST00000107254	7180	0.00	0.00	35.41	0.67	36.01	0.67	0.00	0.00	0.00	0.00	0.00	0.00	10.7334597631269	-3.95776885998607	1.14452548310747	-3.45799977230776	0.000544201844263572	0.0101056323693764	Down
ENSMUST00000114934	343128	0.00	0.00	0.00	0.00	0.00	0.00	0.00	0.00	27.02	0.01	26.15	0.01	9.34133503686215	3.96018181708461	1.14536282696776	3.45757844050938	0.000545053542173482	0.0101135345292112	Ups
ENSMUST00000104994	1490	21.00	2.27	25.00	2.67	35.00	3.68	69.00	5.52	63.00	6.72	64.00	6.61	46.5801147233964	1.44160471306604	0.417142217688064	3.45590700710149	0.000548444497394848	0.0101685037595114	Ups
ENSMUST00000064167	24085	0.00	0.00	0.00	0.00	0.00	0.00	9.30	0.04	5.83	0.03	8.90	0.05	4.19190636947573	3.86779708606783	1.11948237863256	3.45498701890452	0.00055031931774937	0.010195299023285	Ups
ENSMUST00000162508	17167	56.65	0.45	22.56	0.18	45.03	0.34	5.75	0.04	4.56	0.04	10.26	0.08	22.5472863515838	-2.17965077435724	0.631100488716317	-3.45373013224998	0.000552890345741218	0.0102349404720207	Down
ENSMUST00000034632	14878	73.55	0.67	80.85	0.73	74.63	0.66	17.32	0.12	30.63	0.28	18.73	0.16	46.3813289579383	-1.49919581315315	0.434113520219051	-3.45346491949081	0.000553434279999984	0.0102370244216365	Down
ENSMUST00000019577	12111	55.00	0.62	39.00	0.43	38.00	0.41	12.00	0.10	8.00	0.09	10.00	0.11	25.0778306157551	-1.81778715504435	0.526468992081367	-3.45279053920694	0.000554819636445562	0.0102469777967488	Down
ENSMUST00000192422	2323	72.45	4.68	87.78	5.60	87.99	5.52	164.34	7.99	136.36	8.68	133.38	8.22	113.168819711657	1.00706022352046	0.291666269296559	3.45278261332478	0.000554835937503041	0.0102469777967488	Ups
ENSMUST00000129874	7904	115.45	2.02	127.34	2.19	49.02	0.83	0.00	0.00	11.64	0.20	17.87	0.30	48.6341395148939	-2.6702081223087	0.773508170283939	-3.45207487766874	0.00055629332786155	0.010250589245997	Down
ENSMUST00000180513	3943	43.33	1.57	28.51	1.02	0.00	0.00	0.00	0.00	0.00	0.00	0.00	0.00	10.6556412577189	-3.95163674936228	1.1447451205652	-3.45197955280317	0.00055648989591091	0.010250589245997	Down
ENSMUST00000095204	63506	83.56	0.18	85.49	0.18	73.87	0.15	24.27	0.04	2.74	0.01	1.73	0.00	41.5467615716242	-2.54135846721603	0.736231065150582	-3.45184900163951	0.00055675920858293	0.010250589245997	Down
ENSMUST00000165858	8351	294.48	4.86	297.29	4.83	247.41	3.96	323.23	4.10	521.51	8.47	768.44	12.09	408.173362662048	1.14300347020673	0.331214442162219	3.45094695371683	0.000558623353885341	0.0102689770986885	Ups
ENSMUST00000089332	130480	31.26	0.03	29.43	0.03	19.39	0.02	5.08	0.00	3.05	0.00	3.16	0.00	13.7524278876025	-2.37198073874031	0.687406916951398	-3.45062099354467	0.000559298402129354	0.010273428544376	Down
ENSMUST00000073316	12927	141.13	1.49	126.95	1.32	114.55	1.17	5.31	0.04	35.34	0.37	33.03	0.33	70.3946033958132	-2.02152270175991	0.585911533230333	-3.45021831301827	0.000560133383669687	0.0102808085547169	Down
ENSMUST00000138866	7696	0.00	0.00	1.63	0.03	0.00	0.00	13.10	0.18	10.69	0.19	13.97	0.24	6.93974069770665	3.37617848938075	0.978670019228544	3.44976184316149	0.000561081304435359	0.0102902484674343	Ups
ENSMUST00000027287	110846	0.00	0.00	0.00	0.00	0.00	0.00	3.66	0.00	8.34	0.01	13.87	0.02	4.54730294688286	3.87489591091788	1.12338950980027	3.44928974065889	0.000562063260004006	0.0103002975184672	Ups
ENSMUST00000172095	144542	0.00	0.00	0.00	0.00	0.00	0.00	7.09	0.01	2.79	0.00	18.66	0.02	5.03047868225142	3.88832530778328	1.12743708481346	3.44881799628458	0.000563046069195147	0.0103103466930087	Ups
ENSMUST00000165322	93054	0.00	0.00	0.00	0.00	0.00	0.00	15.31	0.02	5.65	0.01	4.68	0.01	4.54210742722464	3.8741222697717	1.12341475196996	3.44852358666134	0.000563660238681006	0.010313635146012	Ups
ENSMUST00000129178	11760	0.00	0.00	0.00	0.00	0.00	0.00	14.15	0.13	3.54	0.04	8.03	0.09	4.52647475457206	3.87334395702322	1.1233306601956	3.44808887914515	0.000564568225173617	0.0103222905391528	Ups
ENSMUST00000078527	96184	0.00	0.00	0.00	0.00	0.00	0.00	53.12	0.06	9.58	0.01	0.00	0.00	10.9868601346699	3.96172835545601	1.14946215630995	3.44659311636159	0.000567702886891917	0.0103716127111001	Ups
ENSMUST00000141318	10461	0.00	0.00	11.19	0.14	76.34	0.97	0.00	0.00	0.00	0.00	0.00	0.00	13.4598051287356	-3.96185949858941	1.15011021404439	-3.44476507573778	0.000571555909447419	0.0104259529923183	Down
ENSMUST00000119950	1555	39.71	4.09	31.26	3.18	0.00	0.00	0.00	0.00	0.00	0.00	0.00	0.00	10.500767677324	-3.94311043798581	1.14488570367559	-3.44410837285038	0.00057294599926047	0.0104356505882497	Down
ENSMUST00000124624	49566	31.71	0.09	25.10	0.07	14.22	0.04	48.59	0.10	69.24	0.18	79.18	0.20	45.1456019144664	1.6294207241629	0.473105150858815	3.44409846564777	0.000572966994627061	0.0104356505882497	Ups
ENSMUST00000152182	35278	73.92	0.28	103.14	0.39	76.99	0.28	0.00	0.00	0.00	0.00	15.01	0.05	40.6983099945055	-3.14838637438327	0.914962014894746	-3.44100227455393	0.00057956366090448	0.0105477030679334	Down
ENSMUST00000139768	17226	8.26	0.07	11.54	0.09	10.39	0.08	0.00	0.00	0.00	0.00	0.00	0.00	4.50790661577392	-3.8401002782812	1.11615935885348	-3.4404587909613	0.000580728863529545	0.0105486142192986	Down
ENSMUST00000131773	57635	53.28	0.12	0.00	0.00	20.67	0.05	0.00	0.00	0.00	0.00	0.00	0.00	11.1793740919095	-3.94454716405216	1.14654012346919	-3.44039173449665	0.000580872780415851	0.0105486142192986	Down
ENSMUST00000089317	607868	12.58	0.00	6.49	0.00	11.55	0.00	0.00	0.00	0.00	0.00	0.00	0.00	4.68779471998955	-3.84542370382397	1.11797856194732	-3.4396220417017	0.000582527078312759	0.0105692145432098	Down
ENSMUST00000121770	137206	48.06	0.05	0.00	0.00	24.09	0.02	0.00	0.00	0.00	0.00	0.00	0.00	10.9014232078254	-3.94141574388025	1.14604297593138	-3.43915178283527	0.000583539961498749	0.0105795037175617	Down
ENSMUST00000132255	2091	101.12	7.36	45.50	3.27	43.61	3.08	6.42	0.35	13.14	0.94	16.53	1.15	34.9648542042789	-2.03639986859674	0.592366497615849	-3.43773639595221	0.000586598443947332	0.0106187294216309	Down
ENSMUST00000110696	83725	171.10	0.27	195.33	0.31	219.15	0.34	360.26	0.45	245.54	0.39	710.16	1.08	317.306013674372	1.33964877308925	0.38994986346615	3.43543849760968	0.000591595728153546	0.0106928787665955	Ups
ENSMUST00000099725	41962	18.26	0.06	19.46	0.06	12.13	0.04	0.00	0.00	1.83	0.01	0.00	0.00	7.69498958712558	-3.32512015353358	0.968200808325649	-3.43432904098051	0.000594022644839287	0.0107200878529275	Down
ENSMUST00000031863	48737	212.17	0.58	185.48	0.50	161.14	0.43	57.91	0.12	69.86	0.19	94.29	0.25	122.647079958684	-1.08821966640898	0.316868145778046	-3.43429808552369	0.000594090492058152	0.0107200878529275	Down
ENSMUST00000188285	704825	0.00	0.00	28.12	0.01	41.73	0.01	0.00	0.00	0.00	0.00	0.00	0.00	10.645041490656	-3.93481427793846	1.14579611923075	-3.4341312663724	0.000594456245341844	0.0107200878529275	Down
ENSMUST00000146443	44433	13.22	0.04	18.39	0.05	17.28	0.05	0.00	0.00	0.00	0.00	2.49	0.01	7.56785012479016	-3.32490592152099	0.968255040286837	-3.43391542845572	0.000594929783980833	0.0107204811187799	Down
ENSMUST00000162234	25305	0.00	0.00	0.00	0.00	0.00	0.00	15.35	0.06	0.10	0.00	40.88	0.21	9.67255591629147	3.93948266804714	1.14766568757112	3.43260473037624	0.000597812944781086	0.0107561006865388	Ups
ENSMUST00000039043	40616	31.25	0.10	42.25	0.14	24.60	0.08	5.84	0.01	0.00	0.00	0.00	0.00	15.7059851470277	-3.10258974431105	0.904225035675622	-3.43121415787039	0.00060088602109169	0.0108032023125364	Down
ENSMUST00000138405	223678	25.24	0.02	1.95	0.00	12.92	0.01	0.00	0.00	0.00	0.00	0.00	0.00	6.04836013324917	-3.87160882917177	1.1293875119662	-3.42806059758137	0.000607909749432293	0.0109206090162166	Down
ENSMUST00000126071	42285	50.33	0.16	29.78	0.09	25.12	0.08	5.81	0.01	0.00	0.00	4.81	0.01	17.6468309038954	-2.66134892656558	0.776385600211954	-3.42787002468752	0.000608336639113364	0.0109206090162166	Down
ENSMUST00000146074	42984	5.98	0.02	10.35	0.03	15.35	0.05	0.00	0.00	0.00	0.00	0.00	0.00	4.69668896059293	-3.83333075919848	1.11940329866681	-3.42444118555298	0.00061606517803525	0.0110426426020639	Down
ENSMUST00000143433	147526	191.92	0.17	169.82	0.15	411.84	0.36	799.39	0.56	679.72	0.61	389.14	0.34	445.675988454246	1.43064203205298	0.4180132852922	3.42247981676691	0.000620527045234231	0.0111058430147049	Ups
ENSMUST00000182957	38910	3.77	0.01	3.80	0.01	0.00	0.00	0.89	0.00	73.39	0.25	75.18	0.25	27.4226443803684	3.39585472649634	0.992290645595007	3.42223797187979	0.000621079289417808	0.0111073501857298	Ups
ENSMUST00000124939	16449	14.26	0.12	12.28	0.10	11.68	0.09	0.00	0.00	0.00	0.00	1.00	0.01	5.88714593312383	-3.50252105249716	1.02400828680788	-3.42040303542416	0.000625284222105803	0.0111741303908245	Down
ENSMUST00000004173	24530	132.54	0.73	157.63	0.85	112.56	0.60	62.67	0.27	24.43	0.13	29.97	0.16	80.9832688214468	-1.51173048515692	0.442103953537544	-3.41940051216606	0.000627592773863191	0.0112069463576533	Down
ENSMUST00000077772	41479	0.00	0.00	0.00	0.00	0.00	0.00	10.91	0.03	8.47	0.03	4.90	0.02	4.20840880487784	3.83733212023487	1.12291326734047	3.41730054479032	0.000632454179059376	0.0112852650958174	Ups
ENSMUST00000155903	68589	3.89	0.01	16.02	0.03	13.01	0.02	0.00	0.00	0.00	0.00	0.00	0.00	4.96424507048519	-3.83528984643289	1.12251976197851	-3.4166791323771	0.000633899445964034	0.0112940703090229	Down
ENSMUST00000032843	7808	422.00	7.47	360.58	6.29	417.00	7.15	5.00	0.07	56.00	0.97	119.00	2.01	212.238355820709	-2.29864632750747	0.67295964012585	-3.41572687342379	0.000636120150667669	0.0113251338451951	Down
ENSMUST00000027867	12263	40.00	0.45	53.00	0.58	42.00	0.45	6.00	0.05	11.00	0.12	13.00	0.14	25.5292490665809	-1.83964678643333	0.538731741342216	-3.41477333756122	0.0006383510826906	0.0113563327544328	Down
ENSMUST00000133435	3847	15.97	0.59	12.98	0.48	3.98	0.14	0.00	0.00	0.00	0.00	0.00	0.00	4.91179755806004	-3.83160043384242	1.12236628025012	-3.41385918417698	0.000640496704992343	0.0113859683916691	Down
ENSMUST00000051552	48018	53.45	0.15	20.50	0.06	0.00	0.00	0.00	0.00	0.00	0.00	0.00	0.00	10.8305541197032	-3.91588001396128	1.14752463456939	-3.41245834380776	0.000643797656436256	0.0114360823222644	Down
ENSMUST00000135344	27858	0.06	0.00	30.37	0.14	37.63	0.18	0.05	0.00	0.06	0.00	0.02	0.00	10.3138928273525	-3.91114531246043	1.14645014232145	-3.41152673638363	0.000646001656659435	0.0114666501988345	Down
ENSMUST00000116666	21000	0.00	0.00	0.00	0.00	0.00	0.00	26.36	0.13	0.00	0.00	24.85	0.15	8.81966710340697	3.9096657665676	1.1470817795616	3.40835835441638	0.000653550054448302	0.0115880939380531	Ups
ENSMUST00000192293	12698	14.79	0.16	0.00	0.00	61.29	0.64	0.00	0.00	0.00	0.00	0.00	0.00	11.7489403500414	-3.91764592872308	1.1494876478478	-3.40816705256307	0.00065400843015993	0.0115880939380531	Down
ENSMUST00000090561	4341	9.32	0.30	6.83	0.22	14.30	0.45	0.00	0.00	0.00	0.00	0.00	0.00	4.54934739987714	-3.81493116458677	1.11945777172269	-3.40783838475311	0.000654796644654019	0.0115880939380531	Down
ENSMUST00000027961	23965	241.39	1.36	242.26	1.34	217.43	1.19	8.12	0.04	55.72	0.31	71.95	0.39	129.061632046824	-1.99891865766148	0.586618641918824	-3.40752665330074	0.000655545058415168	0.0115926939838366	Down
ENSMUST00000143469	3144	6.00	0.28	2.00	0.09	9.00	0.40	12.00	0.42	48.00	2.19	49.00	2.16	21.7571196991031	2.55934866237308	0.751199478105969	3.40701602832056	0.000656772700339274	0.01160074482396	Ups
ENSMUST00000087026	4135	51.79	1.78	81.89	2.78	46.17	1.54	14.11	0.37	18.80	0.64	11.77	0.39	34.8383977598645	-1.68758380648911	0.495354625913725	-3.40681951516292	0.000657245725689109	0.01160074482396	Down
ENSMUST00000032629	88630	122.41	0.19	134.14	0.20	91.26	0.13	16.84	0.02	18.53	0.03	51.24	0.07	67.1496827182252	-1.69462613095886	0.497435154451485	-3.40672772278731	0.000657466786963852	0.01160074482396	Down
ENSMUST00000078521	45820	6.03	0.02	15.79	0.05	9.04	0.03	0.00	0.00	0.00	0.00	0.00	0.00	4.63882191620727	-3.81663201529248	1.12055794011558	-3.40601041557817	0.000659196642621949	0.0116226260941338	Down
ENSMUST00000143396	23386	47.03	0.27	32.13	0.18	30.61	0.17	5.10	0.02	7.06	0.04	0.00	0.00	18.6508279315624	-2.60592549300322	0.765246984264302	-3.4053391213407	0.000660819366395177	0.0116425873818043	Down
ENSMUST00000136433	140199	9.42	0.01	20.03	0.02	10.81	0.01	0.00	0.00	1.18	0.00	0.00	0.00	6.16313974182689	-3.507103106027	1.03086587365425	-3.40209448741851	0.000668715135489165	0.011764230982527	Down
ENSMUST00000126561	9377	70.59	1.03	102.95	1.49	87.82	1.25	11.89	0.13	26.72	0.38	30.65	0.43	51.6628485183013	-1.61106623999262	0.473623342031705	-3.40157694314984	0.000669982653559767	0.0117777987661336	Down
ENSMUST00000021527	193389	11.58	0.01	6.09	0.00	11.58	0.01	0.00	0.00	0.00	0.00	0.00	0.00	4.53864664862025	-3.80842299747599	1.12004527158463	-3.40024023501109	0.000673266728713061	0.0118180221936526	Down
ENSMUST00000156144	109541	79.35	0.10	41.36	0.05	41.91	0.05	0.00	0.00	8.25	0.01	9.80	0.01	27.4933422188431	-2.59306639697286	0.76299240852913	-3.3985480956117	0.000677445505150099	0.0118825844258848	Down
ENSMUST00000160699	42061	0.00	0.00	0.00	0.00	0.00	0.00	8.10	0.02	5.85	0.02	8.81	0.03	4.01854536610033	3.81405064668572	1.12275276601745	3.39705299521519	0.000681157739680936	0.011938874060641	Ups
ENSMUST00000191890	35911	22.34	0.08	0.03	0.00	46.62	0.17	0.00	0.00	0.00	0.00	0.00	0.00	10.6099593100687	-3.89917197425852	1.14799447478606	-3.39650761384122	0.000682516585773199	0.0119490711490626	Down
ENSMUST00000162697	3025	37.75	1.82	0.00	0.00	28.66	1.34	0.00	0.00	0.00	0.00	0.00	0.00	10.1895916154031	-3.89600570139538	1.14709339451241	-3.39641542705547	0.00068274652275952	0.0119490711490626	Down
ENSMUST00000075422	2776	17.00	0.90	18.00	0.94	22.00	1.13	3.00	0.12	1.00	0.05	0.00	0.00	9.29906475598986	-2.982384918983	0.878349755809592	-3.39544116595567	0.000685180980173385	0.0119828408411752	Down
ENSMUST00000146799	3550	12.71	0.52	10.76	0.43	5.90	0.23	0.00	0.00	0.00	0.00	0.00	0.00	4.48364235874736	-3.80264599872869	1.1200304007646	-3.39512748594394	0.000685966510871455	0.0119877446509583	Down
ENSMUST00000107353	51484	27.38	0.07	25.01	0.06	38.47	0.10	52.17	0.11	97.53	0.25	82.00	0.20	54.3960422434672	1.52542840670299	0.449457263712321	3.39393426218906	0.000688962286897241	0.0120312384051842	Ups
ENSMUST00000186240	3420	43.00	1.82	34.00	1.42	43.00	1.76	11.00	0.35	7.00	0.29	9.00	0.36	22.810551356733	-1.83033736713302	0.539375553185718	-3.39343775653621	0.000690212421539265	0.0120413942752884	Down
ENSMUST00000133159	6005	0.00	0.00	0.00	0.00	0.00	0.00	21.33	0.38	3.52	0.08	4.42	0.10	5.05003681569637	3.84123263525487	1.1320048867543	3.39330040020279	0.000690558638490963	0.0120413942752884	Ups
ENSMUST00000166724	3896	0.00	0.00	0.00	0.00	0.00	0.00	37.65	1.05	15.05	0.54	0.00	0.00	9.28580856192597	3.89778188305259	1.14919503355061	3.39174967630153	0.000694478568374262	0.0121008556421865	Ups
ENSMUST00000006976	26875	172.01	0.86	189.75	0.94	124.04	0.60	34.84	0.13	45.07	0.22	78.05	0.37	100.399199873709	-1.35683498901076	0.400324866453713	-3.38933476960927	0.000700624183522512	0.0121989824822863	Down
ENSMUST00000150380	1087	10.57	1.70	14.93	2.38	5.38	0.84	0.00	0.00	0.47	0.07	0.00	0.00	4.61455765918072	-3.80207707773042	1.12184962261573	-3.38911472721754	0.000701186667116455	0.0121998255014719	Down
ENSMUST00000156142	28337	8.14	0.04	5.64	0.03	16.98	0.08	0.00	0.00	0.00	0.00	0.00	0.00	4.72170348441371	-3.80468542066513	1.12275441009923	-3.38870672556865	0.000702230732358769	0.0122090401028119	Down
ENSMUST00000189244	11606	39.05	0.46	39.94	0.46	44.35	0.51	5.32	0.05	12.58	0.15	5.26	0.06	22.5967059873575	-2.03896214220582	0.601898267240748	-3.38755276959499	0.000705191501059569	0.0122515407782911	Down
ENSMUST00000156177	362965	0.00	0.00	0.00	0.00	0.00	0.00	35.71	0.01	16.43	0.01	0.00	0.00	9.11895925075257	3.89178768334285	1.14909893240178	3.38681689940174	0.00070708561673474	0.0122603117725677	Ups
ENSMUST00000108638	4268	0.00	0.00	0.00	0.00	1.80	0.06	6.08	0.15	16.67	0.55	19.09	0.61	7.68719506546779	3.3872262782506	1.00012506637352	3.38680270311871	0.000707122204129792	0.0122603117725677	Ups
ENSMUST00000152060	24223	0.00	0.00	0.00	0.00	0.00	0.00	9.93	0.04	7.00	0.04	5.73	0.03	4.02766634655092	3.80559371133834	1.12375494119515	3.38649786695573	0.000707908268238232	0.0122628314027954	Ups
ENSMUST00000113585	103949	35.00	0.05	0.00	0.00	31.33	0.04	0.00	0.00	0.00	0.00	0.00	0.00	10.0540070498035	-3.88523790596639	1.14741551352372	-3.38607754573128	0.000708993458956139	0.0122726716031707	Down
ENSMUST00000139355	17777	0.00	0.00	0.00	0.00	5.20	0.04	38.55	0.23	22.45	0.17	12.94	0.09	13.74031368375	3.20801057166482	0.947698140019244	3.3850552577846	0.000711639270001907	0.0123094920959805	Ups
ENSMUST00000144033	8627	0.00	0.00	0.00	0.00	1.97	0.03	22.00	0.27	8.00	0.13	11.00	0.17	7.46218693427066	3.36937640517103	0.996284164878347	3.38194314830092	0.000719750386281246	0.0124206128188529	Ups
ENSMUST00000149719	100156	12.63	0.02	0.00	0.00	63.40	0.08	0.00	0.00	0.00	0.00	0.00	0.00	11.7625038558111	-3.89024571507833	1.15115013191274	-3.37944253076212	0.000726329909758506	0.0124998269894045	Down
ENSMUST00000002395	7359	84.27	1.58	108.12	2.00	65.54	1.19	8.29	0.12	23.29	0.43	28.80	0.52	49.144826619731	-1.77833519898583	0.526298477292963	-3.37894802229481	0.000727637639574433	0.0125132583060728	Down
ENSMUST00000165281	12626	28.21	0.30	19.00	0.20	28.00	0.29	87.94	0.73	50.00	0.53	57.00	0.59	45.4030058893088	1.53104752556954	0.453211157193028	3.37822116969078	0.000729563775051322	0.0125372972552628	Ups
ENSMUST00000050258	8895	62.49	0.97	61.09	0.93	31.04	0.47	2.00	0.02	13.00	0.20	9.10	0.13	27.2418975199119	-2.23412782619452	0.661782466457843	-3.37592477805068	0.000735680301220455	0.0126332597022893	Down
ENSMUST00000184083	13490	19.00	0.19	25.00	0.25	16.00	0.16	1.00	0.01	3.00	0.03	2.00	0.02	10.043785036855	-2.67791258877425	0.793328207794006	-3.37554187846248	0.000736704790005728	0.0126417050444078	Down
ENSMUST00000153256	38426	30.45	0.11	35.01	0.12	40.73	0.14	60.29	0.16	85.07	0.29	92.72	0.31	57.7200757302843	1.34476068339128	0.398410460135098	3.37531470166542	0.000737313251988814	0.0126430044047677	Ups
ENSMUST00000110421	47297	13.21	0.04	8.47	0.02	8.00	0.02	0.00	0.00	0.00	0.00	0.05	0.00	4.35664605668607	-3.78179269023086	1.12051826473486	-3.37503886304409	0.000738052675462242	0.0126458596650833	Down
ENSMUST00000130762	1744	0.04	0.00	20.79	1.84	47.02	4.10	0.00	0.00	0.00	0.00	0.00	0.00	10.400693393931	-3.87701395111949	1.14886759346221	-3.37463949125398	0.00073912446719904	0.0126458596650833	Down
ENSMUST00000166469	3678	2.31	0.09	0.00	0.00	4.28	0.16	84.89	2.52	10.79	0.41	6.25	0.23	18.6712478217703	3.29344300242001	0.975995720707589	3.37444410107894	0.00073964936114418	0.0126458596650833	Ups
ENSMUST00000062562	8449	42.02	0.69	38.07	0.61	20.00	0.32	8.00	0.10	4.00	0.06	4.00	0.06	17.7380012949571	-2.21281783050765	0.655775660711662	-3.37435187531396	0.000739897235645939	0.0126458596650833	Down
ENSMUST00000147262	10107	15.10	0.20	5.72	0.08	9.09	0.12	0.00	0.00	0.00	0.00	0.00	0.00	4.51830138996575	-3.78652921145161	1.12218060805486	-3.37426006497742	0.000740144070234315	0.0126458596650833	Down
ENSMUST00000070968	42411	31.01	0.10	35.41	0.11	0.01	0.00	0.00	0.00	0.00	0.00	0.00	0.00	9.74357630242641	-3.87014767236555	1.14755016869626	-3.37253026311038	0.000744809008628625	0.012707266278055	Down
ENSMUST00000123665	28227	12.47	0.06	11.53	0.05	7.00	0.03	46.04	0.17	35.73	0.17	24.96	0.11	23.3990136401898	1.89322197676695	0.561674242412147	3.37067615676373	0.000749839482229438	0.0127747240432656	Ups
ENSMUST00000156983	12395	0.00	0.00	0.00	0.00	0.92	0.01	18.15	0.15	14.53	0.16	2.51	0.03	6.49199204054977	3.56857648781159	1.05906087246837	3.36956692535933	0.000752864062122752	0.0128170515941873	Ups
ENSMUST00000180590	10782	137.00	1.74	125.00	1.56	109.36	1.35	10.00	0.10	34.18	0.43	45.00	0.54	71.3266887399082	-1.74346541412234	0.517780665905139	-3.36718909941251	0.000759385975195906	0.0129188157443364	Down
ENSMUST00000051014	75845	17.34	0.03	10.97	0.02	3.93	0.01	0.00	0.00	0.00	0.00	0.00	0.00	4.7683749957163	-3.787751875988	1.12522921832249	-3.36620469350667	0.000762101332059604	0.0129557226450133	Down
ENSMUST00000050519	66769	61.07	0.12	56.26	0.11	44.27	0.09	12.26	0.02	16.68	0.03	14.83	0.03	31.8764588393824	-1.57856281323089	0.4690343854669	-3.3655588207238	0.000763887783790483	0.0129753958577509	Down
ENSMUST00000091252	35784	63.35	0.24	61.12	0.23	37.89	0.14	0.00	0.00	11.64	0.04	5.81	0.02	27.4384859368543	-2.57694427025059	0.765763975989708	-3.36519391228875	0.000764898820368845	0.0129753958577509	Down
ENSMUST00000114082	35784	63.35	0.24	61.04	0.23	37.89	0.14	0.00	0.00	11.64	0.04	5.81	0.02	27.4384859368543	-2.57694427025059	0.765763975989708	-3.36519391228875	0.000764898820368845	0.0129753958577509	Down
ENSMUST00000127833	20458	0.00	0.00	0.00	0.00	0.00	0.00	3.34	0.02	9.81	0.06	12.10	0.08	4.38870485341052	3.79866989565258	1.12908780014229	3.36437068505555	0.00076718426649428	0.0130048692946016	Ups
ENSMUST00000161530	7284	9.39	0.18	19.77	0.37	3.63	0.07	0.00	0.00	0.00	0.00	0.00	0.00	4.89175827647059	-3.78704550119634	1.12673852643399	-3.36106861738538	0.00077641534345359	0.0131519549827556	Down
ENSMUST00000063192	81937	25.59	0.04	67.80	0.11	58.04	0.09	6.75	0.01	7.93	0.01	13.85	0.02	27.9365671655937	-2.02142434237441	0.601923982705254	-3.35827180915676	0.000784314485539708	0.0132762848579375	Down
ENSMUST00000134217	10863	0.00	0.00	0.00	0.00	0.00	0.00	3.28	0.03	16.12	0.20	7.14	0.09	4.60548482374555	3.79860698621339	1.13145369360156	3.3572801146832	0.000787133238100165	0.0133124907785068	Ups
ENSMUST00000003450	17756	264.23	2.02	264.82	1.99	179.23	1.33	22.91	0.13	76.46	0.57	90.43	0.66	139.233977947806	-1.60541992888498	0.478212751375522	-3.35712488691942	0.000787575301408375	0.0133124907785068	Down
ENSMUST00000174352	3431	5.14	0.22	14.04	0.58	11.41	0.47	0.00	0.00	0.00	0.00	0.00	0.00	4.50896285963319	-3.77159013485384	1.12366574663234	-3.35650538975439	0.000789341824041064	0.0133253789851516	Down
ENSMUST00000169003	30881	32.01	0.14	0.00	0.00	31.97	0.14	0.00	0.00	0.00	0.00	0.00	0.00	9.76249265994969	-3.85505996659471	1.14854807981628	-3.35646372523767	0.000789460764079011	0.0133253789851516	Down
ENSMUST00000056521	114897	330.11	0.38	361.74	0.42	388.38	0.44	145.66	0.13	191.51	0.22	98.54	0.11	239.597816930159	-1.06135189002972	0.316863347534839	-3.34955714596504	0.000809408572193001	0.0136426734625599	Down
ENSMUST00000129176	3742	19.27	0.74	29.48	1.11	20.87	0.78	4.37	0.13	3.20	0.12	2.20	0.08	11.928658435678	-2.42464762558072	0.723971251643192	-3.34909379354155	0.000810763443029216	0.0136558112348966	Down
ENSMUST00000129918	10357	26.03	0.34	19.75	0.26	10.73	0.14	37.66	0.38	58.57	0.76	75.05	0.95	38.6558344737988	1.72964741317262	0.51649810825753	3.34879718922456	0.000811631836566772	0.0136586925586938	Ups
ENSMUST00000039928	52486	61.74	0.16	64.67	0.16	65.16	0.16	25.71	0.05	12.78	0.03	11.38	0.03	37.6342993742396	-1.64577380363026	0.491474945364868	-3.34864232480549	0.000812085589091392	0.0136586925586938	Down
ENSMUST00000026122	12956	0.00	0.00	1.45	0.02	0.00	0.00	18.18	0.15	14.39	0.15	3.27	0.03	6.30247483757476	3.55143158432697	1.06147963659076	3.34573689584228	0.000820642244707022	0.0137928341015489	Ups
ENSMUST00000146953	25808	18.01	0.09	24.74	0.13	24.37	0.12	0.00	0.00	0.00	0.00	3.98	0.02	10.7740789506629	-3.0872949862027	0.923270710638329	-3.34386756844936	0.000826191662981236	0.0138760367487462	Down
ENSMUST00000036208	44550	42.91	0.13	34.00	0.10	30.00	0.09	7.03	0.02	8.45	0.03	8.00	0.02	20.0974010828792	-1.87536093720037	0.560868001768403	-3.34367610790311	0.00082676200753106	0.0138760367487462	Down
ENSMUST00000145679	4343	23.41	0.77	21.73	0.70	6.57	0.21	0.00	0.00	0.33	0.01	2.05	0.06	8.08517386336792	-3.32220170285133	0.993902860436712	-3.34258189114334	0.000830028600380813	0.0139210167803798	Down
ENSMUST00000046404	19727	49.00	0.34	56.00	0.38	50.15	0.33	18.00	0.10	4.03	0.03	8.85	0.06	28.6891344624667	-1.96807847271929	0.588891764188121	-3.34200373040128	0.000831759428720554	0.0139401940412402	Down
ENSMUST00000115193	27913	5.38	0.03	7.15	0.03	0.00	0.00	17.38	0.06	65.25	0.31	21.13	0.10	20.0309158978976	2.83767754804798	0.849227913286058	3.34147936455325	0.000833332107041374	0.0139566955287974	Ups
ENSMUST00000131878	51603	54.64	0.14	73.00	0.19	40.24	0.10	0.00	0.00	10.01	0.03	10.12	0.03	28.6428043880351	-2.51016882014306	0.751305239970504	-3.34107721682017	0.000834540097165729	0.0139670702298569	Down
ENSMUST00000109609	9555	65.87	0.95	0.00	0.00	10.97	0.15	0.00	0.00	0.00	0.00	0.00	0.00	11.5590007771691	-3.85189897266938	1.15299920461925	-3.34076463993863	0.000835480151901108	0.0139729492353186	Down
ENSMUST00000121744	74917	8.47	0.02	17.63	0.03	4.84	0.01	0.00	0.00	0.00	0.00	0.00	0.00	4.60596939564238	-3.76003312107001	1.12616545788824	-3.33879279881373	0.000841433015087672	0.0140519142271481	Down
ENSMUST00000021066	62201	19.03	0.04	23.51	0.05	24.58	0.05	3.00	0.00	4.36	0.01	2.06	0.00	11.8274628406139	-2.409807807262	0.721799101501241	-3.33861292186418	0.000841978005688713	0.0140519142271481	Down
ENSMUST00000111430	18367	41.37	0.31	40.34	0.29	30.93	0.22	11.38	0.06	7.17	0.05	5.09	0.04	20.8288442615805	-1.92877264251533	0.57782196634418	-3.33800505148407	0.000843822153033483	0.0140629124549091	Down
ENSMUST00000137942	18367	41.37	0.31	40.34	0.29	30.93	0.22	11.38	0.06	7.17	0.05	5.09	0.04	20.8288442615805	-1.92877264251533	0.57782196634418	-3.33800505148407	0.000843822153033483	0.0140629124549091	Down
ENSMUST00000011262	9321	16.63	0.25	13.00	0.19	8.29	0.12	0.00	0.00	1.00	0.01	0.00	0.00	5.86453762202325	-3.4493438949349	1.03343562065805	-3.33774434128612	0.000844614238777358	0.0140662351681854	Down
ENSMUST00000124501	68259	0.00	0.00	0.00	0.00	0.00	0.00	4.71	0.01	14.04	0.03	4.78	0.01	4.24747895808982	3.77113268058876	1.13004156388673	3.33716280985109	0.000846383523997684	0.0140858161230807	Ups
ENSMUST00000123926	7848	196.63	3.46	186.85	3.24	137.95	2.35	15.52	0.21	42.20	0.73	72.61	1.22	101.176129892936	-1.68682112172191	0.505572983708161	-3.3364542332737	0.000848543984601975	0.0141006563938681	Down
ENSMUST00000165117	179326	0.00	0.00	30.48	0.02	33.00	0.02	0.00	0.00	0.00	0.00	0.00	0.00	9.53424370608188	-3.83421165557568	1.14924566297986	-3.33628551238908	0.00084905917047471	0.0141006563938681	Down
ENSMUST00000139092	16241	11.17	0.09	9.52	0.08	6.98	0.06	0.00	0.00	0.00	0.00	0.00	0.00	4.19499072340638	-3.7443662205679	1.12233994060108	-3.33621399819609	0.000849277625169591	0.0141006563938681	Down
ENSMUST00000180698	2082	10.00	0.73	11.00	0.79	7.00	0.50	0.00	0.00	0.00	0.00	0.00	0.00	4.1921279688936	-3.74417817263891	1.12232477837458	-3.33609151716445	0.000849651889568153	0.0141006563938681	Down
ENSMUST00000034883	9360	22.33	0.33	22.53	0.33	27.89	0.40	66.34	0.75	47.36	0.68	59.36	0.83	41.0846810487799	1.40377521296712	0.420982599314791	3.33452075038722	0.000854465249435683	0.014170628441375	Ups
ENSMUST00000140322	11555	0.00	0.00	0.00	0.00	0.00	0.00	4.46	0.04	10.37	0.12	9.13	0.10	4.04459213490832	3.76090678365572	1.12854368897924	3.33253096037198	0.000860598944754137	0.0142524313725786	Ups
ENSMUST00000132444	99422	568.04	0.77	555.28	0.74	456.09	0.60	57.09	0.06	146.27	0.19	253.59	0.33	316.96422111868	-1.5081304242008	0.452972033436492	-3.32941178014745	0.000870296299123377	0.0144029789196625	Down
ENSMUST00000045697	3643	48.05	1.90	56.09	2.18	23.00	0.88	0.00	0.00	3.87	0.15	9.00	0.34	21.2093830754787	-2.65276857070545	0.79694962553073	-3.32865276012751	0.000872671326858481	0.0144258157129729	Down
ENSMUST00000139840	16657	55.07	0.45	50.29	0.40	46.84	0.37	7.94	0.05	7.41	0.06	19.38	0.15	28.7694419760178	-1.83317167679735	0.550748021937357	-3.32851250259389	0.0008731108599581	0.0144258157129729	Down
ENSMUST00000126659	4248	29.00	0.97	32.00	1.06	22.00	0.71	45.00	1.15	82.00	2.70	79.00	2.52	48.6144945413917	1.48257065149324	0.445457914220128	3.32819466029423	0.000874107660342786	0.0144258157129729	Ups
ENSMUST00000147926	59525	15.95	0.04	23.79	0.05	9.32	0.02	0.00	0.00	0.00	0.00	2.12	0.00	7.64556764600413	-3.28371774463835	0.986773415369419	-3.32773227723106	0.000875559645945682	0.014439736982337	Down
ENSMUST00000114870	14599	0.00	0.00	0.00	0.00	0.00	0.00	0.00	0.00	21.10	0.19	26.00	0.23	8.26209886339779	3.82622432368238	1.15063190517536	3.32532437739005	0.000883157196760707	0.0145549212455035	Ups
ENSMUST00000170725	23032	28.43	0.17	45.49	0.26	29.18	0.17	0.00	0.00	6.98	0.04	4.48	0.03	17.2300239917987	-2.59846308855722	0.781622731230104	-3.32444667322789	0.000885941747883352	0.0145906797784648	Down
ENSMUST00000195561	134177	29.74	0.03	0.00	0.00	31.66	0.03	0.00	0.00	0.00	0.00	0.00	0.00	9.46419651721109	-3.82213947403647	1.14980810183637	-3.32415423750458	0.000886871317867458	0.0145958599969698	Down
ENSMUST00000148433	137169	0.00	0.00	0.00	0.00	0.00	0.00	10.91	0.01	7.90	0.01	4.26	0.00	4.03591756425197	3.75325939152831	1.12921366137584	3.32378142410651	0.000888057696684231	0.0146052565888497	Ups
ENSMUST00000154325	23073	98.68	0.58	67.14	0.39	84.76	0.48	25.35	0.11	33.09	0.19	20.24	0.11	51.5404592075046	-1.41511336838292	0.426026935875782	-3.32165233983123	0.000894861175374272	0.0146967788332057	Down
ENSMUST00000106490	78146	135.38	0.23	154.86	0.26	85.10	0.14	13.57	0.02	42.42	0.07	40.94	0.07	73.1170969363834	-1.63988894419972	0.493872338083143	-3.32047133995112	0.000898655855324529	0.0147488940239016	Down
ENSMUST00000026826	37601	0.00	0.00	30.32	0.11	32.18	0.11	0.00	0.00	0.00	0.00	0.00	0.00	9.37831388182775	-3.8176235846664	1.14985787660907	-3.32008299662612	0.000899906899170752	0.0147592194409954	Down
ENSMUST00000080751	67895	18.00	0.04	49.00	0.10	0.00	0.00	0.00	0.00	0.00	0.00	0.00	0.00	9.85264581061681	-3.82016188653132	1.15104015317194	-3.31887803914055	0.000903798938863378	0.0148128152051835	Down
ENSMUST00000138024	22649	0.00	0.00	0.00	0.00	0.00	0.00	17.94	0.08	28.71	0.17	0.00	0.00	8.33680623250155	3.81803079844299	1.15136348498676	3.31609508919497	0.000912847629806387	0.0149507936166771	Ups
ENSMUST00000148280	30928	4.24	0.02	0.00	0.00	2.33	0.01	64.51	0.22	6.02	0.03	13.51	0.06	15.6710306956127	3.16209489730359	0.95373740764588	3.31547748044048	0.00091486711906374	0.0149683188740214	Ups
ENSMUST00000063607	13765	268.31	2.65	239.59	2.33	218.04	2.09	51.47	0.39	112.51	1.09	100.33	0.95	155.489010694914	-1.20358720667721	0.363031210886964	-3.31538217812343	0.000915179112009315	0.0149683188740214	Down
ENSMUST00000179565	32690	55.65	0.23	34.91	0.14	0.00	0.00	0.00	0.00	1.47	0.01	0.00	0.00	13.6521507822362	-3.69323733925169	1.11417309409322	-3.3147787887101	0.000917156728396556	0.0149870529709271	Down
ENSMUST00000105907	11748	13.46	0.16	8.04	0.09	6.77	0.08	0.00	0.00	0.00	0.00	0.00	0.00	4.20071623243194	-3.726725534091	1.12432031954443	-3.31464749796663	0.000917587559698175	0.0149870529709271	Down
ENSMUST00000129353	12415	509.00	5.59	528.00	5.72	382.00	4.07	46.00	0.39	151.00	1.63	204.00	2.14	283.043804767424	-1.53359446697253	0.462884890796658	-3.31312276003026	0.000922604750217072	0.0150586354416448	Down
ENSMUST00000084986	11869	132.00	1.52	158.00	1.79	99.00	1.10	56.00	0.50	49.00	0.55	42.00	0.46	84.0042884638371	-1.15130597752273	0.347625681627008	-3.31191289473845	0.000926603918381259	0.0151135149079203	Down
ENSMUST00000041582	118440	30.30	0.03	0.00	0.00	31.06	0.03	0.00	0.00	0.00	0.00	0.00	0.00	9.30826669295696	-3.8052178848409	1.15043596678206	-3.3076311891436	0.000940886310800747	0.0153148929546799	Down
ENSMUST00000133127	2468	0.00	0.00	0.00	0.00	0.00	0.00	25.19	1.15	21.23	1.26	0.00	0.00	8.11135169151018	3.80552896748626	1.15144399129272	3.3050057113189	0.000949744645941845	0.0154374533662931	Ups
ENSMUST00000122302	31337	33.01	0.14	0.00	0.00	27.79	0.12	0.00	0.00	0.00	0.00	0.35	0.00	9.28792143430247	-3.8023923122916	1.15055888823917	-3.30482198795651	0.000950367409748619	0.0154374533662931	Down
ENSMUST00000041353	3706	106.00	4.11	120.00	4.58	61.00	2.29	34.00	1.00	10.00	0.38	26.00	0.96	55.0534261942398	-1.72193934382627	0.521308739243463	-3.30310853089704	0.000956193725905032	0.0155214702484119	Down
ENSMUST00000120488	30592	33.55	0.15	38.71	0.17	36.10	0.15	0.00	0.00	5.00	0.02	8.00	0.03	18.668928860003	-2.50908018633891	0.75977316125114	-3.30240697395409	0.000958588781717494	0.0155422561077554	Down
ENSMUST00000085585	44895	13.72	0.04	23.64	0.07	29.30	0.08	80.32	0.19	49.37	0.15	54.09	0.15	42.1180548542172	1.59060035126582	0.481657130160654	3.30234984943602	0.000958784044402237	0.0155422561077554	Ups
ENSMUST00000155199	998	39.00	7.03	28.00	4.99	13.00	2.28	162.00	20.97	60.00	10.66	57.00	9.79	60.6486963678211	1.89957942483008	0.575300389688833	3.30189142728988	0.000960352354792004	0.0155464407120899	Ups
ENSMUST00000182250	1151	26.00	3.88	31.00	4.58	24.00	3.48	0.00	0.00	1.00	0.15	6.00	0.85	13.3698305995856	-2.79783968791277	0.847872312691897	-3.29983612630297	0.000967413004927724	0.0156500650531321	Down
ENSMUST00000191882	29091	18.91	0.09	12.09	0.06	22.65	0.10	2.03	0.01	0.00	0.00	2.36	0.01	8.86732760414241	-2.91806814984529	0.88470133655282	-3.29836525534747	0.000972495421467549	0.0157179078228286	Down
ENSMUST00000136603	6739	13.82	0.28	19.41	0.39	5.73	0.11	0.00	0.00	0.00	0.00	0.75	0.01	5.97556420559468	-3.44012657909489	1.04301905666532	-3.29823943015334	0.000972931341300152	0.0157179078228286	Down
ENSMUST00000029297	78674	320.34	0.55	270.17	0.45	379.01	0.63	334.88	0.44	848.01	1.42	811.96	1.32	496.992691150342	1.2291046194143	0.372734040444135	3.29753788505539	0.000975365154477616	0.015746507378274	Ups
ENSMUST00000159628	4261	21.44	0.72	26.20	0.86	6.31	0.20	1.94	0.05	0.00	0.00	0.00	0.00	8.21782868930033	-3.30741256586569	1.00324836107073	-3.29670368196348	0.00097826652462853	0.0157759726585469	Down
ENSMUST00000097177	4247	23.00	0.77	24.00	0.79	14.51	0.47	3.00	0.08	1.00	0.03	3.00	0.10	10.4976300374434	-2.55671645255836	0.775554338767731	-3.29663097059156	0.000978519794091564	0.0157759726585469	Down
ENSMUST00000088311	24446	228.98	1.26	257.31	1.40	169.24	0.91	33.85	0.14	81.01	0.44	92.81	0.49	134.608022909381	-1.38061422268329	0.418866473888664	-3.29607239716746	0.0009804674521209	0.0157966419373613	Down
ENSMUST00000151382	93213	29.36	0.04	12.07	0.02	0.69	0.00	0.42	0.00	0.00	0.00	0.00	0.00	6.236647696242	-3.75831113180099	1.14066094851061	-3.2948538623228	0.000984728755651739	0.0158545338053779	Down
ENSMUST00000022536	19603	59.01	0.41	44.02	0.30	53.00	0.35	14.20	0.08	17.00	0.12	8.00	0.05	30.3653906350225	-1.68941994584728	0.512976012047485	-3.29337026716737	0.00098994014236153	0.0159197522917233	Down
ENSMUST00000112870	48829	0.00	0.00	0.00	0.00	0.00	0.00	25.98	0.06	0.00	0.00	20.13	0.05	7.95721090027764	3.79307473540282	1.15175281604074	3.29330623947756	0.000990165624544752	0.0159197522917233	Ups
ENSMUST00000128706	221015	0.00	0.00	0.00	0.00	0.00	0.00	13.06	0.01	4.84	0.00	5.42	0.00	4.01551272489645	3.72658377286219	1.1316241722497	3.29312846459759	0.000990791932195997	0.0159197522917233	Ups
ENSMUST00000061155	47447	18.00	0.05	21.05	0.06	1.32	0.00	0.00	0.00	0.00	0.00	0.00	0.00	5.9125867628884	-3.75079391886578	1.139128300908	-3.29268785252374	0.000992345806702929	0.0159339314510649	Down
ENSMUST00000166353	9703	29.00	0.41	16.00	0.22	24.00	0.33	2.00	0.02	3.00	0.04	4.00	0.05	11.9844799774995	-2.42111844324646	0.735373166787583	-3.29236713085808	0.000993478290996608	0.0159413298187502	Down
ENSMUST00000109815	95892	81.67	0.11	58.91	0.08	45.08	0.06	0.00	0.00	0.00	0.00	11.78	0.02	29.9477125257633	-3.03025176848386	0.920520754606936	-3.29188858949496	0.00099517026935039	0.0159576897515023	Down
ENSMUST00000127009	72910	1.56	0.00	0.00	0.00	10.41	0.02	92.06	0.13	16.10	0.03	25.64	0.04	25.1695420813272	2.98502197320352	0.907594513186753	3.28893787901216	0.00100566217267959	0.0161047686650819	Ups
ENSMUST00000080204	44335	370.38	1.12	343.01	1.02	261.58	0.77	77.99	0.18	151.46	0.45	150.22	0.43	212.770885432356	-1.11228613020401	0.338191151850873	-3.28892735400267	0.00100569977927067	0.0161047686650819	Down
ENSMUST00000116445	89918	16.62	0.02	1.76	0.00	14.70	0.02	0.00	0.00	0.00	0.00	0.23	0.00	5.16703521080305	-3.73166279622874	1.13471774186947	-3.28862646501037	0.00100677542730707	0.0161111223471688	Down
ENSMUST00000022140	54956	0.00	0.00	0.00	0.00	0.00	0.00	44.06	0.08	9.40	0.02	0.00	0.00	9.24673840871399	3.7976300405815	1.15504325037428	3.28786825891663	0.00100949066301311	0.0161436876109348	Ups
ENSMUST00000113711	17336	39.03	0.31	50.04	0.39	40.44	0.31	9.81	0.06	9.85	0.08	12.66	0.09	25.1429567140579	-1.66181696974743	0.505618136457319	-3.28670364040178	0.00101367452023519	0.0161889283358582	Down
ENSMUST00000130189	18338	129.00	0.95	125.00	0.91	138.00	0.99	305.05	1.74	195.00	1.42	184.00	1.30	178.732751503021	1.00264415743307	0.305060956619068	3.286701020495	0.00101368395023956	0.0161889283358582	Ups
ENSMUST00000153343	15271	9.04	0.08	10.99	0.10	6.56	0.06	0.00	0.00	0.00	0.00	0.00	0.00	4.0429798975243	-3.69785263199092	1.12518394593235	-3.28644275930084	0.00101461392552696	0.0161893133901638	Down
ENSMUST00000174552	392401	1305.12	0.44	1429.04	0.48	1269.61	0.42	283.63	0.07	549.85	0.18	755.90	0.25	880.278713166979	-1.08891220542983	0.331347431471996	-3.28631551659354	0.00101507240538361	0.0161893133901638	Down
ENSMUST00000137111	197913	13.93	0.01	6.20	0.00	7.79	0.01	0.00	0.00	0.00	0.00	0.00	0.00	4.21322349434233	-3.70317354420238	1.12696642466041	-3.28596616826297	0.00101633216054453	0.0161985190289071	Down
ENSMUST00000028650	5912	14.06	0.33	20.89	0.49	36.07	0.83	0.00	0.00	0.00	0.00	4.00	0.09	11.4635032888092	-3.10919848496904	0.946507005980509	-3.28491861689724	0.00102011832664757	0.0162479517637585	Down
ENSMUST00000021001	62540	336.63	0.72	305.91	0.65	274.30	0.57	34.90	0.06	118.84	0.25	119.19	0.24	185.749922381507	-1.46539310573065	0.446283036167523	-3.28355099112613	0.00102508098615329	0.0163051085545509	Down
ENSMUST00000112689	66899	174.16	0.35	185.61	0.37	112.23	0.22	26.95	0.04	41.94	0.08	1.71	0.00	83.205356456671	-2.25813396609453	0.688296312988991	-3.28075848073103	0.00103528354157871	0.016456362363527	Down
ENSMUST00000037854	711393	501.51	0.09	466.84	0.09	702.67	0.13	184.98	0.03	304.36	0.06	210.34	0.04	375.782486861443	-1.02153584515373	0.311493124098745	-3.27948120238409	0.00103998138250112	0.016519972001015	Down
ENSMUST00000028609	26928	10.02	0.05	15.50	0.08	10.10	0.05	0.00	0.00	0.94	0.00	0.00	0.00	5.57121672151598	-3.39375915506954	1.03507727157852	-3.27874956610145	0.00104268122522827	0.0165407158002121	Down
ENSMUST00000025048	13428	204.97	2.08	198.21	1.98	99.02	0.97	43.03	0.34	53.02	0.53	71.04	0.69	104.211554064636	-1.31877261039025	0.40234522795612	-3.27771405936515	0.0010465134800643	0.0165904194448137	Down
ENSMUST00000149654	1088	9.78	1.57	22.00	3.50	7.22	1.13	1.11	0.13	0.25	0.04	0.00	0.00	5.97462745769071	-3.426711100273	1.04574932483699	-3.27679972521825	0.00104990812343376	0.0166331238887383	Down
ENSMUST00000081224	53225	133.53	0.34	139.68	0.35	83.73	0.20	34.90	0.07	45.18	0.11	48.32	0.12	76.0053771299087	-1.22393537673455	0.373577861663692	-3.2762524291024	0.00105194493820892	0.016643171515716	Down
ENSMUST00000120633	53225	133.53	0.34	139.68	0.35	83.73	0.20	34.90	0.07	45.18	0.11	48.32	0.12	76.0053771299087	-1.22393537673455	0.373577861663692	-3.2762524291024	0.00105194493820892	0.016643171515716	Down
ENSMUST00000124316	47268	0.00	0.00	0.00	0.00	0.00	0.00	8.04	0.02	6.36	0.02	7.11	0.02	3.6735628848486	3.69994196313779	1.1296035904972	3.2754339613149	0.00105499776701956	0.0166564464966013	Ups
ENSMUST00000153920	12462	35.14	0.38	51.09	0.55	22.47	0.24	3.31	0.03	5.67	0.06	9.17	0.10	19.2629301404221	-2.15447355042848	0.657778098377975	-3.27538049038304	0.00105519749490283	0.0166564464966013	Down
ENSMUST00000036934	202152	234.03	0.15	154.57	0.10	161.98	0.10	87.90	0.04	70.22	0.05	59.48	0.04	120.859344526724	-1.10037937374442	0.335955417190721	-3.27537321155842	0.0010552246859172	0.0166564464966013	Down
ENSMUST00000171445	18690	34.19	0.25	57.31	0.41	25.63	0.18	0.00	0.00	2.06	0.01	8.90	0.06	19.3756394747727	-2.71951273661135	0.830315832758958	-3.27527505717313	0.00105559141795417	0.0166564464966013	Down
ENSMUST00000060522	36345	15.38	0.06	38.72	0.14	18.74	0.07	1.89	0.01	3.93	0.01	0.00	0.00	11.9712278778326	-2.81568878596295	0.859865714000102	-3.27456804024008	0.00105823651535988	0.0166763361047724	Down
ENSMUST00000095074	13232	8.00	0.08	11.90	0.12	7.00	0.07	0.00	0.00	0.00	0.00	0.00	0.00	4.04011714301153	-3.68786799990622	1.12621701647816	-3.27456249190649	0.00105825729705829	0.0166763361047724	Down
ENSMUST00000167122	44994	16.35	0.05	21.58	0.06	8.77	0.03	2.05	0.00	0.00	0.00	0.00	0.00	7.35473653779016	-3.23447293331736	0.988374802447677	-3.27251658511255	0.00106594618511465	0.016786353593325	Down
ENSMUST00000100864	2512	7.00	0.41	5.47	0.32	7.00	0.40	82.00	3.66	18.00	1.05	15.00	0.85	22.9076512602102	2.47849867673392	0.757585414090128	3.27157655181447	0.00106949629987478	0.0168310916370214	Ups
ENSMUST00000151425	8994	0.00	0.00	0.00	0.00	0.00	0.00	25.91	0.30	6.06	0.09	1.45	0.02	5.75911350185054	3.74611902504192	1.14522645308974	3.27107273407381	0.00107140350878008	0.0168499324521993	Ups
ENSMUST00000148385	29616	25.84	0.12	45.98	0.21	33.43	0.15	0.00	0.00	0.00	0.00	7.20	0.03	16.960097315769	-2.99245946327917	0.915625955779069	-3.26821170194221	0.00108229377692232	0.0169986736690407	Down
ENSMUST00000057337	2066	23.00	1.70	15.00	1.09	19.00	1.36	1.00	0.06	2.00	0.15	3.00	0.21	9.63793217157789	-2.61594124915562	0.800659840272619	-3.26723174758573	0.00108604736571949	0.0170463466159093	Down
ENSMUST00000030074	33577	0.00	0.00	0.00	0.00	0.00	0.00	9.33	0.03	3.03	0.01	11.00	0.04	3.99727076399528	3.70296722099338	1.13371040145093	3.26623731797318	0.0010898687055844	0.017095019247144	Ups
ENSMUST00000117781	10499	0.00	0.00	0.00	0.00	0.00	0.00	36.00	0.36	12.16	0.16	0.00	0.00	8.399468468443	3.76999806336164	1.15446159123285	3.26558985763713	0.00109236341079289	0.0171228325395883	Ups
ENSMUST00000174547	192224	0.00	0.00	0.00	0.00	0.22	0.00	10.92	0.01	17.30	0.01	0.72	0.00	5.13729810257092	3.72984223182825	1.14224439685579	3.26536268603745	0.00109323996801217	0.0171252613339042	Ups
ENSMUST00000110383	151628	42.89	0.04	42.90	0.04	37.58	0.03	85.97	0.06	75.25	0.07	75.12	0.06	59.9653105208957	1.12480335893761	0.344486174498012	3.26516255863296	0.00109401271225615	0.0171260617989861	Ups
ENSMUST00000124186	1114	0.04	0.01	0.00	0.00	0.00	0.00	39.96	4.52	9.57	1.47	0.00	0.00	8.7331670907898	3.76976520121067	1.15536550361443	3.26283344051505	0.00110304327191777	0.0172560467561982	Ups
ENSMUST00000102798	135640	147.32	0.15	90.41	0.09	82.13	0.08	11.64	0.01	20.11	0.02	43.58	0.04	61.1440911368029	-1.75033026523917	0.536578539257949	-3.26202063105199	0.00110621092369851	0.0172942013446726	Down
ENSMUST00000042901	29886	0.00	0.00	0.00	0.00	0.00	0.00	22.43	0.08	21.81	0.10	0.00	0.00	7.77114137696138	3.7601501649179	1.15315611949495	3.26074683327763	0.00111119204718519	0.0173606383566813	Ups
ENSMUST00000133758	54809	42.04	0.10	62.86	0.15	72.39	0.17	9.60	0.02	10.58	0.03	22.06	0.05	34.2141582846429	-1.73181377381702	0.531187359838269	-3.26026917196279	0.00111306525890773	0.0173784636344725	Down
ENSMUST00000146491	5004	3.12	0.09	0.00	0.00	12.21	0.33	74.27	1.60	27.57	0.76	28.28	0.76	25.0135065686281	2.78281790594558	0.853703702929347	3.25969993616847	0.00111530140497971	0.0173915251584503	Ups
ENSMUST00000172664	36444	94.00	0.35	98.00	0.36	77.01	0.28	97.65	0.28	236.00	0.86	292.01	1.03	150.169252978028	1.3948951224613	0.427976712275951	3.25927809259373	0.00111696122466082	0.017397079383563	Ups
ENSMUST00000192019	5826	5.42	0.13	20.56	0.49	21.02	0.49	0.53	0.01	0.64	0.02	0.00	0.00	7.44549201912292	-3.2298410721042	0.990985890442508	-3.25922003860415	0.00111718982726066	0.017397079383563	Down
ENSMUST00000144755	27167	55.16	0.27	44.06	0.22	35.79	0.17	61.18	0.23	189.25	0.92	111.50	0.53	84.1431511602705	1.58371110811399	0.485957228948946	3.2589516397139	0.00111824727973896	0.0174021275034524	Ups
ENSMUST00000183522	49665	36.16	0.10	0.00	0.00	22.84	0.06	0.00	0.00	0.07	0.00	0.00	0.00	8.95571652713971	-3.75453657861152	1.15260274544776	-3.25744198809189	0.00112421234806937	0.0174834911168953	Down
ENSMUST00000177671	30964	0.00	0.00	0.00	0.00	0.00	0.00	9.53	0.03	39.42	0.17	0.00	0.00	8.74864516127231	3.76376633798148	1.15572252502068	3.25663492447214	0.0011274133429296	0.0175217900814704	Ups
ENSMUST00000105595	27055	0.00	0.00	0.00	0.00	0.00	0.00	0.00	0.00	24.70	0.12	18.64	0.09	7.7741509613263	3.75505820892758	1.15347675510546	3.25542599129729	0.00113222400941387	0.0175850393922841	Ups
ENSMUST00000021399	16753	76.71	0.62	88.69	0.71	103.79	0.81	18.23	0.11	30.45	0.24	36.78	0.28	55.6193512493317	-1.40071232026962	0.430789494348799	-3.25150064856386	0.00114797513708715	0.0178063699041517	Down
ENSMUST00000136855	22598	0.00	0.00	0.00	0.00	0.00	0.00	14.95	0.07	3.05	0.02	6.24	0.04	4.17498058111833	3.69484766541343	1.13654008882655	3.25096114227548	0.00115015576318479	0.0178285411965392	Ups
ENSMUST00000134405	3814	0.00	0.00	44.94	1.66	16.78	0.61	0.00	0.00	0.00	0.00	0.00	0.00	9.23364627086359	-3.74986769201241	1.15368440765137	-3.25034096598934	0.00115266717841985	0.0178558077534334	Down
ENSMUST00000094761	37058	135.19	0.49	127.60	0.46	103.92	0.37	13.12	0.04	8.60	0.03	52.17	0.18	67.918303731541	-1.95357928930781	0.601130694827735	-3.24984118448259	0.00115469473976814	0.0178755483132273	Down
ENSMUST00000046651	7187	13.04	0.25	8.00	0.15	6.00	0.11	0.00	0.00	0.00	0.00	0.00	0.00	4.04478640817781	-3.66553715122814	1.12862765464274	-3.24778250484075	0.00116308139046814	0.0179819202336091	Down
ENSMUST00000118112	91023	9.74	0.01	8.39	0.01	7.56	0.01	0.00	0.00	0.00	0.00	0.00	0.00	3.90920184257817	-3.66039736659711	1.12719610359952	-3.24734742686584	0.00116486100162036	0.0179889154764163	Down
ENSMUST00000155760	444122	165.03	0.05	145.57	0.04	124.34	0.04	44.43	0.01	66.46	0.02	62.57	0.02	95.6688164605531	-1.08308559900546	0.333534064536346	-3.24730129293116	0.00116504985198263	0.0179889154764163	Down
ENSMUST00000107044	14557	0.00	0.00	0.00	0.00	0.00	0.00	0.00	0.00	15.38	0.14	30.07	0.27	7.87282765243689	3.74674135949558	1.15430313583455	3.2458903066106	0.00117083944241587	0.018064392599168	Ups
ENSMUST00000048452	14016	18.86	0.18	41.16	0.39	27.19	0.26	258.39	1.93	68.31	0.65	40.60	0.38	77.072239637771	2.10739412775197	0.64928356880914	3.24572225293976	0.00117153077300617	0.018064392599168	Ups
ENSMUST00000157463	271	39.00	123.81	52.00	162.05	68.00	202.04	206.00	288.57	100.00	310.70	90.00	261.00	93.2506872186215	1.46965829379401	0.452821957071939	3.24555439691395	0.00117222166706214	0.018064392599168	Ups
ENSMUST00000162535	13406	31.20	0.32	42.69	0.43	32.83	0.32	7.89	0.06	3.90	0.04	9.93	0.10	19.8908342532363	-1.92483811622569	0.593293477311405	-3.24432711606467	0.00117728459671432	0.0181188833004048	Down
ENSMUST00000153031	325459	98.56	0.04	76.93	0.03	66.02	0.03	11.56	0.00	22.59	0.01	31.59	0.01	48.0581206030976	-1.5596376055962	0.481173178573225	-3.24132282314828	0.0011897636668425	0.0182872223714419	Down
ENSMUST00000084892	60823	8.94	0.02	9.58	0.02	7.34	0.02	0.00	0.00	0.00	0.00	0.00	0.00	3.89669458066778	-3.65458808939791	1.12765566919737	-3.24087235955558	0.00119164527946644	0.018302148458495	Down
ENSMUST00000021596	34202	57.83	0.23	66.04	0.26	35.90	0.14	14.84	0.05	15.69	0.06	10.05	0.04	31.1221833112261	-1.64935049985848	0.508945503517433	-3.24072123333336	0.00119227715813388	0.018302148458495	Down
ENSMUST00000190709	50708	2.03	0.01	0.00	0.00	0.00	0.00	6.65	0.01	8.19	0.02	26.35	0.07	7.43557698725804	3.30577252445635	1.02041188982679	3.2396452426848	0.00119678497263898	0.0183476104461681	Ups
ENSMUST00000150389	5316	22.00	0.58	25.00	0.65	12.00	0.31	55.15	1.11	53.00	1.38	44.00	1.11	35.4672710213739	1.52854351152141	0.471890266083479	3.23919271361068	0.00119868552219364	0.0183648836750804	Ups
ENSMUST00000121469	103150	64.28	0.08	72.15	0.09	48.93	0.06	13.13	0.01	10.00	0.01	24.94	0.03	36.0832817850576	-1.64348679957784	0.507557202462721	-3.23803266233534	0.00120357029411124	0.018427825948289	Down
ENSMUST00000110052	8016	129.00	2.22	112.00	1.90	134.87	2.25	405.00	5.35	217.00	3.67	164.00	2.69	194.206727738849	1.24473224739792	0.384461716358946	3.23759738469199	0.00120540791133817	0.0184440622513716	Ups
ENSMUST00000032410	11859	18.94	0.22	44.00	0.50	12.38	0.14	0.00	0.00	0.00	0.00	3.99	0.04	11.8314901512565	-3.11192210744455	0.961384122659323	-3.23691855741963	0.00120827889856947	0.018476079137146	Down
ENSMUST00000151792	25743	188.20	0.99	162.86	0.84	125.85	0.64	53.75	0.22	52.08	0.27	81.25	0.41	104.218166764052	-1.10565225067934	0.341601155119529	-3.23667597169708	0.00120930640563895	0.0184798838497255	Down
ENSMUST00000089049	4725	20.00	0.60	13.00	0.38	21.00	0.61	3.00	0.07	0.00	0.00	0.00	0.00	8.67927986598363	-3.0850960825406	0.953856157252784	-3.23434100527907	0.00121923785074484	0.0186076866069945	Down
ENSMUST00000161656	21634	51.55	0.32	38.64	0.24	47.47	0.29	11.75	0.06	0.00	0.00	3.76	0.02	23.5598258115601	-2.53361454310536	0.784342755033818	-3.23023898269592	0.00123686784045224	0.0188404028174663	Down
ENSMUST00000167344	13099	5.86	0.06	16.22	0.17	5.63	0.06	0.00	0.00	0.00	0.00	0.00	0.00	4.17103244344488	-3.65429680284189	1.13149598860984	-3.22961534077691	0.00123956870093908	0.0188694319504082	Down
ENSMUST00000031621	26938	49.82	0.25	48.00	0.24	37.00	0.18	15.24	0.06	10.74	0.05	8.01	0.04	26.2074469019698	-1.67589014219055	0.518949598927363	-3.22938903056195	0.00124055014837109	0.0188722667443223	Down
ENSMUST00000139421	35162	0.00	0.00	0.00	0.00	0.00	0.00	9.56	0.03	12.14	0.05	1.72	0.01	4.23706486193442	3.67665042082939	1.13876476552454	3.22863029498094	0.00124384582174994	0.018910281256739	Ups
ENSMUST00000150035	15429	39.09	0.34	42.52	0.37	53.88	0.46	179.48	1.22	114.31	0.99	59.75	0.50	82.4138352555268	1.52647375307756	0.473141714207272	3.22625062902159	0.0012542347464381	0.0190560172871121	Ups
ENSMUST00000190601	31074	12.67	0.05	8.64	0.04	4.61	0.02	0.00	0.00	0.00	0.00	0.00	0.00	4.0351419007802	-3.64616118330129	1.13051385873584	-3.2252246667533	0.00125873846599189	0.0191122081093534	Down
ENSMUST00000161017	410076	133.26	0.04	159.36	0.05	167.48	0.05	27.94	0.01	74.42	0.02	42.40	0.01	94.5456591962675	-1.39546161820913	0.432740350687386	-3.22470880284796	0.00126100861736317	0.0191344351069455	Down
ENSMUST00000052615	916	8.01	1.62	8.37	1.68	18.74	3.69	103.82	14.98	45.96	9.18	18.94	3.66	34.9071556861278	2.23999979751713	0.694749765862286	3.22418215533611	0.00126333012286616	0.0191574124446388	Ups
ENSMUST00000054484	280146	19.74	0.01	11.09	0.01	2.35	0.00	0.00	0.00	0.00	0.00	0.00	0.00	4.90395956131593	-3.66878877401217	1.13809624344694	-3.22361908769731	0.00126581653540371	0.0191828595263096	Down
ENSMUST00000143236	64377	25.56	0.05	31.08	0.06	0.00	0.00	0.00	0.00	0.00	0.00	0.00	0.00	8.41269467815384	-3.7150236798116	1.15346328544586	-3.22075589807403	0.00127852994446189	0.0193631605883661	Down
ENSMUST00000160942	25591	11.47	0.06	8.60	0.04	5.72	0.03	0.00	0.00	0.00	0.00	0.00	0.00	3.89277558229573	-3.63628110907194	1.12953392986595	-3.21927567904356	0.00128514867779827	0.0194509875137171	Down
ENSMUST00000146433	3544	30.00	1.22	21.00	0.84	16.00	0.63	2.00	0.06	3.00	0.12	4.00	0.15	11.6176160391184	-2.37388242836603	0.738061909006027	-3.21637304323565	0.00129821959399158	0.0196237881558014	Down
ENSMUST00000021203	9150	11.87	0.18	6.85	0.10	7.05	0.10	0.00	0.00	0.00	0.00	0.00	0.00	3.90528284420612	-3.63385264415686	1.12994084336819	-3.21596715924072	0.00130005708497194	0.0196390545770554	Down
ENSMUST00000031347	15102	119.04	1.07	104.14	0.92	94.88	0.83	52.02	0.36	30.00	0.27	30.00	0.26	67.3613170117852	-1.25040225209775	0.388917287372547	-3.21508529627272	0.0013040576722432	0.0196697625790421	Down
ENSMUST00000090243	42938	49.27	0.15	49.79	0.15	52.27	0.16	133.77	0.32	74.60	0.23	94.01	0.28	75.6658754405754	1.18979723303442	0.370100706866903	3.21479319266012	0.00130538530846577	0.0196697625790421	Ups
ENSMUST00000126391	5171	8.07	0.22	4.54	0.12	14.23	0.38	0.00	0.00	0.00	0.00	0.00	0.00	4.1076286947948	-3.63928679915119	1.13204537012592	-3.21478881959155	0.00130540519391503	0.0196697625790421	Down
ENSMUST00000031795	47300	69.00	0.20	58.41	0.16	34.82	0.10	11.00	0.02	18.11	0.05	11.00	0.03	31.2753923554612	-1.69246227573865	0.526572940852208	-3.21410795055204	0.0013085046901672	0.019703955144066	Down
ENSMUST00000191847	39259	0.00	0.00	0.00	0.00	0.00	0.00	3.24	0.01	5.56	0.02	14.25	0.05	4.01419655235268	3.65766728876087	1.13810659392549	3.21381785175768	0.00130982735888332	0.0197113651750279	Ups
ENSMUST00000123702	2846	53.51	2.76	46.73	2.38	40.65	2.03	6.47	0.25	0.00	0.00	11.93	0.59	24.4325894483806	-2.44447179156707	0.76072357905283	-3.21335089233156	0.00131195899293475	0.019730932078788	Down
ENSMUST00000026016	15762	0.00	0.00	2.00	0.02	0.00	0.00	6.00	0.04	11.00	0.09	21.00	0.17	6.93365235845994	3.2612279108453	1.01505818140381	3.21284825893929	0.00131425705311226	0.0197529755443067	Ups
ENSMUST00000089874	387122	458.88	0.16	544.07	0.19	514.27	0.17	496.09	0.13	1178.08	0.40	1105.10	0.36	716.666020751026	1.07568522617471	0.334854106929864	3.21239968067649	0.00131631110732539	0.0197713260753456	Ups
ENSMUST00000145505	34324	11.69	0.05	9.06	0.04	13.08	0.05	0.00	0.00	0.00	0.00	1.00	0.00	5.30592366406981	-3.33995080292523	1.03978750478459	-3.21214747009021	0.00131746728829818	0.0197761756394007	Down
ENSMUST00000164378	30772	7.86	0.03	6.16	0.03	12.00	0.05	0.00	0.00	0.00	0.00	0.00	0.00	3.94205436314306	-3.6308228764991	1.13070056714111	-3.21112678459103	0.00132215588005078	0.019834009699978	Down
ENSMUST00000171999	11658	5.50	0.06	8.27	0.10	12.46	0.14	0.00	0.00	0.00	0.00	0.00	0.00	3.9363288541175	-3.63035302409043	1.13067939587349	-3.21077136219135	0.00132379214906831	0.0198460109170494	Down
ENSMUST00000194258	12077	0.00	0.00	0.00	0.00	0.00	0.00	22.75	0.20	18.79	0.21	0.00	0.00	7.4048842936046	3.70594999084965	1.15525515733998	3.20790603470039	0.00133705175569499	0.0200086445451055	Ups
ENSMUST00000021346	139516	180.67	0.17	186.06	0.18	196.01	0.18	22.42	0.02	31.07	0.03	92.70	0.08	110.198796422328	-1.65000564713478	0.514360044598158	-3.20788067514817	0.00133716965483471	0.0200086445451055	Down
ENSMUST00000138043	67852	9.31	0.02	0.00	0.00	0.00	0.00	61.39	0.09	24.58	0.05	25.43	0.05	20.7264522533044	3.04478541676206	0.949377820918112	3.20713771659163	0.0013406280045168	0.0200409059982595	Ups
ENSMUST00000079934	72354	0.00	0.00	0.00	0.00	0.00	0.00	26.66	0.04	0.00	0.00	16.27	0.03	7.44060694114957	3.70550902800273	1.15542430409168	3.20705477189677	0.00134101461003017	0.0200409059982595	Ups
ENSMUST00000023487	114935	49.81	0.06	43.64	0.05	24.49	0.03	5.38	0.00	8.82	0.01	9.60	0.01	21.846844975583	-1.92462039689684	0.600346667576315	-3.20584838867651	0.00134664920591678	0.0201122702364334	Down
ENSMUST00000149675	57285	39.45	0.09	22.35	0.05	28.49	0.06	5.82	0.01	0.00	0.00	0.00	0.00	14.4412528536141	-2.96018111249778	0.923420447086191	-3.20566987858942	0.00134748481695302	0.0201122702364334	Down
ENSMUST00000078908	6320	54.00	1.19	75.00	1.63	25.00	0.53	6.00	0.10	5.00	0.11	16.00	0.34	27.6230295726875	-2.09415210758786	0.653349768939429	-3.2052542254469	0.00134943235561584	0.0201286792353709	Down
ENSMUST00000149324	6609	0.00	0.00	14.18	0.29	45.93	0.94	0.00	0.00	0.00	0.00	0.00	0.00	9.22076635168126	-3.70552188915488	1.15624249176099	-3.20479649862312	0.001351580034122	0.0201354032453128	Down
ENSMUST00000127488	15494	28.79	0.25	30.69	0.27	40.00	0.34	239.05	1.61	64.61	0.56	51.85	0.43	77.1918813942223	1.90328962685883	0.594055856275322	3.20389001598653	0.00135584260719211	0.0201862338481073	Ups
ENSMUST00000073387	14782	15.00	0.14	10.11	0.09	14.00	0.12	0.97	0.01	1.00	0.01	0.00	0.00	6.23632547761527	-3.1000513714146	0.96765962702976	-3.2036588949466	0.00135693139485668	0.020189777970369	Down
ENSMUST00000074208	1898	40.00	3.26	24.90	2.00	20.00	1.58	7.36	0.45	1.48	0.12	3.17	0.25	14.6525257023503	-2.41417084577667	0.753824240928686	-3.20256462275941	0.00136209735712884	0.0202539439093869	Down
ENSMUST00000165856	17878	12.45	0.09	25.74	0.19	12.41	0.09	1.10	0.01	1.70	0.01	0.70	0.01	8.16995062090669	-2.81349750144852	0.878603843711273	-3.20223673227304	0.00136364882781173	0.0202643168325786	Down
ENSMUST00000185721	9313	137.55	2.03	187.55	2.73	171.41	2.45	22.30	0.25	67.68	0.98	58.63	0.82	100.970341935893	-1.45426360578602	0.454240430182184	-3.20152832983791	0.00136700632332428	0.02029110846205	Down
ENSMUST00000068133	37225	26.05	0.09	0.00	0.00	28.69	0.10	0.00	0.00	0.00	0.00	0.00	0.00	8.39981475897151	-3.69626049977216	1.15454181050125	-3.20149557699207	0.00136716174072214	0.02029110846205	Down
ENSMUST00000147647	9732	0.00	0.00	0.00	0.00	0.00	0.00	44.41	0.48	0.00	0.00	7.43	0.10	8.83532283289851	3.70855610797678	1.15899418444369	3.19980562262862	0.00137520298972738	0.0203849577465397	Ups
ENSMUST00000027533	11401	67.00	0.80	52.00	0.61	45.00	0.52	21.00	0.19	11.00	0.13	12.00	0.14	32.3056749594629	-1.59945017626914	0.499897358706766	-3.19955716590885	0.00137638888361193	0.0203898008650926	Down
ENSMUST00000007296	51169	189.61	0.50	129.02	0.33	125.43	0.32	11.92	0.02	46.42	0.12	52.76	0.13	86.1966792566596	-1.68257415078267	0.526268136505025	-3.19718036124461	0.00138778122968113	0.0205457418233266	Down
ENSMUST00000109455	17895	42.87	0.32	16.18	0.12	0.00	0.00	0.00	0.00	0.00	0.00	0.00	0.00	8.75393213858411	-3.69463019601055	1.15569088398475	-3.19690173835385	0.00138912238599366	0.0205527758506244	Down
ENSMUST00000170760	13782	14.00	0.14	14.01	0.14	7.00	0.07	0.00	0.00	1.00	0.01	0.00	0.00	5.40744890051774	-3.33324306042336	1.0429913871553	-3.19584907552747	0.00139420019291433	0.0206150523228927	Down
ENSMUST00000038598	8083	70.00	1.19	86.00	1.45	47.53	0.79	24.68	0.32	19.00	0.32	11.00	0.18	40.1545437569497	-1.58535855464418	0.496122385609564	-3.19549893459519	0.00139589298325779	0.0206272305595728	Down
ENSMUST00000166458	576365	49.31	0.01	36.75	0.01	34.00	0.01	8.71	0.00	5.66	0.00	0.00	0.00	20.6619114492702	-2.44127651164516	0.764027309079927	-3.19527388960094	0.00139698198545559	0.0206304769625588	Down
ENSMUST00000131627	1278	3.69	0.48	11.85	1.53	11.09	1.41	0.00	0.00	0.00	0.00	0.00	0.00	4.06724415455086	-3.62085523788616	1.13343021962389	-3.19459916913779	0.00140025168332212	0.0206659035750003	Down
ENSMUST00000126313	1245	10.47	1.41	11.31	1.51	4.90	0.64	0.00	0.00	0.08	0.01	0.00	0.00	3.88026832038534	-3.6126597096336	1.13181855227214	-3.19190713244729	0.00141336767077108	0.0208465143335856	Down
ENSMUST00000077494	12438	22.41	0.25	33.95	0.37	0.00	0.00	0.00	0.00	0.00	0.00	0.00	0.00	8.25495834324621	-3.68525535010671	1.154814677865	-3.19120930894292	0.00141678600411997	0.0208839536955125	Down
ENSMUST00000134487	6050	1153.95	26.61	1031.25	23.43	1321.03	29.53	3245.45	57.29	1554.78	35.27	1447.22	31.81	1620.77365664058	1.02612943919983	0.321575304010182	3.19094602851511	0.00141807767942192	0.0208900183041843	Ups
ENSMUST00000130904	2950	0.00	0.00	0.00	0.00	0.00	0.00	6.83	0.26	15.17	0.74	1.72	0.08	4.25659993854041	3.64218568415649	1.14194747869024	3.18945113687182	0.00142543234590313	0.0209853352561867	Ups
ENSMUST00000137349	1266	674.00	89.20	652.00	85.28	773.00	99.37	1861.00	180.31	917.00	119.57	889.00	112.14	957.350382884278	1.00018051920436	0.313637709001309	3.18896768628093	0.00142781837261867	0.0210074306379333	Ups
ENSMUST00000109728	31787	0.68	0.00	1.45	0.01	0.02	0.00	37.87	0.12	0.96	0.00	11.84	0.05	9.13291909957867	3.36828193902915	1.05742386201975	3.18536592563316	0.00144571076376295	0.0212443392232956	Ups
ENSMUST00000078875	1142994	163.40	0.02	196.01	0.02	230.62	0.03	734.44	0.07	242.29	0.03	333.73	0.04	317.391090316087	1.31714610947284	0.413615489001539	3.18446998358889	0.0014501934993964	0.0212970248314823	Ups
ENSMUST00000186788	94511	22.85	0.03	44.89	0.06	37.88	0.05	0.00	0.00	7.13	0.01	0.00	0.00	17.1976870907359	-2.94990534124563	0.92680069152901	-3.18289074253814	0.00145812624283394	0.0214002795268616	Down
ENSMUST00000160947	7469	12.49	0.23	13.77	0.25	7.60	0.14	0.00	0.00	0.88	0.02	0.00	0.00	5.26508258203328	-3.3134258797096	1.04166580319813	-3.18089148125693	0.00146822616456988	0.0215351936573378	Down
ENSMUST00000031422	22469	39.95	0.24	102.61	0.61	13.11	0.08	1.49	0.01	8.55	0.05	0.00	0.00	24.852613469869	-2.96238548985977	0.931478501231068	-3.18030473697954	0.00147120250854663	0.0215389129752181	Down
ENSMUST00000187465	31241	0.00	0.00	0.00	0.00	0.00	0.00	14.64	0.05	2.51	0.01	5.31	0.02	4.00248934049246	3.62558103900392	1.14086736149657	3.17791634800382	0.00148337542157891	0.0216903669161495	Ups
ENSMUST00000117456	67116	30.90	0.06	48.10	0.09	0.01	0.00	1.01	0.00	0.00	0.00	0.00	0.00	11.8186464249366	-3.55663917194074	1.11943815883519	-3.17716449441167	0.00148722656043411	0.0217286751713853	Down
ENSMUST00000102688	23319	48.29	0.28	78.37	0.45	41.52	0.23	0.00	0.00	11.10	0.06	0.34	0.00	27.0970144105596	-2.95262675998992	0.92941562727578	-3.17686369083808	0.00148876991275389	0.0217290821460488	Down
ENSMUST00000117654	8131	0.00	0.00	0.00	0.00	0.00	0.00	35.00	0.46	10.00	0.17	0.00	0.00	7.86636207391281	3.6786017374246	1.15822813287748	3.17605973555967	0.00149290206347942	0.0217687698124902	Ups
ENSMUST00000144158	36760	252.63	0.92	250.46	0.90	183.84	0.65	65.71	0.19	91.40	0.33	123.20	0.43	152.023543050623	-1.04986313526574	0.330563748759762	-3.17597782335391	0.00149332366655714	0.0217687698124902	Down
ENSMUST00000054308	28926	5.63	0.03	10.00	0.05	8.97	0.04	0.00	0.00	0.00	0.00	0.00	0.00	3.76111001506815	-3.59390714255485	1.13197922322257	-3.17488790326341	0.00149894394846018	0.0218372853191265	Down
ENSMUST00000176012	36614	49.52	0.18	63.91	0.23	46.25	0.16	174.38	0.49	104.68	0.38	75.51	0.26	86.1532176734833	1.32871062240436	0.418669285650227	3.1736520159122	0.00150534049876948	0.0219170188446609	Ups
ENSMUST00000057884	2400	68.61	4.28	2.42	0.15	23.57	1.42	3.37	0.16	0.00	0.00	0.17	0.01	14.8461863504199	-3.34243066627845	1.05349058185604	-3.17272002602033	0.0015101807962548	0.0219740102125806	Down
ENSMUST00000040416	22805	34.28	0.20	46.38	0.27	23.45	0.13	4.37	0.02	8.17	0.05	8.38	0.05	18.8989004629287	-1.97319170012275	0.622416551521275	-3.17021084240127	0.00152328361333361	0.0221490098360643	Down
ENSMUST00000125367	2984	7.65	0.37	2.82	0.14	1.01	0.05	24.74	0.92	13.51	0.65	32.61	1.52	14.3324241089001	2.45813095705051	0.775420944455628	3.17006004883735	0.00152407437478059	0.0221490098360643	Ups
ENSMUST00000159170	4997	0.00	0.00	0.00	0.00	0.00	0.00	44.62	0.96	5.67	0.16	0.00	0.00	8.8804813253572	3.67901976003938	1.16063132139512	3.16984359479208	0.00152521012072133	0.0221519501743933	Ups
ENSMUST00000045714	17213	56.57	0.45	46.51	0.36	47.82	0.37	6.00	0.04	7.02	0.05	19.52	0.15	28.6105812263161	-1.85834289833959	0.586429187367884	-3.16891269801992	0.00153010347712506	0.0222094285743926	Down
ENSMUST00000046426	54454	71.00	0.18	54.00	0.13	38.72	0.09	12.00	0.02	11.00	0.03	20.00	0.05	32.0789398277567	-1.62504870296736	0.51285272705461	-3.16864592355832	0.00153150846841332	0.0222162340906998	Down
ENSMUST00000147606	111232	1.17	0.00	16.74	0.02	16.72	0.02	0.00	0.00	0.00	0.00	0.00	0.00	5.28680547025034	-3.6261119519341	1.14482656070291	-3.1673897832242	0.00153814002631037	0.0222988021407439	Down
ENSMUST00000137516	5640	11.29	0.28	6.40	0.16	8.44	0.20	0.00	0.00	0.00	0.00	0.00	0.00	3.76577928023443	-3.58746152577092	1.13269863476655	-3.16718093909443	0.00153924514038809	0.0223012000437669	Down
ENSMUST00000008462	17599	145.08	1.12	167.90	1.27	119.13	0.89	22.29	0.13	31.36	0.24	0.00	0.00	74.1480483038428	-2.44768895076561	0.772984199766396	-3.16654460919812	0.00154261683684811	0.0223364141379374	Down
ENSMUST00000085412	12433	206.00	2.26	223.00	2.41	164.00	1.74	104.00	0.88	38.50	0.42	34.50	0.36	119.648028503018	-1.471073590663	0.464975725181094	-3.16376428057629	0.00155742879193813	0.0224841461916294	Down
ENSMUST00000164782	12433	206.00	2.26	223.00	2.41	164.00	1.74	104.00	0.88	38.50	0.42	34.50	0.36	119.648028503018	-1.471073590663	0.464975725181094	-3.16376428057629	0.00155742879193813	0.0224841461916294	Down
ENSMUST00000094467	22634	38.26	0.23	30.43	0.18	33.26	0.19	7.13	0.03	8.59	0.05	2.49	0.01	18.3792341831912	-2.07178506883726	0.654861302394481	-3.16370055958696	0.00155776978990877	0.0224841461916294	Down
ENSMUST00000134028	54374	0.00	0.00	1.76	0.00	0.00	0.00	18.32	0.03	9.11	0.02	7.80	0.02	6.41185287967365	3.1954008424173	1.01006379910492	3.16356337614411	0.00155850414989172	0.0224841461916294	Ups
ENSMUST00000146645	24333	27.33	0.15	27.51	0.15	16.69	0.09	4.19	0.02	2.35	0.01	5.26	0.03	12.6894394190595	-2.23784772675642	0.707569317118786	-3.1627257889996	0.00156299477716677	0.0225352321091871	Down
ENSMUST00000121283	935	13.00	2.56	4.00	0.78	5.00	0.96	55.00	7.73	21.00	4.08	25.00	4.69	20.9281781249163	2.1864844449113	0.691442721596706	3.1622061764743	0.00156578660520691	0.0225617776045965	Ups
ENSMUST00000165457	27928	39.24	0.19	16.85	0.08	0.00	0.00	0.00	0.00	0.00	0.00	0.00	0.00	8.30362516996344	-3.65708055238392	1.15664612674597	-3.16179725831315	0.00156798691094087	0.0225797726762431	Down
ENSMUST00000129551	8004	44.00	0.76	32.00	0.54	27.00	0.45	65.00	0.86	75.00	1.27	73.00	1.20	52.8045284879128	1.23659311385995	0.391315780042928	3.16009007795263	0.00157720369041994	0.0226849684733612	Ups
ENSMUST00000143837	184102	59.81	0.04	94.24	0.07	79.81	0.06	29.42	0.02	27.36	0.02	24.03	0.02	49.197911660498	-1.28644677999099	0.407445078219107	-3.15735015284489	0.00159210040868267	0.0228581644079326	Down
ENSMUST00000138752	18428	20.19	0.15	32.55	0.24	16.69	0.12	1.27	0.01	3.96	0.03	4.42	0.03	12.0440006441597	-2.40183193204495	0.760712820144928	-3.15734383388906	0.00159213491346336	0.0228581644079326	Down
ENSMUST00000034876	25186	20.00	0.11	19.00	0.10	13.00	0.07	0.00	0.00	3.00	0.02	1.00	0.01	8.50157949032156	-2.82787120861587	0.89571845867579	-3.1570982837582	0.00159347627797508	0.0228635907067137	Down
ENSMUST00000051831	51711	8.66	0.02	3.54	0.01	9.35	0.02	59.42	0.12	13.70	0.03	31.45	0.08	21.4245877246707	2.20721601762303	0.699388840663374	3.15592112612131	0.00159992118645146	0.0229421931098889	Ups
ENSMUST00000159778	1055904	0.00	0.00	0.01	0.00	0.00	0.00	0.00	0.00	18.16	0.00	21.56	0.00	7.03251581416214	3.65091452427275	1.15729568580564	3.154694663647	0.00160666155443497	0.0229873904235726	Ups
ENSMUST00000072040	67148	0.00	0.00	0.00	0.00	0.00	0.00	41.45	0.06	6.77	0.01	0.00	0.00	8.36691000743301	3.6608167021525	1.16044815968773	3.15465768254363	0.00160686519980744	0.0229873904235726	Ups
ENSMUST00000128740	30109	132.23	0.59	63.71	0.28	60.47	0.26	5.82	0.02	9.27	0.04	32.09	0.14	46.584335135289	-2.04718513559634	0.648943578868273	-3.15464271819521	0.00160694761135627	0.0229873904235726	Down
ENSMUST00000128816	7491	63.00	1.16	97.00	1.76	84.00	1.50	222.00	3.14	125.00	2.27	131.00	2.31	120.250691687196	1.1587123199267	0.367435069687587	3.15351586039921	0.00161316462311115	0.0230537375869998	Ups
ENSMUST00000155075	22330	13.50	0.08	7.07	0.04	4.53	0.03	0.00	0.00	0.00	0.00	0.00	0.00	3.89171933843645	-3.57965477905835	1.13526191151797	-3.1531532439699	0.00161516992557543	0.0230537375869998	Down
ENSMUST00000106845	47514	0.00	0.00	0.00	0.00	0.00	0.00	27.05	0.06	14.47	0.04	0.00	0.00	7.19896482921921	3.65079375777394	1.1578431301325	3.15309877716868	0.00161547133015257	0.0230537375869998	Ups
ENSMUST00000110883	49153	0.00	0.00	11.52	0.03	45.70	0.12	0.00	0.00	0.00	0.00	0.00	0.00	8.92819571796822	-3.65016990552396	1.1586612999673	-3.15033384270881	0.00163083992073301	0.0232451009002017	Down
ENSMUST00000110128	80012	439.78	0.74	629.48	1.04	204.35	0.33	157.89	0.20	164.19	0.27	95.77	0.15	262.897619561173	-1.3230862254542	0.420157170443347	-3.14902688453012	0.00163815124050575	0.0233352972627145	Down
ENSMUST00000167178	22369	47.84	0.29	74.54	0.44	21.90	0.13	0.00	0.00	4.28	0.03	11.20	0.06	24.1778567527502	-2.60221863928041	0.826629399372678	-3.14798704383756	0.00164398979820678	0.0234044186508959	Down
ENSMUST00000063574	2629	22.00	1.24	22.00	1.22	10.00	0.55	0.00	0.00	1.00	0.06	3.00	0.16	8.75617920096427	-2.85687768866999	0.9079928181397	-3.14636595311753	0.00165313019823938	0.0235063426390755	Down
ENSMUST00000175670	11442	0.00	0.00	0.00	0.00	0.00	0.00	5.95	0.05	10.19	0.12	4.06	0.05	3.52885793852978	3.58319438756948	1.13891566375785	3.14614549750481	0.00165437682647171	0.0235099825424112	Ups
ENSMUST00000105645	4682	41.99	1.27	39.98	1.19	32.83	0.96	7.00	0.16	7.97	0.24	0.00	0.00	19.9138244604045	-2.38734809642595	0.758868255642905	-3.14593222034755	0.00165558368525961	0.0235126844103774	Down
ENSMUST00000162720	6693	33.63	0.70	26.00	0.53	17.00	0.34	0.00	0.00	5.00	0.10	0.00	0.00	12.4246231550328	-2.9413223593387	0.935011142837913	-3.14576182526692	0.00165654847185871	0.0235126844103774	Down
ENSMUST00000024849	58790	113.00	0.26	122.00	0.27	84.00	0.19	26.00	0.05	45.00	0.10	42.00	0.09	67.6449354536023	-1.23353897125442	0.392247986080429	-3.14479363828139	0.00166204022877319	0.023576532402418	Down
ENSMUST00000032974	17251	114.00	0.90	109.82	0.85	77.74	0.59	48.45	0.29	27.44	0.21	23.00	0.17	62.4019807591428	-1.35254346421202	0.430156167083827	-3.14430796931582	0.00166480134797906	0.023601592347813	Down
ENSMUST00000033805	8261	16.00	0.27	9.00	0.15	3.00	0.05	0.00	0.00	0.00	0.00	0.00	0.00	4.17072646637983	-3.58009914349214	1.13866732972815	-3.14411334199504	0.00166590902482691	0.023603195807279	Down
ENSMUST00000129379	6896	62.00	1.25	69.00	1.37	41.00	0.80	0.00	0.00	6.00	0.12	15.00	0.29	29.400594865268	-2.4569844840795	0.781523757954212	-3.14383850660039	0.00166747434239542	0.0236112775022244	Down
ENSMUST00000177314	4605	17.00	0.52	22.00	0.67	19.00	0.57	31.00	0.73	57.00	1.72	67.00	1.96	35.9003087194317	1.56450495553846	0.498202930573912	3.14029657299729	0.00168776878622234	0.0238559433202077	Ups
ENSMUST00000185698	14475	0.00	0.00	24.20	0.22	28.38	0.26	0.00	0.00	0.00	0.00	0.00	0.00	7.87688268367211	-3.63179779242345	1.15684776741159	-3.1393912792428	0.00169299223824994	0.0239155308322307	Down
ENSMUST00000005889	48932	35.92	0.10	18.46	0.05	0.02	0.00	0.00	0.00	0.00	0.00	0.19	0.00	8.00246627271207	-3.63118660704756	1.15729155155123	-3.13765930649051	0.00170302700364822	0.0240421122522277	Down
ENSMUST00000160670	3418	7.52	0.32	8.69	0.36	7.19	0.29	0.00	0.00	0.00	0.00	0.00	0.00	3.60126119244197	-3.55633088166073	1.13349355488793	-3.13749545934768	0.0017039791340067	0.0240421122522277	Down
ENSMUST00000143156	1647	2.28	0.22	0.00	0.00	0.00	0.00	7.02	0.50	15.21	1.44	12.00	1.10	6.27980848753767	3.16570630881221	1.00920299739183	3.13683799690808	0.00170780463295549	0.0240763127155994	Ups
ENSMUST00000050434	23204	96.00	0.56	96.00	0.55	89.00	0.50	4.18	0.02	28.00	0.16	27.00	0.15	52.626502614863	-1.88474170882363	0.600861896303972	-3.13673028763693	0.00170843210066869	0.0240763127155994	Down
ENSMUST00000039259	14263	23.00	0.22	23.90	0.22	13.00	0.12	4.00	0.03	0.00	0.00	1.00	0.01	9.83427621548146	-2.77356430761257	0.884451326391253	-3.13591514292742	0.00171318766066933	0.0241290027080146	Down
ENSMUST00000081838	2685	11.78	0.65	24.04	1.30	28.54	1.52	0.00	0.00	0.00	0.00	4.07	0.21	10.5125543268613	-2.99022745738535	0.953861951767162	-3.13486396207075	0.00171933823009824	0.0241869204959641	Down
ENSMUST00000143464	21371	13.38	0.08	2.66	0.02	10.94	0.07	0.00	0.00	0.00	0.00	0.00	0.00	4.09300894516586	-3.56913514074737	1.13869440537911	-3.1344100084158	0.00172200063368742	0.0242100231271741	Down
ENSMUST00000022537	9470	23.00	0.33	12.00	0.17	12.00	0.17	1.00	0.01	1.00	0.01	2.00	0.03	7.75520351502616	-2.7523686466216	0.878629559418868	-3.13257005425817	0.00173283069734665	0.0243478615212733	Down
ENSMUST00000121339	3365	6.99	0.30	6.59	0.28	10.43	0.43	0.00	0.00	0.00	0.00	0.00	0.00	3.62733196012202	-3.55017787520604	1.13445064456232	-3.12942470633064	0.00175148953252941	0.0245954731278035	Down
ENSMUST00000136501	10691	51.43	0.66	87.90	1.11	56.34	0.70	23.25	0.23	16.81	0.21	7.25	0.09	37.4643072682701	-1.72032267711943	0.549872012130734	-3.12858745156576	0.00175648733238063	0.0246510688184843	Down
ENSMUST00000114184	26391	21.00	0.11	30.00	0.15	9.60	0.05	106.01	0.42	48.00	0.24	42.00	0.20	43.3347550987854	1.79353392165818	0.573698470031696	3.12626582664425	0.0017704144040003	0.0248171734410722	Ups
ENSMUST00000164820	2975	0.00	0.00	0.00	0.00	0.00	0.00	5.60	0.21	7.75	0.37	4.72	0.22	3.34160378800086	3.55899235694229	1.13862255151217	3.12569986622495	0.00177382486861109	0.0248503021144501	Ups
ENSMUST00000061552	212939	69.49	0.04	76.83	0.05	58.94	0.04	21.79	0.01	27.55	0.02	16.51	0.01	42.5377745944927	-1.33905684002564	0.428960731868	-3.12163035109166	0.00179852607228444	0.0251518095152943	Down
ENSMUST00000106762	99045	0.00	0.00	0.00	0.00	0.00	0.00	0.00	0.00	15.67	0.02	22.89	0.03	6.84526166363322	3.61610303703023	1.15869877173265	3.12083099184002	0.00180341502884859	0.0252053271287601	Ups
ENSMUST00000134694	10781	11.82	0.15	13.08	0.16	17.31	0.21	30.05	0.29	54.55	0.68	36.36	0.44	27.6458060084363	1.65599330799246	0.53091988783322	3.11910204522732	0.00181403123594168	0.0253387812191689	Ups
ENSMUST00000161592	25542	0.00	0.00	1.95	0.01	5.29	0.03	24.58	0.10	13.42	0.07	18.45	0.09	10.8494322131403	2.68232253280537	0.860267810002397	3.11800871963104	0.00182077416616321	0.0254112014341023	Ups
ENSMUST00000115356	430439	247.68	0.08	256.68	0.08	239.64	0.07	35.19	0.01	128.97	0.04	52.60	0.02	150.420454553496	-1.48033425011012	0.474783491279443	-3.11791432789907	0.0018213573925252	0.0254112014341023	Down
ENSMUST00000142913	576300	34.87	0.01	68.08	0.02	53.99	0.01	7.65	0.00	18.53	0.00	8.38	0.00	29.7721937218723	-1.81011243150693	0.580650960607811	-3.11738471871664	0.00182463291967226	0.025441943859966	Down
ENSMUST00000161529	8932	93.00	1.43	95.00	1.44	57.00	0.85	22.98	0.27	34.00	0.51	20.00	0.29	50.2086752609823	-1.38514779668571	0.444488737332116	-3.11627197800232	0.00183153264072359	0.0255080414710395	Down
ENSMUST00000056732	13833	69.98	0.69	74.47	0.72	74.83	0.71	12.29	0.09	32.18	0.31	18.35	0.17	43.90131589254	-1.522332011986	0.488567103006235	-3.11591182177195	0.00183377097562242	0.0255094096093033	Down
ENSMUST00000147314	1491	16.73	1.81	6.63	0.71	20.57	2.16	45.16	3.61	62.46	6.66	36.49	3.76	31.9970776808329	1.76787739603458	0.567483715752981	3.11529185236412	0.0018376299116997	0.0255481154449077	Ups
ENSMUST00000077817	8760	0.00	0.00	0.00	0.00	0.00	0.00	0.05	0.00	14.90	0.23	24.29	0.36	6.83788020868169	3.6095104309802	1.15905368002209	3.11418745584882	0.00184452260465099	0.0256289288369891	Ups
ENSMUST00000155515	25660	83.34	0.44	62.78	0.33	51.90	0.26	0.00	0.00	0.00	0.00	13.83	0.07	32.1184931155893	-2.90364940301998	0.9326137630415	-3.11345330520365	0.00184911767657226	0.0256777417790596	Down
ENSMUST00000098509	21011	1080.62	6.96	1232.28	7.81	1286.95	8.03	1104.77	5.48	2665.57	16.87	2545.07	15.62	1652.22898186448	1.01405120019164	0.325804287309441	3.11245505258966	0.00185538264477375	0.0257399703720493	Ups
ENSMUST00000023805	12046	1.04	0.01	6.23	0.07	3.45	0.04	47.10	0.41	9.38	0.10	17.39	0.19	14.1938219547507	2.61743468720002	0.841013908263654	3.11223710033993	0.00185675308992584	0.0257399703720493	Ups
ENSMUST00000029738	37066	36.25	0.13	27.86	0.10	27.03	0.10	0.00	0.00	6.77	0.02	3.80	0.01	15.624498527684	-2.45221502840892	0.787930813844311	-3.11222125765659	0.00185685274216031	0.0257399703720493	Down
ENSMUST00000026631	214612	113.34	0.07	67.51	0.04	86.00	0.05	101.57	0.05	236.50	0.14	256.20	0.15	144.501634597606	1.32882954762309	0.427059637905648	3.11157840656597	0.00186090049400296	0.0257514893618805	Ups
ENSMUST00000150177	11015	15.15	0.19	12.42	0.15	2.18	0.03	0.00	0.00	0.00	0.00	0.00	0.00	4.30450452132596	-3.5547256549809	1.14242103817361	-3.11157229795405	0.00186093899610758	0.0257514893618805	Down
ENSMUST00000122843	205300	280.27	0.18	278.94	0.18	225.19	0.14	49.76	0.03	109.32	0.07	128.38	0.08	168.012326630368	-1.19181337286866	0.383557058512048	-3.10726486821054	0.00188827132047072	0.0261045562533441	Down
ENSMUST00000164235	14640	6.00	0.06	11.00	0.10	6.58	0.06	0.00	0.00	0.00	0.00	0.00	0.00	3.59553568341641	-3.52991300518666	1.13609028865475	-3.10707083797578	0.00188951115338441	0.0261045562533441	Down
ENSMUST00000105714	23205	0.00	0.00	0.00	0.00	0.00	0.00	9.94	0.04	31.21	0.18	0.00	0.00	7.30966359665316	3.60617525130744	1.16064918516623	3.10703294104407	0.00188975339808045	0.0261045562533441	Ups
ENSMUST00000180781	11048	147.86	1.83	187.70	2.29	170.08	2.04	91.58	0.87	54.29	0.66	66.10	0.78	113.130384007907	-1.01740714921407	0.327640779782687	-3.10525188558298	0.00190117048251001	0.0262469912105454	Down
ENSMUST00000051212	331	37.00	57.33	52.00	80.72	46.00	69.33	128.00	100.53	74.00	114.10	78.00	113.75	69.2531917064885	1.23365896602106	0.397304299942185	3.10507328060778	0.00190231888042054	0.0262475765524071	Ups
ENSMUST00000147069	98814	5.55	0.01	0.00	0.00	0.00	0.00	21.38	0.02	20.48	0.03	24.00	0.03	12.2727131856678	2.9152029672039	0.938982181241576	3.10464141433361	0.00190509833615687	0.0262706529422863	Ups
ENSMUST00000121455	2455	7.45	0.45	3.31	0.20	6.41	0.38	44.29	2.03	19.50	1.17	14.31	0.83	16.0586868245069	2.23755188448952	0.720788793147864	3.10431003611693	0.00190723358734921	0.0262848243292518	Ups
ENSMUST00000111771	114413	2.95	0.00	20.29	0.02	6.03	0.01	0.00	0.00	0.00	0.00	0.00	0.00	4.30872949676306	-3.54786542173644	1.14305939252166	-3.10383296349074	0.00191031148728914	0.0263119629810481	Down
ENSMUST00000074991	42620	0.00	0.00	0.00	0.00	0.00	0.00	17.00	0.04	20.90	0.06	0.00	0.00	6.724463664507	3.598005886971	1.15932342661211	3.10353936130269	0.00191220796917405	0.0263228071487463	Ups
ENSMUST00000132602	12176	5.96	0.07	20.06	0.22	3.00	0.03	0.00	0.00	0.00	0.00	0.21	0.00	4.28838423810857	-3.54582372058702	1.14305550082594	-3.10205735244256	0.00192180721369374	0.0264396108958723	Down
ENSMUST00000142130	185733	32.58	0.02	39.87	0.03	31.31	0.02	189.03	0.11	52.01	0.04	65.55	0.05	69.1101552706072	1.6792105832395	0.541413905345004	3.10152836242626	0.00192524428189719	0.0264715511575806	Ups
ENSMUST00000121045	8952	10.45	0.16	4.79	0.07	8.54	0.13	0.00	0.00	0.00	0.00	0.00	0.00	3.62627571626275	-3.52576249225081	1.13687961037687	-3.10126284266988	0.00192697160104456	0.0264799594881237	Down
ENSMUST00000143857	4741	5.00	0.15	9.00	0.26	10.00	0.29	0.00	0.00	0.00	0.00	0.00	0.00	3.62160645109646	-3.5253122931977	1.13686616000078	-3.10090353397033	0.00192931132306962	0.0264938034517202	Down
ENSMUST00000115593	68064	40.01	0.08	14.41	0.03	0.00	0.00	0.00	0.00	0.00	0.00	0.00	0.00	8.01391729076318	-3.59505707242949	1.15940958392506	-3.10076535701801	0.00193021178864083	0.0264938034517202	Down
ENSMUST00000031045	25973	91.19	0.47	109.45	0.56	57.75	0.29	11.38	0.05	31.78	0.16	25.99	0.13	50.7091733905847	-1.58648529626917	0.51173513811868	-3.10020785772432	0.00193384879674433	0.0264977480625499	Down
ENSMUST00000106618	28735	263.90	1.24	257.20	1.19	154.46	0.70	117.61	0.43	69.62	0.32	79.67	0.36	147.83059654754	-1.08343970066206	0.349651579524233	-3.09862664466234	0.00194419855836502	0.0266241893751406	Down
ENSMUST00000182839	18430	9.57	0.07	14.40	0.10	17.04	0.12	0.00	0.00	0.00	0.00	2.24	0.02	6.53526464325619	-3.08524732171056	0.995930572972584	-3.09785381173903	0.00194927558351747	0.0266783207312783	Down
ENSMUST00000001561	9167	604.90	9.07	690.12	10.19	160.39	2.33	24.60	0.28	185.08	2.73	62.37	0.89	264.425154375091	-1.98951287949257	0.642385845028983	-3.09706836613563	0.00195444793529267	0.0267336936025162	Down
ENSMUST00000134078	16270	55.34	0.46	58.35	0.48	46.10	0.37	83.11	0.53	99.53	0.82	96.90	0.77	72.9683473972858	1.01999586211558	0.329453469379755	3.09602404259354	0.00196134457618871	0.0268040530166548	Ups
ENSMUST00000106307	323551	30.10	0.01	32.03	0.01	47.43	0.02	128.39	0.04	52.84	0.02	86.00	0.03	63.0419820119088	1.43956839564282	0.464984750847029	3.09594754025904	0.00196185066955711	0.0268040530166548	Ups
ENSMUST00000161773	15256	32.92	0.29	31.37	0.28	76.42	0.66	95.76	0.66	116.30	1.02	129.36	1.10	81.0666568728053	1.43090104185451	0.462261825945555	3.0954341490942	0.00196525005919719	0.0268350485643657	Ups
ENSMUST00000045153	12571	62.29	0.68	87.42	0.93	85.46	0.90	30.20	0.25	16.19	0.17	30.28	0.31	48.4815685022909	-1.35841609307374	0.439057041826261	-3.09393988403738	0.00197517504448493	0.0269550627692446	Down
ENSMUST00000154020	4056	36.17	1.27	16.91	0.59	12.70	0.43	4.10	0.11	0.00	0.00	0.00	0.00	10.5767126846608	-2.97478299815846	0.962321742286627	-3.09125614380271	0.00199311618969442	0.0271842720769127	Down
ENSMUST00000131432	9111	170.31	2.57	166.51	2.48	129.04	1.89	0.00	0.00	27.70	0.41	31.61	0.45	80.4559225527969	-2.39405348712013	0.774513024643966	-3.09104354729301	0.00199454379871055	0.0271881179959786	Down
ENSMUST00000069877	12931	8.00	0.08	10.98	0.11	4.92	0.05	0.00	0.00	0.00	0.00	0.00	0.00	3.58197217764675	-3.51489250888482	1.13741102406873	-3.09025711418851	0.00199983294472293	0.0272289359977995	Down
ENSMUST00000043925	13892	0.00	0.00	0.00	0.00	0.00	0.00	0.00	0.00	15.38	0.15	23.49	0.22	6.66538896805583	3.58395096541009	1.15993774393964	3.08977872660431	0.00200305662807582	0.0272571903081968	Ups
ENSMUST00000125350	323917	12.23	0.01	11.04	0.00	2.67	0.00	0.00	0.00	0.00	0.00	0.00	0.00	3.86670481461568	-3.52312615000694	1.14039483037463	-3.08939154770593	0.00200566917975026	0.0272771008446035	Down
ENSMUST00000135958	4216	83.00	2.80	74.00	2.46	76.00	2.49	37.00	0.95	15.00	0.50	18.00	0.58	47.2723599041642	-1.4566045611011	0.471575453226949	-3.08880487975717	0.00200963377539041	0.02731536584053	Down
ENSMUST00000195057	4174	31.95	1.09	42.75	1.44	32.00	1.06	0.00	0.00	0.00	0.00	7.52	0.24	17.432691209787	-2.84970120519902	0.922808404790252	-3.08807461051109	0.00201457885025201	0.027366906281729	Down
ENSMUST00000053986	11233	21.00	0.26	12.00	0.14	11.00	0.13	2.00	0.02	0.00	0.00	1.00	0.01	7.12197461520558	-2.89191768233962	0.936543534858756	-3.08786252288396	0.00201601710910723	0.027370776906941	Down
ENSMUST00000077689	47552	3.39	0.01	2.95	0.01	0.00	0.00	25.80	0.06	8.97	0.02	14.74	0.04	9.5999091220223	2.72000382615529	0.881190744432134	3.08673671772182	0.00202366747429352	0.0274509214714478	Ups
ENSMUST00000022358	16067	165.00	1.39	137.00	1.14	104.00	0.85	30.00	0.20	37.00	0.31	69.00	0.56	84.625237348517	-1.31176207630711	0.424988846759687	-3.08658000394269	0.00202473452641152	0.0274509214714478	Down
ENSMUST00000136801	12559	33.25	0.36	17.92	0.19	0.00	0.00	0.00	0.00	0.00	0.00	0.00	0.00	7.55502205860417	-3.5774678825949	1.159075569886	-3.08648372508339	0.00202539033779307	0.0274509214714478	Down
ENSMUST00000090563	15146	54.00	0.48	56.50	0.50	52.47	0.46	12.37	0.09	15.00	0.13	22.04	0.19	32.9275542270566	-1.4444205869556	0.468017873814856	-3.08625090572289	0.00202697701169541	0.0274567456858194	Down
ENSMUST00000194403	1986	16.00	1.24	9.00	0.69	12.00	0.90	1.00	0.06	1.00	0.08	0.00	0.00	5.92732858361979	-3.01684254408601	0.977759048015716	-3.08546625081962	0.00203233287170785	0.0275135902517802	Down
ENSMUST00000110882	36617	16.29	0.06	36.46	0.13	0.00	0.00	0.00	0.00	0.00	0.00	0.00	0.00	7.65264054874346	-3.57675276840352	1.15941907274783	-3.08495250119235	0.00203584663046131	0.0275454459715553	Down
ENSMUST00000003964	21776	96.00	0.60	89.41	0.55	71.88	0.43	11.25	0.05	21.98	0.13	37.62	0.22	50.9833928815951	-1.55661831598366	0.504637571709577	-3.08462628081823	0.00203808068706769	0.0275599606071171	Down
ENSMUST00000126989	3263	6.00	0.27	12.00	0.53	5.52	0.24	0.00	0.00	0.00	0.00	0.00	0.00	3.5858911760188	-3.50952007456716	1.13798431090772	-3.08397931406258	0.00204251796821003	0.0276042348642144	Down
ENSMUST00000033581	10661	10.00	0.13	10.00	0.13	17.00	0.21	1.00	0.01	0.00	0.00	1.00	0.01	5.95099313857965	-3.0232919080734	0.980395071743639	-3.08374857769986	0.00204410263795009	0.0276099281752029	Down
ENSMUST00000150840	2413	86.87	5.38	112.76	6.89	137.18	8.24	4.26	0.20	27.87	1.70	36.25	2.14	62.8080730889312	-1.93264553422358	0.626767367297467	-3.08351333375392	0.00204571942645121	0.0276160485941639	Down
ENSMUST00000074156	113002	415.04	0.49	473.63	0.55	377.67	0.43	93.94	0.09	213.56	0.25	199.24	0.23	279.291611431707	-1.07001325245658	0.347107912717908	-3.08265301150357	0.00205164226023322	0.0276802581693318	Down
ENSMUST00000136557	10963	65.14	0.81	45.26	0.56	74.28	0.90	82.35	0.79	155.71	1.91	155.07	1.84	96.8281559762185	1.27068576095389	0.412305114683996	3.08190637394295	0.00205679518601753	0.0277340132696409	Ups
ENSMUST00000145976	1284	14.58	1.90	14.48	1.86	11.33	1.43	0.00	0.00	0.37	0.05	1.51	0.19	6.3454260545779	-3.06122858619764	0.993360132758232	-3.08169060267964	0.00205828654322525	0.0277383624326074	Down
ENSMUST00000038075	22303	62.80	0.38	4.54	0.03	0.00	0.00	0.00	0.00	0.00	0.00	0.00	0.00	10.1277550805484	-3.5877809908301	1.16430133479323	-3.08148834293595	0.00205968541292556	0.0277414609645569	Down
ENSMUST00000066679	308493	4.46	0.00	0.00	0.00	0.00	0.00	12.33	0.00	10.05	0.00	32.26	0.01	9.99537098178361	3.03144296548084	0.984125019446997	3.08034335635963	0.00206762083121527	0.0278325454148615	Ups
ENSMUST00000106609	24928	0.46	0.00	0.46	0.00	0.00	0.00	12.72	0.05	25.02	0.13	0.00	0.00	6.75051043331499	3.57465451451481	1.16071554205206	3.07969901755177	0.00207209879407871	0.0278712805326425	Ups
ENSMUST00000121746	4802	41.75	1.23	50.55	1.46	20.29	0.58	9.20	0.21	0.00	0.00	4.22	0.12	19.0935806351576	-2.49875337226044	0.811391190071739	-3.07959145087527	0.00207284721642146	0.0278712805326425	Down
ENSMUST00000102521	206831	0.00	0.00	0.00	0.00	0.00	0.00	26.64	0.01	0.00	0.00	12.05	0.01	6.7506419786461	3.57413450852299	1.16077879626169	3.07908321553905	0.00207638674707067	0.0278930710936887	Ups
ENSMUST00000176101	72973	0.00	0.00	21.09	0.04	7.48	0.01	82.06	0.12	46.59	0.08	47.83	0.08	35.1126989427274	2.49617638683879	0.810740490131274	3.07888457184939	0.00207777167827731	0.0278930710936887	Ups
ENSMUST00000093374	40583	30.42	0.10	19.63	0.06	0.00	0.00	0.00	0.00	0.00	0.00	0.00	0.00	7.40014847820932	-3.56870513068415	1.15910225551906	-3.07885271872414	0.00207799383505991	0.0278930710936887	Down
ENSMUST00000016664	59932	40.03	0.09	28.00	0.06	29.03	0.06	76.18	0.13	77.00	0.17	53.04	0.11	50.7515461992846	1.26901934421917	0.412238020793129	3.07836560484554	0.00208139388281915	0.0279229166913872	Ups
ENSMUST00000057557	44055	55.09	0.17	49.88	0.15	47.44	0.14	15.46	0.04	15.13	0.05	18.09	0.05	31.2494593236389	-1.3882722176762	0.451104267989763	-3.07749741287685	0.00208746650546829	0.0279807185791651	Down
ENSMUST00000060722	31870	15.00	0.06	17.00	0.07	11.11	0.05	57.00	0.19	24.00	0.10	45.00	0.18	28.3999272383148	1.67075863689389	0.542910180921786	3.07741261005122	0.00208806053445565	0.0279807185791651	Ups
ENSMUST00000037585	53817	71.38	0.18	68.27	0.17	58.42	0.14	40.68	0.08	286.00	0.70	346.00	0.82	147.814205750279	1.85902106271331	0.604201041417714	3.07682532018027	0.00209217865434587	0.0280042773970312	Ups
ENSMUST00000095326	9527	9.00	0.13	6.79	0.10	17.00	0.24	0.00	0.00	0.00	0.00	1.00	0.01	5.18962811326539	-3.24970686698524	1.0563324069872	-3.07640553815238	0.00209512676071473	0.0280279302622785	Down
ENSMUST00000162831	42079	0.00	0.00	20.67	0.07	28.43	0.09	0.00	0.00	0.00	0.00	0.00	0.00	7.43802673310255	-3.56604751201596	1.15934586834865	-3.07591341753379	0.00209858774842032	0.0280584137721189	Down
ENSMUST00000099709	43041	112.50	0.35	91.59	0.28	74.51	0.23	8.34	0.02	24.54	0.08	0.00	0.00	47.7412753796589	-2.45904690823443	0.7995556242937	-3.07551699158725	0.00210137954674417	0.0280799208352099	Down
ENSMUST00000133256	2909	0.00	0.00	0.00	0.00	0.00	0.00	11.00	0.42	2.43	0.12	7.66	0.37	3.64664635329108	3.52318748120822	1.14581143213081	3.07484057359798	0.00210615103256109	0.0281278426025547	Ups
ENSMUST00000175941	290521	10.10	0.00	11.35	0.01	9.66	0.00	1.25	0.00	0.00	0.00	0.00	0.00	4.83327844503139	-3.21966426246938	1.04748547406579	-3.07370779087975	0.0021141639962594	0.0282189763550214	Down
ENSMUST00000190595	91645	7.51	0.01	5.91	0.01	9.30	0.01	0.00	0.00	0.00	0.00	0.00	0.00	3.47426489038067	-3.49600021260743	1.13762416391165	-3.07307133894437	0.00211867832265087	0.0282633355554528	Down
ENSMUST00000089161	2593	6.92	0.40	10.80	0.61	13.68	0.76	0.00	0.00	0.00	0.00	0.99	0.05	5.00868376519049	-3.23320245916961	1.05257743064294	-3.07170034720836	0.00212843275299214	0.0283615755721559	Down
ENSMUST00000036109	9101	12.00	0.18	15.00	0.22	6.00	0.09	0.00	0.00	1.00	0.01	0.00	0.00	5.09950825038154	-3.23393654866331	1.05358540997573	-3.06945836383383	0.0021444729488259	0.028559277228696	Down
ENSMUST00000110610	30819	105.51	0.46	118.59	0.51	72.51	0.31	8.27	0.03	30.71	0.13	34.63	0.14	57.6006604534306	-1.67879895443723	0.547192705799021	-3.06802144225556	0.00215481155837042	0.0286808681453992	Down
ENSMUST00000165935	93035	0.00	0.00	0.00	0.00	2.74	0.00	12.08	0.01	11.30	0.02	17.42	0.02	7.4590722552582	3.00018694754076	0.977964327013502	3.06778771440744	0.00215649753805818	0.0286872194917022	Ups
ENSMUST00000134328	20483	154.50	1.02	207.31	1.35	115.41	0.74	73.97	0.38	16.93	0.11	37.71	0.24	93.6230105877743	-1.58153326349745	0.515832735603363	-3.06598080024438	0.00216957246018376	0.0288296508621845	Down
ENSMUST00000124635	9885	20.93	0.29	15.50	0.21	19.54	0.26	0.00	0.00	4.25	0.06	0.92	0.01	9.4832530764776	-2.70639481808946	0.882759478975001	-3.06583489902815	0.00217063137325249	0.0288296508621845	Down
ENSMUST00000140862	9698	33.86	0.48	45.42	0.63	76.94	1.06	180.95	1.97	92.77	1.29	101.58	1.37	89.3610789961502	1.41661131068946	0.462191095176353	3.06499048872619	0.00217676919503798	0.0288880127642534	Ups
ENSMUST00000179869	17625	11.00	0.08	26.00	0.20	15.00	0.11	3.00	0.02	0.00	0.00	0.00	0.00	8.30307739726992	-2.98534097454779	0.97405280455017	-3.06486564239857	0.00217767802272246	0.0288880127642534	Down
ENSMUST00000156515	5399	4.00	0.10	10.00	0.26	10.00	0.25	0.00	0.00	0.00	0.00	0.00	0.00	3.61874369658369	-3.49289765116009	1.13997626481025	-3.0640091017522	0.00218392265633649	0.0289546661900434	Down
ENSMUST00000185912	33428	709.14	2.86	705.52	2.80	534.23	2.08	56.87	0.18	213.24	0.84	303.43	1.16	392.74924971326	-1.47443610046133	0.481469413262466	-3.06236712000138	0.00219593948509326	0.0290972388541567	Down
ENSMUST00000040914	1560	0.00	0.00	4.00	0.40	1.00	0.10	29.00	2.20	10.00	1.01	11.00	1.07	9.46467079222517	2.8425618995331	0.928273365120678	3.06220344818745	0.00219714063140958	0.0290972388541567	Ups
ENSMUST00000173067	121731	20.91	0.02	28.10	0.03	0.00	0.00	0.00	0.00	0.00	0.00	0.00	0.00	7.2280983707378	-3.55062656107271	1.15960661358965	-3.06192334491907	0.00219919763612547	0.0290972388541567	Down
ENSMUST00000050780	5096	10.34	0.29	7.40	0.20	6.39	0.17	0.00	0.00	0.00	0.00	0.00	0.00	3.45105687721339	-3.48547283034489	1.13837151743718	-3.06180607732681	0.00220005934252878	0.0290972388541567	Down
ENSMUST00000152012	303809	0.00	0.00	0.00	0.00	0.00	0.00	6.17	0.00	7.35	0.00	5.29	0.00	3.16173109242347	3.49622615219268	1.14192151943544	3.06170441023057	0.00220080666371192	0.0290972388541567	Ups
ENSMUST00000168998	175518	0.00	0.00	3.46	0.00	0.00	0.00	5.13	0.00	20.78	0.02	19.38	0.01	8.36032114646326	3.08392056033082	1.00756985869333	3.0607511069557	0.00220782540819964	0.0291639655122834	Ups
ENSMUST00000119791	1986	61.52	4.75	39.24	2.99	24.04	1.80	5.67	0.33	12.33	0.94	8.13	0.60	23.2731918565879	-1.88390469543926	0.615529278733701	-3.06062564451025	0.00220875065798518	0.0291639655122834	Down
ENSMUST00000025101	29063	10.00	0.05	10.00	0.05	4.00	0.02	0.00	0.00	0.00	0.00	0.00	0.00	3.57805317927469	-3.48869546341344	1.13990336514386	-3.06051861069219	0.00220954028278634	0.0291639655122834	Down
ENSMUST00000129557	23366	2.02	0.01	1.98	0.01	2.79	0.02	10.25	0.05	17.56	0.10	14.67	0.08	8.61734341274907	2.45306848539142	0.802089058304743	3.05834926931444	0.0022256001133449	0.0293596119454703	Ups
ENSMUST00000142337	4607	0.00	0.00	23.64	0.72	24.04	0.72	0.00	0.00	0.00	0.00	0.00	0.00	7.25316338665559	-3.54696808023188	1.15986976790568	-3.05807443074964	0.00222764238491275	0.0293702272659719	Down
ENSMUST00000045296	22067	100.08	0.61	91.49	0.55	81.49	0.48	40.06	0.19	36.15	0.22	32.29	0.19	59.7866636112873	-1.08485468126044	0.354834035736146	-3.05735800966718	0.00223297404516867	0.0294241754802571	Down
ENSMUST00000163093	254549	104.46	0.05	117.03	0.06	160.82	0.08	47.54	0.02	49.53	0.03	19.40	0.01	78.3237797123148	-1.42758431489867	0.467098351615968	-3.05628206556459	0.00224100327385035	0.0294933165623699	Down
ENSMUST00000119256	108334	104.80	0.13	61.00	0.07	58.23	0.07	22.08	0.02	4.29	0.01	22.07	0.03	41.9561217791008	-1.86683240110434	0.610831124978751	-3.05621689001077	0.00224149049491411	0.0294933165623699	Down
ENSMUST00000043313	164264	0.04	0.00	0.03	0.00	0.08	0.00	0.03	0.00	27.05	0.02	10.90	0.01	6.75396642747415	3.55104068706977	1.16201484116994	3.05593402188782	0.00224360620579802	0.0294987603745144	Ups
ENSMUST00000072581	2689	0.00	0.00	16.27	0.88	32.53	1.73	0.00	0.00	0.00	0.00	0.00	0.00	7.4862492700906	-3.54230199869303	1.16083663559414	-3.05150775748906	0.00227695164687979	0.02992060713386	Down
ENSMUST00000133811	84619	26.07	0.04	21.45	0.03	17.20	0.03	139.56	0.17	43.84	0.07	34.06	0.05	47.6502897811491	1.84676339305558	0.605493953014122	3.05001129055456	0.00228832763487295	0.0300534540292224	Ups
ENSMUST00000031425	47494	45.61	0.13	54.22	0.15	55.49	0.15	19.10	0.04	14.54	0.04	6.82	0.02	30.5357469093914	-1.60845048322434	0.527452679479179	-3.04946878801064	0.00229246452517245	0.0300744986795979	Down
ENSMUST00000112682	20215	570.65	3.82	701.19	4.62	485.13	3.15	103.52	0.53	241.53	1.59	305.58	1.95	377.676576943828	-1.17122356975594	0.384114570588538	-3.04915163192429	0.0022948861926483	0.0300896348750992	Down
ENSMUST00000150973	10125	17.00	0.23	17.00	0.23	21.00	0.28	3.00	0.03	3.00	0.04	1.00	0.01	9.52908624665986	-2.39651895348903	0.786165948335227	-3.04836270072986	0.00230092029946984	0.0301520930684805	Down
ENSMUST00000067284	28760	26.05	0.12	35.00	0.16	24.99	0.11	2.00	0.01	2.99	0.01	9.00	0.04	15.3348428110489	-2.15874730090607	0.708246273802796	-3.04801787281573	0.00230356226238462	0.0301566148319635	Down
ENSMUST00000132116	57657	12.29	0.03	7.58	0.02	3.84	0.01	0.00	0.00	0.34	0.00	0.00	0.00	3.58377868830025	-3.47777308011531	1.14100691662257	-3.047985975764	0.00230380678789608	0.0301566148319635	Down
ENSMUST00000170394	4986	25.74	0.73	23.23	0.65	30.78	0.84	0.00	0.00	0.00	0.00	5.85	0.16	13.1111841389349	-2.83191082567942	0.930044090139046	-3.04492104805057	0.00232741398557701	0.0304320598929552	Down
ENSMUST00000174793	5341	21.61	0.57	26.08	0.68	0.00	0.00	0.00	0.00	0.00	0.00	0.00	0.00	7.08467580839406	-3.53248720401706	1.16018960800232	-3.04474990954238	0.00232873866479307	0.0304326134321967	Down
ENSMUST00000048194	20235	61.48	0.41	76.06	0.50	39.43	0.26	15.14	0.08	14.15	0.09	22.32	0.14	35.2104196630172	-1.49081816401741	0.490255661531399	-3.04089943471653	0.00235872598125518	0.0307905858015116	Down
ENSMUST00000038830	55665	14.11	0.03	7.82	0.02	20.44	0.05	6.31	0.01	132.15	0.31	114.08	0.26	50.824315286922	2.43190581748424	0.799954328261144	3.04005582765013	0.00236534299124018	0.0308599889324419	Ups
ENSMUST00000039174	21572	0.00	0.00	0.00	0.00	0.00	0.00	18.16	0.09	0.00	0.00	18.10	0.11	6.22534039202273	3.52960049361975	1.16151965424292	3.0387781048099	0.00237539745008161	0.0309689859299319	Ups
ENSMUST00000185408	24042	54.89	0.31	46.75	0.26	48.51	0.26	20.27	0.09	13.46	0.07	8.27	0.04	29.9046102410411	-1.57675339595918	0.518897138125604	-3.03866273314754	0.00237630723826083	0.0309689859299319	Down
ENSMUST00000153453	21850	7.13	0.04	3.83	0.02	13.20	0.08	0.00	0.00	0.00	0.00	0.00	0.00	3.65626548231485	-3.47079133350727	1.14247609642846	-3.03795531859042	0.00238189268716225	0.0310077220250875	Down
ENSMUST00000161850	81135	6.58	0.01	4.48	0.01	12.73	0.02	0.00	0.00	0.00	0.00	0.00	0.00	3.65626548231485	-3.47079133350727	1.14247609642846	-3.03795531859042	0.00238189268716225	0.0310077220250875	Down
ENSMUST00000087212	23283	18.00	0.10	8.00	0.05	7.00	0.04	0.00	0.00	1.00	0.01	0.00	0.00	5.12632928485582	-3.21598843875412	1.05872034230976	-3.03761844392066	0.00238455673065769	0.0310253839539301	Down
ENSMUST00000195426	1746	612.99	54.98	570.58	50.52	777.95	67.72	1835.19	122.60	856.84	75.67	826.26	70.64	911.01619300481	1.03117054251861	0.339494974142828	3.03736614988823	0.00238655368690499	0.0310343518343173	Ups
ENSMUST00000027266	13215	18.32	0.19	20.63	0.21	17.00	0.17	3.00	0.02	0.00	0.00	3.00	0.03	9.44502068295827	-2.54956262735743	0.839458624771496	-3.03715103058406	0.0023882576070577	0.0310395013859219	Down
ENSMUST00000069408	18071	18.00	0.13	8.24	0.06	2.50	0.02	0.00	0.00	0.00	0.00	0.00	0.00	4.16680746800777	-3.48291521663747	1.14720119472873	-3.03601079971072	0.00239730777492973	0.0311400701229515	Down
ENSMUST00000069041	24650	9.04	0.05	16.00	0.09	15.00	0.08	2.00	0.01	0.00	0.00	0.00	0.00	6.36856708259073	-3.03964952119907	1.0012589525805	-3.03582755826065	0.00239876511180295	0.0311419549416344	Down
ENSMUST00000005504	74433	0.00	0.00	0.00	0.00	0.00	0.00	19.63	0.03	0.00	0.00	15.58	0.03	6.22707991752179	3.5263655158262	1.16170485061885	3.03550898831804	0.00240130065983601	0.0311578279164724	Ups
ENSMUST00000173193	88756	6.24	0.01	0.00	0.00	0.00	0.00	10.23	0.01	42.24	0.06	21.94	0.03	13.9779589699893	2.97441133367415	0.980059240427742	3.03493014603483	0.00240591403577517	0.0311879286976746	Ups
ENSMUST00000129337	36016	174.95	0.65	188.34	0.69	228.76	0.83	503.29	1.45	279.31	1.03	260.89	0.93	271.715762380117	1.00991240634354	0.332789718058475	3.0346863245519	0.00240785972152468	0.031191772331454	Ups
ENSMUST00000053819	28090	71.21	0.34	55.35	0.26	83.10	0.39	7.15	0.03	16.94	0.08	27.93	0.13	40.6784984933892	-1.68869630864664	0.556653463821125	-3.03365813455045	0.00241608049009545	0.0312785844725638	Down
ENSMUST00000034232	1583	32.00	3.22	31.00	3.08	40.00	3.91	3.00	0.22	7.00	0.69	11.00	1.06	19.2213716025873	-1.91759071925216	0.632134132358732	-3.03351871239242	0.00241719719883204	0.0312785844725638	Down
ENSMUST00000099364	392829	0.00	0.00	0.00	0.00	0.00	0.00	0.00	0.00	7.78	0.00	31.99	0.01	6.95870126464687	3.52971250929388	1.16374338207274	3.03306773956224	0.00242081252440659	0.0312944285959162	Ups
ENSMUST00000164264	107844	0.00	0.00	0.41	0.00	0.00	0.00	7.52	0.01	9.56	0.01	2.16	0.00	3.53059746402884	3.48159826517837	1.14791069004376	3.03298705672445	0.00242145985829355	0.0312944285959162	Ups
ENSMUST00000107900	59685	0.00	0.00	0.00	0.00	0.00	0.00	0.09	0.00	38.81	0.09	4.58	0.01	7.87749133064768	3.53293956231452	1.16572395382628	3.03068282222243	0.00244001417941706	0.0314879915747285	Ups
ENSMUST00000138682	2850	0.00	0.00	0.00	0.00	0.00	0.00	33.74	1.32	7.11	0.36	0.00	0.00	7.15338298380524	3.5270325707276	1.16438352814715	3.02909864788287	0.0024528457578621	0.0316363780030345	Ups
ENSMUST00000152710	14480	45.86	0.43	43.70	0.40	36.21	0.33	3.02	0.02	15.24	0.14	6.71	0.06	23.3364510259914	-1.93328660358312	0.638503046947836	-3.02784240862215	0.00246306497660109	0.031750927770069	Down
ENSMUST00000181553	90586	34.54	0.05	34.48	0.05	47.16	0.07	6.80	0.01	8.65	0.01	12.99	0.02	22.5973524229518	-1.68172509535008	0.555531513914644	-3.02723617513528	0.00246801047077529	0.0317858029232019	Down
ENSMUST00000160716	537648	35.40	0.01	29.62	0.01	14.76	0.00	56.67	0.01	71.04	0.02	57.50	0.01	44.6047199021257	1.39148603728948	0.459820890860993	3.02614793052136	0.0024769108856416	0.0318774669946021	Ups
ENSMUST00000147881	31749	24.26	0.10	22.62	0.09	0.00	0.00	0.00	0.00	0.01	0.00	0.00	0.00	6.94411600056309	-3.51226630716672	1.16088881090946	-3.02549759646244	0.00248224377540476	0.0319287855164801	Down
ENSMUST00000022467	3339	60.48	2.62	79.17	3.38	79.86	3.36	5.79	0.19	18.14	0.77	28.94	1.20	42.2599307729489	-1.71707105235082	0.567694560383283	-3.02463890298954	0.00248930135356977	0.0320022208683194	Down
ENSMUST00000045473	34967	22.00	0.08	25.24	0.10	0.00	0.00	0.00	0.00	0.00	0.00	0.00	0.00	6.93839049153754	-3.51088590999511	1.16094974896066	-3.02414976456839	0.00249332977141538	0.0320366551896209	Down
ENSMUST00000184756	6590	1.88	0.04	0.09	0.00	1.00	0.02	17.31	0.28	6.00	0.12	12.00	0.24	6.55049408534922	2.90875672086808	0.962126138356412	3.02325922236878	0.0025006793646892	0.0321137027504352	Ups
ENSMUST00000118797	16494	141.00	1.16	105.26	0.85	93.00	0.74	2.00	0.01	27.00	0.22	32.00	0.25	61.6143144760078	-2.0453443863476	0.676810914598322	-3.02203221347498	0.00251083826584978	0.0322267245674132	Down
ENSMUST00000071108	21785	66.00	0.41	48.57	0.30	36.60	0.22	14.00	0.07	5.21	0.03	0.00	0.00	26.1075742588884	-2.40939598946154	0.797503876782997	-3.02117150725418	0.00251798691376652	0.0323010083445984	Down
ENSMUST00000163186	6854	90.57	1.83	120.90	2.41	136.97	2.69	94.38	1.46	580.77	11.57	318.42	6.15	228.289568723839	1.64180509879757	0.543508922430013	3.02075095926136	0.00252148656713655	0.0323284274507211	Ups
ENSMUST00000142577	14558	12.98	0.12	37.39	0.34	0.00	0.00	0.00	0.00	0.00	0.00	0.00	0.00	7.35148165149209	-3.50941413917389	1.16230098163381	-3.01936778392876	0.0025330282732241	0.0324588698596945	Down
ENSMUST00000093299	99652	37.22	0.05	28.04	0.04	29.29	0.04	7.61	0.01	3.57	0.00	0.00	0.00	16.2428112253291	-2.38905280730408	0.791602538595907	-3.01799538382181	0.00254452780616267	0.0325755783931164	Down
ENSMUST00000099994	3721	23.63	0.91	20.88	0.79	14.00	0.52	0.00	0.00	2.00	0.08	3.70	0.14	9.88427326006613	-2.58098918889804	0.855211774700624	-3.0179532897586	0.00254488127173596	0.0325755783931164	Down
ENSMUST00000091541	15651	7.57	0.07	7.59	0.06	6.18	0.05	0.00	0.00	0.00	0.00	0.00	0.00	3.29904605133132	-3.44112214473911	1.14044666944822	-3.01734595481263	0.00254998608869087	0.0326233260683622	Down
ENSMUST00000162729	25220	27.63	0.15	18.96	0.10	0.00	0.00	0.00	0.00	0.00	0.00	0.00	0.00	6.95556701861421	-3.50371222465982	1.16140942691565	-3.01677611999811	0.0025547842204486	0.0326428542422367	Down
ENSMUST00000137124	9110	2004.00	30.24	2055.00	30.55	1599.00	23.38	301.00	3.49	845.00	12.54	988.91	14.22	1223.60877690445	-1.14832127274688	0.380647092182049	-3.01676092194521	0.00255491230429408	0.0326428542422367	Down
ENSMUST00000143905	44627	52.79	0.16	0.00	0.00	5.90	0.02	0.00	0.00	0.00	0.00	0.00	0.00	8.84042672809756	-3.51579877366183	1.16545504748419	-3.01667471538367	0.00255563893401634	0.0326428542422367	Down
ENSMUST00000159512	316895	3.54	0.00	9.36	0.00	9.75	0.00	0.00	0.00	0.00	0.00	0.00	0.00	3.47245837972717	-3.44572761832539	1.14244178556484	-3.01610783311972	0.00256042185876225	0.0326631798430441	Down
ENSMUST00000125362	25858	3.41	0.02	0.00	0.00	5.07	0.03	18.52	0.07	17.07	0.09	18.42	0.09	10.6836305555924	2.51625858155419	0.83429687238971	3.01602303068304	0.00256113806119971	0.0326631798430441	Ups
ENSMUST00000165175	194366	0.00	0.00	22.16	0.02	23.87	0.02	0.00	0.00	0.00	0.00	0.00	0.00	6.96059275294255	-3.50195613347655	1.1614983819558	-3.01503315706712	0.00256951164034978	0.0327495436352207	Down
ENSMUST00000107455	7713	59.81	1.07	14.20	0.25	22.26	0.39	6.45	0.09	0.00	0.00	0.00	0.00	15.4675008719924	-2.932400376281	0.973365938871907	-3.01263919269616	0.00258986635038431	0.0329183769088858	Down
ENSMUST00000098258	15613	6.49	0.06	8.99	0.08	7.06	0.06	0.00	0.00	0.00	0.00	0.00	0.00	3.30296504970337	-3.43698637430892	1.14089653038905	-3.01253118294338	0.00259078817105092	0.0329183769088858	Down
ENSMUST00000173567	3748	5.59	0.21	8.60	0.32	7.03	0.26	0.00	0.00	0.00	0.00	0.00	0.00	3.30296504970337	-3.43698637430892	1.14089653038905	-3.01253118294338	0.00259078817105092	0.0329183769088858	Down
ENSMUST00000124086	1423	0.00	0.00	19.60	2.22	25.63	2.85	0.00	0.00	0.00	0.00	0.00	0.00	6.97988176773777	-3.49958703217722	1.16168983286456	-3.01249691025336	0.00259108073764532	0.0329183769088858	Down
ENSMUST00000022544	138251	277.90	0.27	278.11	0.27	266.91	0.25	31.75	0.02	107.50	0.10	120.85	0.11	169.608988348731	-1.37748264022208	0.457469610223173	-3.01109103083392	0.00260310800268086	0.0330534826750253	Down
ENSMUST00000114950	18556	117.18	0.86	90.93	0.65	53.21	0.38	11.12	0.06	0.00	0.00	23.04	0.16	44.9008384411443	-2.37865551589576	0.790276271138118	-3.00990375488579	0.00261330485103417	0.0331652142913063	Down
ENSMUST00000029784	13363	137.00	1.40	105.00	1.05	75.00	0.74	31.00	0.24	47.00	0.47	34.00	0.33	67.1808908446423	-1.23220077111675	0.409452343886016	-3.00938751362911	0.00261774993839656	0.0332038704104903	Down
ENSMUST00000067529	108922	0.00	0.00	26.45	0.03	20.03	0.02	0.00	0.00	0.00	0.00	0.00	0.00	6.92201472335211	-3.49504584177859	1.16176952358138	-3.00838141372864	0.00262643281413003	0.0332962091586186	Down
ENSMUST00000096014	7155	60.00	1.16	69.00	1.32	41.02	0.77	22.00	0.33	16.00	0.30	11.00	0.20	34.0250027900586	-1.49484279318689	0.497002016366335	-3.00771977569817	0.00263215724554653	0.0333509640957342	Down
ENSMUST00000034547	29861	234.74	1.06	243.72	1.08	189.69	0.83	44.74	0.16	94.67	0.42	110.57	0.48	144.405759634277	-1.15675639185771	0.38470124453803	-3.0068953721395	0.00263930586760297	0.0334236962913307	Down
ENSMUST00000127972	81160	0.00	0.00	3.94	0.01	0.00	0.00	17.45	0.02	16.43	0.03	11.84	0.02	8.48013634155651	2.90141327911839	0.965203354580297	3.006012427692	0.00264698179152983	0.0334851662455149	Ups
ENSMUST00000100387	4299	0.00	0.00	31.08	1.01	15.70	0.50	0.00	0.00	0.00	0.00	0.00	0.00	7.02972201061819	-3.49179639451889	1.16229432569575	-3.00422734355921	0.0026625628780546	0.0336464016091543	Down
ENSMUST00000060895	49529	539.02	1.46	237.61	0.63	117.87	0.31	7.48	0.02	27.26	0.07	105.83	0.27	157.96059645245	-2.19384962498516	0.730300393433461	-3.00403730397968	0.00266422656387351	0.0336495076178	Down
ENSMUST00000022550	46047	37.00	0.11	35.00	0.10	21.00	0.06	7.05	0.02	8.00	0.02	5.00	0.01	17.4279558313552	-1.84290408107854	0.6135526269872	-3.00366097384012	0.00266752391896252	0.0336732327897971	Down
ENSMUST00000143630	12636	80.88	0.87	105.38	1.12	36.13	0.38	25.83	0.21	15.13	0.16	18.09	0.19	43.3647445766832	-1.59204334898837	0.530137343318435	-3.00307716302883	0.00267264657395421	0.0337199619846259	Down
ENSMUST00000188625	32181	315.60	1.32	299.87	1.24	348.93	1.41	902.48	2.91	423.22	1.74	407.32	1.62	448.097604482918	1.03468600970483	0.344586700877646	3.00268700756452	0.00267607500787908	0.033745277410726	Ups
ENSMUST00000136474	9242	25.33	0.38	20.62	0.30	0.00	0.00	0.00	0.00	0.00	0.00	0.00	0.00	6.80069343821935	-3.48785632956615	1.16180185095401	-3.00210946186918	0.00268115748489454	0.0337681482042426	Down
ENSMUST00000134076	6883	10.97	0.22	13.49	0.27	2.37	0.05	0.00	0.00	0.00	0.00	0.00	0.00	3.85419755270529	-3.44418412577367	1.14729805687645	-3.00199595487031	0.00268215739781718	0.0337681482042426	Down
ENSMUST00000145586	9079	10.58	0.16	13.48	0.20	2.37	0.03	0.00	0.00	0.00	0.00	0.00	0.00	3.85419755270529	-3.44418412577367	1.14729805687645	-3.00199595487031	0.00268215739781718	0.0337681482042426	Down
ENSMUST00000088483	1051115	316.13	0.04	479.94	0.06	273.13	0.03	60.34	0.01	184.28	0.02	114.35	0.01	223.078822285318	-1.29491384838893	0.431485251380748	-3.00106166837736	0.0026904007284394	0.0338539714142756	Down
ENSMUST00000151087	53268	21.56	0.05	0.00	0.00	9.65	0.02	112.85	0.22	49.52	0.12	42.34	0.10	40.6686160792417	2.47620270198072	0.825719397644225	2.99884283819094	0.00271007061608268	0.0340785078871239	Ups
ENSMUST00000169347	49636	5.31	0.01	8.36	0.02	9.18	0.02	0.00	0.00	0.00	0.00	0.00	0.00	3.31939130998582	-3.42522789975487	1.14222798783634	-2.99872524244751	0.00271111675758006	0.0340785078871239	Down
ENSMUST00000176281	2712	0.00	0.00	0.10	0.01	3.78	0.20	27.33	1.12	5.93	0.32	22.40	1.16	10.1785098553856	2.98654071361881	0.996126234256642	2.99815486322124	0.00271619613566214	0.0341062257627163	Ups
ENSMUST00000132527	24400	0.00	0.00	32.02	0.17	15.28	0.08	0.00	0.00	0.00	0.00	0.00	0.00	7.02007750322057	-3.4828590737214	1.16275691820202	-2.99534581923364	0.00274133850523651	0.0343855419694888	Down
ENSMUST00000130802	46562	0.00	0.00	11.63	0.03	36.32	0.10	0.00	0.00	0.00	0.00	0.00	0.00	7.36889747542692	-3.48415973046549	1.16366080417567	-2.99413688074992	0.00275222441448357	0.0345038509268484	Down
ENSMUST00000141897	248508	0.00	0.00	21.90	0.01	22.78	0.01	0.00	0.00	0.00	0.00	0.00	0.00	6.80466292868842	-3.47856129776324	1.16230829476037	-2.9928043303523	0.00276426913075867	0.0346365549161376	Down
ENSMUST00000136124	4523	11.68	0.37	6.83	0.21	4.24	0.13	0.00	0.00	0.00	0.00	0.00	0.00	3.43749337144373	-3.4228497620379	1.14415731441933	-2.99159015888915	0.00277528574105024	0.0347379120287997	Down
ENSMUST00000031845	56462	20.15	0.05	30.62	0.07	24.82	0.06	7.49	0.01	3.97	0.01	1.65	0.00	13.6940521434804	-2.09678207824431	0.70125019317677	-2.99006274600163	0.00278920145421703	0.0348936894630883	Down
ENSMUST00000069579	4370	94.00	3.05	85.00	2.72	66.00	2.08	16.00	0.40	17.00	0.54	40.00	1.24	49.4768005461474	-1.46018952814111	0.488401336667433	-2.98973286622145	0.00279221522643742	0.034895743950133	Down
ENSMUST00000131041	8331	0.00	0.00	0.00	0.00	0.00	0.00	16.89	0.21	16.95	0.28	0.00	0.00	6.00497288219743	3.47861224260118	1.163523303283	2.98972288117129	0.00279230649592544	0.034895743950133	Ups
ENSMUST00000192384	25117	0.00	0.00	0.00	0.00	0.00	0.00	15.75	0.07	17.67	0.09	0.00	0.00	6.01148457439943	3.47827010289404	1.16356225281633	2.98932875699181	0.00279591120988901	0.0349224025437294	Ups
ENSMUST00000058162	8484	55.10	0.89	17.82	0.29	37.15	0.58	1.71	0.02	9.25	0.15	7.08	0.11	19.7786980774599	-2.1435039737622	0.717211473629232	-2.98866380778273	0.00280200256192263	0.0349800761701988	Down
ENSMUST00000057627	11755	333.00	3.87	340.00	3.89	201.69	2.27	20.00	0.18	101.00	1.15	109.00	1.21	171.337047545571	-1.60331152838097	0.536543906401686	-2.98822055241205	0.00280606978892828	0.0350124333495509	Down
ENSMUST00000034983	31788	49.44	0.21	74.96	0.31	48.84	0.20	15.45	0.05	11.04	0.05	23.54	0.10	34.63902012679	-1.49681510973379	0.501022112973437	-2.98752304733732	0.00281248088115807	0.0350739864801069	Down
ENSMUST00000167877	86523	12.16	0.02	15.34	0.02	10.61	0.02	0.00	0.00	0.00	0.00	2.15	0.00	6.04426715732653	-2.98746162584151	1.00070308465265	-2.98536266317043	0.0028324229410435	0.0352791974077808	Down
ENSMUST00000174097	61356	36.41	0.08	0.00	0.00	12.02	0.03	0.02	0.00	0.00	0.00	0.00	0.00	7.24048846034428	-3.47436720495652	1.16384166666322	-2.98525762092508	0.002833395847768	0.0352791974077808	Down
ENSMUST00000101195	191276	0.00	0.00	0.00	0.00	0.00	0.00	11.05	0.01	23.89	0.02	0.00	0.00	6.22391573098681	3.47455521482995	1.16444008530211	2.98388492348106	0.00284613792199455	0.0354192685709359	Ups
ENSMUST00000058704	23154	43.89	0.26	38.02	0.22	45.97	0.26	99.71	0.45	70.14	0.40	71.69	0.40	61.6406874495064	1.10656501166003	0.370963770639795	2.98294631238935	0.00285488068071805	0.0355094488023065	Ups
ENSMUST00000062560	28325	165.96	0.79	135.28	0.63	85.90	0.40	137.93	0.51	297.95	1.39	390.67	1.77	202.88701934137	1.27852222943151	0.428679084733073	2.98246934586885	0.00285933280801421	0.0355461949710808	Ups
ENSMUST00000002735	6108	22.00	0.50	36.00	0.81	11.00	0.24	2.00	0.03	2.00	0.04	5.00	0.11	11.8316806447896	-2.35516316805814	0.789796630281381	-2.98198685301944	0.00286384296790846	0.0355836237248187	Down
ENSMUST00000065896	23001	0.00	0.00	0.00	0.00	0.00	0.00	8.71	0.04	3.02	0.02	6.50	0.04	3.13481456086595	3.42294376034116	1.14815529754737	2.98125503375115	0.00287069613353405	0.035590567532114	Ups
ENSMUST00000025760	42289	22.30	0.07	22.88	0.07	0.00	0.00	0.00	0.00	0.00	0.00	0.00	0.00	6.6458198578245	-3.46566828508638	1.16253642723065	-2.98112661582757	0.00287190025383441	0.035590567532114	Down
ENSMUST00000047689	8672	0.00	0.00	0.00	0.00	0.00	0.00	10.06	0.12	0.00	0.00	26.43	0.40	6.21838229002649	3.47041608167455	1.16467359599673	2.97973277114139	0.00288499943701647	0.0357342414609995	Ups
ENSMUST00000176248	37155	0.00	0.00	0.00	0.00	0.00	0.00	6.92	0.02	31.12	0.11	0.00	0.00	6.78958058652697	3.4741228362583	1.166050106289	2.97939412510739	0.00288819021550942	0.0357551018228845	Ups
ENSMUST00000144932	2385	22.89	1.44	14.47	0.90	12.12	0.74	1.00	0.05	3.00	0.19	0.00	0.00	8.06253705864226	-2.7252465146923	0.914901632584654	-2.97873172112865	0.00289444080920778	0.0357951377197077	Down
ENSMUST00000111748	118682	0.00	0.00	0.00	0.00	0.00	0.00	0.00	0.00	14.45	0.02	19.68	0.02	5.96804255060084	3.46681010766641	1.16403747020241	2.97826332606251	0.00289886814086793	0.035831218082853	Ups
ENSMUST00000153749	2860	0.00	0.00	0.00	0.00	0.36	0.02	12.98	0.50	8.40	0.42	0.61	0.03	3.86516584912517	3.43822964353515	1.1545850358644	2.97789208826966	0.00290238151928286	0.0358559699196361	Ups
ENSMUST00000144462	29682	19.98	0.09	24.83	0.11	0.00	0.00	0.00	0.00	0.00	0.00	0.00	0.00	6.64009434879894	-3.46216143803	1.16271355376426	-2.97765638563456	0.00290461421556939	0.0358648827075404	Down
ENSMUST00000019220	25043	0.00	0.00	0.00	0.00	0.00	0.00	16.36	0.07	5.91	0.03	1.22	0.01	4.02550346809657	3.44029188166447	1.15574873890314	2.97667803205173	0.00291389845063568	0.035960810208261	Ups
ENSMUST00000141696	5402	0.00	0.00	0.00	0.00	0.00	0.00	0.00	0.00	20.75	0.53	13.10	0.32	6.01971273526153	3.46477682349778	1.16430507702598	2.97583244448951	0.0029219445947561	0.0360413664879167	Ups
ENSMUST00000115355	151947	0.00	0.00	0.00	0.00	10.50	0.01	63.77	0.04	14.25	0.01	43.96	0.04	22.7622347841883	2.91581183934537	0.980152599015366	2.97485497898441	0.00293127088071836	0.036118858017242	Ups
ENSMUST00000130256	2792	5.74	0.30	25.97	1.35	12.13	0.62	0.00	0.00	0.00	0.00	2.10	0.11	6.91444703878659	-3.05263479323999	1.02630543987852	-2.9743921006609	0.00293569681031596	0.0361546220562627	Down
ENSMUST00000185724	44964	29.07	0.09	15.28	0.04	9.07	0.03	165.54	0.38	28.34	0.08	37.62	0.11	48.2919714211104	2.11309769755102	0.710473863082573	2.9742089151356	0.0029374500693154	0.0361574507494777	Ups
ENSMUST00000167545	10768	13.38	0.17	14.00	0.18	11.00	0.14	0.37	0.00	2.00	0.03	0.37	0.00	6.06189282174236	-2.97218685729837	0.999897597944572	-2.97249124651176	0.00295393633182221	0.0363415329325063	Down
ENSMUST00000151581	36191	8.61	0.03	41.75	0.15	0.24	0.00	0.00	0.00	0.00	0.00	0.00	0.00	7.4863159502975	-3.46156077892571	1.16517500769097	-2.97085052123241	0.00296976288754696	0.0365072977003384	Down
ENSMUST00000181399	666	49.00	15.98	38.00	12.31	76.00	24.16	158.00	35.02	120.00	38.66	81.00	25.18	87.6653166742523	1.30212892600758	0.438312774589309	2.97077566864814	0.00297048676299315	0.0365072977003384	Ups
ENSMUST00000109731	37631	0.00	0.00	0.00	0.00	0.00	0.00	11.24	0.03	0.00	0.00	23.63	0.08	6.04676081215015	3.45873116086998	1.16474113155285	2.96952779220456	0.00298257831520504	0.0366369299049928	Ups
ENSMUST00000107070	38593	971.29	3.38	673.69	2.31	763.70	2.58	186.20	0.50	313.55	1.07	485.03	1.61	534.932891333708	-1.04814714541257	0.353154206621939	-2.9679588286333	0.00299784482553262	0.0368054078631868	Down
ENSMUST00000114043	12079	2.43	0.03	12.62	0.14	10.25	0.11	0.00	0.00	0.00	0.00	0.12	0.00	3.75930350441465	-3.40716082214401	1.14933280580598	-2.96446843327919	0.00303206349015872	0.0372062723621752	Down
ENSMUST00000121052	22090	3.48	0.02	9.38	0.06	11.01	0.07	0.00	0.00	0.00	0.00	0.00	0.00	3.479240132612	-3.39767614210405	1.14688600418766	-2.9625229793528	0.00305129032755193	0.0374228537743992	Down
ENSMUST00000021940	18951	72.56	0.52	86.78	0.61	76.41	0.53	34.54	0.19	25.66	0.18	13.43	0.09	48.4520097510772	-1.3905549103765	0.469684879670667	-2.96061246713229	0.00307027999101532	0.0376363041047394	Down
ENSMUST00000049027	27483	7.00	0.03	5.69	0.03	8.00	0.04	0.00	0.00	0.00	0.00	0.00	0.00	3.16918699475724	-3.38578994264422	1.14374536536455	-2.96026549717652	0.00307374026369864	0.0376398369133623	Down
ENSMUST00000132234	26485	6.80	0.03	6.50	0.03	7.83	0.04	0.00	0.00	0.00	0.00	0.00	0.00	3.16918699475724	-3.38578994264422	1.14374536536455	-2.96026549717652	0.00307374026369864	0.0376398369133623	Down
ENSMUST00000050536	31853	46.96	0.20	38.60	0.16	47.48	0.19	8.66	0.03	15.81	0.07	13.07	0.05	26.7243867394585	-1.50901038076811	0.509806525307033	-2.95996678320134	0.00307672213603883	0.0376569209553758	Down
ENSMUST00000038463	83388	536.83	0.86	514.94	0.82	478.46	0.74	49.34	0.06	114.68	0.18	281.60	0.43	307.786487513184	-1.48902697484321	0.503256121182024	-2.95878562062167	0.00308853878913102	0.0377820631668337	Down
ENSMUST00000160345	28639	27.22	0.13	20.83	0.10	22.99	0.10	1.16	0.00	2.00	0.01	7.00	0.03	12.4259206177142	-2.28994913672415	0.774072486407496	-2.95831356485993	0.00309327291922213	0.0378204806383202	Down
ENSMUST00000154779	28895	10.94	0.05	36.93	0.17	0.00	0.00	0.00	0.00	0.00	0.00	0.00	0.00	7.05318550875349	-3.44537743773284	1.1648634986788	-2.95775208137315	0.00309891251291399	0.0378699236645081	Down
ENSMUST00000065629	113636	344.18	0.41	370.67	0.43	265.28	0.30	80.33	0.07	175.46	0.20	145.57	0.16	217.430515659604	-1.03550438390373	0.350128089773147	-2.95750159484389	0.00310143144630536	0.0378811997342866	Down
ENSMUST00000110457	191149	0.78	0.00	5.34	0.00	0.00	0.00	32.73	0.02	17.19	0.01	6.98	0.00	10.8667622762367	2.77847201383122	0.939693584411289	2.95678512647494	0.00310864667930109	0.0379302843152563	Ups
ENSMUST00000029785	8609	86.64	1.39	71.79	1.13	54.78	0.85	0.00	0.00	19.84	0.31	8.21	0.13	37.0619491933303	-2.34298223238236	0.792478873812152	-2.95652327122823	0.00311128752313801	0.0379429987148568	Down
ENSMUST00000108101	18667	19.96	0.14	23.89	0.17	0.00	0.00	0.00	0.00	0.00	0.00	0.00	0.00	6.49380903194242	-3.43938572047935	1.16348851835016	-2.95609768917741	0.00311558393679477	0.0379758798089438	Down
ENSMUST00000125981	7945	0.00	0.00	0.00	0.00	0.00	0.00	17.04	0.23	2.52	0.04	1.53	0.03	3.83173762536565	3.41515006464326	1.15600561340137	2.95426771726021	0.00313411990777617	0.0381822041331335	Ups
ENSMUST00000016088	44633	127.70	0.38	123.30	0.37	97.16	0.28	19.01	0.04	43.21	0.13	52.74	0.15	72.379660788404	-1.32173253121844	0.447435123380793	-2.95402050968085	0.00313663159149209	0.038193196987835	Down
ENSMUST00000130653	26832	6.51	0.03	61.72	0.31	38.94	0.19	369.64	1.43	83.66	0.41	56.94	0.27	105.279867683673	2.18852103843037	0.741113021701554	2.95301927552919	0.00314682312942606	0.0382976443628407	Ups
ENSMUST00000002457	20927	35.65	0.23	33.45	0.21	28.27	0.18	0.00	0.00	8.72	0.06	2.22	0.01	16.5266178461238	-2.46722335183977	0.835660268453121	-2.95242390356408	0.00315289770869289	0.038351905906048	Down
ENSMUST00000048788	12984	55.00	0.58	44.00	0.45	35.00	0.36	122.00	0.99	63.00	0.65	88.00	0.88	67.7584931241432	1.20741491352344	0.408984376558432	2.95222747549365	0.00315490420783213	0.0383566530021886	Ups
ENSMUST00000180722	30849	76.89	0.34	111.95	0.48	93.51	0.40	231.50	0.78	140.73	0.60	132.93	0.55	131.048898325999	1.03413493878198	0.350420475093676	2.95112589669748	0.00316617834218558	0.0384740114781097	Ups
ENSMUST00000169544	23055	177.41	1.04	195.08	1.13	168.50	0.96	7.10	0.03	67.39	0.39	47.20	0.26	102.49314183081	-1.7895226296107	0.606449601651564	-2.95081837754899	0.00316933220426093	0.0384926263416174	Down
ENSMUST00000162164	21600	3.73	0.02	56.74	0.35	0.00	0.00	0.00	0.00	0.00	0.00	0.00	0.00	8.9348553462988	-3.44839572017446	1.16872095145465	-2.95057234653183	0.00317185751651745	0.0385035921135509	Down
ENSMUST00000061837	11930	65.07	0.74	60.70	0.68	33.72	0.37	13.80	0.12	17.81	0.20	15.37	0.17	32.1717741689291	-1.46622468777223	0.497003548906649	-2.95012921134619	0.00317641057287297	0.0385391491387634	Down
ENSMUST00000172082	20652	18.95	0.12	8.31	0.05	21.44	0.14	51.72	0.26	44.38	0.29	37.11	0.23	30.5899688842885	1.58993584203608	0.539013584604429	2.9497138614844	0.00318068355243135	0.0385712734114977	Ups
ENSMUST00000003404	101319	0.00	0.00	0.00	0.00	0.00	0.00	27.88	0.03	7.79	0.01	0.00	0.00	6.29308965913025	3.43893818861044	1.16646607261519	2.94816820595599	0.00319663079911911	0.03872520297412	Ups
ENSMUST00000156010	62031	39.81	0.09	29.01	0.06	17.49	0.04	201.21	0.34	40.81	0.09	55.63	0.11	64.7388557281075	1.85762858078955	0.630206014413371	2.9476528917591	0.00320196371008261	0.0387564672711942	Ups
ENSMUST00000028188	32716	28.75	0.12	15.00	0.06	10.00	0.04	3.02	0.01	1.00	0.00	1.73	0.01	9.12381025205404	-2.49024059463821	0.844956454176063	-2.94718216818226	0.00320684224379709	0.0387893884453581	Down
ENSMUST00000190689	3148	5.96	0.28	8.75	0.40	6.49	0.29	0.00	0.00	0.00	0.00	0.00	0.00	3.14703522544924	-3.37306478955697	1.14465996426773	-2.94678323244651	0.00321098207709568	0.0388005142694624	Down
ENSMUST00000188115	1047	13.00	2.20	20.00	3.34	14.00	2.30	0.00	0.00	3.00	0.50	1.00	0.16	7.75975813184713	-2.68481170938058	0.911147466865967	-2.94662698082826	0.00321260485722534	0.0388005142694624	Down
ENSMUST00000139672	34375	303.64	1.19	325.71	1.26	283.72	1.08	37.78	0.11	130.64	0.50	133.01	0.50	190.406473331809	-1.32034730610997	0.448160765601012	-2.94614657831392	0.00321759884886524	0.0388403132661596	Down
ENSMUST00000030290	142039	7.81	0.01	5.42	0.01	8.29	0.01	0.00	0.00	0.00	0.00	0.00	0.00	3.17204974927002	-3.37276818605484	1.1450006210762	-2.94564747299852	0.00322279475591872	0.0388783026510457	Down
ENSMUST00000183304	931	9.00	1.78	13.00	2.55	9.00	1.73	39.00	5.51	27.00	5.27	24.00	4.53	20.4048418669965	1.65476999828172	0.561790303170858	2.94552965571293	0.00322402240086204	0.0388783026510457	Ups
ENSMUST00000088898	52749	0.00	0.00	0.00	0.00	0.00	0.00	20.33	0.04	12.58	0.03	0.00	0.00	5.80556511001405	3.43181547669525	1.1653286203343	2.94493365803611	0.00323023917269257	0.0389334870727984	Ups
ENSMUST00000033277	10495	26.62	0.35	28.91	0.37	21.40	0.27	2.19	0.02	0.00	0.00	7.23	0.09	13.0979591162787	-2.45628060784873	0.834431523724785	-2.94365749376802	0.00324358742070187	0.0390745262274602	Down
ENSMUST00000118279	11734	8.46	0.10	7.61	0.09	4.64	0.05	0.00	0.00	0.00	0.00	0.00	0.00	3.14311622707719	-3.36940054602982	1.14495284008875	-2.94282910881171	0.00325227892708139	0.0391593523579379	Down
ENSMUST00000155101	10117	22.00	0.30	14.00	0.19	8.00	0.11	2.00	0.02	1.00	0.01	1.00	0.01	7.27577654310292	-2.63970771422257	0.897291371063256	-2.94186236416675	0.00326244894650841	0.0392618855976357	Down
ENSMUST00000185960	24022	5.00	0.03	12.00	0.07	5.00	0.03	0.00	0.00	0.00	0.00	0.00	0.00	3.28081328039537	-3.37100474614252	1.14677330264011	-2.93955635205474	0.00328682495842716	0.0395113530316436	Down
ENSMUST00000139589	22429	118.75	0.72	97.66	0.58	94.99	0.55	38.26	0.18	37.21	0.22	52.69	0.30	69.2829584668272	-1.04205304171119	0.354504808180915	-2.93946095416399	0.00328783693918644	0.0395113530316436	Down
ENSMUST00000145980	30445	22.26	0.10	25.97	0.11	25.28	0.11	0.00	0.00	5.80	0.03	2.58	0.01	12.5796313100893	-2.39654514652545	0.815309680919187	-2.93942927774826	0.00328817302534536	0.0395113530316436	Down
ENSMUST00000108419	133329	4.91	0.00	9.47	0.01	6.59	0.01	0.00	0.00	0.00	0.00	0.00	0.00	3.15381697833407	-3.36623976240349	1.14537853497091	-2.93897577056392	0.0032929881603598	0.0395291831166711	Down
ENSMUST00000023747	35714	33.04	0.12	29.06	0.11	25.49	0.09	0.00	0.00	0.00	0.00	7.23	0.03	14.2698448347602	-2.74300697700683	0.933625689578938	-2.93801574616473	0.00330320246322278	0.0396317496750268	Down
ENSMUST00000107357	24685	348.68	1.91	385.54	2.08	323.09	1.71	36.87	0.16	19.43	0.10	0.00	0.00	168.716080789446	-2.99649600286908	1.0201543345916	-2.93729674154516	0.00331087129651657	0.039703687523462	Down
ENSMUST00000002112	7434	32.69	0.61	29.90	0.55	0.00	0.00	0.00	0.00	1.18	0.02	0.00	0.00	9.4903185564598	-3.31219380676816	1.12771951690862	-2.93707234565538	0.00331326799941082	0.0397123616979886	Down
ENSMUST00000170556	7959	128.35	2.23	146.00	2.50	100.00	1.68	19.02	0.25	39.33	0.67	61.00	1.01	76.8724516915637	-1.37014788713203	0.466790564984477	-2.93525188791593	0.00333277023228405	0.0399058038105778	Down
ENSMUST00000066432	110375	0.00	0.00	0.64	0.00	0.00	0.00	13.44	0.01	0.00	0.00	35.57	0.04	8.60966302326786	3.32643336682146	1.13350592400972	2.93464136036835	0.00333933407583041	0.0399642341339422	Ups
ENSMUST00000052556	32329	8.46	0.04	5.17	0.02	16.05	0.06	31.73	0.10	35.25	0.14	29.22	0.12	21.2648307746746	1.79581293427171	0.612290773358181	2.93294136121366	0.00335767301681822	0.0401634556628679	Ups
ENSMUST00000171600	168674	14.87	0.01	32.26	0.03	15.50	0.01	50.69	0.03	51.46	0.04	48.28	0.04	35.707726594648	1.41553453450112	0.482744318808516	2.93226554792995	0.00336498887328649	0.040230688131403	Ups
ENSMUST00000172902	17163	34.96	0.28	42.51	0.33	33.61	0.26	8.00	0.05	12.95	0.10	9.00	0.07	22.0897193825383	-1.58188674594203	0.53957603778513	-2.93172163915101	0.00337088736733161	0.0402809159121419	Down
ENSMUST00000160560	3122	18.79	0.88	24.11	1.11	0.00	0.00	0.00	0.00	0.00	0.00	0.00	0.00	6.34466096057312	-3.41345187862308	1.1644080851715	-2.93149104862177	0.00337339087877396	0.0402829825689082	Down
ENSMUST00000135986	41835	50.42	0.16	16.54	0.05	21.28	0.07	5.81	0.01	2.41	0.01	5.67	0.02	15.6536391195248	-2.16715524581106	0.739291931822175	-2.93139307021726	0.00337445513850453	0.0402829825689082	Down
ENSMUST00000131736	1788	66.39	5.79	32.43	2.79	64.34	5.45	196.63	12.79	96.16	8.26	89.00	7.40	91.2760284581316	1.38700442678429	0.473314336332768	2.93040865301224	0.00338516504141997	0.0403905162207033	Ups
ENSMUST00000140396	15283	0.00	0.00	6.52	0.06	0.00	0.00	35.77	0.24	12.87	0.11	23.54	0.20	13.7431281570368	2.82875164790699	0.965868409962653	2.92871328923198	0.00340368221179583	0.0405706611001198	Ups
ENSMUST00000103140	58025	5.60	0.01	4.91	0.01	10.34	0.02	0.01	0.00	0.00	0.00	0.00	0.00	3.18561325503968	-3.35670236433047	1.14664117487854	-2.92742179320924	0.00341785007072886	0.0407190852803902	Down
ENSMUST00000150573	184062	0.00	0.00	8.14	0.01	20.05	0.01	46.25	0.03	56.28	0.04	59.05	0.04	32.5133393244631	2.35609786912876	0.805128967866442	2.92636082312666	0.00342952917841997	0.0407971407878088	Ups
ENSMUST00000142526	7505	24.19	0.45	12.05	0.22	35.34	0.63	0.00	0.00	0.00	0.00	4.91	0.09	11.6549775671653	-2.82789013989194	0.966351359554879	-2.9263581118099	0.0034295590709455	0.0407971407878088	Down
ENSMUST00000130459	2556	1.17	0.07	2.21	0.13	8.13	0.46	20.86	0.91	22.25	1.27	18.23	1.01	12.391780003967	2.32254582578613	0.794163556494592	2.92451826427009	0.0034498983390261	0.0409955431903672	Ups
ENSMUST00000180387	49363	45.03	0.12	60.55	0.16	45.02	0.12	15.11	0.03	7.64	0.02	20.10	0.05	30.1411310590694	-1.51434160463685	0.517833205920798	-2.92438103103892	0.00345141982531408	0.0409955431903672	Down
ENSMUST00000106733	70540	0.00	0.00	0.00	0.00	0.00	0.00	0.00	0.00	18.03	0.03	14.12	0.03	5.65258588915521	3.40868726932923	1.16600425416181	2.92339179480918	0.00346240543534736	0.0411054556236436	Ups
ENSMUST00000044115	14409	6.00	0.06	10.03	0.09	5.01	0.05	0.00	0.00	0.00	0.00	0.00	0.00	3.13739071805163	-3.35083937906318	1.14659004314863	-2.92243893018773	0.00347301721490352	0.041190227158466	Down
ENSMUST00000151813	54466	17.28	0.04	0.00	0.00	24.59	0.06	0.00	0.00	0.00	0.00	0.00	0.00	6.43376281963131	-3.40335202469456	1.16519225037665	-2.92085020613073	0.00349077621511818	0.0413229427507871	Down
ENSMUST00000111603	50604	0.00	0.00	0.00	0.00	0.00	0.00	0.00	0.00	13.71	0.04	17.70	0.04	5.6230600693491	3.40583880350129	1.16605775018827	2.92081485925666	0.00349117226594168	0.0413229427507871	Ups
ENSMUST00000125055	810782	0.00	0.00	0.00	0.00	0.00	0.00	0.00	0.00	13.85	0.00	17.57	0.00	5.6230600693491	3.40583880350129	1.16605775018827	2.92081485925666	0.00349117226594168	0.0413229427507871	Ups
ENSMUST00000090212	4269	12.00	0.40	14.00	0.46	10.00	0.32	1.00	0.03	1.00	0.03	1.00	0.03	5.9227944745428	-2.69025378448056	0.921127614124763	-2.92060920031887	0.00349347742213049	0.0413296142482556	Down
ENSMUST00000040097	50732	85.00	0.22	77.98	0.20	57.26	0.15	0.00	0.00	17.03	0.04	15.06	0.04	38.6210451978879	-2.24189239951013	0.767798374055265	-2.9198973002107	0.00350146755099237	0.0414035017041111	Down
ENSMUST00000133600	3249	11.76	0.53	32.64	1.44	0.00	0.00	0.00	0.00	0.00	0.00	0.00	0.00	6.61719231269671	-3.40244349945941	1.1658384963299	-2.91845183545614	0.00351774214759888	0.0415752274137533	Down
ENSMUST00000062584	109461	0.00	0.00	0.00	0.00	0.00	0.00	6.87	0.01	0.00	0.00	29.07	0.03	6.2157730017779	3.407470638323	1.16778763418403	2.91788552865085	0.00352413698180715	0.0416300740927064	Ups
ENSMUST00000128810	3505	2.82	0.12	4.90	0.20	6.01	0.24	17.86	0.56	15.62	0.63	22.21	0.87	11.9077182276798	2.00667532040656	0.68776312297277	2.91768379748678	0.00352641751878119	0.0416362888336891	Ups
ENSMUST00000117295	882	0.00	0.00	0.00	0.00	0.00	0.00	16.30	2.47	1.79	0.38	3.14	0.64	3.65099516703873	3.37585438087722	1.15729082185301	2.91703201747677	0.00353379496322388	0.0417026464779856	Ups
ENSMUST00000073490	43563	81.07	0.25	93.19	0.28	62.56	0.19	37.58	0.09	23.58	0.07	20.99	0.06	50.0360860518453	-1.24615957820206	0.42774028334774	-2.91335566631439	0.00357567089785424	0.0421339730625009	Down
ENSMUST00000113352	44793	9.07	0.03	10.11	0.03	2.73	0.01	0.00	0.00	0.00	0.00	0.00	0.00	3.27297528365126	-3.34541694309134	1.14894620984656	-2.91172634055525	0.00359437388946482	0.0423333405185008	Down
ENSMUST00000140820	45040	9.36	0.03	5.34	0.02	16.81	0.05	0.00	0.00	1.48	0.00	0.00	0.00	4.90443893450388	-3.11829636409503	1.07115118696672	-2.9111636172718	0.00360085402105348	0.0423466142852533	Down
ENSMUST00000175940	9322	66.00	0.97	74.00	1.07	61.00	0.87	4.00	0.05	0.00	0.00	21.00	0.29	34.4963655039028	-2.40223779566224	0.825329550834103	-2.91064071707412	0.00360688508621179	0.0423934347685648	Down
ENSMUST00000123228	45598	19.73	0.06	16.22	0.05	19.50	0.06	3.98	0.01	3.45	0.01	1.00	0.00	9.8476763230325	-2.26240088065435	0.777353293817492	-2.91038952127412	0.00360978561265376	0.0423934347685648	Down
ENSMUST00000179269	5864	58.00	1.38	54.00	1.27	28.00	0.65	3.90	0.07	12.00	0.28	15.00	0.34	26.3553152986053	-1.800732988615	0.618733288736391	-2.91035414029937	0.00361019432274016	0.0423934347685648	Down
ENSMUST00000163785	19583	94.35	0.65	99.68	0.68	82.87	0.56	1.37	0.01	27.33	0.19	20.36	0.13	50.0703744039411	-2.06590328665985	0.709906774542337	-2.91010504582338	0.00361307297658715	0.0424062551337123	Down
ENSMUST00000133369	51463	131.04	0.34	132.88	0.34	104.31	0.26	67.78	0.14	36.98	0.09	36.00	0.09	79.8645688421463	-1.13076735778771	0.388607267819451	-2.90979467299379	0.00361666271321155	0.0424274046020447	Down
ENSMUST00000186897	9104	7.41	0.11	42.73	0.64	0.00	0.00	0.00	0.00	0.00	0.00	0.00	0.00	7.33430512441542	-3.39707591855758	1.16796056301283	-2.90855361570995	0.00363104907944569	0.0425751268544491	Down
ENSMUST00000017408	23973	17.74	0.10	23.62	0.13	0.01	0.00	0.00	0.00	0.00	0.00	0.00	0.00	6.19551288920383	-3.38655670042457	1.16535646161788	-2.90602644938611	0.00366050505774309	0.0428993116199303	Down
ENSMUST00000130854	7340	67.33	1.27	59.85	1.11	54.31	0.99	2.40	0.03	17.08	0.32	17.94	0.32	33.6996504656892	-1.8929231543333	0.651755822607314	-2.90434406364144	0.00368023479471576	0.0430879783661542	Down
ENSMUST00000032978	8137	22.00	0.37	15.00	0.25	10.00	0.16	0.00	0.00	0.00	0.00	3.00	0.05	7.55230928739124	-2.85635555236391	0.983557139021643	-2.90410738638445	0.0036830181094338	0.0430993026494492	Down
ENSMUST00000130420	57794	82.10	0.19	74.18	0.17	58.85	0.13	18.70	0.03	29.19	0.07	28.61	0.06	45.7675281446856	-1.21573163777756	0.418763960970244	-2.90314294229333	0.00369437973219543	0.0432109511111197	Down
ENSMUST00000193400	11812	12.84	0.15	4.20	0.05	4.64	0.05	0.00	0.00	0.00	0.00	0.00	0.00	3.3037153164976	-3.3374070868976	1.1499751795583	-2.90215575624813	0.003706042258758	0.0433035878126131	Down
ENSMUST00000114373	9465	28.00	0.41	12.00	0.17	10.00	0.14	0.00	0.00	1.00	0.01	3.00	0.04	8.18821446061486	-2.71859106441672	0.936828018719573	-2.90191050021369	0.003708944877171	0.0433035878126131	Down
ENSMUST00000163589	40085	12.21	0.04	12.17	0.04	12.17	0.04	0.00	0.00	0.00	0.00	1.97	0.01	5.7613410310111	-2.91961147085027	1.00611890708545	-2.90185528796779	0.00370959860201594	0.0433035878126131	Down
ENSMUST00000147298	2777	13.15	0.70	5.44	0.28	3.78	0.19	0.00	0.00	0.00	0.00	0.00	0.00	3.29407080909999	-3.33618627786303	1.14997528349958	-2.90109389804486	0.00371862431072591	0.043387606756218	Down
ENSMUST00000114234	28045	170.86	0.82	173.80	0.82	239.89	1.12	513.71	1.91	299.61	1.42	237.85	1.09	272.503402835304	1.0347077328656	0.356795328461209	2.90000358841047	0.00373158388073107	0.0435174194877198	Ups
ENSMUST00000132397	72249	38.07	0.07	58.64	0.11	69.49	0.12	8.04	0.01	21.17	0.04	15.45	0.03	32.8092015236194	-1.59692846279041	0.550694533359706	-2.89984440747538	0.00373347935782234	0.0435181395480549	Down
ENSMUST00000126437	9142	8.00	0.12	5.00	0.07	18.00	0.26	0.00	0.00	0.00	0.00	1.00	0.01	4.90383923243719	-3.11541701937202	1.07484910244288	-2.89846920120361	0.00374989136410655	0.0436451308744368	Down
ENSMUST00000072329	80018	416.68	0.70	294.76	0.49	471.75	0.77	72.68	0.09	87.13	0.14	236.19	0.38	247.960001830961	-1.32129188954241	0.455923465843565	-2.89805633736732	0.00375483135261208	0.0436794382965447	Down
ENSMUST00000133579	13567	1.33	0.01	1.78	0.02	0.76	0.01	16.59	0.13	7.75	0.08	8.27	0.08	6.36369707634429	2.64285345977311	0.911984364801409	2.89791531716513	0.00375652003890307	0.0436794382965447	Ups
ENSMUST00000036680	6359	0.00	0.00	27.00	0.58	15.00	0.32	0.00	0.00	0.00	0.00	0.00	0.00	6.28865091893798	-3.37882161276009	1.1660446423677	-2.8976777474825	0.00375936644526882	0.0436911285402153	Down
ENSMUST00000020719	2418	113.00	6.98	102.00	6.22	108.00	6.48	27.00	1.26	52.00	3.16	45.00	2.65	70.4114884928658	-1.12613133432084	0.388677915351468	-2.89733810397362	0.00376343923888969	0.0437170533613951	Down
ENSMUST00000141572	56129	0.00	0.00	21.56	0.05	18.93	0.04	0.00	0.00	0.00	0.00	0.00	0.00	6.1809436316719	-3.37679461808833	1.16579904808204	-2.89654947277904	0.00377291148404569	0.043805643512413	Down
ENSMUST00000111243	34902	206.00	0.79	276.00	1.05	219.00	0.82	3.74	0.01	59.00	0.22	74.00	0.27	129.318166525011	-1.94173277926522	0.670407163759062	-2.89634849421606	0.00377532889847975	0.0438122764883723	Down
ENSMUST00000134202	11626	27.93	0.33	0.00	0.00	13.57	0.15	0.00	0.00	0.00	0.00	0.00	0.00	6.35916353789816	-3.37705959422134	1.16634249510088	-2.89542703657492	0.00378643042632478	0.0439196319049559	Down
ENSMUST00000032125	5511	44.00	1.12	40.00	1.00	31.00	0.76	0.00	0.00	5.00	0.13	11.00	0.27	20.0445194911594	-2.28559428601208	0.789441990217266	-2.89520232561109	0.00378914219232373	0.0439296152946882	Down
ENSMUST00000172932	3003	0.00	0.00	0.00	0.00	0.00	0.00	0.00	0.00	15.67	0.75	15.00	0.70	5.46533173862629	3.37728457633318	1.16697150641564	2.89405915891343	0.00380296504173708	0.0440253494490265	Ups
ENSMUST00000173992	3003	0.00	0.00	0.00	0.00	0.00	0.00	0.00	0.00	15.67	0.75	15.00	0.70	5.46533173862629	3.37728457633318	1.16697150641564	2.89405915891343	0.00380296504173708	0.0440253494490265	Ups
ENSMUST00000174069	3003	0.00	0.00	0.00	0.00	0.00	0.00	0.00	0.00	15.67	0.75	15.00	0.70	5.46533173862629	3.37728457633318	1.16697150641564	2.89405915891343	0.00380296504173708	0.0440253494490265	Ups
ENSMUST00000168521	3576	52.00	2.09	53.00	2.10	61.00	2.38	17.00	0.52	17.00	0.67	23.00	0.88	34.9928122006933	-1.2782028869453	0.44174707095876	-2.89351751483289	0.00380953043478353	0.0440798519153012	Down
ENSMUST00000172812	6983	16.43	0.33	19.33	0.38	22.62	0.44	56.86	0.87	52.93	1.03	30.60	0.58	33.5142346374289	1.43249500131743	0.495331817252782	2.89199068467348	0.00382809296967519	0.0442299427246016	Ups
ENSMUST00000019038	96068	0.00	0.00	0.00	0.00	0.00	0.00	0.00	0.00	22.43	0.03	9.57	0.01	5.68211170896132	3.37634122892232	1.16771342634273	2.89141252704185	0.00383514338278189	0.0442898407592116	Ups
ENSMUST00000164772	138558	16.38	0.02	0.00	0.00	14.05	0.01	36.71	0.03	79.53	0.08	49.48	0.05	33.8256302432152	2.32255229401295	0.803351346604069	2.89107910733064	0.00383921467148549	0.0443152930854541	Ups
ENSMUST00000131351	12225	10.49	0.12	10.79	0.12	0.00	0.00	9.71	0.08	38.62	0.42	112.21	1.19	31.168283310484	2.6070317031288	0.901970759456754	2.8903727485567	0.00384785278220199	0.0443729832926094	Ups
ENSMUST00000124634	22117	143.83	0.88	138.76	0.84	131.86	0.78	0.00	0.00	22.80	0.14	35.70	0.21	72.7404747825915	-2.26618960441786	0.784049727711867	-2.8903646341813	0.00384795211596959	0.0443729832926094	Down
ENSMUST00000110494	77498	0.02	0.00	10.93	0.02	31.60	0.05	0.00	0.00	0.04	0.00	0.00	0.00	6.59889286155388	-3.37226201744846	1.16726858725911	-2.8890197631095	0.00386444785537784	0.0445415621679586	Down
ENSMUST00000118325	3871	11.00	0.41	4.00	0.15	6.00	0.22	0.00	0.00	0.00	0.00	0.00	0.00	3.16134899801313	-3.3205270408	1.1495757030963	-2.88848053404087	0.0038710798824156	0.0445963435774209	Down
ENSMUST00000073924	16073	47.00	0.40	37.00	0.31	27.00	0.22	10.00	0.07	1.00	0.01	8.88	0.07	20.0985252278739	-2.03522043292629	0.704647873930362	-2.88828010162623	0.00387354765346798	0.0446031212576915	Down
ENSMUST00000136607	88039	28.26	0.04	14.07	0.02	30.21	0.04	45.72	0.05	53.85	0.08	72.68	0.11	41.1816274440912	1.41028422483635	0.488520272493548	2.88684892775862	0.00389121017793579	0.0447847720382018	Ups
ENSMUST00000122965	203538	58.63	0.04	97.23	0.06	48.92	0.03	16.77	0.01	6.56	0.00	28.50	0.02	39.6659739982711	-1.65010045803294	0.571629697664862	-2.88665978127744	0.00389354995359868	0.0447899793983538	Down
ENSMUST00000032813	121808	93.78	0.10	59.34	0.06	49.43	0.05	24.05	0.02	7.07	0.01	22.18	0.02	39.5058940355213	-1.61335297364023	0.559007776016312	-2.88610112928582	0.00390046804138792	0.0448478234293693	Down
ENSMUST00000172772	19123	0.00	0.00	0.00	0.00	0.00	0.00	21.60	0.12	9.99	0.07	0.00	0.00	5.61266903003266	3.36956244534785	1.16784274952403	2.8852878067027	0.00391055981279949	0.0449203317896213	Ups
ENSMUST00000134649	2156	11.00	0.77	17.00	1.18	9.00	0.61	2.00	0.11	0.00	0.00	0.00	0.00	5.87756959666107	-2.92099134155002	1.01251251527014	-2.88489406056447	0.00391545396091569	0.0449547911951868	Down
ENSMUST00000029652	177625	11.71	0.01	2.10	0.00	8.88	0.01	0.00	0.00	0.00	0.00	0.00	0.00	3.48571590843178	-3.324654455046	1.15310833800933	-2.88321083584003	0.00393643873142161	0.0451302241420761	Down
ENSMUST00000190602	8286	23.90	0.40	37.00	0.61	44.01	0.71	9.00	0.11	9.66	0.16	7.00	0.11	20.4194373742697	-1.6795248762885	0.582614233586495	-2.88273917708733	0.00394233719563214	0.0451760243006962	Down
ENSMUST00000067620	31444	39.36	0.17	35.38	0.15	48.00	0.20	9.00	0.03	12.00	0.05	14.00	0.06	24.5549911836485	-1.504483484172	0.522425563695779	-2.87980449028735	0.00397921845671189	0.0455546610779964	Down
ENSMUST00000145926	14289	11.94	0.11	7.00	0.07	9.06	0.08	1.00	0.01	0.00	0.00	0.00	0.00	4.39050349608978	-3.06248269793768	1.06383237856116	-2.87872672392214	0.00399284159620387	0.0456539507464844	Down
ENSMUST00000164853	5706	56.42	1.38	49.33	1.19	32.28	0.77	6.62	0.12	6.92	0.17	19.42	0.45	26.2599963633433	-1.70928736395075	0.593809774900992	-2.87850998113958	0.00399558636863509	0.0456539507464844	Down
ENSMUST00000131053	4651	26.86	0.82	28.41	0.85	20.20	0.60	0.00	0.00	3.65	0.11	5.76	0.17	12.996021510101	-2.31642150464147	0.804846489205656	-2.87809108408694	0.00400089602391752	0.0456835975721823	Down
ENSMUST00000154418	8900	21.48	0.33	0.00	0.00	19.02	0.28	0.00	0.00	0.00	0.00	0.00	0.00	6.09477615958372	-3.35726512875625	1.16652649492268	-2.87800160850934	0.00400203098569725	0.0456835975721823	Down
ENSMUST00000138787	11060	18.07	0.22	0.00	0.00	21.95	0.26	0.00	0.00	0.00	0.00	0.00	0.00	6.11512141823822	-3.35725579619273	1.16658871020984	-2.87784012206738	0.00400408011626571	0.0456850140957778	Down
ENSMUST00000150854	7072	21.49	0.42	21.46	0.41	20.62	0.39	1.21	0.02	6.29	0.12	1.69	0.03	11.0762071201704	-2.24924081381631	0.78166744956276	-2.87749069642654	0.00400851730212915	0.0457136629572941	Down
ENSMUST00000155333	578707	49.46	0.01	82.55	0.02	15.19	0.00	0.00	0.00	2.55	0.00	11.56	0.00	24.3983971342412	-2.54041971028818	0.882915556432895	-2.87730767883606	0.00401084313427253	0.0457141998688876	Down
ENSMUST00000139454	41582	0.00	0.00	0.00	0.00	3.33	0.01	19.27	0.05	8.21	0.03	11.09	0.03	7.0980337483986	2.88088777016198	1.0014421226116	2.87673915957229	0.00401807583178055	0.0457567061611401	Ups
ENSMUST00000017841	23656	305.92	1.75	277.91	1.56	193.36	1.07	68.92	0.30	106.45	0.60	144.65	0.79	172.440728861021	-1.03009358618483	0.35831064653026	-2.87486178867375	0.00404204391670061	0.0459855159305556	Down
ENSMUST00000114885	7291	7.00	0.13	14.00	0.26	11.00	0.20	46.67	0.68	19.00	0.35	34.00	0.62	22.2375095582654	1.729620515327	0.601813548371554	2.87401392010396	0.00405291099642951	0.0460649826471576	Ups
ENSMUST00000155119	8458	25.99	0.42	24.27	0.39	7.74	0.12	0.93	0.01	3.01	0.05	2.77	0.04	9.86658886617642	-2.39495855881161	0.833488573643387	-2.87341498677378	0.00406060346441122	0.0461303214061307	Down
ENSMUST00000151316	8115	0.00	0.00	0.00	0.00	1.04	0.02	21.69	0.28	2.81	0.05	4.25	0.07	5.1994549477485	3.15927865210863	1.09976349845192	2.87268913412365	0.0040699437961395	0.0462143091722405	Ups
ENSMUST00000080861	4045	0.00	0.00	0.00	0.00	0.00	0.00	12.10	0.33	3.10	0.11	3.03	0.10	3.13742384911454	3.32142012831406	1.15633735090273	2.87236257284356	0.00407415237029154	0.0462399732433089	Ups
ENSMUST00000132559	3688	0.00	0.00	0.00	0.00	0.00	0.00	19.00	0.56	0.00	0.00	12.00	0.45	5.36375395164293	3.35367768378556	1.16783270379332	2.87171071069704	0.00408256508862178	0.0463133052978835	Ups
ENSMUST00000165614	300364	71.51	0.03	163.53	0.07	84.66	0.04	30.28	0.01	0.00	0.00	12.83	0.01	55.4267043940578	-2.32239096338784	0.808975892094874	-2.87077895161242	0.00409461743977747	0.046405664317478	Down
ENSMUST00000069769	94758	0.00	0.00	21.74	0.03	18.42	0.03	0.00	0.00	0.00	0.00	0.00	0.00	6.02501380741777	-3.34902011254076	1.16673856225164	-2.87041177937722	0.00409937569406901	0.0464374147836018	Down
ENSMUST00000040001	77038	15.59	0.03	14.28	0.02	20.02	0.03	3.90	0.01	1.30	0.00	1.30	0.00	8.59876801268748	-2.41242887267344	0.840518386777664	-2.8701678757107	0.00410253926096709	0.0464510790750338	Down
ENSMUST00000105911	2518	17.68	1.04	18.86	1.10	15.51	0.89	4.00	0.18	0.00	0.00	0.00	0.00	8.6524075064889	-2.74714825565157	0.957540510241852	-2.86896295902687	0.00411820023588922	0.0465839504280853	Down
ENSMUST00000156297	7776	58.03	1.03	74.96	1.31	37.62	0.65	21.00	0.29	16.00	0.28	17.14	0.29	34.9982155160765	-1.37397820739612	0.479002323226305	-2.8684165833304	0.00412531964736102	0.0466422514869804	Down
ENSMUST00000164052	104880	14.68	0.02	25.85	0.03	0.00	0.00	0.00	0.00	0.00	0.00	0.00	0.00	6.04063930880897	-3.3469665463923	1.16691928091594	-2.86820742542295	0.00412804798169255	0.0466503716078809	Down
ENSMUST00000129164	7663	13.95	0.25	25.04	0.45	13.96	0.24	0.00	0.00	0.75	0.01	3.65	0.06	8.79806111822183	-2.59404573822744	0.904459999629849	-2.86806021193757	0.00412996927137021	0.0466503716078809	Down
ENSMUST00000031984	73384	54.06	0.10	32.99	0.06	35.03	0.06	7.82	0.01	11.00	0.02	14.34	0.02	24.1193202062184	-1.5710252503841	0.547835065689876	-2.86769750382033	0.00413470645383052	0.0466816620182235	Down
ENSMUST00000081869	3921	23.06	0.84	24.40	0.88	31.08	1.10	53.37	1.48	59.04	2.12	47.70	1.66	39.8552795659322	1.21353066966559	0.423390988122945	2.86621752400928	0.00415408701066375	0.0468671732008835	Ups
ENSMUST00000175939	3777	9.85	0.37	3.02	0.11	8.17	0.30	0.00	0.00	0.00	0.00	0.00	0.00	3.17777525829558	-3.30034371018948	1.15149371852434	-2.86614130593688	0.00415508732574831	0.0468671732008835	Down
ENSMUST00000163060	17645	12.00	0.09	21.00	0.16	20.00	0.15	4.00	0.02	1.00	0.01	2.00	0.01	9.1986641858318	-2.32765628584184	0.812307008605608	-2.86548836976977	0.00416366566903115	0.046916639814678	Down
ENSMUST00000160089	6323	137.21	3.02	178.77	3.88	140.04	2.99	19.31	0.33	60.64	1.31	65.34	1.37	93.9265570255238	-1.36607838188042	0.47675904076995	-2.86534342311422	0.00416557217132946	0.046916639814678	Down
ENSMUST00000183229	49500	0.00	0.00	0.00	0.00	2.58	0.01	8.35	0.02	8.06	0.02	24.66	0.06	7.60594008003137	2.91293619574793	1.01665856090294	2.86520598730886	0.00416738061391122	0.046916639814678	Ups
ENSMUST00000174599	1390	7.68	0.91	13.32	1.55	2.41	0.28	0.00	0.00	0.00	0.00	0.00	0.00	3.40675333859739	-3.30518244480342	1.15391146754238	-2.86432931621944	0.0041789330220293	0.0470171514904122	Down
ENSMUST00000059906	2384	10.62	0.67	5.53	0.34	10.98	0.67	0.00	0.00	0.00	0.00	1.00	0.06	4.40605999362269	-3.05510263229677	1.06664089155373	-2.86422792946417	0.00418027092721935	0.0470171514904122	Down
ENSMUST00000126194	1007	0.46	0.08	3.43	0.60	0.00	0.00	8.89	1.14	11.78	2.07	13.54	2.30	6.57245469663898	2.85070515914247	0.995703111087311	2.8630071829639	0.00419641049973356	0.0471539838918925	Ups
ENSMUST00000106113	49907	37.24	0.10	26.75	0.07	20.17	0.05	3.53	0.01	7.02	0.02	6.95	0.02	15.746770247797	-1.83562427923904	0.641321351862247	-2.8622534925881	0.00420640329373887	0.0472439010728873	Down
ENSMUST00000109280	23047	0.48	0.00	23.61	0.14	15.71	0.09	0.00	0.00	0.00	0.00	0.00	0.00	6.00572479262255	-3.33967824195382	1.16715892449133	-2.86137403559615	0.00421809084793028	0.0473239097526948	Down
ENSMUST00000133496	2405	3.12	0.19	2.99	0.18	4.80	0.29	30.25	1.42	11.89	0.73	11.55	0.68	11.0951466216491	2.20045660387273	0.769186519002421	2.86075815099641	0.00422629318214194	0.0473776050064207	Ups
ENSMUST00000166968	1104137	82.62	0.01	131.57	0.02	124.43	0.01	20.53	0.00	48.96	0.01	44.96	0.01	71.240698938564	-1.28633136766473	0.449810245138684	-2.859720029872	0.00424015160074964	0.0474512967609956	Down
ENSMUST00000141001	4409	0.00	0.00	0.00	0.00	0.00	0.00	0.00	0.00	14.00	0.44	16.00	0.49	5.27807758809737	3.3405732166827	1.16816792727365	2.85966866465779	0.00424083837059646	0.0474512967609956	Ups
ENSMUST00000163623	49086	0.00	0.00	0.00	0.00	0.00	0.00	0.00	0.00	14.37	0.04	16.47	0.04	5.27807758809737	3.3405732166827	1.16816792727365	2.85966866465779	0.00424083837059646	0.0474512967609956	Ups
ENSMUST00000079883	12902	0.00	0.00	0.00	0.00	0.00	0.00	30.64	0.25	4.69	0.05	0.00	0.00	6.27355458252426	3.3476380806221	1.17063925089119	2.85966669755315	0.00424086467343973	0.0474512967609956	Ups
ENSMUST00000078902	128703	13.55	0.01	16.22	0.02	22.95	0.02	2.68	0.00	0.00	0.00	3.49	0.00	9.05258075872326	-2.46229303401	0.861308275650162	-2.858782509841	0.00425270244735706	0.0475295936895928	Down
ENSMUST00000176166	10949	12.44	0.16	44.05	0.54	18.82	0.23	54.47	0.52	65.98	0.81	78.93	0.94	46.0488975587697	1.54726580440818	0.54124892618791	2.85869537941771	0.00425387059652348	0.0475295936895928	Ups
ENSMUST00000011981	3118	14.00	0.65	13.00	0.60	12.00	0.54	1.00	0.04	2.00	0.09	1.00	0.04	6.56653764451053	-2.52256680408226	0.882755746311847	-2.85760451248439	0.00426852039320273	0.0476704200108292	Down
ENSMUST00000029316	6716	0.00	0.00	4.95	0.10	0.00	0.00	12.30	0.19	17.10	0.35	21.04	0.41	9.49191050274624	2.77015600515554	0.969447681844236	2.85745797017712	0.00427049186511979	0.0476704200108292	Ups
ENSMUST00000103233	34446	17.14	0.07	23.18	0.09	0.00	0.00	0.00	0.00	0.00	0.00	0.00	0.00	5.90007950097801	-3.33429272715872	1.1671113012473	-2.85687639524641	0.00427832408840846	0.0477353959878277	Down
ENSMUST00000176491	116173	408.85	0.47	353.48	0.40	252.68	0.28	17.77	0.02	0.00	0.00	39.46	0.04	161.938180021855	-2.9299146177922	1.02614071270581	-2.85527567663343	0.00429994870213814	0.0479541271612511	Down
ENSMUST00000161962	5788	314.71	7.60	277.78	6.61	224.34	5.25	41.42	0.77	105.93	2.52	139.10	3.20	172.727830516957	-1.24435001271585	0.435906506612567	-2.85462592055738	0.00430875470618406	0.0480297635919024	Down
ENSMUST00000113571	210797	29.13	0.02	0.00	0.00	11.84	0.01	0.00	0.00	0.00	0.00	0.00	0.00	6.19645196075919	-3.33362103266373	1.16804251528651	-2.85402370978425	0.0043169309363593	0.0480983121979713	Down
ENSMUST00000128615	12277	0.00	0.00	0.00	0.00	0.00	0.00	14.77	0.13	0.00	0.00	14.81	0.16	5.18778366001894	3.33217045631534	1.16829557972418	2.85216388227886	0.00434227074429341	0.0483345092028091	Ups
ENSMUST00000176828	52829	64.12	0.16	46.85	0.12	38.66	0.10	6.87	0.01	16.30	0.04	17.83	0.04	29.6984820899342	-1.55349105694582	0.544698562790866	-2.85201974645613	0.00434424018749333	0.0483345092028091	Down
ENSMUST00000168702	15776	29.20	0.25	19.00	0.16	22.00	0.18	5.00	0.03	2.00	0.02	6.00	0.05	12.7966690753613	-1.99806330444038	0.700874958612153	-2.85081280175407	0.00436076344776652	0.0484728984273513	Down
ENSMUST00000153064	13887	2.65	0.03	18.87	0.18	2.57	0.02	0.00	0.00	0.00	0.00	0.00	0.00	3.69465470714415	-3.29857213681931	1.15727701045892	-2.85028744804258	0.00436797340120906	0.048530311216055	Down
ENSMUST00000141642	11493	60.86	0.72	51.68	0.61	56.61	0.65	25.91	0.24	14.83	0.17	15.57	0.18	35.5582051839867	-1.30660089294644	0.458840092450712	-2.84761709894998	0.00440478859823506	0.0489119772810315	Down
ENSMUST00000160534	6479	32.57	0.70	32.95	0.70	17.26	0.36	0.00	0.00	6.19	0.13	5.39	0.11	14.3418012003659	-2.30902070527151	0.810917334051959	-2.8474181131804	0.00440754317474304	0.0489119772810315	Down
ENSMUST00000073722	496	3.00	1.67	3.00	1.67	1.26	0.68	31.93	11.14	13.00	7.16	5.00	2.65	9.79058334257972	2.52905587954742	0.888214404022566	2.84734841958627	0.0044085083180569	0.0489119772810315	Ups
ENSMUST00000173763	32951	0.00	0.00	26.28	0.11	14.18	0.06	0.00	0.00	0.00	0.00	0.00	0.00	5.98643577782733	-3.32485484042986	1.16785023515399	-2.84698734507807	0.00441351168233516	0.048944607123915	Down
ENSMUST00000139892	149943	16.42	0.01	17.54	0.02	18.77	0.02	0.00	0.00	2.30	0.00	4.37	0.00	9.03188185981284	-2.45069835764653	0.861009555138482	-2.84630796838529	0.00442293967392203	0.0490262514439596	Down
ENSMUST00000186524	3825	0.00	0.00	0.00	0.00	0.00	0.00	11.83	0.34	3.74	0.14	2.18	0.08	3.14480530406606	3.2965025315958	1.15824026405879	2.84613014578162	0.00442541040389109	0.0490307374907299	Ups
ENSMUST00000109166	28428	289.59	1.37	377.19	1.76	301.45	1.39	9.34	0.03	117.53	0.55	88.17	0.40	183.301838536085	-1.78928663232702	0.629159476862968	-2.84393178220651	0.00445605872902279	0.0493242470882318	Down
ENSMUST00000150314	4504	22.00	0.69	20.00	0.62	2.00	0.06	18.00	0.43	75.00	2.32	119.00	3.57	43.6562314193029	2.2010076186512	0.774666627939004	2.84123200776955	0.00449396052087554	0.0497205925787498	Ups
ENSMUST00000192674	2886	7.98	0.41	7.97	0.40	10.93	0.54	0.00	0.00	0.00	0.00	1.00	0.05	4.25118641322783	-3.02644207231476	1.06561300827765	-2.84009490200049	0.00451001143993747	0.0498516960841156	Down
