# Supplementary material for: Analysis of lncRNAs and mRNA Expression in the ZBTB1 Knockout Monoclonal EL4 Cell Line and Combined Analysis With miRNAs and circRNAs
Source: Front Cell Infect Microbiol. 2021 Dec 9;11:806290. doi: 10.3389/fcimb.2021.806290 (PMC8695857; doi:10.3389/fcimb.2021.806290)
Supplement: Supplementary Table 9 — Differentially expressed miRNA and its differentially expressed target mRNA statistics: (1) the up-down relationship of ID; (2) miRNA_up/down: miRNA of miRNA_ID: miRNA; (3) the up-down relationship of ID; (4) mRNA_up/down: mRNA of mRNA_ID: miRNA target mRNA. [file Table_9.xls]

miRNA_ID	miRNA_up/down	mRNA_ID	mRNA_up/down
NovelmiRNA-505	Down	ENSMUST00000110064	Ups
NovelmiRNA-505	Down	ENSMUST00000078027	Ups
NovelmiRNA-505	Down	ENSMUST00000148926	Ups
NovelmiRNA-505	Down	ENSMUST00000085585	Ups
NovelmiRNA-505	Down	ENSMUST00000079883	Ups
NovelmiRNA-505	Down	ENSMUST00000131351	Ups
NovelmiRNA-505	Down	ENSMUST00000135250	Ups
NovelmiRNA-505	Down	ENSMUST00000092822	Ups
mmu-miR-152-5p	Down	ENSMUST00000070720	Ups
mmu-miR-375-5p	Ups	ENSMUST00000034096	Down
NovelmiRNA-226	Ups	ENSMUST00000147606	Down
NovelmiRNA-226	Ups	ENSMUST00000063594	Down
NovelmiRNA-226	Ups	ENSMUST00000114157	Down
NovelmiRNA-226	Ups	ENSMUST00000161017	Down
NovelmiRNA-226	Ups	ENSMUST00000049483	Down
NovelmiRNA-226	Ups	ENSMUST00000028678	Down
NovelmiRNA-226	Ups	ENSMUST00000076212	Down
NovelmiRNA-226	Ups	ENSMUST00000167877	Down
NovelmiRNA-226	Ups	ENSMUST00000044278	Down
NovelmiRNA-226	Ups	ENSMUST00000049507	Down
NovelmiRNA-226	Ups	ENSMUST00000106713	Down
NovelmiRNA-226	Ups	ENSMUST00000084366	Down
NovelmiRNA-226	Ups	ENSMUST00000159198	Down
NovelmiRNA-226	Ups	ENSMUST00000184063	Down
NovelmiRNA-226	Ups	ENSMUST00000096040	Down
NovelmiRNA-226	Ups	ENSMUST00000172585	Down
NovelmiRNA-226	Ups	ENSMUST00000168172	Down
NovelmiRNA-226	Ups	ENSMUST00000032978	Down
NovelmiRNA-226	Ups	ENSMUST00000165457	Down
NovelmiRNA-226	Ups	ENSMUST00000105429	Down
NovelmiRNA-226	Ups	ENSMUST00000182356	Down
NovelmiRNA-226	Ups	ENSMUST00000145372	Down
NovelmiRNA-226	Ups	ENSMUST00000178982	Down
NovelmiRNA-226	Ups	ENSMUST00000118279	Down
NovelmiRNA-226	Ups	ENSMUST00000188285	Down
NovelmiRNA-226	Ups	ENSMUST00000002891	Down
NovelmiRNA-226	Ups	ENSMUST00000103067	Down
NovelmiRNA-226	Ups	ENSMUST00000026988	Down
NovelmiRNA-226	Ups	ENSMUST00000126071	Down
NovelmiRNA-226	Ups	ENSMUST00000181553	Down
NovelmiRNA-226	Ups	ENSMUST00000160236	Down
NovelmiRNA-362	Ups	ENSMUST00000147606	Down
NovelmiRNA-362	Ups	ENSMUST00000063594	Down
NovelmiRNA-362	Ups	ENSMUST00000114157	Down
NovelmiRNA-362	Ups	ENSMUST00000161017	Down
NovelmiRNA-362	Ups	ENSMUST00000049483	Down
NovelmiRNA-362	Ups	ENSMUST00000028678	Down
NovelmiRNA-362	Ups	ENSMUST00000076212	Down
NovelmiRNA-362	Ups	ENSMUST00000167877	Down
NovelmiRNA-362	Ups	ENSMUST00000044278	Down
NovelmiRNA-362	Ups	ENSMUST00000049507	Down
NovelmiRNA-362	Ups	ENSMUST00000106713	Down
NovelmiRNA-362	Ups	ENSMUST00000084366	Down
NovelmiRNA-362	Ups	ENSMUST00000159198	Down
NovelmiRNA-362	Ups	ENSMUST00000184063	Down
NovelmiRNA-362	Ups	ENSMUST00000096040	Down
NovelmiRNA-362	Ups	ENSMUST00000172585	Down
NovelmiRNA-362	Ups	ENSMUST00000168172	Down
NovelmiRNA-362	Ups	ENSMUST00000032978	Down
NovelmiRNA-362	Ups	ENSMUST00000165457	Down
NovelmiRNA-362	Ups	ENSMUST00000105429	Down
NovelmiRNA-362	Ups	ENSMUST00000182356	Down
NovelmiRNA-362	Ups	ENSMUST00000145372	Down
NovelmiRNA-362	Ups	ENSMUST00000178982	Down
NovelmiRNA-362	Ups	ENSMUST00000118279	Down
NovelmiRNA-362	Ups	ENSMUST00000188285	Down
NovelmiRNA-362	Ups	ENSMUST00000002891	Down
NovelmiRNA-362	Ups	ENSMUST00000103067	Down
NovelmiRNA-362	Ups	ENSMUST00000026988	Down
NovelmiRNA-362	Ups	ENSMUST00000126071	Down
NovelmiRNA-362	Ups	ENSMUST00000181553	Down
NovelmiRNA-362	Ups	ENSMUST00000160236	Down
mmu-miR-139-5p	Down	ENSMUST00000077772	Ups
mmu-miR-139-5p	Down	ENSMUST00000046157	Ups
mmu-miR-139-5p	Down	ENSMUST00000099364	Ups
mmu-miR-139-5p	Down	ENSMUST00000174547	Ups
mmu-miR-139-5p	Down	ENSMUST00000147647	Ups
mmu-miR-139-5p	Down	ENSMUST00000190080	Ups
mmu-miR-139-5p	Down	ENSMUST00000025541	Ups
mmu-miR-139-5p	Down	ENSMUST00000170229	Ups
mmu-miR-139-5p	Down	ENSMUST00000073581	Ups
mmu-miR-125a-5p	Down	ENSMUST00000010049	Ups
mmu-miR-125a-5p	Down	ENSMUST00000043313	Ups
mmu-miR-125a-5p	Down	ENSMUST00000186621	Ups
mmu-miR-125a-5p	Down	ENSMUST00000110064	Ups
mmu-miR-125a-5p	Down	ENSMUST00000078027	Ups
mmu-miR-125a-5p	Down	ENSMUST00000037096	Ups
mmu-miR-125a-5p	Down	ENSMUST00000169909	Ups
mmu-miR-125a-5p	Down	ENSMUST00000119084	Ups
mmu-miR-125a-5p	Down	ENSMUST00000163226	Ups
mmu-miR-125a-5p	Down	ENSMUST00000106830	Ups
mmu-miR-125a-5p	Down	ENSMUST00000106733	Ups
mmu-miR-125a-5p	Down	ENSMUST00000031732	Ups
mmu-miR-125a-5p	Down	ENSMUST00000089245	Ups
mmu-miR-125a-5p	Down	ENSMUST00000164820	Ups
mmu-miR-125a-5p	Down	ENSMUST00000151747	Ups
mmu-miR-125a-5p	Down	ENSMUST00000160072	Ups
mmu-miR-125a-5p	Down	ENSMUST00000131736	Ups
mmu-miR-125a-5p	Down	ENSMUST00000099364	Ups
mmu-miR-125a-5p	Down	ENSMUST00000174753	Ups
mmu-miR-125a-5p	Down	ENSMUST00000174445	Ups
mmu-miR-125a-5p	Down	ENSMUST00000172511	Ups
mmu-miR-125a-5p	Down	ENSMUST00000178788	Ups
mmu-miR-125a-5p	Down	ENSMUST00000188933	Ups
mmu-miR-125a-5p	Down	ENSMUST00000160699	Ups
mmu-miR-125a-5p	Down	ENSMUST00000170133	Ups
mmu-miR-125a-5p	Down	ENSMUST00000165858	Ups
mmu-miR-125a-5p	Down	ENSMUST00000163186	Ups
mmu-miR-125a-5p	Down	ENSMUST00000148280	Ups
mmu-miR-125a-5p	Down	ENSMUST00000095739	Ups
mmu-miR-125a-5p	Down	ENSMUST00000174547	Ups
mmu-miR-125a-5p	Down	ENSMUST00000137826	Ups
mmu-miR-125a-5p	Down	ENSMUST00000189469	Ups
mmu-miR-125a-5p	Down	ENSMUST00000119464	Ups
mmu-miR-125a-5p	Down	ENSMUST00000005504	Ups
mmu-miR-125a-5p	Down	ENSMUST00000159778	Ups
mmu-miR-125a-5p	Down	ENSMUST00000174331	Ups
mmu-miR-125a-5p	Down	ENSMUST00000161637	Ups
NovelmiRNA-403	Down	ENSMUST00000188625	Ups
NovelmiRNA-403	Down	ENSMUST00000127775	Ups
NovelmiRNA-403	Down	ENSMUST00000027287	Ups
NovelmiRNA-403	Down	ENSMUST00000077772	Ups
NovelmiRNA-403	Down	ENSMUST00000073350	Ups
NovelmiRNA-403	Down	ENSMUST00000048953	Ups
NovelmiRNA-403	Down	ENSMUST00000043313	Ups
NovelmiRNA-403	Down	ENSMUST00000186621	Ups
NovelmiRNA-403	Down	ENSMUST00000187313	Ups
NovelmiRNA-403	Down	ENSMUST00000176101	Ups
NovelmiRNA-403	Down	ENSMUST00000027973	Ups
NovelmiRNA-403	Down	ENSMUST00000114934	Ups
NovelmiRNA-403	Down	ENSMUST00000113741	Ups
NovelmiRNA-403	Down	ENSMUST00000143469	Ups
NovelmiRNA-403	Down	ENSMUST00000160906	Ups
NovelmiRNA-403	Down	ENSMUST00000066432	Ups
NovelmiRNA-403	Down	ENSMUST00000124624	Ups
NovelmiRNA-403	Down	ENSMUST00000128546	Ups
NovelmiRNA-403	Down	ENSMUST00000110064	Ups
NovelmiRNA-403	Down	ENSMUST00000078027	Ups
NovelmiRNA-403	Down	ENSMUST00000148402	Ups
NovelmiRNA-403	Down	ENSMUST00000037096	Ups
NovelmiRNA-403	Down	ENSMUST00000103116	Ups
NovelmiRNA-403	Down	ENSMUST00000134078	Ups
NovelmiRNA-403	Down	ENSMUST00000132714	Ups
NovelmiRNA-403	Down	ENSMUST00000046157	Ups
NovelmiRNA-403	Down	ENSMUST00000029297	Ups
NovelmiRNA-403	Down	ENSMUST00000156983	Ups
NovelmiRNA-403	Down	ENSMUST00000169909	Ups
NovelmiRNA-403	Down	ENSMUST00000177314	Ups
NovelmiRNA-403	Down	ENSMUST00000153256	Ups
NovelmiRNA-403	Down	ENSMUST00000156177	Ups
NovelmiRNA-403	Down	ENSMUST00000163226	Ups
NovelmiRNA-403	Down	ENSMUST00000098611	Ups
NovelmiRNA-403	Down	ENSMUST00000170391	Ups
NovelmiRNA-403	Down	ENSMUST00000044616	Ups
NovelmiRNA-403	Down	ENSMUST00000030025	Ups
NovelmiRNA-403	Down	ENSMUST00000136607	Ups
NovelmiRNA-403	Down	ENSMUST00000030074	Ups
NovelmiRNA-403	Down	ENSMUST00000123665	Ups
NovelmiRNA-403	Down	ENSMUST00000147069	Ups
NovelmiRNA-403	Down	ENSMUST00000106830	Ups
NovelmiRNA-403	Down	ENSMUST00000064167	Ups
NovelmiRNA-403	Down	ENSMUST00000136855	Ups
NovelmiRNA-403	Down	ENSMUST00000106307	Ups
NovelmiRNA-403	Down	ENSMUST00000040496	Ups
NovelmiRNA-403	Down	ENSMUST00000106213	Ups
NovelmiRNA-403	Down	ENSMUST00000153814	Ups
NovelmiRNA-403	Down	ENSMUST00000136711	Ups
NovelmiRNA-403	Down	ENSMUST00000036489	Ups
NovelmiRNA-403	Down	ENSMUST00000144995	Ups
NovelmiRNA-403	Down	ENSMUST00000182709	Ups
NovelmiRNA-403	Down	ENSMUST00000070720	Ups
NovelmiRNA-403	Down	ENSMUST00000173836	Ups
NovelmiRNA-403	Down	ENSMUST00000101195	Ups
NovelmiRNA-403	Down	ENSMUST00000031105	Ups
NovelmiRNA-403	Down	ENSMUST00000148433	Ups
NovelmiRNA-403	Down	ENSMUST00000120292	Ups
NovelmiRNA-403	Down	ENSMUST00000144514	Ups
NovelmiRNA-403	Down	ENSMUST00000077689	Ups
NovelmiRNA-403	Down	ENSMUST00000031732	Ups
NovelmiRNA-403	Down	ENSMUST00000016664	Ups
NovelmiRNA-403	Down	ENSMUST00000130653	Ups
NovelmiRNA-403	Down	ENSMUST00000168998	Ups
NovelmiRNA-403	Down	ENSMUST00000180863	Ups
NovelmiRNA-403	Down	ENSMUST00000136279	Ups
NovelmiRNA-403	Down	ENSMUST00000115355	Ups
NovelmiRNA-403	Down	ENSMUST00000075080	Ups
NovelmiRNA-403	Down	ENSMUST00000152012	Ups
NovelmiRNA-403	Down	ENSMUST00000111748	Ups
NovelmiRNA-403	Down	ENSMUST00000139355	Ups
NovelmiRNA-403	Down	ENSMUST00000119711	Ups
NovelmiRNA-403	Down	ENSMUST00000019220	Ups
NovelmiRNA-403	Down	ENSMUST00000168093	Ups
NovelmiRNA-403	Down	ENSMUST00000141001	Ups
NovelmiRNA-403	Down	ENSMUST00000107900	Ups
NovelmiRNA-403	Down	ENSMUST00000129551	Ups
NovelmiRNA-403	Down	ENSMUST00000079323	Ups
NovelmiRNA-403	Down	ENSMUST00000107353	Ups
NovelmiRNA-403	Down	ENSMUST00000187465	Ups
NovelmiRNA-403	Down	ENSMUST00000167652	Ups
NovelmiRNA-403	Down	ENSMUST00000179847	Ups
NovelmiRNA-403	Down	ENSMUST00000180905	Ups
NovelmiRNA-403	Down	ENSMUST00000151747	Ups
NovelmiRNA-403	Down	ENSMUST00000039174	Ups
NovelmiRNA-403	Down	ENSMUST00000130091	Ups
NovelmiRNA-403	Down	ENSMUST00000105442	Ups
NovelmiRNA-403	Down	ENSMUST00000125055	Ups
NovelmiRNA-403	Down	ENSMUST00000172772	Ups
NovelmiRNA-403	Down	ENSMUST00000131736	Ups
NovelmiRNA-403	Down	ENSMUST00000148899	Ups
NovelmiRNA-403	Down	ENSMUST00000099364	Ups
NovelmiRNA-403	Down	ENSMUST00000173471	Ups
NovelmiRNA-403	Down	ENSMUST00000110696	Ups
NovelmiRNA-403	Down	ENSMUST00000110052	Ups
NovelmiRNA-403	Down	ENSMUST00000048452	Ups
NovelmiRNA-403	Down	ENSMUST00000172396	Ups
NovelmiRNA-403	Down	ENSMUST00000141158	Ups
NovelmiRNA-403	Down	ENSMUST00000034140	Ups
NovelmiRNA-403	Down	ENSMUST00000174753	Ups
NovelmiRNA-403	Down	ENSMUST00000174445	Ups
NovelmiRNA-403	Down	ENSMUST00000172511	Ups
NovelmiRNA-403	Down	ENSMUST00000142099	Ups
NovelmiRNA-403	Down	ENSMUST00000037585	Ups
NovelmiRNA-403	Down	ENSMUST00000170129	Ups
NovelmiRNA-403	Down	ENSMUST00000111603	Ups
NovelmiRNA-403	Down	ENSMUST00000140178	Ups
NovelmiRNA-403	Down	ENSMUST00000128573	Ups
NovelmiRNA-403	Down	ENSMUST00000183339	Ups
NovelmiRNA-403	Down	ENSMUST00000022720	Ups
NovelmiRNA-403	Down	ENSMUST00000188933	Ups
NovelmiRNA-403	Down	ENSMUST00000170133	Ups
NovelmiRNA-403	Down	ENSMUST00000165322	Ups
NovelmiRNA-403	Down	ENSMUST00000129442	Ups
NovelmiRNA-403	Down	ENSMUST00000144537	Ups
NovelmiRNA-403	Down	ENSMUST00000135250	Ups
NovelmiRNA-403	Down	ENSMUST00000127488	Ups
NovelmiRNA-403	Down	ENSMUST00000148151	Ups
NovelmiRNA-403	Down	ENSMUST00000021289	Ups
NovelmiRNA-403	Down	ENSMUST00000102611	Ups
NovelmiRNA-403	Down	ENSMUST00000102521	Ups
NovelmiRNA-403	Down	ENSMUST00000133579	Ups
NovelmiRNA-403	Down	ENSMUST00000092822	Ups
NovelmiRNA-403	Down	ENSMUST00000156483	Ups
NovelmiRNA-403	Down	ENSMUST00000148280	Ups
NovelmiRNA-403	Down	ENSMUST00000106972	Ups
NovelmiRNA-403	Down	ENSMUST00000126054	Ups
NovelmiRNA-403	Down	ENSMUST00000103069	Ups
NovelmiRNA-403	Down	ENSMUST00000106762	Ups
NovelmiRNA-403	Down	ENSMUST00000019038	Ups
NovelmiRNA-403	Down	ENSMUST00000110383	Ups
NovelmiRNA-403	Down	ENSMUST00000138043	Ups
NovelmiRNA-403	Down	ENSMUST00000163623	Ups
NovelmiRNA-403	Down	ENSMUST00000137826	Ups
NovelmiRNA-403	Down	ENSMUST00000181399	Ups
NovelmiRNA-403	Down	ENSMUST00000177269	Ups
NovelmiRNA-403	Down	ENSMUST00000189469	Ups
NovelmiRNA-403	Down	ENSMUST00000147647	Ups
NovelmiRNA-403	Down	ENSMUST00000110457	Ups
NovelmiRNA-403	Down	ENSMUST00000001809	Ups
NovelmiRNA-403	Down	ENSMUST00000160716	Ups
NovelmiRNA-403	Down	ENSMUST00000167731	Ups
NovelmiRNA-403	Down	ENSMUST00000074991	Ups
NovelmiRNA-403	Down	ENSMUST00000000500	Ups
NovelmiRNA-403	Down	ENSMUST00000147921	Ups
NovelmiRNA-403	Down	ENSMUST00000044332	Ups
NovelmiRNA-403	Down	ENSMUST00000144579	Ups
NovelmiRNA-403	Down	ENSMUST00000119670	Ups
NovelmiRNA-403	Down	ENSMUST00000168846	Ups
NovelmiRNA-403	Down	ENSMUST00000161948	Ups
NovelmiRNA-403	Down	ENSMUST00000023805	Ups
NovelmiRNA-403	Down	ENSMUST00000076957	Ups
NovelmiRNA-403	Down	ENSMUST00000151087	Ups
NovelmiRNA-403	Down	ENSMUST00000152782	Ups
NovelmiRNA-403	Down	ENSMUST00000146343	Ups
NovelmiRNA-403	Down	ENSMUST00000114872	Ups
NovelmiRNA-403	Down	ENSMUST00000125899	Ups
NovelmiRNA-403	Down	ENSMUST00000190080	Ups
NovelmiRNA-403	Down	ENSMUST00000112870	Ups
NovelmiRNA-403	Down	ENSMUST00000150573	Ups
NovelmiRNA-403	Down	ENSMUST00000125691	Ups
NovelmiRNA-403	Down	ENSMUST00000005504	Ups
NovelmiRNA-403	Down	ENSMUST00000159778	Ups
NovelmiRNA-403	Down	ENSMUST00000174331	Ups
NovelmiRNA-403	Down	ENSMUST00000161637	Ups
NovelmiRNA-403	Down	ENSMUST00000060722	Ups
NovelmiRNA-403	Down	ENSMUST00000089874	Ups
NovelmiRNA-403	Down	ENSMUST00000183850	Ups
NovelmiRNA-403	Down	ENSMUST00000128706	Ups
NovelmiRNA-403	Down	ENSMUST00000037678	Ups
NovelmiRNA-403	Down	ENSMUST00000025541	Ups
NovelmiRNA-403	Down	ENSMUST00000170229	Ups
NovelmiRNA-403	Down	ENSMUST00000038830	Ups
NovelmiRNA-403	Down	ENSMUST00000178781	Ups
NovelmiRNA-403	Down	ENSMUST00000112673	Ups
NovelmiRNA-403	Down	ENSMUST00000016640	Ups
NovelmiRNA-403	Down	ENSMUST00000073581	Ups
NovelmiRNA-403	Down	ENSMUST00000134028	Ups
NovelmiRNA-403	Down	ENSMUST00000141041	Ups
NovelmiRNA-403	Down	ENSMUST00000078875	Ups
NovelmiRNA-403	Down	ENSMUST00000124211	Ups
NovelmiRNA-403	Down	ENSMUST00000154827	Ups
NovelmiRNA-403	Down	ENSMUST00000177671	Ups
NovelmiRNA-453	Down	ENSMUST00000188625	Ups
NovelmiRNA-453	Down	ENSMUST00000127775	Ups
NovelmiRNA-453	Down	ENSMUST00000027287	Ups
NovelmiRNA-453	Down	ENSMUST00000077772	Ups
NovelmiRNA-453	Down	ENSMUST00000073350	Ups
NovelmiRNA-453	Down	ENSMUST00000048953	Ups
NovelmiRNA-453	Down	ENSMUST00000043313	Ups
NovelmiRNA-453	Down	ENSMUST00000186621	Ups
NovelmiRNA-453	Down	ENSMUST00000187313	Ups
NovelmiRNA-453	Down	ENSMUST00000176101	Ups
NovelmiRNA-453	Down	ENSMUST00000027973	Ups
NovelmiRNA-453	Down	ENSMUST00000114934	Ups
NovelmiRNA-453	Down	ENSMUST00000113741	Ups
NovelmiRNA-453	Down	ENSMUST00000143469	Ups
NovelmiRNA-453	Down	ENSMUST00000160906	Ups
NovelmiRNA-453	Down	ENSMUST00000066432	Ups
NovelmiRNA-453	Down	ENSMUST00000124624	Ups
NovelmiRNA-453	Down	ENSMUST00000128546	Ups
NovelmiRNA-453	Down	ENSMUST00000110064	Ups
NovelmiRNA-453	Down	ENSMUST00000078027	Ups
NovelmiRNA-453	Down	ENSMUST00000148402	Ups
NovelmiRNA-453	Down	ENSMUST00000037096	Ups
NovelmiRNA-453	Down	ENSMUST00000103116	Ups
NovelmiRNA-453	Down	ENSMUST00000134078	Ups
NovelmiRNA-453	Down	ENSMUST00000132714	Ups
NovelmiRNA-453	Down	ENSMUST00000046157	Ups
NovelmiRNA-453	Down	ENSMUST00000029297	Ups
NovelmiRNA-453	Down	ENSMUST00000156983	Ups
NovelmiRNA-453	Down	ENSMUST00000169909	Ups
NovelmiRNA-453	Down	ENSMUST00000177314	Ups
NovelmiRNA-453	Down	ENSMUST00000153256	Ups
NovelmiRNA-453	Down	ENSMUST00000156177	Ups
NovelmiRNA-453	Down	ENSMUST00000163226	Ups
NovelmiRNA-453	Down	ENSMUST00000098611	Ups
NovelmiRNA-453	Down	ENSMUST00000170391	Ups
NovelmiRNA-453	Down	ENSMUST00000044616	Ups
NovelmiRNA-453	Down	ENSMUST00000030025	Ups
NovelmiRNA-453	Down	ENSMUST00000136607	Ups
NovelmiRNA-453	Down	ENSMUST00000030074	Ups
NovelmiRNA-453	Down	ENSMUST00000123665	Ups
NovelmiRNA-453	Down	ENSMUST00000147069	Ups
NovelmiRNA-453	Down	ENSMUST00000106830	Ups
NovelmiRNA-453	Down	ENSMUST00000064167	Ups
NovelmiRNA-453	Down	ENSMUST00000136855	Ups
NovelmiRNA-453	Down	ENSMUST00000106307	Ups
NovelmiRNA-453	Down	ENSMUST00000040496	Ups
NovelmiRNA-453	Down	ENSMUST00000106213	Ups
NovelmiRNA-453	Down	ENSMUST00000153814	Ups
NovelmiRNA-453	Down	ENSMUST00000136711	Ups
NovelmiRNA-453	Down	ENSMUST00000036489	Ups
NovelmiRNA-453	Down	ENSMUST00000144995	Ups
NovelmiRNA-453	Down	ENSMUST00000182709	Ups
NovelmiRNA-453	Down	ENSMUST00000070720	Ups
NovelmiRNA-453	Down	ENSMUST00000173836	Ups
NovelmiRNA-453	Down	ENSMUST00000101195	Ups
NovelmiRNA-453	Down	ENSMUST00000031105	Ups
NovelmiRNA-453	Down	ENSMUST00000148433	Ups
NovelmiRNA-453	Down	ENSMUST00000120292	Ups
NovelmiRNA-453	Down	ENSMUST00000144514	Ups
NovelmiRNA-453	Down	ENSMUST00000077689	Ups
NovelmiRNA-453	Down	ENSMUST00000031732	Ups
NovelmiRNA-453	Down	ENSMUST00000016664	Ups
NovelmiRNA-453	Down	ENSMUST00000130653	Ups
NovelmiRNA-453	Down	ENSMUST00000168998	Ups
NovelmiRNA-453	Down	ENSMUST00000180863	Ups
NovelmiRNA-453	Down	ENSMUST00000136279	Ups
NovelmiRNA-453	Down	ENSMUST00000115355	Ups
NovelmiRNA-453	Down	ENSMUST00000075080	Ups
NovelmiRNA-453	Down	ENSMUST00000152012	Ups
NovelmiRNA-453	Down	ENSMUST00000111748	Ups
NovelmiRNA-453	Down	ENSMUST00000139355	Ups
NovelmiRNA-453	Down	ENSMUST00000119711	Ups
NovelmiRNA-453	Down	ENSMUST00000019220	Ups
NovelmiRNA-453	Down	ENSMUST00000168093	Ups
NovelmiRNA-453	Down	ENSMUST00000141001	Ups
NovelmiRNA-453	Down	ENSMUST00000107900	Ups
NovelmiRNA-453	Down	ENSMUST00000129551	Ups
NovelmiRNA-453	Down	ENSMUST00000079323	Ups
NovelmiRNA-453	Down	ENSMUST00000107353	Ups
NovelmiRNA-453	Down	ENSMUST00000187465	Ups
NovelmiRNA-453	Down	ENSMUST00000167652	Ups
NovelmiRNA-453	Down	ENSMUST00000179847	Ups
NovelmiRNA-453	Down	ENSMUST00000180905	Ups
NovelmiRNA-453	Down	ENSMUST00000151747	Ups
NovelmiRNA-453	Down	ENSMUST00000039174	Ups
NovelmiRNA-453	Down	ENSMUST00000130091	Ups
NovelmiRNA-453	Down	ENSMUST00000105442	Ups
NovelmiRNA-453	Down	ENSMUST00000125055	Ups
NovelmiRNA-453	Down	ENSMUST00000172772	Ups
NovelmiRNA-453	Down	ENSMUST00000131736	Ups
NovelmiRNA-453	Down	ENSMUST00000148899	Ups
NovelmiRNA-453	Down	ENSMUST00000099364	Ups
NovelmiRNA-453	Down	ENSMUST00000173471	Ups
NovelmiRNA-453	Down	ENSMUST00000110696	Ups
NovelmiRNA-453	Down	ENSMUST00000110052	Ups
NovelmiRNA-453	Down	ENSMUST00000048452	Ups
NovelmiRNA-453	Down	ENSMUST00000172396	Ups
NovelmiRNA-453	Down	ENSMUST00000141158	Ups
NovelmiRNA-453	Down	ENSMUST00000034140	Ups
NovelmiRNA-453	Down	ENSMUST00000174753	Ups
NovelmiRNA-453	Down	ENSMUST00000174445	Ups
NovelmiRNA-453	Down	ENSMUST00000172511	Ups
NovelmiRNA-453	Down	ENSMUST00000142099	Ups
NovelmiRNA-453	Down	ENSMUST00000037585	Ups
NovelmiRNA-453	Down	ENSMUST00000170129	Ups
NovelmiRNA-453	Down	ENSMUST00000111603	Ups
NovelmiRNA-453	Down	ENSMUST00000140178	Ups
NovelmiRNA-453	Down	ENSMUST00000128573	Ups
NovelmiRNA-453	Down	ENSMUST00000183339	Ups
NovelmiRNA-453	Down	ENSMUST00000022720	Ups
NovelmiRNA-453	Down	ENSMUST00000188933	Ups
NovelmiRNA-453	Down	ENSMUST00000170133	Ups
NovelmiRNA-453	Down	ENSMUST00000165322	Ups
NovelmiRNA-453	Down	ENSMUST00000129442	Ups
NovelmiRNA-453	Down	ENSMUST00000144537	Ups
NovelmiRNA-453	Down	ENSMUST00000135250	Ups
NovelmiRNA-453	Down	ENSMUST00000127488	Ups
NovelmiRNA-453	Down	ENSMUST00000148151	Ups
NovelmiRNA-453	Down	ENSMUST00000021289	Ups
NovelmiRNA-453	Down	ENSMUST00000102611	Ups
NovelmiRNA-453	Down	ENSMUST00000102521	Ups
NovelmiRNA-453	Down	ENSMUST00000133579	Ups
NovelmiRNA-453	Down	ENSMUST00000092822	Ups
NovelmiRNA-453	Down	ENSMUST00000156483	Ups
NovelmiRNA-453	Down	ENSMUST00000148280	Ups
NovelmiRNA-453	Down	ENSMUST00000106972	Ups
NovelmiRNA-453	Down	ENSMUST00000126054	Ups
NovelmiRNA-453	Down	ENSMUST00000103069	Ups
NovelmiRNA-453	Down	ENSMUST00000106762	Ups
NovelmiRNA-453	Down	ENSMUST00000019038	Ups
NovelmiRNA-453	Down	ENSMUST00000110383	Ups
NovelmiRNA-453	Down	ENSMUST00000138043	Ups
NovelmiRNA-453	Down	ENSMUST00000163623	Ups
NovelmiRNA-453	Down	ENSMUST00000137826	Ups
NovelmiRNA-453	Down	ENSMUST00000181399	Ups
NovelmiRNA-453	Down	ENSMUST00000177269	Ups
NovelmiRNA-453	Down	ENSMUST00000189469	Ups
NovelmiRNA-453	Down	ENSMUST00000147647	Ups
NovelmiRNA-453	Down	ENSMUST00000110457	Ups
NovelmiRNA-453	Down	ENSMUST00000001809	Ups
NovelmiRNA-453	Down	ENSMUST00000160716	Ups
NovelmiRNA-453	Down	ENSMUST00000167731	Ups
NovelmiRNA-453	Down	ENSMUST00000074991	Ups
NovelmiRNA-453	Down	ENSMUST00000000500	Ups
NovelmiRNA-453	Down	ENSMUST00000147921	Ups
NovelmiRNA-453	Down	ENSMUST00000044332	Ups
NovelmiRNA-453	Down	ENSMUST00000144579	Ups
NovelmiRNA-453	Down	ENSMUST00000119670	Ups
NovelmiRNA-453	Down	ENSMUST00000168846	Ups
NovelmiRNA-453	Down	ENSMUST00000161948	Ups
NovelmiRNA-453	Down	ENSMUST00000023805	Ups
NovelmiRNA-453	Down	ENSMUST00000076957	Ups
NovelmiRNA-453	Down	ENSMUST00000151087	Ups
NovelmiRNA-453	Down	ENSMUST00000152782	Ups
NovelmiRNA-453	Down	ENSMUST00000146343	Ups
NovelmiRNA-453	Down	ENSMUST00000114872	Ups
NovelmiRNA-453	Down	ENSMUST00000125899	Ups
NovelmiRNA-453	Down	ENSMUST00000190080	Ups
NovelmiRNA-453	Down	ENSMUST00000112870	Ups
NovelmiRNA-453	Down	ENSMUST00000150573	Ups
NovelmiRNA-453	Down	ENSMUST00000125691	Ups
NovelmiRNA-453	Down	ENSMUST00000005504	Ups
NovelmiRNA-453	Down	ENSMUST00000159778	Ups
NovelmiRNA-453	Down	ENSMUST00000174331	Ups
NovelmiRNA-453	Down	ENSMUST00000161637	Ups
NovelmiRNA-453	Down	ENSMUST00000060722	Ups
NovelmiRNA-453	Down	ENSMUST00000089874	Ups
NovelmiRNA-453	Down	ENSMUST00000183850	Ups
NovelmiRNA-453	Down	ENSMUST00000128706	Ups
NovelmiRNA-453	Down	ENSMUST00000037678	Ups
NovelmiRNA-453	Down	ENSMUST00000025541	Ups
NovelmiRNA-453	Down	ENSMUST00000170229	Ups
NovelmiRNA-453	Down	ENSMUST00000038830	Ups
NovelmiRNA-453	Down	ENSMUST00000178781	Ups
NovelmiRNA-453	Down	ENSMUST00000112673	Ups
NovelmiRNA-453	Down	ENSMUST00000016640	Ups
NovelmiRNA-453	Down	ENSMUST00000073581	Ups
NovelmiRNA-453	Down	ENSMUST00000134028	Ups
NovelmiRNA-453	Down	ENSMUST00000141041	Ups
NovelmiRNA-453	Down	ENSMUST00000078875	Ups
NovelmiRNA-453	Down	ENSMUST00000124211	Ups
NovelmiRNA-453	Down	ENSMUST00000154827	Ups
NovelmiRNA-453	Down	ENSMUST00000177671	Ups
mmu-miR-7689-5p	Ups	ENSMUST00000002533	Down
mmu-miR-7689-5p	Ups	ENSMUST00000119256	Down
mmu-miR-7689-5p	Ups	ENSMUST00000038361	Down
mmu-miR-7689-5p	Ups	ENSMUST00000017841	Down
mmu-miR-7689-5p	Ups	ENSMUST00000108339	Down
mmu-miR-7689-5p	Ups	ENSMUST00000073939	Down
mmu-miR-7689-5p	Ups	ENSMUST00000102798	Down
mmu-miR-7689-5p	Ups	ENSMUST00000106713	Down
mmu-miR-7689-5p	Ups	ENSMUST00000037827	Down
mmu-miR-7689-5p	Ups	ENSMUST00000113585	Down
mmu-miR-7689-5p	Ups	ENSMUST00000089018	Down
mmu-miR-7689-5p	Ups	ENSMUST00000100772	Down
mmu-miR-7689-5p	Ups	ENSMUST00000032813	Down
mmu-miR-7689-5p	Ups	ENSMUST00000136294	Down
mmu-miR-7689-5p	Ups	ENSMUST00000099337	Down
mmu-miR-7689-5p	Ups	ENSMUST00000132444	Down
mmu-miR-7689-5p	Ups	ENSMUST00000034983	Down
mmu-miR-7689-5p	Ups	ENSMUST00000141450	Down
mmu-miR-7689-5p	Ups	ENSMUST00000021204	Down
mmu-miR-7689-5p	Ups	ENSMUST00000021527	Down
mmu-miR-7689-5p	Ups	ENSMUST00000165614	Down
mmu-miR-7689-5p	Ups	ENSMUST00000023487	Down
mmu-miR-7689-5p	Ups	ENSMUST00000113571	Down
mmu-miR-7689-5p	Ups	ENSMUST00000025760	Down
mmu-miR-7689-5p	Ups	ENSMUST00000153343	Down
NovelmiRNA-615	Down	ENSMUST00000188625	Ups
NovelmiRNA-615	Down	ENSMUST00000127775	Ups
NovelmiRNA-615	Down	ENSMUST00000027287	Ups
NovelmiRNA-615	Down	ENSMUST00000010049	Ups
NovelmiRNA-615	Down	ENSMUST00000073350	Ups
NovelmiRNA-615	Down	ENSMUST00000048953	Ups
NovelmiRNA-615	Down	ENSMUST00000043313	Ups
NovelmiRNA-615	Down	ENSMUST00000186621	Ups
NovelmiRNA-615	Down	ENSMUST00000187313	Ups
NovelmiRNA-615	Down	ENSMUST00000176101	Ups
NovelmiRNA-615	Down	ENSMUST00000194835	Ups
NovelmiRNA-615	Down	ENSMUST00000027973	Ups
NovelmiRNA-615	Down	ENSMUST00000114934	Ups
NovelmiRNA-615	Down	ENSMUST00000114159	Ups
NovelmiRNA-615	Down	ENSMUST00000113741	Ups
NovelmiRNA-615	Down	ENSMUST00000143469	Ups
NovelmiRNA-615	Down	ENSMUST00000160906	Ups
NovelmiRNA-615	Down	ENSMUST00000142130	Ups
NovelmiRNA-615	Down	ENSMUST00000080861	Ups
NovelmiRNA-615	Down	ENSMUST00000066432	Ups
NovelmiRNA-615	Down	ENSMUST00000124624	Ups
NovelmiRNA-615	Down	ENSMUST00000128546	Ups
NovelmiRNA-615	Down	ENSMUST00000110064	Ups
NovelmiRNA-615	Down	ENSMUST00000078027	Ups
NovelmiRNA-615	Down	ENSMUST00000148402	Ups
NovelmiRNA-615	Down	ENSMUST00000037096	Ups
NovelmiRNA-615	Down	ENSMUST00000103116	Ups
NovelmiRNA-615	Down	ENSMUST00000134078	Ups
NovelmiRNA-615	Down	ENSMUST00000132714	Ups
NovelmiRNA-615	Down	ENSMUST00000046157	Ups
NovelmiRNA-615	Down	ENSMUST00000029297	Ups
NovelmiRNA-615	Down	ENSMUST00000156983	Ups
NovelmiRNA-615	Down	ENSMUST00000169909	Ups
NovelmiRNA-615	Down	ENSMUST00000177314	Ups
NovelmiRNA-615	Down	ENSMUST00000153256	Ups
NovelmiRNA-615	Down	ENSMUST00000156177	Ups
NovelmiRNA-615	Down	ENSMUST00000163226	Ups
NovelmiRNA-615	Down	ENSMUST00000098611	Ups
NovelmiRNA-615	Down	ENSMUST00000170391	Ups
NovelmiRNA-615	Down	ENSMUST00000044616	Ups
NovelmiRNA-615	Down	ENSMUST00000171600	Ups
NovelmiRNA-615	Down	ENSMUST00000030025	Ups
NovelmiRNA-615	Down	ENSMUST00000143433	Ups
NovelmiRNA-615	Down	ENSMUST00000136607	Ups
NovelmiRNA-615	Down	ENSMUST00000030074	Ups
NovelmiRNA-615	Down	ENSMUST00000123665	Ups
NovelmiRNA-615	Down	ENSMUST00000147069	Ups
NovelmiRNA-615	Down	ENSMUST00000106830	Ups
NovelmiRNA-615	Down	ENSMUST00000106733	Ups
NovelmiRNA-615	Down	ENSMUST00000064167	Ups
NovelmiRNA-615	Down	ENSMUST00000136855	Ups
NovelmiRNA-615	Down	ENSMUST00000106307	Ups
NovelmiRNA-615	Down	ENSMUST00000040496	Ups
NovelmiRNA-615	Down	ENSMUST00000106213	Ups
NovelmiRNA-615	Down	ENSMUST00000153814	Ups
NovelmiRNA-615	Down	ENSMUST00000136711	Ups
NovelmiRNA-615	Down	ENSMUST00000036489	Ups
NovelmiRNA-615	Down	ENSMUST00000144995	Ups
NovelmiRNA-615	Down	ENSMUST00000182709	Ups
NovelmiRNA-615	Down	ENSMUST00000070720	Ups
NovelmiRNA-615	Down	ENSMUST00000173836	Ups
NovelmiRNA-615	Down	ENSMUST00000101195	Ups
NovelmiRNA-615	Down	ENSMUST00000031105	Ups
NovelmiRNA-615	Down	ENSMUST00000148433	Ups
NovelmiRNA-615	Down	ENSMUST00000120292	Ups
NovelmiRNA-615	Down	ENSMUST00000144514	Ups
NovelmiRNA-615	Down	ENSMUST00000077689	Ups
NovelmiRNA-615	Down	ENSMUST00000124316	Ups
NovelmiRNA-615	Down	ENSMUST00000031732	Ups
NovelmiRNA-615	Down	ENSMUST00000016664	Ups
NovelmiRNA-615	Down	ENSMUST00000130653	Ups
NovelmiRNA-615	Down	ENSMUST00000168998	Ups
NovelmiRNA-615	Down	ENSMUST00000180863	Ups
NovelmiRNA-615	Down	ENSMUST00000136279	Ups
NovelmiRNA-615	Down	ENSMUST00000115355	Ups
NovelmiRNA-615	Down	ENSMUST00000132559	Ups
NovelmiRNA-615	Down	ENSMUST00000075080	Ups
NovelmiRNA-615	Down	ENSMUST00000142938	Ups
NovelmiRNA-615	Down	ENSMUST00000152012	Ups
NovelmiRNA-615	Down	ENSMUST00000185724	Ups
NovelmiRNA-615	Down	ENSMUST00000111748	Ups
NovelmiRNA-615	Down	ENSMUST00000119711	Ups
NovelmiRNA-615	Down	ENSMUST00000019220	Ups
NovelmiRNA-615	Down	ENSMUST00000168093	Ups
NovelmiRNA-615	Down	ENSMUST00000141001	Ups
NovelmiRNA-615	Down	ENSMUST00000107900	Ups
NovelmiRNA-615	Down	ENSMUST00000129551	Ups
NovelmiRNA-615	Down	ENSMUST00000079323	Ups
NovelmiRNA-615	Down	ENSMUST00000107353	Ups
NovelmiRNA-615	Down	ENSMUST00000187465	Ups
NovelmiRNA-615	Down	ENSMUST00000107044	Ups
NovelmiRNA-615	Down	ENSMUST00000116287	Ups
NovelmiRNA-615	Down	ENSMUST00000084738	Ups
NovelmiRNA-615	Down	ENSMUST00000167652	Ups
NovelmiRNA-615	Down	ENSMUST00000179847	Ups
NovelmiRNA-615	Down	ENSMUST00000180905	Ups
NovelmiRNA-615	Down	ENSMUST00000151747	Ups
NovelmiRNA-615	Down	ENSMUST00000039174	Ups
NovelmiRNA-615	Down	ENSMUST00000130091	Ups
NovelmiRNA-615	Down	ENSMUST00000105442	Ups
NovelmiRNA-615	Down	ENSMUST00000125055	Ups
NovelmiRNA-615	Down	ENSMUST00000160072	Ups
NovelmiRNA-615	Down	ENSMUST00000172772	Ups
NovelmiRNA-615	Down	ENSMUST00000131736	Ups
NovelmiRNA-615	Down	ENSMUST00000148899	Ups
NovelmiRNA-615	Down	ENSMUST00000099364	Ups
NovelmiRNA-615	Down	ENSMUST00000173471	Ups
NovelmiRNA-615	Down	ENSMUST00000110696	Ups
NovelmiRNA-615	Down	ENSMUST00000110052	Ups
NovelmiRNA-615	Down	ENSMUST00000048452	Ups
NovelmiRNA-615	Down	ENSMUST00000172396	Ups
NovelmiRNA-615	Down	ENSMUST00000141158	Ups
NovelmiRNA-615	Down	ENSMUST00000034140	Ups
NovelmiRNA-615	Down	ENSMUST00000174753	Ups
NovelmiRNA-615	Down	ENSMUST00000174445	Ups
NovelmiRNA-615	Down	ENSMUST00000172511	Ups
NovelmiRNA-615	Down	ENSMUST00000142099	Ups
NovelmiRNA-615	Down	ENSMUST00000037585	Ups
NovelmiRNA-615	Down	ENSMUST00000170129	Ups
NovelmiRNA-615	Down	ENSMUST00000111603	Ups
NovelmiRNA-615	Down	ENSMUST00000140178	Ups
NovelmiRNA-615	Down	ENSMUST00000128573	Ups
NovelmiRNA-615	Down	ENSMUST00000183339	Ups
NovelmiRNA-615	Down	ENSMUST00000022720	Ups
NovelmiRNA-615	Down	ENSMUST00000188933	Ups
NovelmiRNA-615	Down	ENSMUST00000170133	Ups
NovelmiRNA-615	Down	ENSMUST00000165322	Ups
NovelmiRNA-615	Down	ENSMUST00000129442	Ups
NovelmiRNA-615	Down	ENSMUST00000144537	Ups
NovelmiRNA-615	Down	ENSMUST00000176166	Ups
NovelmiRNA-615	Down	ENSMUST00000140915	Ups
NovelmiRNA-615	Down	ENSMUST00000135250	Ups
NovelmiRNA-615	Down	ENSMUST00000127488	Ups
NovelmiRNA-615	Down	ENSMUST00000141436	Ups
NovelmiRNA-615	Down	ENSMUST00000148151	Ups
NovelmiRNA-615	Down	ENSMUST00000145496	Ups
NovelmiRNA-615	Down	ENSMUST00000021289	Ups
NovelmiRNA-615	Down	ENSMUST00000102611	Ups
NovelmiRNA-615	Down	ENSMUST00000144033	Ups
NovelmiRNA-615	Down	ENSMUST00000102521	Ups
NovelmiRNA-615	Down	ENSMUST00000133579	Ups
NovelmiRNA-615	Down	ENSMUST00000092822	Ups
NovelmiRNA-615	Down	ENSMUST00000156483	Ups
NovelmiRNA-615	Down	ENSMUST00000148280	Ups
NovelmiRNA-615	Down	ENSMUST00000129557	Ups
NovelmiRNA-615	Down	ENSMUST00000106972	Ups
NovelmiRNA-615	Down	ENSMUST00000126054	Ups
NovelmiRNA-615	Down	ENSMUST00000103069	Ups
NovelmiRNA-615	Down	ENSMUST00000106762	Ups
NovelmiRNA-615	Down	ENSMUST00000019038	Ups
NovelmiRNA-615	Down	ENSMUST00000140862	Ups
NovelmiRNA-615	Down	ENSMUST00000026122	Ups
NovelmiRNA-615	Down	ENSMUST00000110383	Ups
NovelmiRNA-615	Down	ENSMUST00000138043	Ups
NovelmiRNA-615	Down	ENSMUST00000163623	Ups
NovelmiRNA-615	Down	ENSMUST00000174547	Ups
NovelmiRNA-615	Down	ENSMUST00000137826	Ups
NovelmiRNA-615	Down	ENSMUST00000166723	Ups
NovelmiRNA-615	Down	ENSMUST00000181399	Ups
NovelmiRNA-615	Down	ENSMUST00000177269	Ups
NovelmiRNA-615	Down	ENSMUST00000072040	Ups
NovelmiRNA-615	Down	ENSMUST00000189469	Ups
NovelmiRNA-615	Down	ENSMUST00000147647	Ups
NovelmiRNA-615	Down	ENSMUST00000110457	Ups
NovelmiRNA-615	Down	ENSMUST00000001809	Ups
NovelmiRNA-615	Down	ENSMUST00000160716	Ups
NovelmiRNA-615	Down	ENSMUST00000167731	Ups
NovelmiRNA-615	Down	ENSMUST00000074991	Ups
NovelmiRNA-615	Down	ENSMUST00000000500	Ups
NovelmiRNA-615	Down	ENSMUST00000147921	Ups
NovelmiRNA-615	Down	ENSMUST00000044332	Ups
NovelmiRNA-615	Down	ENSMUST00000144579	Ups
NovelmiRNA-615	Down	ENSMUST00000133743	Ups
NovelmiRNA-615	Down	ENSMUST00000119670	Ups
NovelmiRNA-615	Down	ENSMUST00000168846	Ups
NovelmiRNA-615	Down	ENSMUST00000161948	Ups
NovelmiRNA-615	Down	ENSMUST00000176248	Ups
NovelmiRNA-615	Down	ENSMUST00000023805	Ups
NovelmiRNA-615	Down	ENSMUST00000076957	Ups
NovelmiRNA-615	Down	ENSMUST00000151087	Ups
NovelmiRNA-615	Down	ENSMUST00000152782	Ups
NovelmiRNA-615	Down	ENSMUST00000146343	Ups
NovelmiRNA-615	Down	ENSMUST00000048788	Ups
NovelmiRNA-615	Down	ENSMUST00000172664	Ups
NovelmiRNA-615	Down	ENSMUST00000114872	Ups
NovelmiRNA-615	Down	ENSMUST00000043925	Ups
NovelmiRNA-615	Down	ENSMUST00000125899	Ups
NovelmiRNA-615	Down	ENSMUST00000166469	Ups
NovelmiRNA-615	Down	ENSMUST00000190080	Ups
NovelmiRNA-615	Down	ENSMUST00000112870	Ups
NovelmiRNA-615	Down	ENSMUST00000150573	Ups
NovelmiRNA-615	Down	ENSMUST00000125691	Ups
NovelmiRNA-615	Down	ENSMUST00000051482	Ups
NovelmiRNA-615	Down	ENSMUST00000005504	Ups
NovelmiRNA-615	Down	ENSMUST00000159778	Ups
NovelmiRNA-615	Down	ENSMUST00000174331	Ups
NovelmiRNA-615	Down	ENSMUST00000161637	Ups
NovelmiRNA-615	Down	ENSMUST00000062584	Ups
NovelmiRNA-615	Down	ENSMUST00000060722	Ups
NovelmiRNA-615	Down	ENSMUST00000089874	Ups
NovelmiRNA-615	Down	ENSMUST00000183850	Ups
NovelmiRNA-615	Down	ENSMUST00000128706	Ups
NovelmiRNA-615	Down	ENSMUST00000113997	Ups
NovelmiRNA-615	Down	ENSMUST00000037678	Ups
NovelmiRNA-615	Down	ENSMUST00000025541	Ups
NovelmiRNA-615	Down	ENSMUST00000170229	Ups
NovelmiRNA-615	Down	ENSMUST00000038830	Ups
NovelmiRNA-615	Down	ENSMUST00000178781	Ups
NovelmiRNA-615	Down	ENSMUST00000112673	Ups
NovelmiRNA-615	Down	ENSMUST00000016640	Ups
NovelmiRNA-615	Down	ENSMUST00000073581	Ups
NovelmiRNA-615	Down	ENSMUST00000026016	Ups
NovelmiRNA-615	Down	ENSMUST00000134028	Ups
NovelmiRNA-615	Down	ENSMUST00000144947	Ups
NovelmiRNA-615	Down	ENSMUST00000141041	Ups
NovelmiRNA-615	Down	ENSMUST00000078875	Ups
NovelmiRNA-615	Down	ENSMUST00000124211	Ups
NovelmiRNA-615	Down	ENSMUST00000154827	Ups
NovelmiRNA-615	Down	ENSMUST00000177671	Ups
NovelmiRNA-131	Down	ENSMUST00000188625	Ups
NovelmiRNA-131	Down	ENSMUST00000127775	Ups
NovelmiRNA-131	Down	ENSMUST00000027287	Ups
NovelmiRNA-131	Down	ENSMUST00000073350	Ups
NovelmiRNA-131	Down	ENSMUST00000048953	Ups
NovelmiRNA-131	Down	ENSMUST00000043313	Ups
NovelmiRNA-131	Down	ENSMUST00000186621	Ups
NovelmiRNA-131	Down	ENSMUST00000187313	Ups
NovelmiRNA-131	Down	ENSMUST00000176101	Ups
NovelmiRNA-131	Down	ENSMUST00000027973	Ups
NovelmiRNA-131	Down	ENSMUST00000114934	Ups
NovelmiRNA-131	Down	ENSMUST00000113741	Ups
NovelmiRNA-131	Down	ENSMUST00000139454	Ups
NovelmiRNA-131	Down	ENSMUST00000143469	Ups
NovelmiRNA-131	Down	ENSMUST00000160906	Ups
NovelmiRNA-131	Down	ENSMUST00000066432	Ups
NovelmiRNA-131	Down	ENSMUST00000124624	Ups
NovelmiRNA-131	Down	ENSMUST00000128546	Ups
NovelmiRNA-131	Down	ENSMUST00000110064	Ups
NovelmiRNA-131	Down	ENSMUST00000078027	Ups
NovelmiRNA-131	Down	ENSMUST00000037096	Ups
NovelmiRNA-131	Down	ENSMUST00000103116	Ups
NovelmiRNA-131	Down	ENSMUST00000134078	Ups
NovelmiRNA-131	Down	ENSMUST00000132714	Ups
NovelmiRNA-131	Down	ENSMUST00000046157	Ups
NovelmiRNA-131	Down	ENSMUST00000029297	Ups
NovelmiRNA-131	Down	ENSMUST00000156983	Ups
NovelmiRNA-131	Down	ENSMUST00000169909	Ups
NovelmiRNA-131	Down	ENSMUST00000177314	Ups
NovelmiRNA-131	Down	ENSMUST00000153256	Ups
NovelmiRNA-131	Down	ENSMUST00000156177	Ups
NovelmiRNA-131	Down	ENSMUST00000163226	Ups
NovelmiRNA-131	Down	ENSMUST00000098611	Ups
NovelmiRNA-131	Down	ENSMUST00000170391	Ups
NovelmiRNA-131	Down	ENSMUST00000044616	Ups
NovelmiRNA-131	Down	ENSMUST00000030025	Ups
NovelmiRNA-131	Down	ENSMUST00000136607	Ups
NovelmiRNA-131	Down	ENSMUST00000030074	Ups
NovelmiRNA-131	Down	ENSMUST00000123665	Ups
NovelmiRNA-131	Down	ENSMUST00000147069	Ups
NovelmiRNA-131	Down	ENSMUST00000106830	Ups
NovelmiRNA-131	Down	ENSMUST00000106733	Ups
NovelmiRNA-131	Down	ENSMUST00000064167	Ups
NovelmiRNA-131	Down	ENSMUST00000106307	Ups
NovelmiRNA-131	Down	ENSMUST00000040496	Ups
NovelmiRNA-131	Down	ENSMUST00000106213	Ups
NovelmiRNA-131	Down	ENSMUST00000153814	Ups
NovelmiRNA-131	Down	ENSMUST00000136711	Ups
NovelmiRNA-131	Down	ENSMUST00000036489	Ups
NovelmiRNA-131	Down	ENSMUST00000144995	Ups
NovelmiRNA-131	Down	ENSMUST00000182709	Ups
NovelmiRNA-131	Down	ENSMUST00000070720	Ups
NovelmiRNA-131	Down	ENSMUST00000173836	Ups
NovelmiRNA-131	Down	ENSMUST00000101195	Ups
NovelmiRNA-131	Down	ENSMUST00000031105	Ups
NovelmiRNA-131	Down	ENSMUST00000148433	Ups
NovelmiRNA-131	Down	ENSMUST00000120292	Ups
NovelmiRNA-131	Down	ENSMUST00000144514	Ups
NovelmiRNA-131	Down	ENSMUST00000077689	Ups
NovelmiRNA-131	Down	ENSMUST00000031732	Ups
NovelmiRNA-131	Down	ENSMUST00000016664	Ups
NovelmiRNA-131	Down	ENSMUST00000130653	Ups
NovelmiRNA-131	Down	ENSMUST00000168998	Ups
NovelmiRNA-131	Down	ENSMUST00000136279	Ups
NovelmiRNA-131	Down	ENSMUST00000115355	Ups
NovelmiRNA-131	Down	ENSMUST00000075080	Ups
NovelmiRNA-131	Down	ENSMUST00000152012	Ups
NovelmiRNA-131	Down	ENSMUST00000111748	Ups
NovelmiRNA-131	Down	ENSMUST00000119711	Ups
NovelmiRNA-131	Down	ENSMUST00000019220	Ups
NovelmiRNA-131	Down	ENSMUST00000168093	Ups
NovelmiRNA-131	Down	ENSMUST00000141001	Ups
NovelmiRNA-131	Down	ENSMUST00000107900	Ups
NovelmiRNA-131	Down	ENSMUST00000123549	Ups
NovelmiRNA-131	Down	ENSMUST00000129551	Ups
NovelmiRNA-131	Down	ENSMUST00000079323	Ups
NovelmiRNA-131	Down	ENSMUST00000107353	Ups
NovelmiRNA-131	Down	ENSMUST00000187465	Ups
NovelmiRNA-131	Down	ENSMUST00000167652	Ups
NovelmiRNA-131	Down	ENSMUST00000179847	Ups
NovelmiRNA-131	Down	ENSMUST00000151747	Ups
NovelmiRNA-131	Down	ENSMUST00000039174	Ups
NovelmiRNA-131	Down	ENSMUST00000130091	Ups
NovelmiRNA-131	Down	ENSMUST00000105442	Ups
NovelmiRNA-131	Down	ENSMUST00000125055	Ups
NovelmiRNA-131	Down	ENSMUST00000172772	Ups
NovelmiRNA-131	Down	ENSMUST00000131736	Ups
NovelmiRNA-131	Down	ENSMUST00000148899	Ups
NovelmiRNA-131	Down	ENSMUST00000099364	Ups
NovelmiRNA-131	Down	ENSMUST00000173471	Ups
NovelmiRNA-131	Down	ENSMUST00000110696	Ups
NovelmiRNA-131	Down	ENSMUST00000110052	Ups
NovelmiRNA-131	Down	ENSMUST00000048452	Ups
NovelmiRNA-131	Down	ENSMUST00000172396	Ups
NovelmiRNA-131	Down	ENSMUST00000141158	Ups
NovelmiRNA-131	Down	ENSMUST00000034140	Ups
NovelmiRNA-131	Down	ENSMUST00000174753	Ups
NovelmiRNA-131	Down	ENSMUST00000174445	Ups
NovelmiRNA-131	Down	ENSMUST00000172511	Ups
NovelmiRNA-131	Down	ENSMUST00000142099	Ups
NovelmiRNA-131	Down	ENSMUST00000037585	Ups
NovelmiRNA-131	Down	ENSMUST00000170129	Ups
NovelmiRNA-131	Down	ENSMUST00000111603	Ups
NovelmiRNA-131	Down	ENSMUST00000140178	Ups
NovelmiRNA-131	Down	ENSMUST00000128573	Ups
NovelmiRNA-131	Down	ENSMUST00000183339	Ups
NovelmiRNA-131	Down	ENSMUST00000022720	Ups
NovelmiRNA-131	Down	ENSMUST00000188933	Ups
NovelmiRNA-131	Down	ENSMUST00000165322	Ups
NovelmiRNA-131	Down	ENSMUST00000129442	Ups
NovelmiRNA-131	Down	ENSMUST00000144537	Ups
NovelmiRNA-131	Down	ENSMUST00000135250	Ups
NovelmiRNA-131	Down	ENSMUST00000127488	Ups
NovelmiRNA-131	Down	ENSMUST00000141436	Ups
NovelmiRNA-131	Down	ENSMUST00000148151	Ups
NovelmiRNA-131	Down	ENSMUST00000021289	Ups
NovelmiRNA-131	Down	ENSMUST00000102611	Ups
NovelmiRNA-131	Down	ENSMUST00000102521	Ups
NovelmiRNA-131	Down	ENSMUST00000133579	Ups
NovelmiRNA-131	Down	ENSMUST00000092822	Ups
NovelmiRNA-131	Down	ENSMUST00000156483	Ups
NovelmiRNA-131	Down	ENSMUST00000148280	Ups
NovelmiRNA-131	Down	ENSMUST00000106972	Ups
NovelmiRNA-131	Down	ENSMUST00000126054	Ups
NovelmiRNA-131	Down	ENSMUST00000103069	Ups
NovelmiRNA-131	Down	ENSMUST00000106762	Ups
NovelmiRNA-131	Down	ENSMUST00000019038	Ups
NovelmiRNA-131	Down	ENSMUST00000138043	Ups
NovelmiRNA-131	Down	ENSMUST00000163623	Ups
NovelmiRNA-131	Down	ENSMUST00000137826	Ups
NovelmiRNA-131	Down	ENSMUST00000166723	Ups
NovelmiRNA-131	Down	ENSMUST00000181399	Ups
NovelmiRNA-131	Down	ENSMUST00000177269	Ups
NovelmiRNA-131	Down	ENSMUST00000189469	Ups
NovelmiRNA-131	Down	ENSMUST00000147647	Ups
NovelmiRNA-131	Down	ENSMUST00000110457	Ups
NovelmiRNA-131	Down	ENSMUST00000172082	Ups
NovelmiRNA-131	Down	ENSMUST00000001809	Ups
NovelmiRNA-131	Down	ENSMUST00000160716	Ups
NovelmiRNA-131	Down	ENSMUST00000167731	Ups
NovelmiRNA-131	Down	ENSMUST00000074991	Ups
NovelmiRNA-131	Down	ENSMUST00000000500	Ups
NovelmiRNA-131	Down	ENSMUST00000147921	Ups
NovelmiRNA-131	Down	ENSMUST00000044332	Ups
NovelmiRNA-131	Down	ENSMUST00000144579	Ups
NovelmiRNA-131	Down	ENSMUST00000119670	Ups
NovelmiRNA-131	Down	ENSMUST00000168846	Ups
NovelmiRNA-131	Down	ENSMUST00000076957	Ups
NovelmiRNA-131	Down	ENSMUST00000152782	Ups
NovelmiRNA-131	Down	ENSMUST00000146343	Ups
NovelmiRNA-131	Down	ENSMUST00000114872	Ups
NovelmiRNA-131	Down	ENSMUST00000125899	Ups
NovelmiRNA-131	Down	ENSMUST00000190080	Ups
NovelmiRNA-131	Down	ENSMUST00000112870	Ups
NovelmiRNA-131	Down	ENSMUST00000150573	Ups
NovelmiRNA-131	Down	ENSMUST00000125691	Ups
NovelmiRNA-131	Down	ENSMUST00000005504	Ups
NovelmiRNA-131	Down	ENSMUST00000159778	Ups
NovelmiRNA-131	Down	ENSMUST00000174331	Ups
NovelmiRNA-131	Down	ENSMUST00000161637	Ups
NovelmiRNA-131	Down	ENSMUST00000060722	Ups
NovelmiRNA-131	Down	ENSMUST00000089874	Ups
NovelmiRNA-131	Down	ENSMUST00000183850	Ups
NovelmiRNA-131	Down	ENSMUST00000128706	Ups
NovelmiRNA-131	Down	ENSMUST00000037678	Ups
NovelmiRNA-131	Down	ENSMUST00000025541	Ups
NovelmiRNA-131	Down	ENSMUST00000170229	Ups
NovelmiRNA-131	Down	ENSMUST00000038830	Ups
NovelmiRNA-131	Down	ENSMUST00000178781	Ups
NovelmiRNA-131	Down	ENSMUST00000112673	Ups
NovelmiRNA-131	Down	ENSMUST00000016640	Ups
NovelmiRNA-131	Down	ENSMUST00000073581	Ups
NovelmiRNA-131	Down	ENSMUST00000134028	Ups
NovelmiRNA-131	Down	ENSMUST00000141041	Ups
NovelmiRNA-131	Down	ENSMUST00000078875	Ups
NovelmiRNA-131	Down	ENSMUST00000124211	Ups
NovelmiRNA-131	Down	ENSMUST00000154827	Ups
NovelmiRNA-131	Down	ENSMUST00000177671	Ups
NovelmiRNA-581	Down	ENSMUST00000188625	Ups
NovelmiRNA-581	Down	ENSMUST00000127775	Ups
NovelmiRNA-581	Down	ENSMUST00000027287	Ups
NovelmiRNA-581	Down	ENSMUST00000073350	Ups
NovelmiRNA-581	Down	ENSMUST00000048953	Ups
NovelmiRNA-581	Down	ENSMUST00000043313	Ups
NovelmiRNA-581	Down	ENSMUST00000186621	Ups
NovelmiRNA-581	Down	ENSMUST00000187313	Ups
NovelmiRNA-581	Down	ENSMUST00000176101	Ups
NovelmiRNA-581	Down	ENSMUST00000027973	Ups
NovelmiRNA-581	Down	ENSMUST00000114934	Ups
NovelmiRNA-581	Down	ENSMUST00000113741	Ups
NovelmiRNA-581	Down	ENSMUST00000139454	Ups
NovelmiRNA-581	Down	ENSMUST00000143469	Ups
NovelmiRNA-581	Down	ENSMUST00000160906	Ups
NovelmiRNA-581	Down	ENSMUST00000066432	Ups
NovelmiRNA-581	Down	ENSMUST00000124624	Ups
NovelmiRNA-581	Down	ENSMUST00000128546	Ups
NovelmiRNA-581	Down	ENSMUST00000110064	Ups
NovelmiRNA-581	Down	ENSMUST00000078027	Ups
NovelmiRNA-581	Down	ENSMUST00000037096	Ups
NovelmiRNA-581	Down	ENSMUST00000103116	Ups
NovelmiRNA-581	Down	ENSMUST00000134078	Ups
NovelmiRNA-581	Down	ENSMUST00000132714	Ups
NovelmiRNA-581	Down	ENSMUST00000046157	Ups
NovelmiRNA-581	Down	ENSMUST00000029297	Ups
NovelmiRNA-581	Down	ENSMUST00000156983	Ups
NovelmiRNA-581	Down	ENSMUST00000169909	Ups
NovelmiRNA-581	Down	ENSMUST00000177314	Ups
NovelmiRNA-581	Down	ENSMUST00000153256	Ups
NovelmiRNA-581	Down	ENSMUST00000156177	Ups
NovelmiRNA-581	Down	ENSMUST00000163226	Ups
NovelmiRNA-581	Down	ENSMUST00000098611	Ups
NovelmiRNA-581	Down	ENSMUST00000170391	Ups
NovelmiRNA-581	Down	ENSMUST00000044616	Ups
NovelmiRNA-581	Down	ENSMUST00000030025	Ups
NovelmiRNA-581	Down	ENSMUST00000136607	Ups
NovelmiRNA-581	Down	ENSMUST00000030074	Ups
NovelmiRNA-581	Down	ENSMUST00000123665	Ups
NovelmiRNA-581	Down	ENSMUST00000147069	Ups
NovelmiRNA-581	Down	ENSMUST00000106830	Ups
NovelmiRNA-581	Down	ENSMUST00000106733	Ups
NovelmiRNA-581	Down	ENSMUST00000064167	Ups
NovelmiRNA-581	Down	ENSMUST00000106307	Ups
NovelmiRNA-581	Down	ENSMUST00000040496	Ups
NovelmiRNA-581	Down	ENSMUST00000106213	Ups
NovelmiRNA-581	Down	ENSMUST00000153814	Ups
NovelmiRNA-581	Down	ENSMUST00000136711	Ups
NovelmiRNA-581	Down	ENSMUST00000036489	Ups
NovelmiRNA-581	Down	ENSMUST00000144995	Ups
NovelmiRNA-581	Down	ENSMUST00000182709	Ups
NovelmiRNA-581	Down	ENSMUST00000070720	Ups
NovelmiRNA-581	Down	ENSMUST00000173836	Ups
NovelmiRNA-581	Down	ENSMUST00000101195	Ups
NovelmiRNA-581	Down	ENSMUST00000031105	Ups
NovelmiRNA-581	Down	ENSMUST00000148433	Ups
NovelmiRNA-581	Down	ENSMUST00000120292	Ups
NovelmiRNA-581	Down	ENSMUST00000144514	Ups
NovelmiRNA-581	Down	ENSMUST00000077689	Ups
NovelmiRNA-581	Down	ENSMUST00000031732	Ups
NovelmiRNA-581	Down	ENSMUST00000016664	Ups
NovelmiRNA-581	Down	ENSMUST00000130653	Ups
NovelmiRNA-581	Down	ENSMUST00000168998	Ups
NovelmiRNA-581	Down	ENSMUST00000136279	Ups
NovelmiRNA-581	Down	ENSMUST00000115355	Ups
NovelmiRNA-581	Down	ENSMUST00000075080	Ups
NovelmiRNA-581	Down	ENSMUST00000152012	Ups
NovelmiRNA-581	Down	ENSMUST00000111748	Ups
NovelmiRNA-581	Down	ENSMUST00000119711	Ups
NovelmiRNA-581	Down	ENSMUST00000019220	Ups
NovelmiRNA-581	Down	ENSMUST00000168093	Ups
NovelmiRNA-581	Down	ENSMUST00000141001	Ups
NovelmiRNA-581	Down	ENSMUST00000107900	Ups
NovelmiRNA-581	Down	ENSMUST00000123549	Ups
NovelmiRNA-581	Down	ENSMUST00000129551	Ups
NovelmiRNA-581	Down	ENSMUST00000079323	Ups
NovelmiRNA-581	Down	ENSMUST00000107353	Ups
NovelmiRNA-581	Down	ENSMUST00000187465	Ups
NovelmiRNA-581	Down	ENSMUST00000167652	Ups
NovelmiRNA-581	Down	ENSMUST00000179847	Ups
NovelmiRNA-581	Down	ENSMUST00000151747	Ups
NovelmiRNA-581	Down	ENSMUST00000039174	Ups
NovelmiRNA-581	Down	ENSMUST00000130091	Ups
NovelmiRNA-581	Down	ENSMUST00000105442	Ups
NovelmiRNA-581	Down	ENSMUST00000125055	Ups
NovelmiRNA-581	Down	ENSMUST00000172772	Ups
NovelmiRNA-581	Down	ENSMUST00000131736	Ups
NovelmiRNA-581	Down	ENSMUST00000148899	Ups
NovelmiRNA-581	Down	ENSMUST00000099364	Ups
NovelmiRNA-581	Down	ENSMUST00000173471	Ups
NovelmiRNA-581	Down	ENSMUST00000110696	Ups
NovelmiRNA-581	Down	ENSMUST00000110052	Ups
NovelmiRNA-581	Down	ENSMUST00000048452	Ups
NovelmiRNA-581	Down	ENSMUST00000172396	Ups
NovelmiRNA-581	Down	ENSMUST00000141158	Ups
NovelmiRNA-581	Down	ENSMUST00000034140	Ups
NovelmiRNA-581	Down	ENSMUST00000174753	Ups
NovelmiRNA-581	Down	ENSMUST00000174445	Ups
NovelmiRNA-581	Down	ENSMUST00000172511	Ups
NovelmiRNA-581	Down	ENSMUST00000142099	Ups
NovelmiRNA-581	Down	ENSMUST00000037585	Ups
NovelmiRNA-581	Down	ENSMUST00000170129	Ups
NovelmiRNA-581	Down	ENSMUST00000111603	Ups
NovelmiRNA-581	Down	ENSMUST00000140178	Ups
NovelmiRNA-581	Down	ENSMUST00000128573	Ups
NovelmiRNA-581	Down	ENSMUST00000183339	Ups
NovelmiRNA-581	Down	ENSMUST00000022720	Ups
NovelmiRNA-581	Down	ENSMUST00000188933	Ups
NovelmiRNA-581	Down	ENSMUST00000165322	Ups
NovelmiRNA-581	Down	ENSMUST00000129442	Ups
NovelmiRNA-581	Down	ENSMUST00000144537	Ups
NovelmiRNA-581	Down	ENSMUST00000135250	Ups
NovelmiRNA-581	Down	ENSMUST00000127488	Ups
NovelmiRNA-581	Down	ENSMUST00000141436	Ups
NovelmiRNA-581	Down	ENSMUST00000148151	Ups
NovelmiRNA-581	Down	ENSMUST00000021289	Ups
NovelmiRNA-581	Down	ENSMUST00000102611	Ups
NovelmiRNA-581	Down	ENSMUST00000102521	Ups
NovelmiRNA-581	Down	ENSMUST00000133579	Ups
NovelmiRNA-581	Down	ENSMUST00000092822	Ups
NovelmiRNA-581	Down	ENSMUST00000156483	Ups
NovelmiRNA-581	Down	ENSMUST00000148280	Ups
NovelmiRNA-581	Down	ENSMUST00000106972	Ups
NovelmiRNA-581	Down	ENSMUST00000126054	Ups
NovelmiRNA-581	Down	ENSMUST00000103069	Ups
NovelmiRNA-581	Down	ENSMUST00000106762	Ups
NovelmiRNA-581	Down	ENSMUST00000019038	Ups
NovelmiRNA-581	Down	ENSMUST00000138043	Ups
NovelmiRNA-581	Down	ENSMUST00000163623	Ups
NovelmiRNA-581	Down	ENSMUST00000137826	Ups
NovelmiRNA-581	Down	ENSMUST00000166723	Ups
NovelmiRNA-581	Down	ENSMUST00000181399	Ups
NovelmiRNA-581	Down	ENSMUST00000177269	Ups
NovelmiRNA-581	Down	ENSMUST00000189469	Ups
NovelmiRNA-581	Down	ENSMUST00000147647	Ups
NovelmiRNA-581	Down	ENSMUST00000110457	Ups
NovelmiRNA-581	Down	ENSMUST00000172082	Ups
NovelmiRNA-581	Down	ENSMUST00000001809	Ups
NovelmiRNA-581	Down	ENSMUST00000160716	Ups
NovelmiRNA-581	Down	ENSMUST00000167731	Ups
NovelmiRNA-581	Down	ENSMUST00000074991	Ups
NovelmiRNA-581	Down	ENSMUST00000000500	Ups
NovelmiRNA-581	Down	ENSMUST00000147921	Ups
NovelmiRNA-581	Down	ENSMUST00000044332	Ups
NovelmiRNA-581	Down	ENSMUST00000144579	Ups
NovelmiRNA-581	Down	ENSMUST00000119670	Ups
NovelmiRNA-581	Down	ENSMUST00000168846	Ups
NovelmiRNA-581	Down	ENSMUST00000076957	Ups
NovelmiRNA-581	Down	ENSMUST00000152782	Ups
NovelmiRNA-581	Down	ENSMUST00000146343	Ups
NovelmiRNA-581	Down	ENSMUST00000114872	Ups
NovelmiRNA-581	Down	ENSMUST00000125899	Ups
NovelmiRNA-581	Down	ENSMUST00000190080	Ups
NovelmiRNA-581	Down	ENSMUST00000112870	Ups
NovelmiRNA-581	Down	ENSMUST00000150573	Ups
NovelmiRNA-581	Down	ENSMUST00000125691	Ups
NovelmiRNA-581	Down	ENSMUST00000005504	Ups
NovelmiRNA-581	Down	ENSMUST00000159778	Ups
NovelmiRNA-581	Down	ENSMUST00000174331	Ups
NovelmiRNA-581	Down	ENSMUST00000161637	Ups
NovelmiRNA-581	Down	ENSMUST00000060722	Ups
NovelmiRNA-581	Down	ENSMUST00000089874	Ups
NovelmiRNA-581	Down	ENSMUST00000183850	Ups
NovelmiRNA-581	Down	ENSMUST00000128706	Ups
NovelmiRNA-581	Down	ENSMUST00000037678	Ups
NovelmiRNA-581	Down	ENSMUST00000025541	Ups
NovelmiRNA-581	Down	ENSMUST00000170229	Ups
NovelmiRNA-581	Down	ENSMUST00000038830	Ups
NovelmiRNA-581	Down	ENSMUST00000178781	Ups
NovelmiRNA-581	Down	ENSMUST00000112673	Ups
NovelmiRNA-581	Down	ENSMUST00000016640	Ups
NovelmiRNA-581	Down	ENSMUST00000073581	Ups
NovelmiRNA-581	Down	ENSMUST00000134028	Ups
NovelmiRNA-581	Down	ENSMUST00000141041	Ups
NovelmiRNA-581	Down	ENSMUST00000078875	Ups
NovelmiRNA-581	Down	ENSMUST00000124211	Ups
NovelmiRNA-581	Down	ENSMUST00000154827	Ups
NovelmiRNA-581	Down	ENSMUST00000177671	Ups
NovelmiRNA-288	Ups	ENSMUST00000110105	Down
NovelmiRNA-288	Ups	ENSMUST00000110104	Down
NovelmiRNA-288	Ups	ENSMUST00000021399	Down
mmu-miR-211-5p	Down	ENSMUST00000142147	Ups
mmu-miR-211-5p	Down	ENSMUST00000136607	Ups
mmu-miR-211-5p	Down	ENSMUST00000106307	Ups
mmu-miR-211-5p	Down	ENSMUST00000030561	Ups
mmu-miR-211-5p	Down	ENSMUST00000120292	Ups
mmu-miR-211-5p	Down	ENSMUST00000099364	Ups
mmu-miR-211-5p	Down	ENSMUST00000152782	Ups
mmu-miR-211-5p	Down	ENSMUST00000125362	Ups
NovelmiRNA-239	Ups	ENSMUST00000032963	Down
