# Supplementary material for: Analysis of lncRNAs and mRNA Expression in the ZBTB1 Knockout Monoclonal EL4 Cell Line and Combined Analysis With miRNAs and circRNAs
Source: Front Cell Infect Microbiol. 2021 Dec 9;11:806290. doi: 10.3389/fcimb.2021.806290 (PMC8695857; doi:10.3389/fcimb.2021.806290)
Supplement: Supplementary Table 10 — lncRNAs transcribed the expression of mRNA (up- and downregulated by 1) lncRNA: lncRNA ID; (2) Target: mRNA ID. [file Table_10.xls]

LncRNA	Target	Effect
TCONS_00001802	ENSMUST00000097698	Down
TCONS_00001802	ENSMUST00000177868	Ups
TCONS_00003586	ENSMUST00000160748	Ups
TCONS_00003586	ENSMUST00000162437	Ups
TCONS_00003586	ENSMUST00000186240	Down
TCONS_00004358	ENSMUST00000059433	Ups
TCONS_00004618	ENSMUST00000031251	Ups
TCONS_00005635	ENSMUST00000194722	Ups
TCONS_00009612	ENSMUST00000186489	Down
TCONS_00017375	ENSMUST00000092566	Down
TCONS_00019504	ENSMUST00000042345	Ups
TCONS_00020108	ENSMUST00000005066	Ups
TCONS_00021445	ENSMUST00000039881	Ups
TCONS_00021469	ENSMUST00000168521	Down
TCONS_00021469	ENSMUST00000172282	Ups
TCONS_00022096	ENSMUST00000150436	Ups
TCONS_00022097	ENSMUST00000082209	Ups
TCONS_00026497	ENSMUST00000143746	Ups
TCONS_00027308	ENSMUST00000154178	Ups
TCONS_00028228	ENSMUST00000108721	Down
TCONS_00028288	ENSMUST00000181687	Down
TCONS_00030434	ENSMUST00000161659	Ups
TCONS_00031988	ENSMUST00000122836	Down
TCONS_00032345	ENSMUST00000087204	Ups
TCONS_00034043	ENSMUST00000175129	Ups
TCONS_00034246	ENSMUST00000020822	Ups
TCONS_00034246	ENSMUST00000034964	Ups
TCONS_00034934	ENSMUST00000141832	Down
TCONS_00035457	ENSMUST00000155720	Ups
TCONS_00035920	ENSMUST00000083555	Down
TCONS_00035920	ENSMUST00000141790	Down
TCONS_00038632	ENSMUST00000026436	Ups
TCONS_00043713	ENSMUST00000183315	Ups
TCONS_00046503	ENSMUST00000120933	Down
TCONS_00047481	ENSMUST00000084953	Ups
TCONS_00052335	ENSMUST00000067230	Ups
TCONS_00054880	ENSMUST00000125252	Ups
TCONS_00055976	ENSMUST00000161006	Ups
TCONS_00056085	ENSMUST00000022120	Ups
TCONS_00056085	ENSMUST00000122503	Down
TCONS_00061128	ENSMUST00000160441	Ups
TCONS_00064062	ENSMUST00000017290	Ups
TCONS_00064393	ENSMUST00000125113	Ups
TCONS_00065886	ENSMUST00000026624	Ups
TCONS_00065886	ENSMUST00000144926	Down
TCONS_00071199	ENSMUST00000096224	Ups
TCONS_00071663	ENSMUST00000110690	Down
TCONS_00088297	ENSMUST00000109236	Ups
TCONS_00088771	ENSMUST00000173900	Down
TCONS_00091286	ENSMUST00000114737	Ups
TCONS_00091286	ENSMUST00000146779	Down
TCONS_00093206	ENSMUST00000176549	Ups
TCONS_00093206	ENSMUST00000184151	Ups
TCONS_00098220	ENSMUST00000180686	Ups
TCONS_00100023	ENSMUST00000167187	Ups
TCONS_00106452	ENSMUST00000026221	Down
TCONS_00106452	ENSMUST00000175574	Down
TCONS_00111470	ENSMUST00000078324	Down
TCONS_00111603	ENSMUST00000112550	Down
TCONS_00111603	ENSMUST00000144893	Down
TCONS_00118019	ENSMUST00000146537	Down
TCONS_00118019	ENSMUST00000154296	Ups
TCONS_00123149	ENSMUST00000085793	Down
TCONS_00129271	ENSMUST00000041124	Ups
TCONS_00131486	ENSMUST00000029553	Ups
TCONS_00132204	ENSMUST00000090750	Ups
TCONS_00132458	ENSMUST00000118317	Ups
TCONS_00136590	ENSMUST00000126405	Down
TCONS_00136826	ENSMUST00000138014	Ups
TCONS_00136826	ENSMUST00000145865	Down
TCONS_00136880	ENSMUST00000050342	Ups
TCONS_00138091	ENSMUST00000119159	Ups
TCONS_00145128	ENSMUST00000112147	Down
TCONS_00145275	ENSMUST00000135313	Ups
TCONS_00145874	ENSMUST00000030724	Down
TCONS_00146280	ENSMUST00000118575	Ups
TCONS_00149796	ENSMUST00000146976	Down
TCONS_00151866	ENSMUST00000038893	Ups
TCONS_00152311	ENSMUST00000105701	Ups
TCONS_00152311	ENSMUST00000138492	Down
TCONS_00157579	ENSMUST00000117237	Ups
TCONS_00158294	ENSMUST00000155980	Down
TCONS_00162117	ENSMUST00000155139	Down
TCONS_00162786	ENSMUST00000186406	Ups
TCONS_00163142	ENSMUST00000016664	Down
TCONS_00163142	ENSMUST00000050970	Ups
TCONS_00167151	ENSMUST00000031287	Ups
TCONS_00167480	ENSMUST00000127049	Ups
TCONS_00167948	ENSMUST00000117971	Down
TCONS_00169649	ENSMUST00000130653	Down
TCONS_00175528	ENSMUST00000031838	Ups
TCONS_00176027	ENSMUST00000170237	Ups
TCONS_00176520	ENSMUST00000175421	Ups
TCONS_00176520	ENSMUST00000180896	Ups
TCONS_00178004	ENSMUST00000112315	Down
TCONS_00178006	ENSMUST00000112315	Down
TCONS_00182175	ENSMUST00000032413	Down
TCONS_00182264	ENSMUST00000106633	Down
TCONS_00182310	ENSMUST00000111623	Ups
TCONS_00190308	ENSMUST00000040971	Ups
TCONS_00192521	ENSMUST00000037762	Down
TCONS_00192521	ENSMUST00000183200	Down
TCONS_00197535	ENSMUST00000032920	Ups
TCONS_00204207	ENSMUST00000163643	Ups
TCONS_00207384	ENSMUST00000118952	Ups
TCONS_00208073	ENSMUST00000075896	Down
TCONS_00212543	ENSMUST00000034590	Ups
TCONS_00212706	ENSMUST00000165519	Ups
TCONS_00216318	ENSMUST00000002902	Ups
TCONS_00217210	ENSMUST00000034554	Down
TCONS_00217210	ENSMUST00000160205	Down
TCONS_00220115	ENSMUST00000168910	Ups
TCONS_00227418	ENSMUST00000109426	Ups
TCONS_00229096	ENSMUST00000089302	Ups
TCONS_00232184	ENSMUST00000178789	Ups
TCONS_00232187	ENSMUST00000179077	Ups
TCONS_00232188	ENSMUST00000179077	Ups
TCONS_00238393	ENSMUST00000179077	Ups
TCONS_00238400	ENSMUST00000179077	Ups
TCONS_00238402	ENSMUST00000179077	Ups
