# Supplementary material for: Analysis of lncRNAs and mRNA Expression in the ZBTB1 Knockout Monoclonal EL4 Cell Line and Combined Analysis With miRNAs and circRNAs
Source: Front Cell Infect Microbiol. 2021 Dec 9;11:806290. doi: 10.3389/fcimb.2021.806290 (PMC8695857; doi:10.3389/fcimb.2021.806290)
Supplement: Supplementary Table 11 — The results of lncRNA-miRNA-mRNA association analysis. [file Table_11.xls]

LncRNA	miRNA	mRNA
TCONS_00123149,TCONS_00142925,TCONS_00151866,TCONS_00162786,TCONS_00177956,TCONS_00178004,TCONS_00178006	NovelmiRNA-131	ENSMUST00000188625,ENSMUST00000127775,ENSMUST00000027287,ENSMUST00000073350,ENSMUST00000048953,ENSMUST00000043313,ENSMUST00000186621,ENSMUST00000187313,ENSMUST00000176101,ENSMUST00000027973,ENSMUST00000114934,ENSMUST00000113741,ENSMUST00000139454,ENSMUST00000143469,ENSMUST00000160906,ENSMUST00000066432,ENSMUST00000124624,ENSMUST00000128546,ENSMUST00000110064,ENSMUST00000078027,ENSMUST00000037096,…
TCONS_00123149,TCONS_00142925,TCONS_00151866,TCONS_00152311,TCONS_00162786,TCONS_00177956,TCONS_00178004,TCONS_00178006,TCONS_00192521	NovelmiRNA-403	ENSMUST00000188625,ENSMUST00000127775,ENSMUST00000027287,ENSMUST00000077772,ENSMUST00000073350,ENSMUST00000048953,ENSMUST00000043313,ENSMUST00000186621,ENSMUST00000187313,ENSMUST00000176101,ENSMUST00000027973,ENSMUST00000114934,ENSMUST00000113741,ENSMUST00000143469,ENSMUST00000160906,ENSMUST00000066432,ENSMUST00000124624,ENSMUST00000128546,ENSMUST00000110064,ENSMUST00000078027,ENSMUST00000148402,…
TCONS_00123149,TCONS_00142925,TCONS_00151866,TCONS_00152311,TCONS_00162786,TCONS_00177956,TCONS_00178004,TCONS_00178006,TCONS_00192521	NovelmiRNA-453	ENSMUST00000188625,ENSMUST00000127775,ENSMUST00000027287,ENSMUST00000077772,ENSMUST00000073350,ENSMUST00000048953,ENSMUST00000043313,ENSMUST00000186621,ENSMUST00000187313,ENSMUST00000176101,ENSMUST00000027973,ENSMUST00000114934,ENSMUST00000113741,ENSMUST00000143469,ENSMUST00000160906,ENSMUST00000066432,ENSMUST00000124624,ENSMUST00000128546,ENSMUST00000110064,ENSMUST00000078027,ENSMUST00000148402,…
TCONS_00035457,TCONS_00030434	NovelmiRNA-505	ENSMUST00000110064,ENSMUST00000078027,ENSMUST00000148926,ENSMUST00000085585,ENSMUST00000079883,ENSMUST00000131351,ENSMUST00000135250,ENSMUST00000092822
TCONS_00123149,TCONS_00142925,TCONS_00151866,TCONS_00162786,TCONS_00177956,TCONS_00178004,TCONS_00178006	NovelmiRNA-581	ENSMUST00000188625,ENSMUST00000127775,ENSMUST00000027287,ENSMUST00000073350,ENSMUST00000048953,ENSMUST00000043313,ENSMUST00000186621,ENSMUST00000187313,ENSMUST00000176101,ENSMUST00000027973,ENSMUST00000114934,ENSMUST00000113741,ENSMUST00000139454,ENSMUST00000143469,ENSMUST00000160906,ENSMUST00000066432,ENSMUST00000124624,ENSMUST00000128546,ENSMUST00000110064,ENSMUST00000078027,ENSMUST00000037096,…
TCONS_00021469,TCONS_00123149,TCONS_00136826,TCONS_00142925,TCONS_00151866,TCONS_00152311,TCONS_00162786,TCONS_00177956,TCONS_00178004,TCONS_00178006,TCONS_00192521	NovelmiRNA-615	ENSMUST00000188625,ENSMUST00000127775,ENSMUST00000027287,ENSMUST00000010049,ENSMUST00000073350,ENSMUST00000048953,ENSMUST00000043313,ENSMUST00000186621,ENSMUST00000187313,ENSMUST00000176101,ENSMUST00000194835,ENSMUST00000027973,ENSMUST00000114934,ENSMUST00000114159,ENSMUST00000113741,ENSMUST00000143469,ENSMUST00000160906,ENSMUST00000142130,ENSMUST00000080861,ENSMUST00000066432,ENSMUST00000124624,…
