# Supplementary material for: Analysis of lncRNAs and mRNA Expression in the ZBTB1 Knockout Monoclonal EL4 Cell Line and Combined Analysis With miRNAs and circRNAs
Source: Front Cell Infect Microbiol. 2021 Dec 9;11:806290. doi: 10.3389/fcimb.2021.806290 (PMC8695857; doi:10.3389/fcimb.2021.806290)
Supplement: Supplementary Table 13 — Statistical table of 228 candidate target genes. [file Table_13.xlsx]

## Sheet: Sheet1
	EL-4WT-1	EL-4WT-2	EL-4WT-3	Zbtb1ko-1	Zbtb1ko-2	Zbtb1ko-3
ENSMUST00000000500	0.21	0.16	0.1	0.69	0.51	0.46
ENSMUST00000001809	0	0	0	0.1	0.07	0.09
ENSMUST00000005504	0	0	0	0.03	0	0.03
ENSMUST00000010049	0.32	0.25	0.22	0.41	0.56	0.62
ENSMUST00000016640	0.05	0.09	0.05	0.29	0.28	0.32
ENSMUST00000016664	0.09	0.06	0.06	0.13	0.17	0.11
ENSMUST00000019038	0	0	0	0	0.03	0.01
ENSMUST00000019220	0	0	0	0.07	0.03	0.01
ENSMUST00000021289	2.46	2.43	2.11	2.05	4.69	5.1
ENSMUST00000022720	0	0	0	0.11	0.08	0.07
ENSMUST00000023805	0.01	0.07	0.04	0.41	0.1	0.19
ENSMUST00000025541	0.02	0.01	0.04	0.06	0.08	0.11
ENSMUST00000026016	0	0.02	0	0.04	0.09	0.17
ENSMUST00000026122	0	0.02	0	0.15	0.15	0.03
ENSMUST00000027287	0	0	0	0	0.01	0.02
ENSMUST00000027973	0.57	0.56	0.52	0.55	1.88	2.07
ENSMUST00000029297	0.55	0.45	0.63	0.44	1.42	1.32
ENSMUST00000030025	0	0	0	0.02	0.03	0.06
ENSMUST00000030074	0	0	0	0.03	0.01	0.04
ENSMUST00000031105	0	0	0	0.06	0.04	0.03
ENSMUST00000031732	5.71	5.54	5.85	8.19	10.1	9.31
ENSMUST00000034140	0.45	0.42	0.45	1.05	0.72	0.67
ENSMUST00000036489	0.1	0.11	0.07	0.44	0.18	0.21
ENSMUST00000037096	4.22	2.79	3.15	3.87	7.13	6.48
ENSMUST00000037585	0.18	0.17	0.14	0.08	0.7	0.82
ENSMUST00000037678	2.44	2.05	1.78	3.26	3.42	3.79
ENSMUST00000038830	0.03	0.02	0.05	0.01	0.31	0.26
ENSMUST00000039174	0	0	0	0.09	0	0.11
ENSMUST00000040496	0	0	0	0.11	0.22	0.2
ENSMUST00000043313	0	0	0	0	0.02	0.01
ENSMUST00000043925	0	0	0	0	0.15	0.22
ENSMUST00000044332	0.38	0.38	0.35	0.61	0.88	0.72
ENSMUST00000044616	0.63	0.89	0.86	1.19	1.61	1.34
ENSMUST00000046157	0	0	0	0.01	0.04	0.05
ENSMUST00000048452	0.18	0.39	0.26	1.93	0.65	0.38
ENSMUST00000048788	0.58	0.45	0.36	0.99	0.65	0.88
ENSMUST00000048953	0	0	0	0.03	0.03	0.02
ENSMUST00000051482	0.06	0.06	0.08	0.36	0.13	0.15
ENSMUST00000060722	0.06	0.07	0.05	0.19	0.1	0.18
ENSMUST00000062584	0	0	0	0.01	0	0.03
ENSMUST00000064167	0	0	0	0.04	0.03	0.05
ENSMUST00000066432	0	0	0	0.01	0	0.04
ENSMUST00000070720	0	0	0	0.03	0	0.02
ENSMUST00000072040	0	0	0	0.06	0.01	0
ENSMUST00000073350	0	0	0	0.13	0.16	0
ENSMUST00000073581	0.06	0.07	0.08	0.12	0.12	0.12
ENSMUST00000074991	0	0	0	0.04	0.06	0
ENSMUST00000075080	0.13	0.18	0.14	0.3	0.19	0.23
ENSMUST00000076957	0.05	0.03	0.05	0.65	0.1	0.21
ENSMUST00000077689	0.01	0.01	0	0.06	0.02	0.04
ENSMUST00000077772	0	0	0	0.03	0.03	0.02
ENSMUST00000078027	0.04	0.02	0.03	0.04	0.08	0.05
ENSMUST00000078875	0.02	0.02	0.03	0.07	0.03	0.04
ENSMUST00000079323	0.03	0.02	0.03	0.06	0.05	0.05
ENSMUST00000079883	0	0	0	0.25	0.05	0
ENSMUST00000080861	0	0	0	0.33	0.11	0.1
ENSMUST00000084738	0	0	0	0.04	0	0.05
ENSMUST00000085585	0.04	0.07	0.08	0.19	0.15	0.15
ENSMUST00000089874	0.16	0.19	0.17	0.13	0.4	0.36
ENSMUST00000092822	0	0	0	0	0.03	0
ENSMUST00000098611	0	0	0	0.01	0.01	0.01
ENSMUST00000099364	0	0	0	0	0	0.01
ENSMUST00000101195	0	0	0	0.01	0.02	0
ENSMUST00000102521	0	0	0	0.01	0	0.01
ENSMUST00000102611	0	0	0	0.01	0.18	0.62
ENSMUST00000103069	0	0	0	0.03	0.04	0.01
ENSMUST00000103116	0	0	0	0.04	0.04	0
ENSMUST00000105442	0.01	0	0	0.07	0.21	0.01
ENSMUST00000106213	0.2	0.23	0.27	0.56	0.44	0.37
ENSMUST00000106307	0.01	0.01	0.02	0.04	0.02	0.03
ENSMUST00000106733	0	0	0	0	0.03	0.03
ENSMUST00000106762	0	0	0	0	0.02	0.03
ENSMUST00000106830	0	0	0	0	0	0.01
ENSMUST00000106972	0	0	0	0.01	0.01	0.01
ENSMUST00000107044	0	0	0	0	0.14	0.27
ENSMUST00000107353	0.07	0.06	0.1	0.11	0.25	0.2
ENSMUST00000107900	0	0	0	0	0.09	0.01
ENSMUST00000110052	2.22	1.9	2.25	5.35	3.67	2.69
ENSMUST00000110064	0.02	0.03	0.03	0.05	0.05	0.06
ENSMUST00000110383	0.04	0.04	0.03	0.06	0.07	0.06
ENSMUST00000110457	0	0	0	0.02	0.01	0
ENSMUST00000110696	0.27	0.31	0.34	0.45	0.39	1.08
ENSMUST00000111603	0	0	0	0	0.04	0.04
ENSMUST00000111748	0	0	0	0	0.02	0.02
ENSMUST00000112673	0	0.01	0	0.02	0.02	0.02
ENSMUST00000112870	0	0	0	0.06	0	0.05
ENSMUST00000113741	0	0	0	0.22	0.06	0.04
ENSMUST00000113997	0	0	0	0.03	0.03	0
ENSMUST00000114159	0.23	0.29	0.29	0.98	0.68	0.48
ENSMUST00000114872	0	0	0	0.08	0	0.04
ENSMUST00000114934	0	0	0	0	0.01	0.01
ENSMUST00000115355	0	0	0.01	0.04	0.01	0.04
ENSMUST00000116287	0	0	0	0.03	0.14	0.27
ENSMUST00000119670	0	0	0	0	0.09	0.08
ENSMUST00000119711	5.3	4.74	5.69	6.93	11.68	11.78
ENSMUST00000120292	0.19	0.19	0.1	0.5	0.36	0.28
ENSMUST00000123549	0	0	0	0.19	0.12	0.23
ENSMUST00000123665	0.06	0.05	0.03	0.17	0.17	0.11
ENSMUST00000124211	0	0	0	0	0.07	0.05
ENSMUST00000124316	0	0	0	0.02	0.02	0.02
ENSMUST00000124624	0.09	0.07	0.04	0.1	0.18	0.2
ENSMUST00000125055	0	0	0	0	0	0
ENSMUST00000125691	0.01	0.02	0.03	0.06	0.05	0.06
ENSMUST00000125899	0	0	0	0.04	0.03	0.05
ENSMUST00000126054	0	0.02	0	0.4	0.14	0.04
ENSMUST00000127488	0.25	0.27	0.34	1.61	0.56	0.43
ENSMUST00000127775	0	0	0	0.04	0.09	0
ENSMUST00000128546	0.01	0	0	0.03	0.16	0.1
ENSMUST00000128573	0	0	0	0.02	0.06	0.04
ENSMUST00000128706	0	0	0	0.01	0	0
ENSMUST00000129442	0	0	0	0.02	0.02	0.02
ENSMUST00000129551	0.76	0.54	0.45	0.86	1.27	1.2
ENSMUST00000129557	0.01	0.01	0.02	0.05	0.1	0.08
ENSMUST00000130091	0	0	0	0.24	0.6	0.41
ENSMUST00000130653	0.03	0.31	0.19	1.43	0.41	0.27
ENSMUST00000131351	0.12	0.12	0	0.08	0.42	1.19
ENSMUST00000131736	5.79	2.79	5.45	12.79	8.26	7.4
ENSMUST00000132559	0	0	0	0.56	0	0.45
ENSMUST00000132714	0.32	0.32	0.3	0.76	0.62	0.68
ENSMUST00000133579	0.01	0.02	0.01	0.13	0.08	0.08
ENSMUST00000133743	0.02	0.01	0.02	0.26	0.56	0.56
ENSMUST00000134028	0	0	0	0.03	0.02	0.02
ENSMUST00000134078	0.46	0.48	0.37	0.53	0.82	0.77
ENSMUST00000135250	0	0	0	0.02	0.01	0.02
ENSMUST00000136279	0.05	0.03	0.01	0.05	0.07	0.09
ENSMUST00000136607	0.04	0.02	0.04	0.05	0.08	0.11
ENSMUST00000136711	0.07	0.05	0.08	0.53	0.16	0.36
ENSMUST00000136855	0	0	0	0.07	0.02	0.04
ENSMUST00000137826	0	0	0	0.01	0.01	0.02
ENSMUST00000138043	0.02	0	0	0.09	0.05	0.05
ENSMUST00000139355	0	0	0.04	0.23	0.17	0.09
ENSMUST00000139454	0	0	0.01	0.05	0.03	0.03
ENSMUST00000140178	0	0	0	0.17	0.2	0.29
ENSMUST00000140862	0.48	0.63	1.06	1.97	1.29	1.37
ENSMUST00000140915	0	0	0	0.17	0.32	0.4
ENSMUST00000141001	0	0	0	0	0.44	0.49
ENSMUST00000141041	6.36	6.17	6.65	9.19	14.75	13.77
ENSMUST00000141158	0	0	0	0.05	0.02	0.05
ENSMUST00000141436	0.17	0.2	0.26	0.49	0.97	0.84
ENSMUST00000142099	0	0	0	0.01	0.46	0.58
ENSMUST00000142130	0.02	0.03	0.02	0.11	0.04	0.05
ENSMUST00000142938	0	0	0	0.02	0.05	0.06
ENSMUST00000143433	0.17	0.15	0.36	0.56	0.61	0.34
ENSMUST00000143469	0.28	0.09	0.4	0.42	2.19	2.16
ENSMUST00000144033	0	0	0.03	0.27	0.13	0.17
ENSMUST00000144514	2.76	4.29	8.24	18.76	11.61	10.49
ENSMUST00000144537	0	0	0	0.03	0.05	0.05
ENSMUST00000144579	2.09	1.69	1.71	2.55	3.68	3.74
ENSMUST00000144947	2.84	2.66	2.8	2.36	7.12	7.59
ENSMUST00000144995	5.83	5.9	5.68	9.2	10.72	10.29
ENSMUST00000145496	0	0.01	0	0.16	0.07	0.06
ENSMUST00000146343	0.31	0.44	0.33	0.79	0.66	0.72
ENSMUST00000147069	0.01	0	0	0.02	0.03	0.03
ENSMUST00000147647	0	0	0	0.48	0	0.1
ENSMUST00000147921	0	0	0	0.01	0.02	0.02
ENSMUST00000148151	0	0	0	0.1	0	0.43
ENSMUST00000148280	0.02	0	0.01	0.22	0.03	0.06
ENSMUST00000148402	3.42	1.65	2.19	4.19	4.18	4.88
ENSMUST00000148433	0	0	0	0.01	0.01	0
ENSMUST00000148899	0	0	0.01	0.04	0.12	0.11
ENSMUST00000148926	0	0	0	0	0.1	0.13
ENSMUST00000150573	0	0.01	0.01	0.03	0.04	0.04
ENSMUST00000151087	0.05	0	0.02	0.22	0.12	0.1
ENSMUST00000151747	0	0	0	0.01	0.02	0.01
ENSMUST00000152012	0	0	0	0	0	0
ENSMUST00000152782	0.01	0	0	0.05	0.04	0.03
ENSMUST00000153256	0.11	0.12	0.14	0.16	0.29	0.31
ENSMUST00000153814	5.42	6.19	5.91	8.07	10.79	9.55
ENSMUST00000154827	0	0	0	0.02	0.01	0.03
ENSMUST00000156177	0	0	0	0.01	0.01	0
ENSMUST00000156483	0.19	0.25	0.28	0.57	0.52	0.51
ENSMUST00000156983	0	0	0.01	0.15	0.16	0.03
ENSMUST00000159778	0	0	0	0	0	0
ENSMUST00000160072	0.82	1.01	0.89	1.73	2.1	2.07
ENSMUST00000160716	0.01	0.01	0	0.01	0.02	0.01
ENSMUST00000160906	0.07	0.04	0.08	0.07	0.2	0.19
ENSMUST00000161637	0.07	0.08	0.1	0.16	0.16	0.15
ENSMUST00000161948	0	0	0	0.09	0.03	0.04
ENSMUST00000163226	0	0	0	0.02	0.01	0.01
ENSMUST00000163623	0	0	0	0	0.04	0.04
ENSMUST00000165322	0	0	0	0.02	0.01	0.01
ENSMUST00000166469	0.09	0	0.16	2.52	0.41	0.23
ENSMUST00000166723	0.26	0.12	0.12	0.52	0.36	0.41
ENSMUST00000167652	0.19	0.18	0.21	0.4	0.36	0.33
ENSMUST00000167731	78.16	72.66	77.01	121.16	137.47	143.95
ENSMUST00000168093	0	0	0	0.14	0.09	0
ENSMUST00000168846	1.02	1.08	0.99	1.49	2.14	2.13
ENSMUST00000168998	0	0	0	0	0.02	0.01
ENSMUST00000169909	0.12	0.17	0.12	0.18	0.29	0.31
ENSMUST00000170129	0	0	0	0.1	0.08	0.16
ENSMUST00000170133	6.17	5.7	5.94	5.21	12.65	13.99
ENSMUST00000170229	0.3	0.36	0.47	1.25	0.66	0.57
ENSMUST00000170391	0.04	0.03	0.04	0.05	0.15	0.11
ENSMUST00000171600	0.01	0.03	0.01	0.03	0.04	0.04
ENSMUST00000172082	0.12	0.05	0.14	0.26	0.29	0.23
ENSMUST00000172396	1.34	1.37	1.37	2.01	2.4	2.34
ENSMUST00000172511	0	0	0	0.15	0.25	1.4
ENSMUST00000172664	0.35	0.36	0.28	0.28	0.86	1.03
ENSMUST00000172772	0	0	0	0.12	0.07	0
ENSMUST00000173471	0	0	0	0.02	0.04	0.05
ENSMUST00000173836	0	0	0	0.06	0	0.05
ENSMUST00000174331	0	0	0	0	0	0
ENSMUST00000174445	0	0	0	1.13	5.9	2.48
ENSMUST00000174547	0	0	0	0.01	0.01	0
ENSMUST00000174753	0	0	0	0.1	0.18	0.93
ENSMUST00000176101	0	0.04	0.01	0.12	0.08	0.08
ENSMUST00000176166	0.16	0.54	0.23	0.52	0.81	0.94
ENSMUST00000176248	0	0	0	0.02	0.11	0
ENSMUST00000177269	0.02	0.01	0.01	0.14	0.05	0.06
ENSMUST00000177314	0.52	0.67	0.57	0.73	1.72	1.96
ENSMUST00000177671	0	0	0	0.03	0.17	0
ENSMUST00000178781	0.22	0.2	0.33	0.6	1.45	1.67
ENSMUST00000179847	0	0	0	0.07	0.02	0.04
ENSMUST00000180863	38.56	38.48	34.55	57.33	54.57	62.05
ENSMUST00000180905	0.14	0.25	0.29	0.25	1.39	1.36
ENSMUST00000181399	15.98	12.31	24.16	35.02	38.66	25.18
ENSMUST00000182709	0	0	0	0.07	0.12	0.04
ENSMUST00000183339	0.38	0.28	0.22	0.5	0.56	0.54
ENSMUST00000183850	0.07	0.07	0.09	0.1	0.14	0.14
ENSMUST00000185724	0.09	0.04	0.03	0.38	0.08	0.11
ENSMUST00000186621	1.26	1.29	1.44	1.59	4.8	4.65
ENSMUST00000187313	0	0	0	0.02	0	0.06
ENSMUST00000187465	0	0	0	0.05	0.01	0.02
ENSMUST00000188625	1.32	1.24	1.41	2.91	1.74	1.62
ENSMUST00000188933	0	0	0	0	0.01	0.01
ENSMUST00000189469	0.04	0.04	0.04	0.06	0.07	0.09
ENSMUST00000190080	0	0	0	0.01	0.01	0
ENSMUST00000194835	0.58	0.51	0.57	1.38	1.18	1.61
