# Supplementary material for: Analysis of lncRNAs and mRNA Expression in the ZBTB1 Knockout Monoclonal EL4 Cell Line and Combined Analysis With miRNAs and circRNAs
Source: Front Cell Infect Microbiol. 2021 Dec 9;11:806290. doi: 10.3389/fcimb.2021.806290 (PMC8695857; doi:10.3389/fcimb.2021.806290)
Supplement: Supplementary file 16 [file Table_14.xls]

gene_id	geneLength	EL-4WT-1_expected_count	EL-4WT-1_FPKM	EL-4WT-2_expected_count	EL-4WT-2_FPKM	EL-4WT-3_expected_count	EL-4WT-3_FPKM	Zbtb1ko-1_expected_count	Zbtb1ko-1_FPKM	Zbtb1ko-2_expected_count	Zbtb1ko-2_FPKM	Zbtb1ko-3_expected_count	Zbtb1ko-3_FPKM	geneID	GeneSymbol	KO	GO
TCONS_00000004	250	0	0	0	0	0	0	0	0	0	0	0	0
TCONS_00000009	850	0	0	0	0	0	0	0	0	0	0	0	0
TCONS_00000010	475	0	0	0	0	0	0	0	0	0	0	0	0
TCONS_00000130	2596	0	0	0	0	0	0	1	0.14	3	0.68	1	0.22
TCONS_00000135	228	0	0	0	0	2	37.47	0	0	0.23	4.41	1.14	19.66
TCONS_00000154	1588	94.52	41.97	106.85	45.86	128.89	53.1	78.14	19.34	108.08	43.07	89.73	34.51
TCONS_00000155	1996	56.18	19.16	51.25	16.89	74.02	23.42	133.22	25.53	42.34	12.96	88.86	26.25
TCONS_00000156	1343	0	0	0	0	0	0	0	0	0	0	0	0
TCONS_00000157	661	0	0	0	0	0	0	0	0	0	0	0	0
TCONS_00000158	555	0	0	0	0	0	0	0	0	0	0	0	0
TCONS_00000159	379	0	0	0	0	0	0	0	0	0	0	0	0
TCONS_00000188	656	0	0	0	0	0	0	0	0	1	1.29	2	2.47
TCONS_00000290	288	0	0	0	0	0	0	0	0	0	0	0	0
TCONS_00000294	681	0	0	0	0	0	0	0	0	0	0	0	0
TCONS_00000295	330	11	65.8	5.99	34.8	6.2	34.01	5.06	12.26	6	32.17	6.79	34.09
TCONS_00000296	371	0	0	0	0	0	0	0	0	0	0	0	0
TCONS_00000301	2214	0	0	1	0.29	0	0	0	0	3	0.82	0	0
TCONS_00000302	687	0	0	0	0	0	0	0	0	0	0	0	0
TCONS_00000336	1515	6	2.82	4	1.82	7	3.05	2	0.52	1	0.42	0	0
TCONS_00000337	415	0	0	0	0	0	0	0	0	0	0	0	0
TCONS_00000338	709	6	7.63	1	1.23	0	0	0	0	2	2.28	0	0
TCONS_00000339	230	0	0	0	0	0	0	0	0	0	0	0	0
TCONS_00000341	2788	4.93	1.16	10.97	2.49	10.85	2.37	17.28	2.3	7.95	1.68	8.3	1.69
TCONS_00000362	359	0	0	0	0	0	0	0	0	0	0	0	0
TCONS_00000368	1011	0	0	0	0	0	0	0	0	0	0	0	0
TCONS_00000380	580	0	0	0	0	0	0	0	0	0	0	0	0
TCONS_00000392	202	0	0	0	0	0	0	0	0	0	0	0	0
TCONS_00000396	788	0	0	1	1.06	0	0	0	0	0	0	0	0
TCONS_00000401	833	0	0	0	0	0	0	0	0	0	0	0	0
TCONS_00000415	546	0	0	0	0	0	0	0	0	0	0	0	0
TCONS_00000443	5040	0	0	0	0	0	0	0	0	0	0	0	0
TCONS_00000450	778	0	0	0	0	0	0	0	0	0	0	0	0
TCONS_00000486	962	0	0	0	0	0	0	0	0	0	0	0	0
TCONS_00000487	952	1.94	1.63	7.59	6.17	0	0	1.24	0.56	0	0	0	0
TCONS_00000488	2002	0	0	0	0	0	0	0	0	0	0	0	0
TCONS_00000501	585	0	0	0	0	1	1.6	1	0.87	0	0	1	1.49
TCONS_00000502	2858	11	2.52	6	1.33	7	1.49	12	1.56	37	7.6	38	7.54
TCONS_00000647	452	0	0	0	0	0	0	0	0	0	0	0	0
TCONS_00000648	566	0	0	0	0	0	0	0	0	0	0	0	0
TCONS_00000650	425	0	0	0	0	0	0	0	0	0	0	0	0
TCONS_00000655	10566	231.56	13.44	264.07	14.8	168.01	9.05	22.85	0.76	31.08	1.62	33	1.66
TCONS_00000656	4340	0	0	0	0	0	0	0	0	2.39	0.31	0	0
TCONS_00000657	5573	0	0	0	0	0	0	38.15	2.46	5.51	0.56	0.08	0.01
TCONS_00000699	273	0	0	0	0	1	9.8	0	0	0	0	0	0
TCONS_00000713	910	0	0	0	0	0	0	0	0	0	0	0	0
TCONS_00000723	387	2	7.88	0	0	0	0	0	0	0	0	0	0
TCONS_00000725	401	0	0	0	0	0	0	0	0	0	0	0	0
TCONS_00000784	560	0	0	1	1.81	0	0	1	0.93	1	1.67	1	1.6
TCONS_00000786	3089	2	0.42	3	0.61	0	0	1	0.12	0	0	2	0.36
TCONS_00000811	1848	0	0	0	0	0	0	1	0.21	2	0.67	6.65	2.14
TCONS_00000812	3073	27.66	5.85	21.05	4.3	22	4.32	0	0	0	0	2.35	0.43
TCONS_00000813	2181	3.34	1.03	1.95	0.58	7	2	0	0	0	0	0	0
TCONS_00000814	437	0	0	0	0	0	0	0	0	0	0	0	0
TCONS_00000815	5971	78	8.16	67	6.76	47	4.56	5	0.3	57	5.35	75	6.8
TCONS_00000816	673	0	0	0	0	0	0	0	0	0	0	0	0
TCONS_00000817	639	0	0	2	2.9	2	2.77	2	1.54	0	0	2	2.57
TCONS_00000818	1189	3.01	1.9	0	0	0	0	0	0	0	0	0	0
TCONS_00000819	3095	0	0	0	0	0	0	0	0	0	0	0	0
TCONS_00000820	5478	49.03	5.61	41.88	4.63	37.02	3.93	10	0.66	60	6.16	63.32	6.28
TCONS_00000821	872	2	1.89	3	2.75	5	4.39	0	0	4	3.39	2	1.63
TCONS_00000825	325	0	0	0	0	0	0	0	0	0	0	0	0
TCONS_00000855	3663	11	1.93	9	1.52	7	1.14	16	1.6	5	0.79	6	0.91
TCONS_00000931	3261	0	0	0	0	0	0	1	0.11	0	0	0	0
TCONS_00000933	2759	0	0	0	0	0	0	0	0	0	0	0	0
TCONS_00000934	552	0	0	0	0	0	0	0	0	0	0	0	0
TCONS_00000939	533	0	0	0	0	0	0	0	0	0	0	0	0
TCONS_00000964	414	0	0	0	0	0	0	0	0	0	0	0	0
TCONS_00001092	488	0	0	2.95	6.86	0.71	1.58	2.2	2.53	0	0	1	2.05
TCONS_00001147	701	0	0	0	0	0	0	0	0	2	2.32	0	0
TCONS_00001174	535	2	4.03	1	1.96	6	11.22	2	1.99	4	7.24	2	3.46
TCONS_00001207	1800	11.91	4.57	8	2.97	9	3.2	7.18	1.54	6.73	2.32	7.52	2.5
TCONS_00001208	633	0	0	0	0	0	0	0	0	0	0	0	0
TCONS_00001209	640	0	0	0	0	0	0	0.55	0.42	3.66	4.89	0	0
TCONS_00001211	2630	20.09	5.04	26	6.29	11	2.56	6.27	0.89	9.62	2.16	10.48	2.28
TCONS_00001213	805	80	84.54	93.09	95.29	82	80.42	18.2	10.22	70	66.41	87.57	79.9
TCONS_00001215	418	0	0	0	0	4	12.21	0	0	0	0	0	0
TCONS_00001248	293	0	0	0	0	0	0	0	0	0	0	0	0
TCONS_00001249	1906	0	0	0	0	0	0	0	0	0	0	0	0
TCONS_00001250	2274	0	0	0	0	0	0	0	0	0	0	0	0
TCONS_00001251	1636	0	0	0	0	0	0	0	0	0	0	0	0
TCONS_00001252	424	0	0	0	0	0	0	0	0	0	0	0	0
TCONS_00001253	371	0	0	0	0	0	0	0	0	0	0	0	0
TCONS_00001258	2172	0	0	0	0	0	0	0	0	0	0	0	0
TCONS_00001259	1300	0	0	0	0	0	0	0	0	1	0.51	0	0
TCONS_00001260	1157	7	4.57	2	1.26	1	0.61	6	2.14	0	0	2	1.13
TCONS_00001262	2628	0	0	0	0	0	0	0	0	0	0	0	0
TCONS_00001314	2080	42.69	13.89	60.83	19.13	58.22	17.58	64.88	11.88	20.31	5.93	40.18	11.33
TCONS_00001332	2126	6.54	2.08	6.87	2.11	0	0	0	0	5	1.42	1.58	0.44
TCONS_00001335	2613	2.46	0.62	9.13	2.23	9	2.11	9	1.29	0	0	1.42	0.31
TCONS_00001381	925	0	0	1	0.84	0	0	0	0	0	0	0	0
TCONS_00001382	313	0	0	0	0	0	0	0	0	0	0	0	0
TCONS_00001393	1013	0	0	0	0	0	0	0	0	0	0	0	0
TCONS_00001537	1120	0	0	0	0	0	0	0	0	0	0	0	0
TCONS_00001538	892	0	0	0	0	0	0	0	0	0	0	0	0
TCONS_00001539	658	0	0	0	0	0	0	0	0	0	0	0	0
TCONS_00001541	506	0	0	0	0	0	0	0	0	0	0	0	0
TCONS_00001570	652	0	0	3	4.21	2	2.69	1	0.75	0	0	1	1.25
TCONS_00001592	462	0	0	0	0	0	0	0	0	0	0	0	0
TCONS_00001593	549	0	0	0	0	0	0	0	0	0	0	0	0
TCONS_00001621	1432	0	0	3	1.46	1	0.47	0	0	0	0	0	0
TCONS_00001622	3196	294	59.59	296	57.94	318	59.8	254	29.27	123	22.37	103	18.1
TCONS_00001623	378	1	4.17	0	0	1	3.86	1	1.82	0	0	0	0
TCONS_00001644	512	0	0	0	0	0	0	0	0	0	0	0	0
TCONS_00001645	325	0	0	0	0	0	0	0	0	0	0	0	0
TCONS_00001732	262	0	0	0	0	0	0	0	0	0	0	0	0
TCONS_00001746	526	0	0	0	0	0	0	0	0	0	0	0	0
TCONS_00001749	576	0	0	0	0	0	0	0	0	0	0	0	0
TCONS_00001752	2508	1	0.26	4	1.02	1	0.25	0	0	1	0.24	0	0
TCONS_00001786	1267	0	0	0	0	0	0	1	0.32	0	0	0	0
TCONS_00001790	699	0	0	0	0	0	0	0	0	0	0	0	0
TCONS_00001791	545	0	0	0	0	1	1.81	0	0	0	0	0	0
TCONS_00001792	454	0	0	0	0	0	0	0	0	0	0	0	0
TCONS_00001793	399	0	0	0	0	0	0	0	0	0	0	0	0
TCONS_00001798	1649	2.21	0.94	4.1	1.68	2.04	0.8	0	0	3.99	1.52	2.56	0.94
TCONS_00001799	2428	6.77	1.85	20.9	5.53	15.49	3.93	12.66	1.96	25.01	6.14	5.4	1.28
TCONS_00001801	6066	21.42	2.2	25.05	2.49	36.84	3.52	78.14	4.61	29.61	2.73	42.43	3.79
TCONS_00001802	3096	4	0.84	6	1.22	7	1.36	38	4.53	15	2.82	17	3.09
TCONS_00001805	2025	15.02	5.04	0	0	2.48	0.77	15.34	2.89	0	0	7.03	2.04
TCONS_00001826	1043	0	0	0	0	0	0	0	0	0	0	0	0
TCONS_00001827	1056	0	0	0	0	1	0.68	0	0	0	0	0	0
TCONS_00001828	1345	0	0	0	0	0	0	0	0	0	0	0	0
TCONS_00001829	1446	0	0	0	0	0	0	0	0	0	0	0	0
TCONS_00001830	1329	0	0	0	0	0	0	0	0	0	0	0	0
TCONS_00001831	2762	1	0.24	0	0	0	0	0	0	0	0	0	0
TCONS_00001836	423	0	0	0	0	0	0	0	0	0	0	0	0
TCONS_00001837	321	0	0	0	0	0	0	0	0	0	0	0	0
TCONS_00001838	332	0	0	0	0	0	0	0	0	0	0	0	0
TCONS_00001839	617	0	0	0	0	0	0	0	0	0	0	0	0
TCONS_00001840	432	0	0	0	0	0	0	0	0	0	0	0	0
TCONS_00001841	516	0	0	0	0	0	0	0	0	0	0	0	0
TCONS_00001843	562	0	0	0	0	0	0	0	0	0	0	0	0
TCONS_00001845	660	0	0	0	0	0	0	0	0	0	0	0	0
TCONS_00001857	334	0	0	1	5.62	0	0	2	4.71	5	25.92	8	38.88
TCONS_00001935	618	18127.85	28569.41	18847.44	28827.3	19781.59	28936.1	42199.59	33968.04	21191.95	29989.55	21260.78	28857.38
TCONS_00001966	1518	11	5.15	5	2.26	13	5.65	80	20.84	13	5.46	12	4.87
TCONS_00001970	517	0	0	0	0	0	0	0	0	0	0	0	0
TCONS_00002057	386	0	0	0	0	0	0	0	0	0	0	0	0
TCONS_00002058	215	0	0	0	0	0	0	0	0	0	0	0	0
TCONS_00002148	1604	0	0	0	0	0	0	0	0	0	0	0	0
TCONS_00002149	2004	0	0	0	0	0	0	0	0	0	0	0	0
TCONS_00002151	259	134.97	1802.76	172.22	2177.01	158.63	1858.89	709.28	3308.75	176.28	2061.63	200.4	2151.64
TCONS_00002170	1011	1	0.78	0	0	0	0	0	0	0	0	0	0
TCONS_00002184	689	0	0	0	0	0	0	0	0	0	0	0	0
TCONS_00002189	666	7.45	10.42	0	0	1.37	1.78	2.56	1.85	2.42	3.04	10.21	12.32
TCONS_00002195	687	1	1.33	1	1.29	0	0	2	1.39	1	1.2	0	0
TCONS_00002197	1461	0	0	1	0.47	0	0	0	0	0	0	0	0
TCONS_00002199	394	0	0	0	0	0	0	0	0	0	0	0	0
TCONS_00002200	629	0	0	0	0	0	0	0	0	0	0	0	0
TCONS_00002244	365	0	0	0	0	0	0	0	0	0	0	0	0
TCONS_00002283	6044	0	0	0	0	0	0	0.04	0	0	0	0	0
TCONS_00002284	5987	146.47	15.28	153.38	15.44	110.49	10.69	561.02	33.53	226.42	21.19	238.41	21.57
TCONS_00002285	5558	162.74	18.34	145.63	15.85	129.79	13.57	496.89	32.07	184.47	18.65	217.96	21.31
TCONS_00002286	4533	0	0	0	0	0	0	0	0	0	0	0	0
TCONS_00002289	3384	8.56	1.63	0	0	0	0	0	0	0	0	2.21	0.37
TCONS_00002344	890	84	77.2	77	68.52	84	71.64	150	74	39	32.17	65	51.62
TCONS_00002357	2425	79.59	21.82	108.74	28.8	58.25	14.81	83.29	12.9	135.87	33.42	90.56	21.52
TCONS_00002417	821	0	0	0	0	0	0	0	0	0	0	0	0
TCONS_00002433	458	0	0	0	0	0	0	0	0	0	0	0	0
TCONS_00002490	298	10	81.53	15	118.06	10	73.93	1	3.11	5	36.36	9	60.82
TCONS_00002493	1266	13	7.58	12	6.77	10	5.41	3	0.96	13	6.8	7	3.53
TCONS_00002537	885	0	0	0	0	0	0	0	0	0	0	0	0
TCONS_00002618	1998	3	1.02	1	0.33	0	0	0	0	1	0.31	0	0
TCONS_00002731	316	2	13.58	0	0	0	0	0	0	1	6.08	0	0
TCONS_00002732	2623	0	0	0	0	0	0	0	0	0	0	0	0
TCONS_00002733	2082	0	0	0	0	0	0	0	0	0	0	0	0
TCONS_00002735	573	0	0	0	0	0	0	0	0	0	0	0	0
TCONS_00002736	479	0	0	0	0	0	0	0	0	0	0	0	0
TCONS_00002737	358	0	0	0	0	0	0	0	0	0	0	0	0
TCONS_00002739	603	0	0	0	0	0	0	0	0	0	0	0	0
TCONS_00002755	1372	0	0	0	0	0	0	0	0	0	0	0	0
TCONS_00002757	1020	0	0	0	0	0	0	0	0	0	0	0	0
TCONS_00002760	1001	2	1.57	0	0	0	0	0	0	0	0	0	0
TCONS_00002776	1207	0	0	0	0	0	0	0	0	0	0	0	0
TCONS_00002796	4710	837.31	112.27	982.63	127.2	849.25	105.63	516.06	39.55	858.19	103.24	807.03	93.85
TCONS_00002846	1669	0	0	0	0	0	0	0	0	0	0	0	0
TCONS_00002862	385	0	0	0	0	0	0	0	0	0	0	0	0
TCONS_00002868	3538	40.36	7.33	23.39	4.1	36.46	6.14	28.71	2.97	15.67	2.55	26.86	4.23
TCONS_00002870	527	0	0	0	0	0	0	2	2.04	0	0	0	0
TCONS_00002871	799	1	1.07	0	0	0	0	0	0	1	0.96	2.35	2.17
TCONS_00002872	760	0	0	0	0	0	0	0	0	0	0	0	0
TCONS_00002875	326	0	0	0	0	0	0	0	0	0	0	0	0
TCONS_00002936	1320	1	0.55	5	2.68	3	1.54	4	1.22	14	6.96	2	0.96
TCONS_00002937	885	0	0	0	0	0	0	0	0	0	0	0	0
TCONS_00003046	623	1242.61	1932.95	1307.76	1974.16	1004.32	1450.05	421.74	335.58	1034.13	1444.45	1081.2	1448.64
TCONS_00003047	512	0	0	0	0	0	0	0	0	0	0	0	0
TCONS_00003048	1565	0	0	0	0	0	0	0	0	0	0	0	0
TCONS_00003053	936	0	0	0	0	0	0	0	0	0	0	1.01	0.75
TCONS_00003060	3917	0	0	0	0	0	0	0	0	0	0	0	0
TCONS_00003061	625	0	0	0	0	0	0	0	0	0	0	0	0
TCONS_00003062	3849	6	1	13	2.08	6	0.92	17	1.61	9	1.34	8.32	1.2
TCONS_00003078	222	0	0	0	0	0	0	0	0	0	0	1	19.29
TCONS_00003090	523	0	0	0	0	0	0	0	0	0	0	0	0
TCONS_00003091	1687	0	0	0	0	0	0	0	0	0	0	0	0
TCONS_00003092	4176	0	0	0	0	0	0	0	0	0	0	0	0
TCONS_00003106	1049	0	0	0	0	0	0	0	0	0	0	0	0
TCONS_00003107	399	0	0	0	0	0	0	0	0	0	0	0	0
TCONS_00003124	845	0	0	0	0	0	0	0	0	0	0	0	0
TCONS_00003145	469	0	0	0	0	0	0	0	0	0	0	0	0
TCONS_00003148	1285	0	0	0	0	0	0	0	0	1	0.51	0	0
TCONS_00003149	344	0	0	0	0	0	0	0	0	0	0	0	0
TCONS_00003200	2136	0	0	1	0.31	0	0	0	0	0	0	0	0
TCONS_00003204	3419	26	4.9	16	2.91	15	2.62	1	0.11	0	0	0	0
TCONS_00003205	1568	23.78	10.72	18.33	7.99	12.64	5.29	2	0.5	4.16	1.68	0	0
TCONS_00003207	3155	5.08	1.04	0	0	21.36	4.07	0	0	1.84	0.34	10.89	1.94
TCONS_00003208	3299	0	0	16.67	3.15	0	0	0	0	0	0	0	0
TCONS_00003210	2888	6.14	1.39	0	0	0	0	6	0.77	0	0	0	0
TCONS_00003242	666	5	7	5	6.79	2	2.6	1	0.72	1	1.26	3.01	3.63
TCONS_00003244	2092	0	0	0	0	0	0	0	0	0	0	0	0
TCONS_00003246	2193	0	0	0	0	0	0	0	0	0	0	0	0
TCONS_00003252	557	19799.01	37153.43	19756.52	36016.67	19723.71	34354.81	39955.3	37468.32	21726.87	36615.97	22427.87	36192.67
TCONS_00003284	571	0	0	0	0	0	0	0	0	0	0	0	0
TCONS_00003316	2166	0	0	0	0	3	0.87	2.99	0.52	1.26	0.35	0	0
TCONS_00003357	314	0	0	0	0	0	0	0	0	0	0	0	0
TCONS_00003359	1369	0	0	0	0	0	0	0	0	0	0	0	0
TCONS_00003360	2659	0	0	0	0	0	0	0	0	0	0	0	0
TCONS_00003365	1576	677.18	303.4	674.42	292.05	596.91	248.12	269.52	67.28	617.45	248.24	645.27	250.35
TCONS_00003372	775	0	0	0	0	0	0	0	0	0	0	0	0
TCONS_00003385	1377	0	0	0	0	0	0	0	0	0	0	0	0
TCONS_00003387	530	0	0	0	0	0	0	0	0	0	0	0	0
TCONS_00003388	603	0	0	0	0	0	0	0	0	0	0	0	0
TCONS_00003389	255	0	0	0	0	0	0	0	0	0	0	0	0
TCONS_00003390	399	0	0	0	0	0	0	0	0	0	0	0	0
TCONS_00003391	449	0	0	0	0	0	0	0	0	0	0	0	0
TCONS_00003393	1561	0	0	0	0	0	0	0	0	0	0	0	0
TCONS_00003394	642	0	0	0	0	0	0	0	0	0	0	0	0
TCONS_00003395	937	0	0	0	0	0	0	0	0	0	0	0	0
TCONS_00003396	1194	0	0	0	0	0	0	0	0	0	0	0	0
TCONS_00003397	495	0	0	0	0	0	0	0	0	0	0	0	0
TCONS_00003415	1609	0	0	0	0	0	0	0	0	0	0	0	0
TCONS_00003426	276	0	0	0	0	0	0	2.91	11.18	1.22	11.45	0	0
TCONS_00003429	355	0	0	0	0	0	0	0	0	0	0	0	0
TCONS_00003485	2243	0	0	8.8	2.54	2.52	0.7	8.87	1.5	1.27	0.34	7.13	1.85
TCONS_00003486	4866	43	5.57	39.2	4.9	49.48	5.95	37.13	2.75	29.73	3.46	35.87	4.03
TCONS_00003530	2878	145.33	33.01	137.4	30.14	117.97	24.85	66.66	8.59	92.53	18.85	90.98	17.91
TCONS_00003550	2438	1	0.27	2	0.53	3	0.76	0	0	2	0.49	4	0.94
TCONS_00003551	2547	0	0	0	0	0	0	0	0	0	0	0	0
TCONS_00003558	2828	0	0	0	0	0	0	0	0	0	0	0	0
TCONS_00003586	3138	37	7.65	57	11.38	52	9.97	1	0.12	16	2.97	9	1.61
TCONS_00003587	364	2	9.17	2	8.93	1	4.23	2	3.92	0	0	2	7.77
TCONS_00003653	1636	188	80.62	167	69.21	186	74	266	63.65	136	52.33	194	72.05
TCONS_00003654	246	0	0	0	0	0	0	0	0	1	14.14	0	0
TCONS_00003656	627	0	0	0	0	2	2.86	0	0	0	0	0	0
TCONS_00003659	4802	15	1.97	9	1.14	10	1.22	2	0.15	10	1.18	10	1.14
TCONS_00003661	386	0	0	0	0	0	0	0	0	0	0	0	0
TCONS_00003687	1163	0	0	0	0	1	0.6	0	0	0	0	0	0
TCONS_00003688	5447	2	0.23	3	0.33	1	0.11	1	0.07	1	0.1	0	0
TCONS_00003689	1066	0	0	0	0	0	0	0	0	0	0	0	0
TCONS_00003690	1305	0	0	0	0	0	0	0	0	0	0	0	0
TCONS_00003691	1536	0	0	0	0	0	0	0	0	0	0	0	0
TCONS_00003692	803	1	1.06	0	0	0	0	0	0	0	0	0	0
TCONS_00003693	335	0	0	0	0	0	0	0	0	0	0	0	0
TCONS_00003765	3566	39	7.03	0	0	25	4.18	17	1.74	17	2.75	9	1.41
TCONS_00003766	746	0	0	0	0	0	0	1	0.62	0	0	0	0
TCONS_00003767	3592	0	0	29	5.01	0	0	0	0	0	0	0	0
TCONS_00003768	2205	0	0	0	0	0	0	0	0	0	0	4	1.06
TCONS_00003769	2175	5	1.55	1	0.3	0	0	0	0	0	0	0	0
TCONS_00003771	1343	1.74	0.95	2.94	1.54	4.67	2.35	24.7	7.41	2.96	1.44	7.1	3.33
TCONS_00003773	2588	1	0.26	0	0	1	0.24	0	0	0	0	0	0
TCONS_00003777	2057	1	0.33	6	1.91	1	0.31	2	0.37	4	1.18	3	0.86
TCONS_00003779	298	0	0	0	0	0	0	0	0	0	0	0	0
TCONS_00003798	312	0	0	0	0	1	6.44	0	0	0	0	0	0
TCONS_00003821	3316	14.49	2.82	21.69	4.08	22.89	4.14	53.71	5.95	19.18	3.35	19.61	3.31
TCONS_00003852	4038	19.25	3.04	12.07	1.84	13.74	2.01	11.77	1.06	16.57	2.35	29.5	4.04
TCONS_00003853	4380	4.31	0.62	8.51	1.19	9.24	1.24	4.21	0.35	27.83	3.61	8.39	1.05
TCONS_00003854	2721	0	0	0	0	0	0	0	0	0	0	0	0
TCONS_00003855	5768	38.44	4.17	37.42	3.92	29.01	2.92	7.02	0.44	34.6	3.37	72.11	6.78
TCONS_00003880	2616	3	0.76	6	1.46	1	0.23	0	0	0	0	3	0.66
TCONS_00003946	1594	1	0.44	1	0.43	0	0	0	0	0	0	1	0.38
TCONS_00003947	1802	2	0.77	0	0	0	0	0	0	0	0	0	0
TCONS_00003972	920	0	0	0	0	1	0.82	0	0	0	0	0	0
TCONS_00003973	610	0	0	0	0	0	0	0	0	0	0	0	0
TCONS_00003974	547	0	0	0	0	0	0	0	0	0	0	0	0
TCONS_00003980	496	0	0	0	0	0	0	0	0	0	0	0	0
TCONS_00003981	1094	0	0	0	0	0	0	0	0	0	0	0	0
TCONS_00003982	678	0	0	0	0	0	0	0	0	0	0	0	0
TCONS_00003983	413	0	0	0	0	0	0	0	0	0	0	0	0
TCONS_00003984	408	0	0	0	0	0	0	0	0	0	0	0	0
TCONS_00003985	1617	1	0.43	0	0	0	0	0	0	0	0	0	0
TCONS_00003988	205	0	0	0	0	0	0	0	0	0	0	0	0
TCONS_00003991	248	0	0	0	0	0	0	0	0	0	0	0	0
TCONS_00003994	3889	0	0	0	0	1	0.15	0	0	0	0	0	0
TCONS_00003995	1967	0	0	0	0	0	0	1	0.19	0	0	0	0
TCONS_00004002	12509	1	0.05	0	0	0	0	0	0	0	0	0	0
TCONS_00004012	421	1	3.24	0	0	4	12.02	1	1.48	1	2.91	2	5.54
TCONS_00004031	1111	0	0	0	0	0	0	0	0	0	0	0	0
TCONS_00004032	502	0	0	0	0	0	0	0	0	0	0	0	0
TCONS_00004125	581	0	0	0	0	0	0	0	0	0	0	0	0
TCONS_00004132	290	0	0	0	0	0	0	0	0	0	0	0	0
TCONS_00004137	1186	41655.87	26337.41	43617.89	26673.01	44619.45	26175.05	59072.08	20504.95	42762.26	24264.27	42137.39	23050.44
TCONS_00004146	596	1230	2057.35	1446	2348.09	1781	2765.04	2278	1932.36	1965	2951.44	1677	2414.64
TCONS_00004173	1627	41.23	17.79	31.16	13	32.42	12.98	7.93	1.91	24.77	9.59	31.69	11.84
TCONS_00004174	767	0	0	0	0	0	0	0	0	0	0	0	0
TCONS_00004175	615	0	0	0	0	0	0	0	0	0	0	0	0
TCONS_00004176	858	0	0	0	0	0	0	0	0	0	0	0	0
TCONS_00004180	1102	0	0	0	0	0	0	0	0	0	0	0	0
TCONS_00004216	406	1	3.52	0	0	0	0	0	0	1	3.16	3	9
TCONS_00004247	858	3	2.9	10	9.36	3	2.69	1	0.52	5	4.34	4	3.34
TCONS_00004297	597	0	0	0	0	0	0	0	0	0	0	0	0
TCONS_00004299	481	0	0	0	0	0	0	0	0	0	0	0	0
TCONS_00004300	534	0	0	0	0	0	0	0	0	0	0	0	0
TCONS_00004302	3328	8	1.55	8	1.5	14	2.52	12	1.32	8	1.39	6	1.01
TCONS_00004303	2637	0	0	2	0.48	0	0	0	0	2	0.45	0	0
TCONS_00004304	2262	1	0.3	0	0	2	0.55	3	0.5	0	0	0	0
TCONS_00004320	285	1	9.46	0	0	1	8.51	0	0	0	0	0	0
TCONS_00004358	3088	54	11.36	58	11.78	44.12	8.61	9.01	1.08	21.91	4.13	19	3.47
TCONS_00004389	557	10.91	20.48	17.09	31.16	24.09	41.96	22.4	21	12.78	21.54	27.38	44.19
TCONS_00004396	1439	0	0	2	0.97	0	0	0	0	0	0	0	0
TCONS_00004402	516	0	0	0	0	0	0	3	3.16	1	1.93	0	0
TCONS_00004404	1166	2	1.29	3	1.87	2	1.2	3	1.06	1	0.58	7	3.91
TCONS_00004427	950	0	0	0	0	0	0	0	0	0	0	0	0
TCONS_00004450	960	0	0	0	0	0	0	0	0	0	0	0	0
TCONS_00004476	6721	1	0.09	0	0	0	0	2	0.11	1	0.08	4	0.32
TCONS_00004484	681	0	0	0	0	0	0	0	0	0	0	0	0
TCONS_00004486	772	0	0	0	0	0	0	0	0	0	0	0	0
TCONS_00004514	400	2	7.28	0	0	7	23.6	1	1.63	0	0	1	3.1
TCONS_00004517	1087	8	5.65	7	4.78	16	10.48	1	0.39	5	3.17	9	5.5
TCONS_00004519	3312	59	11.51	66	12.43	53	9.59	19	2.11	54	9.45	59	9.98
TCONS_00004521	711	0	0	0	0	0	0	0	0	0	0	0	0
TCONS_00004549	634	4	6.05	0	0	0	0	0	0	2	2.72	0	0
TCONS_00004592	650	1	1.45	8	11.28	0	0	3	2.25	1	1.31	2	2.51
TCONS_00004593	863	493.09	472.76	654.5	607.64	843.56	750.5	1823.55	935.59	457.16	393.44	439.29	363.83
TCONS_00004618	5171	34	4.13	41	4.81	52	5.86	0	0	5	0.55	3	0.32
TCONS_00004625	600	0	0	0	0	0	0	0	0	0	0	0	0
TCONS_00004626	537	0	0	0	0	0	0	0	0	0	0	0	0
TCONS_00004627	783	1	1.1	6	6.39	0	0	1	0.58	0	0	0	0
TCONS_00004635	919	3	2.64	0	0	0	0	0	0	0	0	0	0
TCONS_00004636	440	0	0	0	0	0	0	0	0	0	0	0	0
TCONS_00004655	1114	6.33	4.33	8	5.29	5	3.17	3	1.12	1	0.61	4	2.37
TCONS_00004659	296	8	66.66	6	48.24	3	22.64	3	9.49	6	44.57	3	20.7
TCONS_00004660	227	0	0	1	21	2	38.15	0	0	1	19.41	1	17.63
TCONS_00004664	626	0	0	0	0	0	0	0	0	0	0	0	0
TCONS_00004666	1344	0	0	0	0	1	0.5	2	0.6	0	0	0	0
TCONS_00004725	540	0	0	0	0	0	0	0	0	0	0	0	0
TCONS_00004727	2023	0	0	0	0	0	0	0	0	0	0	0	0
TCONS_00004729	452	0	0	0	0	0	0	0	0	0	0	0	0
TCONS_00004730	650	0	0	0	0	0	0	0	0	0	0	0	0
TCONS_00004732	1576	0	0	0	0	0	0	0	0	0	0	0	0
TCONS_00004733	2830	0	0	1	0.22	0	0	0	0	0	0	0	0
TCONS_00004734	444	0	0	0	0	0	0	0	0	0	0	0	0
TCONS_00004735	357	0	0	0	0	0	0	0	0	0	0	0	0
TCONS_00004766	340	0	0	0	0	0	0	0	0	0	0	0	0
TCONS_00004773	1955	0	0	0	0	0	0	0	0	0	0	0	0
TCONS_00004788	839	0	0	0	0	0	0	0	0	0	0	0	0
TCONS_00004824	561	10	18.53	7	12.6	10	17.2	0	0	5	8.32	8	12.75
TCONS_00004825	568	0	0	0	0	0	0	0	0	0	0	0	0
TCONS_00004826	357	0	0	0	0	0	0	0	0	0	0	0	0
TCONS_00004846	714	1	1.26	0	0	0	0	1	0.66	0	0	0	0
TCONS_00004856	1135	0	0	0	0	0	0	0	0	0	0	0	0
TCONS_00004857	1046	0	0	0	0	0	0	0	0	0	0	0	0
TCONS_00004873	2460	1	0.27	2	0.52	2	0.5	2	0.31	0	0	0	0
TCONS_00005003	585	2	3.45	0	0	1	1.6	1	0.87	0	0	0	0
TCONS_00005071	364	0	0	0	0	0	0	0	0	0	0	0	0
TCONS_00005155	2007	0	0	0	0	0	0	0	0	0	0	0	0
TCONS_00005168	213	0	0	0	0	2	49.33	1	9.67	0	0	0	0
TCONS_00005182	729	0	0	0	0	0	0	0	0	0	0	0	0
TCONS_00005206	953	1	0.84	1	0.81	0	0	0	0	0	0	3	2.17
TCONS_00005245	428	0	0	0	0	5	14.5	0	0	1	2.81	0	0
TCONS_00005284	1257	1	0.59	0	0	0	0	0	0	0	0	0	0
TCONS_00005285	455	0	0	0	0	0	0	0	0	0	0	0	0
TCONS_00005286	1233	0	0	0	0	0	0	0	0	0	0	0	0
TCONS_00005378	435	0	0	0	0	0	0	0	0	0	0	0	0
TCONS_00005418	229	0	0	0	0	0	0	0	0	0	0	0	0
TCONS_00005448	500	6	13.69	5	11.1	5	10.59	0	0	0	0	2	3.92
TCONS_00005490	2607	1	0.25	2	0.49	3	0.7	1	0.14	0	0	1	0.22
TCONS_00005491	684	0	0	0	0	0	0	1	0.7	0	0	0	0
TCONS_00005506	390	0	0	0	0	0	0	0	0	0	0	0	0
TCONS_00005537	3773	99	16.79	83	13.59	89	14	41	3.96	88	13.39	96	14.12
TCONS_00005566	632	0	0	0	0	0	0	0	0	0	0	0	0
TCONS_00005568	399	0	0	0	0	0	0	0	0	0	0	0	0
TCONS_00005572	699	0	0	0	0	0	0	0	0	0	0	0	0
TCONS_00005573	577	0	0	0	0	0	0	0	0	0	0	0	0
TCONS_00005574	463	0	0	0	0	0	0	0	0	0	0	0	0
TCONS_00005575	490	0	0	0	0	0	0	0	0	0	0	0	0
TCONS_00005576	490	0	0	0	0	0	0	0	0	0	0	0	0
TCONS_00005577	411	0	0	0	0	0	0	0	0	0	0	0	0
TCONS_00005584	1722	0	0	0	0	0	0	0	0	0	0	0	0
TCONS_00005585	335	0	0	0	0	0	0	0	0	0	0	0	0
TCONS_00005586	2575	0	0	5.02	1.24	5.16	1.23	1.25	0.18	1	0.23	2.34	0.52
TCONS_00005587	1386	0	0	0	0	0	0	0	0	0	0	0	0
TCONS_00005588	667	0	0	0	0	0	0	0	0	0	0	0	0
TCONS_00005628	710	0	0	0	0	0	0	0	0	0	0	0	0
TCONS_00005630	628	0	0	0	0	0	0	0	0	0	0	0	0
TCONS_00005634	506	0	0	0	0	0	0	0	0	0	0	0	0
TCONS_00005635	3867	119	19.66	127	20.26	102	15.63	3	0.28	35	5.19	41	5.87
TCONS_00005636	1275	0	0	1	0.56	0	0	0	0	0	0	1	0.5
TCONS_00005637	221	0	0	0	0	0	0	0	0	0	0	0	0
TCONS_00005638	1460	0	0	0	0	0	0	1	0.27	0	0	2	0.85
TCONS_00005639	308	0	0	0	0	0	0	0	0	0	0	0	0
TCONS_00005642	823	0	0	0	0	0	0	1	0.55	2	1.84	0	0
TCONS_00005654	2791	0	0	0	0	0	0	1	0.13	0	0	0	0
TCONS_00005663	444	0	0	0	0	0	0	0	0	0	0	0	0
TCONS_00005673	618	0	0	0	0	0	0	0	0	0	0	0	0
TCONS_00005690	506	0	0	0	0	0	0	0	0	0	0	0	0
TCONS_00005691	828	0	0	0	0	0	0	0	0	0	0	0	0
TCONS_00005692	1134	0	0	0	0	0	0	0	0	0	0	0	0
TCONS_00005693	274	0	0	0	0	0	0	0	0	0	0	0	0
TCONS_00005695	2424	108	29.62	133	35.23	91	23.15	95	14.72	81	19.93	105	24.96
TCONS_00005710	737	3	3.6	0	0	2	2.23	1	0.63	0	0	0	0
TCONS_00005723	576	0	0	0	0	0	0	0	0	0	0	0	0
TCONS_00005728	1452	0	0	0	0	0	0	0	0	0	0	0	0
TCONS_00005733	206	0	0	0	0	0	0	0	0	0	0	0	0
TCONS_00005736	2093	44.75	14.46	66.45	20.75	47.15	14.14	8.99	1.64	43.48	12.61	64.34	18.02
TCONS_00005777	1176	14	8.95	7	4.33	8	4.74	20	7.01	5	2.87	5	2.76
TCONS_00005780	2615	1	0.25	0	0	0	0	0	0	0	0	0	0
TCONS_00005781	361	0	0	0	0	0	0	0	0	0	0	0	0
TCONS_00005787	387	0	0	0	0	0	0	0	0	0	0	0	0
TCONS_00005788	348	0	0	0	0	0	0	0	0	0	0	0	0
TCONS_00005789	388	0	0	0	0	0	0	0	0	0	0	0	0
TCONS_00005807	1108	0	0	1	0.67	0	0	0	0	0	0	0	0
TCONS_00005853	7093	63	5.51	61	5.15	52	4.22	25	1.25	29	2.28	29	2.2
TCONS_00005875	657	0	0	0	0	0	0	0	0	0	0	0	0
TCONS_00005942	443	2	5.81	4	11.32	0	0	0	0	0	0	0	0
TCONS_00005949	1851	0	0	0	0	0	0	0	0	0	0	0	0
TCONS_00005950	1055	0	0	0	0	0	0	0	0	0	0	0	0
TCONS_00005951	1358	0	0	0	0	0	0	0	0	0	0	0	0
TCONS_00005955	1794	0	0	0	0	0	0	0	0	0	0	0	0
TCONS_00005992	1999	0.93	0.32	2.03	0.67	1.99	0.63	10.13	1.94	0.5	0.15	2.04	0.6
TCONS_00005994	1246	1	0.59	2	1.15	2	1.1	2	0.65	1	0.53	0	0
TCONS_00005995	662	1	1.41	0	0	1	1.31	0	0	1	1.27	0	0
TCONS_00005996	3475	0	0	1	0.18	0	0	0	0	0	0	0	0
TCONS_00005997	597	0	0	0	0	0	0	0	0	0	0	0	0
TCONS_00005998	563	0	0	0	0	0	0	0	0	0	0	0	0
TCONS_00005999	1067	0	0	0	0	0	0	1	0.39	0	0	0	0
TCONS_00006205	1755	51	20.15	45	17.18	47	17.23	12	2.65	27	9.57	36.99	12.66
TCONS_00006217	1902	0.48	0.17	0.48	0.17	0.46	0.15	0.48	0.1	4	1.29	0.47	0.15
TCONS_00006218	5278	1.52	0.18	1.52	0.17	0	0	1.52	0.1	0	0	0	0
TCONS_00006219	5210	0	0	0	0	1.54	0.17	0	0	0	0	1.53	0.16
TCONS_00006220	2146	0	0	0	0	0	0	0	0	0	0	0	0
TCONS_00006221	629	0	0	0	0	0	0	0	0	0	0	0	0
TCONS_00006266	1120	0	0	0	0	0	0	0	0	0	0	0	0
TCONS_00006273	633	0	0	0	0	0	0	0	0	0	0	0	0
TCONS_00006366	448	0	0	0	0	0	0	0	0	0	0	0	0
TCONS_00006426	1161	2	1.3	0	0	0	0	0	0	0	0	0	0
TCONS_00006469	881	0	0	2	1.8	0	0	0	0	0	0	0	0
TCONS_00006491	650	0	0	0	0	0	0	0	0	0	0	0	0
TCONS_00006533	1750	15	5.95	23	8.81	15	5.52	20	4.44	27	9.61	28	9.62
TCONS_00006536	383	0	0	0	0	1	3.73	3	5.31	0	0	1	3.43
TCONS_00006537	430	0	0	0	0	0	0	0	0	0	0	0	0
TCONS_00006549	538	6	11.97	3	5.82	1	1.85	17	16.81	0	0	6	10.29
TCONS_00006550	926	0	0	0	0	0	0	0	0	0	0	0	0
TCONS_00006551	1704	0	0	0	0	0.05	0.02	0.15	0.03	0	0	0	0
TCONS_00006552	1700	1	0.41	2	0.79	1.95	0.74	3.85	0.88	0	0	0	0
TCONS_00006553	498	0	0	0	0	0	0	0	0	0	0	0	0
TCONS_00006577	640	0	0	0	0	0	0	0	0	0	0	0	0
TCONS_00006578	463	0	0	0	0	0	0	0	0	0	0	0	0
TCONS_00006579	654	0	0	0	0	0	0	0	0	0	0	0	0
TCONS_00006580	511	0	0	0	0	0	0	0	0	0	0	0	0
TCONS_00006582	447	31	88.37	25	69.4	23	60.82	34	45.37	38	97.33	42	102.44
TCONS_00006604	1567	1	0.45	0	0	0	0	0	0	0	0	0	0
TCONS_00006639	520	0	0	0	0	1	1.97	0	0	0	0	0	0
TCONS_00006640	269	0	0	1	11.05	0	0	0	0	0	0	1	9.42
TCONS_00006686	1633	24.71	10.62	17.74	7.37	31.37	12.51	109.43	26.24	27.33	10.54	23.44	8.72
TCONS_00006706	739	1	1.2	0	0	0	0	0	0	0	0	0	0
TCONS_00006708	405	0	0	0	0	0	0	0	0	0	0	0	0
TCONS_00006730	262	0	0	0	0	0	0	0	0	0	0	0	0
TCONS_00006731	582	0	0	0	0	0	0	0	0	0	0	0	0
TCONS_00006823	1843	0	0	0	0	0	0	0	0	0	0	0	0
TCONS_00006840	295	0	0	0	0	0	0	0	0	0	0	0	0
TCONS_00006855	675	0	0	0	0	0	0	0	0	0	0	0	0
TCONS_00006856	536	0	0	0	0	0	0	0	0	0	0	0	0
TCONS_00006857	267	0	0	0	0	0	0	0	0	0	0	0	0
TCONS_00006859	842	0	0	0	0	0	0	0	0	0	0	0	0
TCONS_00006860	479	0	0	0	0	0	0	0	0	0	0	0	0
TCONS_00006861	319	0	0	0	0	0	0	0	0	0	0	0	0
TCONS_00006863	803	0	0	0	0	0	0	0	0	0	0	0	0
TCONS_00006868	546	0	0	0	0	0	0	0	0	0	0	0	0
TCONS_00006872	1271	0	0	0	0	0	0	0	0	0	0	0	0
TCONS_00006873	211	0	0	0	0	0	0	0	0	0	0	0	0
TCONS_00006874	2085	0	0	0	0	0	0	0	0	0	0	0	0
TCONS_00006875	619	0	0	0	0	0	0	0	0	0	0	0	0
TCONS_00006876	589	0	0	0	0	0	0	0	0	0	0	0	0
TCONS_00006878	611	0	0	0	0	0	0	0	0	0	0	0	0
TCONS_00006879	2056	0	0	0	0	0	0	0	0	0	0	0	0
TCONS_00006880	2161	0	0	0	0	0	0	0	0	0	0	0	0
TCONS_00006881	2131	0	0	0	0	0	0	0	0	0	0	0	0
TCONS_00006882	2103	0	0	0	0	0	0	0	0	0	0	0	0
TCONS_00006884	562	0	0	0	0	0	0	0	0	0	0	0	0
TCONS_00006886	546	0	0	0	0	0	0	0	0	0	0	0	0
TCONS_00006887	499	0	0	0	0	0	0	0	0	0	0	0	0
TCONS_00006888	506	0	0	0	0	0	0	0	0	0	0	0	0
TCONS_00006891	343	0	0	0	0	0	0	0	0	0	0	0	0
TCONS_00006893	463	0	0	0	0	0	0	0	0	0	0	0	0
TCONS_00006914	1188	0	0	0	0	0	0	0	0	0	0	0	0
TCONS_00006915	3014	0	0	0	0	0	0	0	0	0	0	0	0
TCONS_00006976	905	0	0	0	0	0	0	0	0	0	0	0	0
TCONS_00007034	226	0	0	0	0	0	0	0	0	0	0	0	0
TCONS_00007037	548	0	0	0	0	0	0	0	0	0	0	0	0
TCONS_00007050	3049	0	0	2	0.41	0	0	0	0	0	0	0	0
TCONS_00007051	3594	0	0	0	0	0	0	0	0	0	0	0	0
TCONS_00007052	1470	0	0	0	0	0	0	0	0	0	0	0	0
TCONS_00007054	1199	0	0	0	0	1	0.58	0	0	0	0	0	0
TCONS_00007055	313	0	0	0	0	0	0	0	0	0	0	0	0
TCONS_00007056	518	0	0	0	0	0	0	0	0	0	0	0	0
TCONS_00007057	1301	1	0.56	2	1.09	0	0	0	0	0	0	0	0
TCONS_00007058	1373	0	0	0	0	0	0	0	0	0	0	0	0
TCONS_00007110	3089	0	0	0	0	1	0.2	1	0.12	0	0	0	0
TCONS_00007111	926	0	0	0	0	0	0	0	0	0	0	0	0
TCONS_00007120	2943	0	0	2	0.43	0	0	0	0	0	0	0	0
TCONS_00007121	307	0	0	0	0	0	0	0	0	0	0	0	0
TCONS_00007289	3301	0	0	0	0	0	0	0	0	0	0	0	0
TCONS_00007291	2052	0	0	0	0	0	0	0	0	0	0	0	0
TCONS_00007310	392	0	0	0	0	0	0	0	0	0	0	0	0
TCONS_00007325	212	0	0	0	0	0	0	0	0	0	0	0	0
TCONS_00007447	3587	1	0.18	3	0.52	3	0.5	0	0	1	0.16	1	0.16
TCONS_00007448	464	0	0	0	0	0	0	0	0	0	0	0	0
TCONS_00007449	421	0	0	0	0	0	0	0	0	0	0	0	0
TCONS_00007450	341	0	0	0	0	0	0	0	0	0	0	0	0
TCONS_00007458	800	8	8.53	9	9.3	4	3.96	0	0	1	0.96	0	0
TCONS_00007507	845	0	0	4	3.82	1	0.92	0	0	0	0	0	0
TCONS_00007511	538	0	0	0	0	0	0	0	0	0	0	0	0
TCONS_00007512	851	0	0	0	0	0	0	0	0	0	0	0	0
TCONS_00007514	733	0	0	0	0	0	0	0	0	0	0	0	0
TCONS_00007517	770	0	0	0	0	0	0	0	0	0	0	0	0
TCONS_00007518	862	0	0	0	0	0	0	0	0	0	0	0	0
TCONS_00007523	733	0	0	0	0	0	0	0	0	0	0	0	0
TCONS_00007524	1013	0	0	0	0	0	0	0	0	0	0	0	0
TCONS_00007525	1072	0	0	0	0	0	0	0	0	0	0	0	0
TCONS_00007526	871	0	0	0	0	1	0.88	0	0	0	0	0	0
TCONS_00007559	877	0	0	0	0	0	0	0	0	0	0	0	0
TCONS_00007560	751	0	0	0	0	0	0	0	0	0	0	0	0
TCONS_00007580	1288	0	0	0	0	0	0	0	0	0	0	0	0
TCONS_00007588	711	0	0	0	0	0	0	0	0	0	0	0	0
TCONS_00007589	435	0	0	0	0	0	0	0	0	0	0	0	0
TCONS_00007596	2574	355.86	91.34	400.37	99.25	475.19	113.14	1034.55	150.26	442.96	102.01	478.73	106.5
TCONS_00007796	2989	57.29	12.49	72.39	15.24	37.23	7.53	47.58	5.89	49.75	9.73	39.62	7.49
TCONS_00007797	237	0	0	0	0	0	0	0	0	0	0	0	0
TCONS_00007798	1093	0	0	0	0	0	0	0	0	0	0	0	0
TCONS_00007799	741	0	0	0	0	0	0	0	0	0	0	0	0
TCONS_00007800	2048	0	0	0	0	0	0	0	0	0	0	0	0
TCONS_00007810	394	0	0	0	0	0	0	2	3.35	0	0	0	0
TCONS_00007818	2170	0	0	0	0	0	0	0	0	0	0	0	0
TCONS_00007819	961	0	0	0	0	0	0	0	0	0	0	0	0
TCONS_00007820	1512	0	0	0	0	0	0	2	0.52	0	0	0	0
TCONS_00007822	550	0	0	0	0	0	0	0	0	0	0	0	0
TCONS_00007823	1227	0	0	0	0	0	0	0	0	0	0	0	0
TCONS_00007825	790	0	0	0	0	0	0	0	0	0	0	0	0
TCONS_00007943	758	0	0	0	0	0	0	1	0.61	0	0	0	0
TCONS_00008076	671	0	0	0	0	0	0	0	0	0	0	0	0
TCONS_00008077	565	0	0	0	0	0	0	0	0	0	0	0	0
TCONS_00008078	472	0	0	0	0	0	0	0	0	0	0	0	0
TCONS_00008101	487	0	0	0	0	0	0	0	0	0	0	0	0
TCONS_00008107	2456	0	0	0	0	0	0	0	0	0	0	0	0
TCONS_00008121	854	0	0	0	0	0	0	0	0	0	0	0	0
TCONS_00008125	1450	0	0	1	0.48	0	0	0	0	0	0	0	0
TCONS_00008139	2092	0	0	0	0	0	0	0	0	0	0	0	0
TCONS_00008256	1001	0	0	0	0	0	0	0	0	0	0	0	0
TCONS_00008257	657	9.81	14.03	4.29	5.96	17.35	23.02	51.16	37.76	5.52	7.09	5.07	6.24
TCONS_00008258	1469	21.19	10.32	30.71	14.45	17.65	7.97	33.84	9.15	25.48	11.13	31.93	13.46
TCONS_00008361	3177	446	90.99	494	97.32	409	77.4	433	50.21	136	24.89	143	25.29
TCONS_00008363	3734	438	75.12	468	77.5	347	55.21	355	34.7	113	17.39	112	16.66
TCONS_00008418	2405	63.74	17.63	66.86	17.87	52.01	13.35	50.49	7.89	58.55	14.53	109.49	26.25
TCONS_00008419	931	111	95.99	92	77.01	93	74.62	91	42.42	25	19.4	55	41.1
TCONS_00008421	373	303	1306.03	348	1461.38	399	1589.37	1007	1877.65	87	336.88	74	270.59
TCONS_00008447	717	11.91	14.89	9.11	11.04	8.14	9.45	24	15.71	19.15	21.51	15.73	16.97
TCONS_00008449	2405	166.67	46.11	195.39	52.22	179.74	46.13	261.23	40.83	202.58	50.29	210.95	50.58
TCONS_00008466	3994	9	1.44	10	1.54	5	0.74	0	0	2	0.29	2	0.28
TCONS_00008470	825	0	0	0	0	0	0	0	0	0	0	3	2.64
TCONS_00008471	582	0	0	0	0	0	0	0	0	0	0	0	0
TCONS_00008476	377	0	0	0	0	0	0	0	0	0	0	0	0
TCONS_00008477	520	0	0	0	0	0	0	0	0	0	0	0	0
TCONS_00008498	1865	1	0.37	0	0	0	0	1	0.21	3	0.99	0	0
TCONS_00008499	3646	8	1.41	26	4.42	20	3.26	52	5.21	37	5.84	39	5.95
TCONS_00008510	430	0	0	0	0	0	0	0	0	0	0	0	0
TCONS_00008520	1340	1	0.54	0	0	0	0	0	0	0	0	0	0
TCONS_00008526	332	0	0	0	0	1	5.4	0	0	0	0	0	0
TCONS_00008544	695	12.34	16.17	25.71	32.68	17.54	21.34	10.9	7.44	32.85	38.66	32.55	36.79
TCONS_00008546	2311	13	3.76	22	6.15	10	2.68	11	1.8	2	0.52	3	0.75
TCONS_00008548	841	6	5.96	5	4.81	2	1.84	1	0.53	4	3.57	5	4.29
TCONS_00008582	1236	0	0	0	0	0	0	0	0	0	0	0	0
TCONS_00008583	471	0	0	0	0	0	0	0	0	0	0	0	0
TCONS_00008589	284	0	0	0	0	0	0	0	0	0	0	0	0
TCONS_00008590	332	0	0	0	0	0	0	0	0	0	0	0	0
TCONS_00008594	589	0	0	0	0	0	0	0	0	0	0	0	0
TCONS_00008595	591	0	0	0	0	0	0	0	0	0	0	0	0
TCONS_00008596	1007	0	0	0	0	0	0	0	0	0	0	0	0
TCONS_00008597	2633	0	0	0	0	0	0	1	0.14	2	0.45	0	0
TCONS_00008598	383	0	0	0	0	0	0	0	0	0	0	0	0
TCONS_00008611	918	0	0	0	0	0	0	0	0	0	0	0	0
TCONS_00008612	1036	0	0	0	0	0	0	0	0	0	0	0	0
TCONS_00008613	224	0	0	0	0	0	0	0	0	0	0	0	0
TCONS_00008630	619	0	0	0	0	0	0	0	0	0	0	0	0
TCONS_00008632	470	9	23.16	12	30.06	11	26.27	16	19.62	15	34.68	11	24.26
TCONS_00008633	490	0	0	3	6.92	2	4.4	7	8.02	2	4.26	2	4.07
TCONS_00008649	547	0	0	0	0	0	0	0	0	0	0	0	0
TCONS_00008681	755	0	0	0	0	0	0	1	0.61	0	0	0	0
TCONS_00008709	1078	0	0	0	0	0	0	0	0	0	0	0	0
TCONS_00008710	230	0	0	0	0	0	0	0	0	0	0	0	0
TCONS_00008711	1049	0	0	0	0	0	0	0	0	0	0	0	0
TCONS_00008712	1655	0.88	0.37	2.94	1.2	0	0	0.96	0.23	0	0	0	0
TCONS_00008716	1787	3	1.16	5	1.87	8	2.87	7	1.52	0	0	9	3.02
TCONS_00008741	317	0	0	0	0	0	0	0	0	0	0	0	0
TCONS_00008818	761	1	1.15	0	0	0	0	0	0	0	0	0	0
TCONS_00008820	356	0	0	0	0	0	0	0	0	0	0	0	0
TCONS_00008822	1349	0	0	0	0	0	0	0	0	0	0	0	0
TCONS_00008823	583	0	0	0	0	0	0	0	0	0	0	0	0
TCONS_00008886	1714	17.83	7.24	20.11	7.89	5.34	2.01	7.57	1.72	1	0.36	6.81	2.4
TCONS_00008901	280	0	0	0	0	0	0	0	0	0	0	0	0
TCONS_00008924	471	0	0	0	0	0	0	0	0	0	0	0	0
TCONS_00008927	545	0	0	0	0	0	0	0	0	0	0	0	0
TCONS_00008928	1467	0	0	5	2.36	3	1.36	0	0	0	0	0	0
TCONS_00008962	257	0	0	0	0	0	0	0	0	0	0	0	0
TCONS_00008970	287	76.6	707.33	65.11	578.13	68.59	570.52	23.79	81.75	54.49	447.31	65.75	499.96
TCONS_00008983	581	0	0	0	0	0	0	0	0	0	0	0	0
TCONS_00009001	1009	0	0	0	0	0	0	0	0	1	0.7	0	0
TCONS_00009024	796	16	17.18	29	30.17	18	17.94	0	0	7	6.75	2	1.85
TCONS_00009043	768	0	0	0	0	0	0	0	0	0	0	0	0
TCONS_00009049	2107	0.97	0.31	0	0	4	1.19	0	0	0	0	1.96	0.54
TCONS_00009050	607	2	3.25	5	7.88	5	7.53	24	19.82	8	11.66	11	15.37
TCONS_00009051	2414	3	0.83	2.63	0.7	0	0	4	0.62	0	0	0	0
TCONS_00009052	1572	0	0	0.37	0.16	0	0	0	0	1	0.4	0	0
TCONS_00009053	6362	2.96	0.29	2.98	0.28	4	0.36	9.05	0.51	4.92	0.43	6.7	0.57
TCONS_00009098	324	0	0	0	0	0	0	0	0	0	0	0	0
TCONS_00009117	779	0	0	0	0	0	0	0	0	0	0	0	0
TCONS_00009137	1741	0	0	0	0	0	0	2	0.45	0	0	0	0
TCONS_00009138	778	0	0	0	0	2	2.06	1	0.59	0	0	2	1.92
TCONS_00009167	704	0	0	0	0	0	0	0	0	0	0	0	0
TCONS_00009221	387	0	0	0	0	0	0	0	0	0	0	0	0
TCONS_00009222	353	0	0	0	0	0	0	0	0	0	0	0	0
TCONS_00009232	407	0	0	0	0	0	0	0	0	0	0	0	0
TCONS_00009233	465	0	0	0	0	0	0	0	0	0	0	0	0
TCONS_00009234	498	0	0	0	0	0	0	0	0	0	0	0	0
TCONS_00009280	690	1	1.33	0	0	0	0	0	0	0	0	0	0
TCONS_00009281	387	0	0	0	0	0	0	0	0	0	0	0	0
TCONS_00009286	684	0	0	0	0	0	0	0	0	0	0	1	1.16
TCONS_00009290	3681	44.84	7.81	31.06	5.22	41.17	6.65	25.06	2.49	35.44	5.54	37.79	5.71
TCONS_00009327	677	0	0	0	0	0	0	0	0	0	0	0	0
TCONS_00009328	1004	0	0	0	0	0	0	0	0	0	0	0	0
TCONS_00009329	837	0	0	0	0	0	0	0	0	0	0	0	0
TCONS_00009330	832	0	0	0	0	0	0	0	0	0	0	0	0
TCONS_00009331	426	0	0	0	0	0	0	0	0	0	0	0	0
TCONS_00009410	222	0	0	0	0	0	0	0	0	0	0	0	0
TCONS_00009419	973	0	0	0	0	0	0	0	0	0	0	0	0
TCONS_00009421	359	0	0	0	0	0	0	0	0	0	0	0	0
TCONS_00009430	1540	0	0	0	0	0	0	0	0	0	0	0	0
TCONS_00009496	463	0	0	0	0	0	0	0	0	0	0	0	0
TCONS_00009500	370	1	4.4	0	0	0	0	2	3.79	0	0	0	0
TCONS_00009501	1255	0	0	0	0	0	0	0	0	0	0	0	0
TCONS_00009502	2566	0	0	0	0	0	0	0	0	0	0	0	0
TCONS_00009506	1912	0	0	0	0	0	0	0	0	0	0	0	0
TCONS_00009507	847	0	0	0	0	0	0	0	0	0	0	0	0
TCONS_00009555	539	0	0	0	0	0	0	0	0	0	0	0	0
TCONS_00009564	6045	0	0	0	0	0	0	0	0	0	0	0	0
TCONS_00009565	8500	0	0	0	0	0	0	0	0	0	0	0	0
TCONS_00009566	8909	30.34	2.1	28.15	1.88	16.9	1.08	102.44	4.07	34.59	2.15	21.78	1.31
TCONS_00009567	9403	47.66	3.12	51.85	3.27	63.1	3.83	103.56	3.9	73.41	4.31	65.17	3.7
TCONS_00009568	8868	0	0	0	0	0	0	0	0	0	0	30.05	1.81
TCONS_00009571	2741	3	0.72	1	0.23	1	0.22	2	0.27	0	0	2	0.42
TCONS_00009579	1625	0	0	0	0	1	0.4	2	0.48	0	0	0	0
TCONS_00009612	492	29.41	69.21	20.5	46.92	16.33	35.67	148.95	169.45	73.72	155.84	69.67	140.65
TCONS_00009621	2377	4	1.12	12	3.25	7	1.82	4	0.63	0	0	1	0.24
TCONS_00009652	404	0	0	0	0	0	0	0	0	0	0	0	0
TCONS_00009653	375	0	0	0	0	0	0	0	0	0	0	0	0
TCONS_00009654	374	0	0	0	0	0	0	0	0	0	0	0	0
TCONS_00009655	362	0	0	0	0	0	0	0	0	0	0	0	0
TCONS_00009659	225	0	0	0	0	0	0	0	0	0	0	0	0
TCONS_00009736	1365	1	0.53	7	3.6	11	5.43	11	3.24	2	0.95	1	0.46
TCONS_00009737	8682	7.51	0.53	3.78	0.26	4	0.26	5.11	0.21	0	0	0	0
TCONS_00009738	2049	0.49	0.16	0.22	0.07	0	0	1.89	0.35	0	0	0	0
TCONS_00009739	332	0	0	0	0	0	0	0	0	0	0	0	0
TCONS_00009740	493	0	0	0	0	0	0	0	0	0	0	0	0
TCONS_00009741	329	0	0	0	0	0	0	0	0	0	0	0	0
TCONS_00009755	2520	1	0.26	0	0	0	0	0	0	0	0	0	0
TCONS_00009769	2106	0	0	1	0.31	0	0	0	0	0	0	0	0
TCONS_00009770	2433	0	0	0	0	0	0	0	0	0	0	0	0
TCONS_00009771	2097	0	0	0	0	0	0	1	0.18	0	0	0	0
TCONS_00009773	2414	3	0.83	4	1.06	1	0.26	0	0	0	0	0	0
TCONS_00009774	1557	1	0.45	0	0	0	0	0	0	0	0	0	0
TCONS_00009775	2439	1	0.27	0	0	0	0	0	0	0	0	0	0
TCONS_00009794	217	0	0	0	0	0	0	0	0	0	0	0	0
TCONS_00009795	382	0	0	0	0	0	0	1	1.78	0	0	0	0
TCONS_00009796	219	0	0	0	0	0	0	0	0	0	0	0	0
TCONS_00009819	673	0	0	0	0	0	0	0	0	0	0	0	0
TCONS_00009832	1932	0	0	0	0	0	0	0	0	0	0	0	0
TCONS_00009833	524	0	0	0	0	0	0	0	0	0	0	0	0
TCONS_00009846	411	0	0	0	0	0	0	0	0	0	0	0	0
TCONS_00009888	553	0	0	0	0	0	0	0	0	0	0	0	0
TCONS_00009937	754	14.37	16.69	25.65	28.86	18.68	20.13	20	12.23	14.05	14.65	18.82	18.86
TCONS_00009938	754	14.37	16.69	25.65	28.86	18.68	20.13	20	12.23	14.05	14.65	18.82	18.86
TCONS_00009953	611	0	0	1	1.56	0	0	1	0.82	0	0	0	0
TCONS_00009955	2813	0	0	5.02	1.13	1.58	0.34	3	0.4	0	0	2	0.4
TCONS_00009958	759	0	0	0	0	1	1.07	0	0	0	0	0	0
TCONS_00009964	2077	0	0	0	0	0	0	0	0	0	0	0	0
TCONS_00009978	662	0	0	0	0	0	0	0	0	0	0	0	0
TCONS_00009979	1491	0	0	0	0	0	0	0	0	0	0	0	0
TCONS_00009986	336	0	0	1.22	6.73	0	0	3.27	7.61	2.03	10.33	6.11	29.22
TCONS_00009998	2937	0	0	1	0.21	1	0.21	0	0	0	0	0	0
TCONS_00010000	1745	0	0	0	0	0	0	0	0	0	0	0	0
TCONS_00010003	610	0	0	0	0	0	0	0	0	0	0	0	0
TCONS_00010004	779	0	0	0	0	0	0	0	0	0	0	0	0
TCONS_00010045	475	0	0	0	0	0	0	1	1.2	0	0	0	0
TCONS_00010069	687	0	0	0	0	0	0	0	0	0	0	0	0
TCONS_00010070	1381	0	0	0	0	1	0.49	0	0	0	0	0	0
TCONS_00010071	1694	0	0	0	0	0	0	0	0	0	0	0	0
TCONS_00010158	714	0	0	0	0	0	0	0	0	0	0	0	0
TCONS_00010159	3337	1	0.19	1	0.19	0	0	4	0.44	0	0	4	0.67
TCONS_00010177	642	0	0	0	0	0	0	0	0	0	0	0	0
TCONS_00010178	686	0	0	0	0	0	0	0	0	0	0	0	0
TCONS_00010179	586	0	0	0	0	0	0	0	0	0	0	0	0
TCONS_00010184	613	0	0	0	0	0	0	0	0	0	0	0	0
TCONS_00010208	32137	0.86	0.02	0.34	0.01	4.22	0.07	1.45	0.02	0.81	0.01	1.19	0.02
TCONS_00010210	32072	73.15	1.38	45.16	0.82	63.55	1.11	16.26	0.18	70.01	1.18	61.22	1
TCONS_00010211	34311	15.23	0.27	15.24	0.26	0	0	30.56	0.31	0	0	0	0
TCONS_00010213	473	0	0	0	0	0	0	0	0	0	0	0	0
TCONS_00010214	4336	0	0	0	0	0	0	0	0	0	0	0	0
TCONS_00010215	10804	30	1.7	35	1.92	0	0	154	5.03	0	0	22	1.08
TCONS_00010216	10283	0	0	0	0	33	1.83	0	0	11	0.59	0	0
TCONS_00010217	3281	0	0	0	0	0	0	0	0	0	0	0	0
TCONS_00010247	541	0	0	0	0	0	0	0	0	0	0	0	0
TCONS_00010326	207	0	0	0	0	0	0	0	0	1	28.82	0	0
TCONS_00010373	722	0	0	0	0	0	0	0	0	0	0	0	0
TCONS_00010400	604	0	0	0	0	0	0	0	0	0	0	0	0
TCONS_00010410	1192	0	0	0	0	0	0	0	0	0	0	0	0
TCONS_00010427	443	0	0	0	0	0	0	0	0	0	0	0	0
TCONS_00010430	494	0	0	0	0	0	0	0	0	0	0	0	0
TCONS_00010431	830	0	0	0	0	0	0	0	0	0	0	0	0
TCONS_00010432	758	0	0	0	0	0	0	0	0	0	0	0	0
TCONS_00010433	606	5	8.14	2	3.16	0	0	0	0	0	0	0	0
TCONS_00010585	10776	290	16.5	362	19.88	248	13.09	118.08	3.87	191	9.75	167	8.25
TCONS_00010674	1226	0	0	2	1.17	0	0	1	0.33	0	0	0	0
TCONS_00010691	660	0	0	0	0	0	0	0	0	0	0	0	0
TCONS_00010692	864	0	0	0	0	0	0	0	0	0	0	0	0
TCONS_00010693	551	0	0	0	0	0	0	0	0	0	0	0	0
TCONS_00010694	535	0	0	0	0	0	0	0	0	0	0	0	0
TCONS_00010695	604	0	0	0	0	0	0	0	0	0	0	0	0
TCONS_00010698	3218	0	0	0	0	0	0	0	0	0	0	0	0
TCONS_00010699	3589	0	0	0	0	0	0	0	0	0	0	0	0
TCONS_00010763	676	3	4.1	2	2.65	7	8.88	1	0.71	5	6.14	4	4.72
TCONS_00010801	556	1	1.88	0	0	0	0	1	0.94	0	0	4	6.47
TCONS_00010820	934	0	0	0	0	0	0	0	0	0	0	0	0
TCONS_00010821	1627	0	0	0	0	0	0	0	0	0	0	0	0
TCONS_00010848	492	0	0	0	0	0	0	0	0	0	0	0	0
TCONS_00010862	915	0	0	0	0	0	0	0	0	0	0	0	0
TCONS_00010886	356	0	0	0	0	0	0	0	0	0	0	0	0
TCONS_00010937	217	0	0	0	0	0	0	0	0	0	0	0	0
TCONS_00011054	1380	4	2.1	13	6.6	3	1.46	2	0.58	0	0	0	0
TCONS_00011055	954	0	0	0	0	0	0	0	0	0	0	0	0
TCONS_00011085	380	2	8.23	0	0	0	0	0	0	0	0	1	3.5
TCONS_00011086	1622	0	0	0	0	0	0	0	0	0	0	0	0
TCONS_00011141	228	0	0	0	0	0	0	0	0	1	19.07	1	17.32
TCONS_00011143	1674	3	1.25	9	3.63	8	3.1	7	1.63	1	0.37	7	2.53
TCONS_00011144	1756	0	0	0	0	0	0	0	0	1	0.35	2	0.68
TCONS_00011146	1056	0	0	0	0	1	0.68	0	0	1	0.66	0	0
TCONS_00011147	941	0	0	0	0	0	0	0	0	0	0	0	0
TCONS_00011148	1261	0	0	0	0	0	0	0	0	0	0	0	0
TCONS_00011149	1869	0	0	0	0	0	0	0	0	0	0	0	0
TCONS_00011278	959	0	0	0	0	0	0	0	0	0	0	0	0
TCONS_00011309	1430	2	1.01	2	0.97	2	0.93	4	1.12	2	0.9	0	0
TCONS_00011321	1876	0	0	0	0	0	0	0	0	0	0	0	0
TCONS_00011322	1219	0	0	0	0	0	0	0	0	0	0	0	0
TCONS_00011323	375	0	0	0	0	0	0	0	0	0	0	0	0
TCONS_00011325	698	0	0	0	0	0	0	0	0	0	0	0	0
TCONS_00011357	3010	0	0	3	0.63	1	0.2	0	0	0	0	0	0
TCONS_00011424	760	0	0	0	0	0	0	0	0	0	0	0	0
TCONS_00011449	681	0	0	0	0	0	0	0	0	0	0	0	0
TCONS_00011454	887	6	5.54	8	7.15	13	11.14	7	3.47	6	4.97	7	5.58
TCONS_00011455	600	0	0	0	0	0	0	0	0	0	0	0	0
TCONS_00011468	1591	2	0.89	4	1.71	1	0.41	0	0	0	0	0	0
TCONS_00011469	643	0	0	0	0	0	0	0	0	0	0	0	0
TCONS_00011480	3113	0	0	0	0	0	0	0	0	0	0	0	0
TCONS_00011481	2824	0	0	1	0.22	0	0	0	0	0	0	0	0
TCONS_00011490	213	0	0	5	137.35	4	98.66	5	48.35	1	25.4	8	183.5
TCONS_00011523	3002	9	1.95	21	4.4	6	1.21	13	1.6	3	0.58	7	1.32
TCONS_00011524	1343	0	0	0	0	0	0	0	0	0	0	0	0
TCONS_00011601	1383	3	1.57	0	0	3	1.46	0	0	2	0.94	0	0
TCONS_00011611	315	2.19	15.03	4.5	29.88	3.95	24.74	6.93	18.72	4.73	29.02	2.32	13.31
TCONS_00011612	797	1432	1534.9	1521.26	1579.61	1556.22	1547.94	2203.2	1252.75	1589.16	1529.08	1689.18	1563.16
TCONS_00011615	647	0	0	0	0	0	0	0	0	0	0	0	0
TCONS_00011620	778	0	0	0	0	0	0	0	0	0	0	0	0
TCONS_00011622	553	0	0	0	0	0	0	0	0	0	0	0	0
TCONS_00011623	664	6.01	8.45	3	4.09	2	2.61	2.99	2.18	10	12.62	12	14.54
TCONS_00011647	445	0	0	0	0	0	0	0	0	0	0	0	0
TCONS_00011648	974	1	0.81	1	0.79	0	0	7	3.08	0	0	4	2.82
TCONS_00011655	699	0	0	2	2.52	0	0	1	0.68	0	0	0	0
TCONS_00011665	1161	0	0	0	0	0	0	0	0	0	0	0	0
TCONS_00011666	1704	0	0	0	0	0	0	0	0	0	0	0	0
TCONS_00011693	2763	19	4.51	30	6.88	24	5.29	18	2.42	23	4.9	13	2.68
TCONS_00011694	1675	0	0	0	0	0	0	0	0	0	0	0	0
TCONS_00011696	2212	0	0	0	0	0	0	0	0	0	0	0	0
TCONS_00011742	2141	0	0	0	0	0	0	0	0	0	0	0	0
TCONS_00011753	1419	0	0	0	0	0	0	0	0	0	0	0	0
TCONS_00011781	1575	0	0	0	0	0	0	0	0	0	0	2	0.78
TCONS_00011809	5269	0	0	16	1.84	25	2.76	32.95	2.25	14	1.5	15	1.55
TCONS_00011810	5337	17.91	2.11	0	0	0	0	0	0	0	0	0	0
TCONS_00011811	6103	2.09	0.21	2	0.2	1	0.09	2.05	0.12	2.21	0.2	0	0
TCONS_00011812	2385	0	0	0	0	0	0	0	0	0	0	0	0
TCONS_00011813	667	0	0	0	0	0	0	0	0	0.79	0.99	0	0
TCONS_00011814	341	1	5.46	0	0	0	0	2	4.5	0	0	1	4.6
TCONS_00011816	1611	0	0	1	0.42	2.02	0.82	0	0	0	0	0	0
TCONS_00011825	2229	106	31.92	105	30.54	102	28.49	41	6.96	110	29.72	112	29.23
TCONS_00011831	1509	14	6.6	11	5.01	11	4.81	35	9.18	14	5.93	9	3.68
TCONS_00011833	250	0	0	0	0	0	0	0	0	0	0	0	0
TCONS_00011834	1912	0.13	0.05	1	0.35	0.29	0.1	1	0.2	0	0	1	0.31
TCONS_00011835	926	0	0	0	0	0	0	0	0	0	0	0	0
TCONS_00011836	728	0	0	0	0	0	0	0	0	0	0	0	0
TCONS_00011837	622	0	0	0	0	0	0	0	0	0	0	0	0
TCONS_00011839	1109	0	0	0	0	0	0	0	0	0	0	0	0
TCONS_00011846	320	0	0	0	0	0	0	0	0	0	0	0	0
TCONS_00011899	1034	0	0	0	0	0	0	0	0	0	0	0	0
TCONS_00011951	248	0	0	0	0	0	0	0	0	0	0	0	0
TCONS_00011961	578	0	0	0	0	0	0	0	0	0	0	0	0
TCONS_00011964	322	0	0	0	0	1	5.88	0	0	1	5.75	0	0
TCONS_00011965	256	0	0	0	0	0	0	0	0	0	0	0	0
TCONS_00016712	525	3	6.25	0	0	1	1.94	0	0	0	0	0	0
TCONS_00016715	2084	26110.7	8479.98	26504.33	8316.06	30448.88	9174.04	35648.03	6515.33	46235.79	13473.69	47496.98	13366.22
TCONS_00016717	236	0	0	0	0	0	0	0	0	0	0	0	0
TCONS_00016744	4118	41	6.34	42	6.27	30	4.3	113	9.97	51	7.07	79	10.59
TCONS_00016892	1491	0	0	0	0	0	0	0	0	0	0	0	0
TCONS_00016893	275	0	0	0	0	0	0	0	0	0	0	0	0
TCONS_00017003	3871	78.46	12.95	56.97	9.08	57	8.73	0	0	42.7	6.32	99.82	14.29
TCONS_00017004	3362	916.39	175.88	809.45	150.02	742.76	132.25	448.16	48.94	890.44	153.34	983.63	163.69
TCONS_00017005	815	3	3.12	1	1.01	8	7.71	19	10.49	3	2.8	5	4.48
TCONS_00017092	11547	5	0.27	2	0.1	0	0	0	0	1	0.05	1	0.05
TCONS_00017108	404	0	0	0	0	0	0	0	0	0	0	0	0
TCONS_00017109	485	0	0	0	0	0	0	0	0	0	0	0	0
TCONS_00017113	533	0	0	0	0	0	0	0	0	0	0	0	0
TCONS_00017115	332	0	0	0	0	0	0	0	0	0	0	0	0
TCONS_00017165	610	7	11.27	1	1.56	6	8.97	1	0.82	7	10.12	5	6.93
TCONS_00017170	323	0	0	0	0	0	0	0	0	0	0	0	0
TCONS_00017197	578	4	7.04	1	1.71	3	4.9	3	2.66	0	0	0	0
TCONS_00017202	2110	0	0	0	0	0	0	1	0.18	0	0	0	0
TCONS_00017223	1288	0	0	1	0.55	0	0	0	0	0	0	1	0.49
TCONS_00017226	1063	27292.85	19827.54	27412.56	19267.65	27096.52	18264.84	44385.85	17571.31	29350.11	19136.52	30198.25	18972.16
TCONS_00017233	1909	0	0	0	0	2	0.67	0	0	0	0	0	0
TCONS_00017245	1516	0	0	0	0	0	0	0	0	0	0	0	0
TCONS_00017286	2147	0	0	2	0.61	5	1.46	2	0.35	2	0.56	3	0.82
TCONS_00017314	1791	0	0	0	0	0	0	0	0	0	0	0	0
TCONS_00017315	2600	0	0	0	0	0	0	0	0	0	0	0	0
TCONS_00017374	2045	9	2.99	2	0.64	0	0	0	0	0	0	1.95	0.56
TCONS_00017375	2108	0	0	0	0	1	0.3	6	1.08	11	3.16	17.05	4.74
TCONS_00017378	2439	0	0	0	0	0	0	0	0	0	0	0	0
TCONS_00017379	2538	0	0	0	0	0	0	0	0	0	0	0	0
TCONS_00017380	2661	0	0	0	0	0	0	0	0	0	0	0	0
TCONS_00017381	2510	0	0	0	0	0	0	0	0	0	0	0	0
TCONS_00017382	3214	3	0.6	3	0.58	0	0	0	0	0	0	0	0
TCONS_00017385	1266	0	0	1	0.56	0	0	3	0.96	1	0.52	0	0
TCONS_00017394	374	0	0	0	0	0	0	0	0	1.24	4.75	1.12	4.06
TCONS_00017395	444	81.28	235	73.96	208.26	87.79	235.42	160.66	216.9	80.59	209.37	88.35	218.51
TCONS_00017396	384	5.96	23.93	6.21	24.29	2.65	9.85	12.5	22.02	19.93	71.86	7.88	26.88
TCONS_00017397	354	1	4.91	0	0	0	0	0	0	1.01	4.47	0	0
TCONS_00017398	374	4.03	17.27	3.15	13.15	1.1	4.36	5.07	9.4	2.02	7.78	5.38	19.56
TCONS_00017399	394	4.75	17.91	2.37	8.73	1.3	4.54	1.9	3.19	8.25	27.98	2.06	6.6
TCONS_00017400	403	6.87	24.6	10.32	36	6.9	22.88	22.57	36.25	0.97	3.11	6.01	18.32
TCONS_00017401	423	25.1	80.55	8.98	28.06	15.25	45.36	17.29	25.42	11.93	34.41	23.2	63.55
TCONS_00017402	353	0	0	0	0	0	0	0	0	1.06	4.71	0	0
TCONS_00017434	345	0	0	0	0	1	4.86	0	0	0	0	0	0
TCONS_00017435	617	0	0	0	0	0	0	0	0	0	0	0	0
TCONS_00017436	582	0	0	0	0	2	3.23	0	0	0	0	0	0
TCONS_00017438	417	0	0	1	3.23	2	6.14	0	0	0	0	0	0
TCONS_00017482	349	0	0	0	0	0	0	0	0	0	0	0	0
TCONS_00017500	240	0	0	0	0	0	0	0	0	0	0	0	0
TCONS_00017502	267	0	0	0	0	0	0	0	0	0	0	0	0
TCONS_00017518	12060	10	0.51	9.04	0.44	17.02	0.8	30.07	0.88	24.09	1.1	17	0.75
TCONS_00017519	1991	0	0	2	0.66	2.02	0.64	0	0	0	0	2	0.59
TCONS_00017520	9141	0	0	0	0	0	0	0	0	0	0	0	0
TCONS_00017597	1230	0	0	0	0	0	0	0	0	0	0	0	0
TCONS_00017771	294	22	187.43	15	123.21	7	53.96	15	48.29	4	30.36	12	84.55
TCONS_00017772	284	14	134	8	73.55	12	103.25	4	14.15	3	25.5	8	62.93
TCONS_00017774	386	0	0	0	0	0	0	0	0	0	0	0	0
TCONS_00017775	2929	83.35	18.57	98.95	21.29	128.39	26.54	234.71	29.68	111.89	22.37	100.23	19.36
TCONS_00017776	223	0	0	0	0	0	0	0	0	0	0	0	0
TCONS_00017778	1131	0	0	0	0	0	0	0	0	0	0	0	0
TCONS_00017821	343	3	16.11	0	0	0	0	0	0	0	0	0	0
TCONS_00017823	522	0	0	0	0	0	0	0	0	0	0	0	0
TCONS_00017824	1218	0	0	0	0	0	0	0	0	0	0	0	0
TCONS_00017825	1607	0	0	0	0	0	0	0	0	0	0	0	0
TCONS_00017826	1463	0	0	0	0	1	0.45	3	0.82	0	0	0	0
TCONS_00017830	3557	1978.79	357.48	1954	340.86	1936	324.45	1301.02	133.84	1737	281.54	1823.19	285.6
TCONS_00017880	583	0	0	0	0	0	0	0	0	0	0	0	0
TCONS_00017896	784	1628.95	1787.55	1558.2	1656.61	1653.62	1683.96	4900.31	2847.05	1595.19	1571.4	1612.07	1527.09
TCONS_00017898	643	0	0	0	0	0	0	0	0	0	0	0	0
TCONS_00017899	855	0	0	0	0	0	0	0	0	3	2.62	0	0
TCONS_00017900	1766	0	0	1	0.38	0	0	0	0	0	0	0	0
TCONS_00017925	688	0	0	0	0	0	0	0	0	0	0	0	0
TCONS_00017926	376	0	0	0	0	0	0	0	0	0	0	0	0
TCONS_00017927	346	0	0	0	0	0	0	0	0	0	0	0	0
TCONS_00017931	257	0	0	0	0	0	0	0	0	0	0	0	0
TCONS_00017942	208	0	0	0	0	0	0	0	0	0	0	0	0
TCONS_00018030	405	0	0	0	0	0	0	0	0	0	0	0	0
TCONS_00018038	451	0	0	0	0	0	0	0	0	0	0	0	0
TCONS_00018040	306	0	0	0	0	0	0	0	0	0	0	0	0
TCONS_00018041	322	0	0	0	0	0	0	0	0	0	0	0	0
TCONS_00018055	691	0	0	0	0	0	0	0	0	0	0	0	0
TCONS_00018056	1527	0	0	0	0	1	0.43	0	0	0	0	0	0
TCONS_00018133	290	18	160.48	10	85.84	10	80.48	5	16.7	12	95.22	14	102.98
TCONS_00018221	614	2	3.19	0	0	0	0	0	0	0	0	1	1.37
TCONS_00018222	1079	10.46	7.46	0	0	9	5.95	0	0	8	5.12	0	0
TCONS_00018223	997	7.54	5.95	11	8.41	0	0	6	2.57	0	0	18	12.29
TCONS_00018224	1128	30	20.2	38	24.75	34	21.24	12	4.42	9	5.44	26	15.15
TCONS_00018269	1850	143.49	53.36	108.7	39.06	145.85	50.32	164.97	34.4	116.67	38.93	115.67	37.27
TCONS_00018270	4042	20.51	3.23	11.3	1.72	18.15	2.65	5.03	0.45	10.33	1.46	13.33	1.82
TCONS_00018575	339	0	0	0	0	0	0	0	0	0	0	0	0
TCONS_00018576	953	0	0	0	0	0	0	0	0	0	0	0	0
TCONS_00018595	3973	298.26	47.88	288.21	44.67	309	46.02	320.55	29.35	296.24	42.67	287.61	40.04
TCONS_00018637	379	0	0	0	0	0	0	0	0	0	0	0	0
TCONS_00018638	660	0	0	0	0	0	0	0	0	0	0	0	0
TCONS_00018672	1350	0	0	0	0	0	0	0	0	0	0	0	0
TCONS_00018673	2907	1	0.22	0	0	2	0.42	3	0.38	0.86	0.17	3.67	0.71
TCONS_00018675	3057	0	0	0	0	0	0	0	0	0	0	0	0
TCONS_00018749	401	0	0	0	0	0	0	0	0	0	0	0	0
TCONS_00018750	697	0	0	0	0	0	0	0	0	0	0	0	0
TCONS_00018893	1056	0	0	0	0	0	0	0	0	2	1.32	0	0
TCONS_00018906	635	13	19.61	14	20.49	12	16.8	73	56.53	54	73.15	60	77.98
TCONS_00018910	309	1271.46	9245.01	1367.48	9626.95	1554.11	10300.35	4614.01	13069.92	1454.23	9453.83	1454.76	8814.92
TCONS_00018918	520	0	0	0	0	0	0	0	0	0	0	0	0
TCONS_00018919	709	0	0	0	0	0	0	0	0	0	0	0	0
TCONS_00018920	296	0	0	0	0	0	0	0	0	0	0	0	0
TCONS_00018921	2088	1	0.32	3	0.94	6	1.8	0	0	3	0.87	5	1.4
TCONS_00018974	1501	2	0.95	1	0.46	2	0.88	0	0	0	0	2	0.82
TCONS_00018975	3321	17	3.31	17	3.19	9	1.62	3	0.33	14	2.44	11	1.85
TCONS_00019033	10773	463.18	26.36	456.78	25.09	404.12	21.34	283.36	9.28	380.54	19.43	406.83	20.09
TCONS_00019114	692	115	151.74	91	116.42	72	88.17	173	118.84	87	103.06	126	143.36
TCONS_00019115	1957	0	0	0	0	0	0	0	0	0	0	0	0
TCONS_00019144	357	0	0	0	0	0	0	0	0	0	0	0	0
TCONS_00019150	2075	0	0	0	0	0	0	0	0	1	0.29	0	0
TCONS_00019183	642	3.33	4.93	2.35	3.39	5.03	6.92	0	0	4.05	5.39	6.69	8.55
TCONS_00019184	501	0	0	0	0	0	0	0	0	0	0	0	0
TCONS_00019185	6768	19	1.74	12	1.06	9	0.77	13.9	0.73	9	0.74	6	0.48
TCONS_00019186	1182	0	0	0	0	0	0	0	0	0	0	0	0
TCONS_00019189	2744	0	0	0	0	0	0	0	0	0	0	0	0
TCONS_00019190	2751	0	0	0	0	0	0	0	0	0	0	0	0
TCONS_00019195	2545	34576	8985.8	35891	9009.27	36162	8718.39	120417	17705.01	43726	10196.18	53277	12001.23
TCONS_00019197	2520	8	2.1	4	1.02	8	1.95	11	1.63	0	0	0	0
TCONS_00019234	3138	0	0	0	0	0	0	0	0	0	0	0	0
TCONS_00019316	402	0	0	0	0	0	0	0	0	0	0	0	0
TCONS_00019317	3200	0	0	0	0	0	0	0	0	0	0	0	0
TCONS_00019352	2148	0	0	0	0	1	0.29	0	0	0	0	0	0
TCONS_00019394	249	0	0	0	0	0	0	0	0	0	0	0	0
TCONS_00019402	549	0	0	0	0	0	0	0	0	0	0	0	0
TCONS_00019413	442	0	0	0	0	0	0	0	0	0	0	0	0
TCONS_00019414	890	0	0	0	0	0	0	0	0	0	0	0	0
TCONS_00019420	487	0	0	0	0	0	0	0	0	0	0	0	0
TCONS_00019421	600	0	0	0	0	0	0	0	0	0	0	0	0
TCONS_00019423	325	9	56.25	5	30.34	7	40.1	0	0	1	5.6	4	20.96
TCONS_00019427	14395	86.33	3.66	64.98	2.66	107.28	4.22	101.62	2.48	81.33	3.09	80.42	2.96
TCONS_00019465	1048	3	2.22	9.13	6.54	6	4.12	12	4.83	0	0	2	1.28
TCONS_00019466	511	1	2.19	2.87	6.11	1	2.03	0	0	0	0	0	0
TCONS_00019472	591	0	0	0	0	0	0	0	0	0	0	0	0
TCONS_00019473	803	0	0	0	0	0	0	0	0	0	0	0	0
TCONS_00019474	918	0	0	0	0	0	0	0	0	0	0	0	0
TCONS_00019475	1345	0	0	0	0	0	0	0	0	0	0	0	0
TCONS_00019477	448	0	0	2	5.53	0	0	0	0	0	0	0	0
TCONS_00019478	1589	0	0	0	0	1	0.41	0	0	0	0	0	0
TCONS_00019479	1646	0	0	0	0	0	0	0	0	0	0	0	0
TCONS_00019490	490	0	0	0	0	0	0	0	0	0	0	0	0
TCONS_00019502	277	91	950.22	84	839.67	141	1316.22	266	1010.59	96	887.58	105	896.35
TCONS_00019503	945	1563	1324.87	1701	1395.63	1785	1403.96	2872	1314.03	2493	1896.71	2782	2038.12
TCONS_00019504	2160	45	14.04	24.57	7.4	28.96	8.38	1	0.18	0	0	1	0.27
TCONS_00019521	386	0	0	0	0	0	0	0	0	0	0	0	0
TCONS_00019524	894	0	0	0	0	0	0	0	0	0	0	0	0
TCONS_00019541	461	0	0	0	0	0	0	0	0	0	0	0	0
TCONS_00019558	317	0	0	0	0	0	0	0	0	0	0	0	0
TCONS_00019559	1082	0	0	0	0	0	0	0	0	0	0	0	0
TCONS_00019560	1185	0	0	0	0	0	0	0	0	0	0	0	0
TCONS_00019561	2629	0	0	0	0	0	0	0	0	0	0	0	0
TCONS_00019562	552	0	0	0	0	0	0	0	0	0	0	0	0
TCONS_00019563	574	0	0	0	0	0	0	0	0	0	0	0	0
TCONS_00019564	2250	0	0	0	0	0	0	0	0	0	0	0	0
TCONS_00019566	461	0	0	0	0	0	0	0	0	0	0	0	0
TCONS_00019568	2971	52.62	11.54	57.93	12.27	60.99	12.41	257.89	32.11	90.41	17.8	79.6	15.14
TCONS_00019569	657	0	0	0	0	0	0	0	0	0	0	0	0
TCONS_00019575	394	3.02	11.41	1.98	7.29	3.07	10.71	8	13.41	8.8	29.84	13	41.74
TCONS_00019590	457	4	10.89	0	0	2	5.05	1	1.29	0	0	2	4.66
TCONS_00019604	1907	0	0	0	0	0	0	0	0	0	0	0	0
TCONS_00019651	1063	0	0	1	0.7	3	2.02	9	3.56	0	0	0	0
TCONS_00019658	286	2	18.69	1	8.98	1	8.41	0	0	0	0	0	0
TCONS_00019715	616	0	0	0	0	0	0	0	0	0	0	0	0
TCONS_00019824	288	0	0	0	0	0	0	0	0	0	0	0	0
TCONS_00019857	852	0	0	0	0	0	0	0	0	1	0.88	0	0
TCONS_00019858	3357	0	0	0	0	2.38	0.42	0	0	2.38	0.41	0	0
TCONS_00019859	1997	120.33	41.01	114.47	37.69	161.37	51.02	350.21	67.08	100.02	30.59	90.4	26.7
TCONS_00019861	514	4	8.67	3	6.32	8	16.09	2	2.12	4	7.79	1	1.86
TCONS_00019863	2387	241.91	67.49	328.04	88.4	387.01	100.16	1377.73	217.12	279.48	69.96	295.25	71.39
TCONS_00019891	644	0	0	0	0	0	0	0	0	0	0	0	0
TCONS_00019934	1432	21828.94	10959.15	22244.32	10796.13	22264.96	10370.75	36690.29	10218.63	21295.44	9594.18	22457.37	9760.99
TCONS_00019935	320	0	0	0	0	0	0	0	0	0	0	0	0
TCONS_00020001	208	0	0	6	182.95	1	27.26	11	117.88	7	197.45	2	50.83
TCONS_00020021	331	2	11.86	1	5.76	1	5.44	4	9.62	1	5.32	1	4.98
TCONS_00020055	345	0	0	0	0	0	0	0	0	0	0	0	0
TCONS_00020101	471	1	2.56	2	4.99	2	4.76	0	0	3	6.91	3	6.59
TCONS_00020102	1613	7	3.05	4	1.69	3	1.21	2	0.49	6	2.35	0	0
TCONS_00020103	2417	15	4.13	10	2.66	19.61	5	1	0.16	1.69	0.42	9	2.15
TCONS_00020104	2085	0	0	0	0	0	0	0	0	0	0	0	0
TCONS_00020105	1010	1.52	1.18	5.65	4.25	4.93	3.55	3	1.26	0.23	0.16	0	0
TCONS_00020106	1695	1.22	0.5	3.2	1.27	6.39	2.44	0	0	2	0.74	3	1.07
TCONS_00020107	1496	1.26	0.6	2.15	0.99	1.08	0.48	0	0	0	0	0	0
TCONS_00020108	10012	654	40.12	660	39.08	673	38.3	48	1.69	168	9.25	211	11.23
TCONS_00020116	1060	0	0	0	0	0	0	0	0	0	0	0	0
TCONS_00020117	1112	0	0	0	0	0	0	0	0	0	0	0	0
TCONS_00020157	315	3	20.57	2	13.29	4	25.06	5	13.51	1	6.14	1	5.73
TCONS_00020170	3201	0	0	0	0	0	0	0	0	0	0	0	0
TCONS_00020176	225	0	0	0	0	0	0	0	0	0	0	0	0
TCONS_00020177	217	0	0	0	0	0	0	0	0	0	0	0	0
TCONS_00020178	2946	0	0	0	0	1	0.21	1	0.13	0	0	0	0
TCONS_00020179	3009	0	0	0	0	0	0	0	0	0	0	0	0
TCONS_00020180	473	0	0	0	0	0	0	0	0	0	0	0	0
TCONS_00020212	245	0	0	0	0	0	0	0	0	0	0	0	0
TCONS_00020213	264	0	0	0	0	0	0	0	0	0	0	0	0
TCONS_00020243	417	1	3.31	0	0	0	0	0	0	0	0	0	0
TCONS_00020245	1818	0	0	0	0	0	0	0	0	0	0	0	0
TCONS_00020249	618	0	0	0	0	0	0	0	0	0	0	0	0
TCONS_00020275	383	0	0	0	0	0	0	0	0	0	0	0	0
TCONS_00020290	219	0	0	0	0	0	0	0	0	0	0	0	0
TCONS_00020292	797	0	0	0	0	0	0	0	0	0	0	0	0
TCONS_00020295	370	0	0	0	0	0	0	0	0	0	0	0	0
TCONS_00020369	280	0	0	0	0	2.7	24.33	0.17	0.62	1.9	16.93	0	0
TCONS_00020370	401	0	0	0	0	0	0	0	0	0	0	0	0
TCONS_00020374	555	8522.6	16093.44	8640.98	15852.37	10092.78	17690.14	11730.6	11060.27	13346.45	22634.12	13628.15	22129.19
TCONS_00020377	3083	332.35	70.04	340.81	69.36	276.59	54.08	199.74	23.91	311.1	58.83	380.77	69.57
TCONS_00020459	349	0	0	0	0	0	0	0	0	0	0	0	0
TCONS_00020460	1094	0	0	0	0	0	0	0	0	0	0	0	0
TCONS_00020462	9386	109	7.14	83.89	5.31	66.05	4.02	78	2.94	144	8.47	145	8.25
TCONS_00020463	6207	0	0	0	0	0	0	0	0	0	0	0	0
TCONS_00020464	1313	0	0	2.11	1.14	0.95	0.49	0	0	0	0	0	0
TCONS_00020466	394	0	0	0	0	0	0	0	0	0	0	0	0
TCONS_00020467	369	0	0	0	0	0	0	0	0	0	0	0	0
TCONS_00020468	779	1	1.11	0	0	0	0	0	0	0	0	0	0
TCONS_00020469	2912	34	7.62	32	6.93	18	3.74	28	3.56	38	7.64	55.85	10.86
TCONS_00020470	1848	0	0	0	0	0	0	0	0	0	0	0	0
TCONS_00020471	2011	0	0	0	0	0	0	0	0	0	0	2.15	0.63
TCONS_00020472	1660	0	0	0	0	0	0	0	0	0	0	0	0
TCONS_00020474	701	0	0	0	0	0	0	0	0	0	0	0	0
TCONS_00020475	438	0	0	0	0	0	0	0	0	0	0	0	0
TCONS_00020476	503	0	0	0	0	0	0	0	0	0	0	0	0
TCONS_00020477	287	0	0	0	0	0	0	0	0	0	0	0	0
TCONS_00020478	4279	47.47	7.04	37	5.3	41	5.64	44	3.73	79	10.52	91	11.71
TCONS_00020480	628	0	0	0	0	0	0	0	0	1	1.38	0	0
TCONS_00020481	830	0	0	0	0	0.16	0.15	0	0	0	0	0	0
TCONS_00020482	1616	2.06	0.9	1	0.42	1.84	0.74	1	0.24	7	2.73	4	1.51
TCONS_00020485	608	0	0	0	0	0	0	0	0	0	0	0	0
TCONS_00020486	660	1.09	1.55	1	1.38	0	0	0	0	0	0	0	0
TCONS_00020487	888	4.25	3.92	3	2.68	1	0.86	2	0.99	11	9.1	1	0.8
TCONS_00020488	3296	0	0	14	2.65	0	0	0	0	12.19	2.14	0	0
TCONS_00020489	2803	8.13	1.9	0	0	5	1.08	5	0.66	6.81	1.43	12	2.43
TCONS_00020490	1756	3	1.18	2	0.76	0	0	0	0	1	0.35	2	0.68
TCONS_00020492	1164	8	5.18	6	3.76	4	2.4	3	1.06	7	4.07	4	2.24
TCONS_00020516	334	3.29	19.04	8.85	49.73	6.62	35.16	3.92	9.24	12.36	64.05	12.1	58.8
TCONS_00020532	2320	7	2.02	9	2.5	10	2.67	27	4.39	5	1.29	3	0.75
TCONS_00020633	1489	81	38.81	93	43.08	91	40.46	45	11.98	97	41.71	99	41.07
TCONS_00020647	792	0	0	0	0	0	0	2	1.15	2	1.94	0	0
TCONS_00020673	4488	23	3.24	37	5.04	28	3.66	98	7.9	35	4.43	76	9.3
TCONS_00020676	525	0	0	0	0	0	0	0	0	0	0	0	0
TCONS_00020743	725	0	0	0	0	0	0	0	0	0	0	0	0
TCONS_00020778	519	1	2.13	0	0	3	5.93	0	0	1	1.91	0	0
TCONS_00020794	584	0	0	0	0	0	0	0	0	0	0	0	0
TCONS_00020795	3736	15	2.57	31	5.13	43	6.84	9	0.88	37	5.69	37	5.5
TCONS_00020800	474	0	0	0	0	0	0	0	0	0	0	0	0
TCONS_00020802	209	4	133.22	9	268.66	10	267.08	22	230.87	6	165.67	6	149.35
TCONS_00020836	853	0	0	0	0	0	0	0	0	0	0	0	0
TCONS_00020837	698	10.51	13.69	12.92	16.31	10.97	13.25	5.7	3.87	8.97	10.48	7.05	7.92
TCONS_00020838	587	0	0	1	1.67	0	0	0	0	0	0	0	0
TCONS_00020863	2230	1	0.3	3	0.87	0	0	2	0.34	0	0	2	0.52
TCONS_00020865	1208	0	0	0	0	1	0.57	0	0	0	0	0	0
TCONS_00020901	822	0	0	0	0	0	0	2	1.09	0	0	1	0.89
TCONS_00020995	538	0	0	0	0	0	0	0	0	0	0	0	0
TCONS_00021001	464	26	68.66	15	38.56	24	58.8	65	81.42	24	56.94	21	47.5
TCONS_00021002	2502	84	22.24	60	15.35	61	14.99	28	4.19	66	15.68	112	25.71
TCONS_00021026	470	0	0	0	0	0	0	0	0	0	0	0	0
TCONS_00021030	430	0	0	0	0	0	0	0	0	0	0	0	0
TCONS_00021031	473	0	0	0	0	0	0	0	0	0	0	0	0
TCONS_00021032	345	0	0	0	0	0	0	0	0	0	0	0	0
TCONS_00021033	270	0	0	0	0	0	0	0	0	0	0	0	0
TCONS_00021034	412	0	0	0	0	0	0	0	0	0	0	0	0
TCONS_00021036	273	0	0	0	0	0	0	0	0	0	0	0	0
TCONS_00021037	2236	0	0	0	0	0	0	1	0.17	0	0	0	0
TCONS_00021052	282	0	0	0	0	0	0	0	0	0	0	0	0
TCONS_00021053	420	0	0	0	0	0	0	0	0	0	0	0	0
TCONS_00021071	491	0	0	0	0	0	0	0	0	0	0	0	0
TCONS_00021116	692	0	0	0	0	0	0	0	0	0	0	0	0
TCONS_00021121	3914	0	0	0	0	1	0.15	0	0	1	0.15	0	0
TCONS_00021122	7037	5.76	0.51	2.96	0.25	2.93	0.24	1.46	0.07	1.46	0.12	0	0
TCONS_00021123	2356	34.07	9.64	51.66	14.13	41.59	10.92	29	4.64	32.63	8.29	54.51	13.37
TCONS_00021128	281	0	0	0	0	0	0	0	0	0	0	0	0
TCONS_00021207	405	0	0	0	0	0	0	0	0	0	0	0	0
TCONS_00021236	1237	2	1.2	2	1.16	1	0.56	3	0.99	1	0.54	4	2.08
TCONS_00021372	637	0	0	0	0	0	0	0	0	0	0	0	0
TCONS_00021445	2238	16	4.8	21	6.08	17	4.73	4	0.68	0	0	4	1.04
TCONS_00021469	3265	41	8.12	26	4.97	33	6.06	7	0.79	12	2.13	11	1.89
TCONS_00021535	1715	16	6.49	22	8.63	15	5.65	25	5.67	21	7.65	31	10.9
TCONS_00021632	367	0	0	0	0	0	0	0	0	1	4.03	0	0
TCONS_00021706	783	0	0	0	0	0	0	3	1.75	4	3.95	4	3.8
TCONS_00021825	1262	0	0	0	0	0	0	0	0	0	0	0	0
TCONS_00021836	241	0	0	0	0	0	0	0	0	0	0	0	0
TCONS_00021837	1876	1	0.37	2	0.71	0	0	0	0	0	0	0	0
TCONS_00021838	625	0	0	0	0	0	0	0	0	0	0	0	0
TCONS_00021839	510	0	0	0	0	0	0	0	0	0	0	1	1.89
TCONS_00021845	1475	8	3.88	21	9.84	14	6.29	6	1.62	14	6.09	10	4.2
TCONS_00021868	1126	0	0	0	0	0	0	0	0	0	0	0	0
TCONS_00021869	1060	0	0	0	0	0	0	0	0	0	0	0	0
TCONS_00021870	1061	0	0	0	0	0	0	0	0	0	0	0	0
TCONS_00021871	686	2	2.67	0	0	0	0	0	0	0	0	0	0
TCONS_00021920	1429	57.61	28.99	91.11	44.33	53.96	25.2	63.4	17.7	89.62	40.48	86.48	37.68
TCONS_00021922	751	0	0	0	0	0	0	0	0	0	0	0	0
TCONS_00021926	207	0	0	0	0	0	0	0	0	0	0	0	0
TCONS_00021931	1334	0	0	0	0	0	0	0	0	0	0	0	0
TCONS_00021933	2509	15	3.96	3	0.76	8	1.96	22	3.28	4	0.95	4	0.92
TCONS_00021934	1780	18	7	16	6.01	4	1.44	0	0	3	1.05	5.38	1.81
TCONS_00021979	780	5	5.53	2	2.14	6	6.16	6	3.51	6	5.95	1	0.95
TCONS_00021998	1118	0	0	0	0	0	0	0	0	0	0	0	0
TCONS_00021999	2595	0	0	0	0	0	0	0	0	0	0	0	0
TCONS_00022015	4276	63	9.35	80	11.47	88	12.12	27	2.29	145	19.32	170	21.89
TCONS_00022016	342	0	0	0	0	0	0	0	0	0	0	0	0
TCONS_00022017	206	0	0	0	0	0	0	0	0	0	0	0	0
TCONS_00022096	2123	33.08	10.52	24.13	7.42	15	4.43	4.99	0.89	2.97	0.85	4.02	1.11
TCONS_00022097	3635	42	7.41	33.01	5.63	19	3.11	2	0.2	4	0.63	0	0
TCONS_00022130	309	0	0	0	0	0	0	0	0	0	0	0	0
TCONS_00022145	699	0	0	0	0	0	0	0	0	0	0	0	0
TCONS_00022152	2698	0	0	0	0	0	0	0	0	0	0	0	0
TCONS_00022153	1604	0	0	0	0	0	0	0	0	0	0	0	0
TCONS_00022180	2522	40	10.5	45	11.41	31	7.55	26	3.86	53	12.48	64	14.56
TCONS_00022194	908	0	0	0	0	0	0	0	0	0	0	0	0
TCONS_00022242	3898	8	1.31	0	0	0	0	0	0	0	0	0	0
TCONS_00022243	4135	0	0	4	0.59	3	0.43	0	0	5	0.69	6	0.8
TCONS_00022244	3928	0	0	0	0	0	0	0	0	0	0	0	0
TCONS_00022299	2635	3	0.75	1	0.24	3	0.7	2	0.28	3	0.67	3	0.65
TCONS_00022316	721	0	0	0	0	0	0	0	0	0	0	0	0
TCONS_00022321	704	0	0	0	0	0	0	0	0	0	0	0	0
TCONS_00022355	3679	0	0	0	0	0	0	0	0	0	0	0	0
TCONS_00022409	741	21	25.01	21	24.24	13	14.37	5	3.13	1	1.07	0	0
TCONS_00022410	1144	1	0.66	0	0	1	0.61	0	0	0	0	0	0
TCONS_00022494	1854	8	2.97	22	7.89	9	3.1	6	1.25	7	2.33	7	2.25
TCONS_00022495	594	0	0	0	0	0	0	0	0	0	0	0	0
TCONS_00022550	951	0	0	0	0	0	0	0	0	0	0	0	0
TCONS_00022566	440	179.54	529.1	146.36	420.09	141.83	387.62	76.24	104.55	126.56	335.12	130.39	328.59
TCONS_00022575	579	0	0	0	0	0	0	0	0	0	0	0	0
TCONS_00022577	934	0	0	0	0	3	2.4	0	0	3	2.32	0	0
TCONS_00022578	957	0	0	0	0	0	0	0	0	0	0	0	0
TCONS_00022579	574	0	0	0	0	0	0	0	0	0	0	0	0
TCONS_00022580	722	0	0	0	0	0	0	0	0	0	0	0	0
TCONS_00022581	1084	0	0	0	0	0	0	0	0	0	0	0	0
TCONS_00022582	1192	0	0	0	0	0	0	0	0	0	0	0	0
TCONS_00022598	597	0	0	0	0	0	0	0	0	0	0	0	0
TCONS_00022639	264	0	0	0	0	0	0	0	0	0	0	0	0
TCONS_00022668	275	12	128.57	13	133.2	13	124.3	16	62.09	9	85.3	2	17.49
TCONS_00022717	418	0	0	0	0	0	0	0	0	0	0	0	0
TCONS_00022718	367	3	13.47	2	8.75	3	12.44	2	3.85	0	0	0	0
TCONS_00022754	1098	0	0	0	0	0	0	0	0	0	0	0	0
TCONS_00022755	521	0	0	0	0	0	0	0	0	0	0	0	0
TCONS_00022768	2109	2	0.64	3	0.93	7	2.08	3	0.54	5	1.44	6	1.67
TCONS_00022775	390	7	27.06	7	26.37	6	21.46	2	3.42	4	13.89	10	32.88
TCONS_00022789	322	3	19.27	0	0	1	5.88	3.07	7.87	0	0	0	0
TCONS_00022889	2117	113.82	36.32	104.01	32.06	75	22.2	38.15	6.85	72	20.61	82.05	22.69
TCONS_00022923	645	0	0	0	0	0	0	0	0	0	0	0	0
TCONS_00022925	1085	79.51	56.26	1.9	1.31	86.59	56.85	55.37	21.38	80.9	51.38	112.26	68.7
TCONS_00022926	1097	25.85	18.03	117.11	79.05	0	0	0.02	0.01	0	0	0	0
TCONS_00026452	324	0	0	0	0	0	0	0	0	0	0	0	0
TCONS_00026497	3769	132	22.41	159.03	26.07	130.59	20.57	49	4.74	68	10.36	72	10.6
TCONS_00026499	407	0	0	0	0	0	0	0	0	0	0	0	0
TCONS_00026500	2082	0	0	0	0	0	0	0	0	0	0	0	0
TCONS_00026501	505	0	0	0	0	0	0	0	0	0	0	0	0
TCONS_00026502	1675	0	0	1	0.4	0	0	0	0	2	0.75	0	0
TCONS_00026503	968	41	33.66	46	36.55	59	44.94	155	68.83	50	36.84	36	25.55
TCONS_00026504	442	0	0	0	0	0	0	0	0	0	0	0	0
TCONS_00026516	4097	0	0	0	0	0	0	0	0	0	0	0	0
TCONS_00026517	3941	17	2.75	12	1.88	12	1.8	26	2.4	25	3.63	24	3.37
TCONS_00026518	273	0	0	0	0	0	0	0	0	0	0	0	0
TCONS_00026591	723	0	0	0	0	0	0	0	0	0	0	0	0
TCONS_00026592	253	0	0	0	0	0	0	0	0	0	0	0	0
TCONS_00026606	9371	71.75	4.71	92.66	5.87	36.58	2.23	22.47	0.85	49.66	2.93	51.99	2.96
TCONS_00026668	500	0	0	0	0	0	0	0.35	0.38	0	0	0	0
TCONS_00026669	1122	0	0	0	0	2	1.26	1.65	0.61	0	0	4	2.35
TCONS_00026709	5182	90.12	10.93	93.29	10.92	75.03	8.44	22.83	1.58	61.01	6.64	54	5.68
TCONS_00026716	480	0	0	0	0	0	0	0	0	0	0	0	0
TCONS_00026801	840	44.39	44.18	50.48	48.66	43.12	39.83	62.23	33.06	37.68	33.66	34.73	29.85
TCONS_00026803	303	56.15	434.08	83.06	620.8	87.81	617.13	65.3	194.33	83.29	574.99	70.27	451.45
TCONS_00026823	1058	0	0	0	0	0	0	0	0	0	0	0	0
TCONS_00026824	516	0	0	1	2.09	0	0	0	0	0	0	0	0
TCONS_00026825	972	0	0	2	1.58	0	0	0	0	0	0	0	0
TCONS_00026846	1485	0	0	0	0	0	0	0	0	0	0	0	0
TCONS_00026847	1075	0	0	0	0	0	0	0	0	0	0	0	0
TCONS_00026848	2397	0	0	0	0	0	0	0	0	0	0	0	0
TCONS_00026849	1803	0	0	0	0	0	0	0	0	0	0	0	0
TCONS_00026850	492	0	0	0	0	0	0	0	0	0	0	0	0
TCONS_00026910	550	0	0	0	0	0	0	0	0	0	0	0	0
TCONS_00026911	388	0	0	0	0	0	0	0	0	0	0	0	0
TCONS_00026916	1060	2.57	1.87	1	0.71	6	4.06	1	0.4	1	0.65	0	0
TCONS_00026917	728	0.43	0.53	0	0	0	0	0	0	0	0	0	0
TCONS_00026918	790	2	2.17	2	2.1	3	3.02	3	1.73	1	0.97	4	3.75
TCONS_00026919	1415	0	0	0	0	0	0	0	0	0	0	0	0
TCONS_00026924	334	0	0	0	0	0	0	0	0	0	0	0	0
TCONS_00026978	2788	0	0	0	0	0	0	0	0	0	0	0	0
TCONS_00026990	1341	1	0.54	0	0	0	0	0	0	0	0	0	0
TCONS_00026992	933	0	0	2	1.67	0	0	0	0	0	0	0	0
TCONS_00026993	1257	0	0	0	0	0	0	0	0	0	0	0	0
TCONS_00026995	385	2	7.97	2	7.77	1	3.69	3	5.26	4	14.33	2	6.78
TCONS_00026997	663	0	0	0	0	0	0	5	3.64	1	1.27	1	1.21
TCONS_00026998	765	0	0	0	0	0	0	0	0	0	0	0	0
TCONS_00027021	3105	0	0	0	0	0	0	0	0	0	0	0	0
TCONS_00027022	537	0	0	0	0	0	0	0	0	0	0	0	0
TCONS_00027049	555	1	1.89	1	1.83	2	3.51	5	4.71	0	0	2	3.25
TCONS_00027065	479	0	0	0	0	0	0	1	1.19	0	0	0	0
TCONS_00027067	715	0	0	0	0	0	0	0	0	0	0	0	0
TCONS_00027077	443	0	0	0	0	0	0	0	0	0	0	0	0
TCONS_00027078	376	0	0	0	0	0	0	0	0	0	0	0	0
TCONS_00027079	744	0	0	0	0	0	0	0	0	0	0	0	0
TCONS_00027080	429	0	0	0	0	0	0	0	0	0	0	0	0
TCONS_00027081	806	0	0	0	0	0	0	0	0	0	0	0	0
TCONS_00027082	1493	0	0	0	0	0	0	0	0	0	0	0	0
TCONS_00027083	724	0	0	0	0	0	0	0	0	0	0	0	0
TCONS_00027084	381	0	0	0	0	0	0	0	0	0	0	0	0
TCONS_00027105	501	0	0	0	0	0	0	0	0	0	0	0	0
TCONS_00027106	1597	0	0	0	0	0	0	0	0	0	0	0	0
TCONS_00027157	428	0	0	0	0	0	0	0	0	0	0	0	0
TCONS_00027182	2307	31.79	9.21	23.34	6.53	18.56	4.99	22.61	3.7	31.87	8.29	25.21	6.33
TCONS_00027199	597	0	0	0	0	0	0	0	0	0	0	0	0
TCONS_00027200	472	0	0	0	0	0	0	0	0	0	0	0	0
TCONS_00027204	448	2	5.68	1	2.76	3	7.9	2	2.66	3	7.65	4	9.71
TCONS_00027230	205	0	0	0	0	0	0	0	0	0	0	0	0
TCONS_00027232	889	1	0.92	0	0	0	0	0	0	0	0	0	0
TCONS_00027287	656	0	0	0	0	0	0	0	0	0	0	0	0
TCONS_00027292	700	0	0	0	0	0	0	0	0	0	0	0	0
TCONS_00027293	592	0	0	0	0	0	0	0	0	0	0	0	0
TCONS_00027301	500	0	0	0	0	0	0	0	0	0	0	0	0
TCONS_00027303	635	14	21.12	14	20.49	6	8.4	8	6.19	5	6.77	9	11.7
TCONS_00027308	8176	278	21	228	16.62	221	15.49	65	2.82	76	5.15	79	5.18
TCONS_00027309	1602	13	5.71	23	9.77	14	5.71	13	3.19	23	9.07	16	6.09
TCONS_00027310	565	0	0	0	0	0	0	0	0	0	0	0	0
TCONS_00027311	764	0	0	0	0	0	0	0	0	0	0	0	0
TCONS_00027312	340	0	0	0	0	0	0	0	0	0	0	0	0
TCONS_00027328	619	0	0	0	0	0	0	0	0	0	0	0	0
TCONS_00027329	706	0	0	0	0	0	0	0	0	0	0	0	0
TCONS_00027331	2914	0	0	0	0	0	0	0	0	0	0	0	0
TCONS_00027334	8549	0	0	0	0	0	0	0	0	0	0	0	0
TCONS_00027336	6037	0	0	0	0	0	0	0	0	0	0	0	0
TCONS_00027338	1391	0	0	0	0	0	0	0	0	0	0	0	0
TCONS_00027351	375	0	0	0	0	0	0	0	0	0	0	0	0
TCONS_00027358	4468	0	0	0	0	0	0	0	0	0	0	0	0
TCONS_00027369	292	0	0	0	0	0	0	0	0	0	0	0	0
TCONS_00027399	2509	0	0	0	0	0	0	0	0	0	0	0	0
TCONS_00027412	698	0	0	0	0	0	0	0	0	0	0	0	0
TCONS_00027422	342	0	0	0	0	0	0	0	0	0	0	0	0
TCONS_00027443	578	0	0	0	0	0	0	0	0	1	1.58	0	0
TCONS_00027467	1257	0	0	0	0	0	0	0	0	0	0	0	0
TCONS_00027581	2189	0	0	0	0	0	0	0	0	0	0	0	0
TCONS_00027633	7805	328.25	26.01	349.96	26.77	336.42	24.73	215.64	9.81	324.75	23.09	340.86	23.43
TCONS_00027634	1238	0	0	0	0	0	0	0	0	0	0	0	0
TCONS_00027635	771	12	13.49	8	8.71	13	13.56	17	10.1	9	9.08	10	9.7
TCONS_00027640	225	0	0	0	0	0	0	0	0	0	0	0	0
TCONS_00027770	333	0	0	1	5.67	1	5.35	0	0	0	0	0	0
TCONS_00027812	2984	4	0.87	2	0.42	2	0.41	0	0	0	0	0	0
TCONS_00027827	3714	186	32.08	225	37.48	190	30.4	125	12.29	171	26.46	185	27.67
TCONS_00027844	902	3	2.71	2	1.75	4	3.35	0	0	0	0	0	0
TCONS_00027918	318	0	0	0	0	0	0	0	0	0	0	0	0
TCONS_00027920	1355	2	1.07	0	0	0	0	2	0.59	0	0	0	0
TCONS_00027975	15745	812.58	31.42	869.95	32.47	787.07	28.23	681.9	15.19	1026.45	35.61	1129.45	37.9
TCONS_00027976	2426	1.54	0.42	0	0	0	0	0	0	1.43	0.35	1.8	0.43
TCONS_00027977	563	0	0	0	0	0	0	0	0	0	0	0	0
TCONS_00027978	928	3	2.61	0	0	0	0	0	0	0	0	1	0.75
TCONS_00027990	520	0	0	0	0	0	0	0	0	0	0	0	0
TCONS_00028010	500	0	0	0	0	0	0	0	0	0	0	0	0
TCONS_00028027	821	0	0	0	0	0	0	0	0	0	0	0	0
TCONS_00028050	503	5	11.28	4	8.78	6	12.57	2	2.2	6	12.16	2	3.87
TCONS_00028051	2874	76	17.29	123	27.02	100	21.1	35	4.52	131	26.73	154	30.37
TCONS_00028072	886	7	6.47	6	5.37	2	1.72	38	18.85	4	3.32	1	0.8
TCONS_00028100	328	0	0	0	0	0	0	0	0	0	0	0	0
TCONS_00028106	446	3	8.59	3	8.37	3	7.97	5	6.7	0	0	0	0
TCONS_00028107	585	2	3.45	0	0	0	0	1	0.87	0	0	0	0
TCONS_00028112	297	7	57.69	10	79.54	7	52.29	18	56.41	17	124.94	22	150.21
TCONS_00028130	809	9	9.44	6	6.1	8	7.79	6	3.35	6	5.65	6	5.44
TCONS_00028142	557	0	0	0	0	0	0	0	0	0	0	0	0
TCONS_00028145	659	0	0	0	0	0	0	0	0	2	2.55	0	0
TCONS_00028163	344	0	0	0	0	0	0	0	0	0	0	0	0
TCONS_00028164	1414	0	0	0	0	0	0	1	0.28	0	0	0	0
TCONS_00028165	3184	4	0.82	4.1	0.81	2	0.38	8	0.93	2	0.37	0	0
TCONS_00028200	669	0	0	0	0	0	0	0	0	0	0	0	0
TCONS_00028201	274	0	0	0	0	0	0	0	0	0	0	0	0
TCONS_00028217	468	2	5.19	6	15.16	7	16.86	3	3.7	1	2.33	1	2.22
TCONS_00028228	838	5	4.99	5	4.84	9	8.34	26	13.85	21	18.83	17	14.66
TCONS_00028254	6406	281.46	27.36	295.69	27.75	274.62	24.77	382.84	21.34	373.18	32.55	433.18	36.53
TCONS_00028255	6406	281.46	27.36	295.69	27.75	274.62	24.77	382.84	21.34	373.18	32.55	433.18	36.53
TCONS_00028256	5979	0	0	0	0	5.02	0.49	1.41	0.08	0	0	1.62	0.15
TCONS_00028258	7349	19.95	1.68	31.43	2.56	36.76	2.88	93.57	4.53	19.77	1.5	28.2	2.06
TCONS_00028260	3993	4	0.64	1	0.15	0	0	3.59	0.33	2	0.29	2.38	0.33
TCONS_00028288	5780	0	0	0	0	0	0	0	0	19.32	1.88	21.99	2.06
TCONS_00028289	5490	90.96	10.38	98.89	10.9	72.62	7.69	235.66	15.41	68.49	7.02	91.75	9.09
TCONS_00028304	3894	10	1.64	20	3.17	20	3.04	5	0.47	17	2.5	32	4.55
TCONS_00028305	1357	0	0	0	0	1	0.5	0	0	0	0	0	0
TCONS_00028337	333	0	0	0	0	0	0	0	0	0	0	0	0
TCONS_00028343	832	46	46.4	57	55.69	33	30.89	35	18.82	31	28.07	32	27.88
TCONS_00028344	1084	0	0	0	0	0	0	0	0	0	0	0	0
TCONS_00028385	362	0	0	2	9.06	0	0	4	7.93	0	0	0	0
TCONS_00028405	1227	0	0	0	0	0	0	2	0.67	0	0	0	0
TCONS_00028406	446	0	0	0	0	0	0	0	0	0	0	0	0
TCONS_00028407	779	0	0	0	0	0	0	0	0	0	0	0	0
TCONS_00028425	713	0	0	0	0	0	0	0	0	2	2.26	0	0
TCONS_00028446	270	0	0	0	0	0	0	0	0	0	0	0	0
TCONS_00028454	734	0	0	0	0	0	0	0	0	0	0	0	0
TCONS_00028455	3270	0	0	0	0	0	0	1	0.11	0	0	0	0
TCONS_00028457	1072	0	0	0	0	0	0	0	0	0	0	0	0
TCONS_00028458	4092	49	7.62	66	9.91	57	8.23	12	1.07	58	8.1	75	10.12
TCONS_00028459	2235	55	16.51	49	14.21	35	9.75	8	1.35	46	12.39	35	9.11
TCONS_00028460	7160	262	22.7	255	21.32	231	18.56	57	2.83	269	20.91	302	22.7
TCONS_00028461	901	0	0	0	0	0	0	0	0	0	0	0	0
TCONS_00028462	959	0	0	0	0	0	0	0	0	0	0	0	0
TCONS_00028463	2112	0	0	0	0	0	0	0	0	0	0	0	0
TCONS_00028480	3220	0	0	0	0	1	0.19	0	0	0	0	0	0
TCONS_00028485	1073	0	0	0	0	0	0	0	0	0	0	0	0
TCONS_00028486	2327	0	0	0	0	0	0	0	0	0	0	0	0
TCONS_00028599	1506	2	0.95	4	1.83	1	0.44	16	4.21	2	0.85	0	0
TCONS_00028681	383	0	0	0	0	0	0	0	0	0	0	0	0
TCONS_00028727	578	0	0	0	0	0	0	0	0	0	0	0	0
TCONS_00028729	816	0	0	0	0	0	0	0	0	0	0	0	0
TCONS_00028731	1005	0	0	0	0	0	0	0	0	0	0	0	0
TCONS_00029049	2051	0	0	0	0	0	0	0	0	0	0	0	0
TCONS_00029050	582	0	0	0	0	0	0	0	0	0	0	0	0
TCONS_00029069	1516	0	0	0	0	0	0	0	0	0	0	0	0
TCONS_00029070	1359	0	0	2	1.03	0	0	0	0	2	0.96	0	0
TCONS_00029393	1266	2	1.17	14	7.89	0	0	0	0	0	0	1	0.5
TCONS_00029394	728	0	0	0	0	0	0	0	0	0	0	0	0
TCONS_00029395	525	0	0	0	0	0	0	0	0	0	0	0	0
TCONS_00029396	361	0	0	0	0	0	0	0	0	0	0	0	0
TCONS_00029411	1559	7	3.18	4	1.75	3	1.26	1	0.25	6	2.44	2	0.79
TCONS_00029419	2495	2	0.53	0	0	0	0	4	0.6	0	0	0	0
TCONS_00029476	3047	14	2.99	14	2.89	19	3.76	14	1.7	11	2.11	18	3.33
TCONS_00029660	403	0	0	0	0	0	0	0	0	0	0	0	0
TCONS_00029662	441	0	0	0	0	0	0	0	0	0	0	0	0
TCONS_00029697	357	0	0	0	0	0	0	0	0	0	0	0	0
TCONS_00029699	701	0	0	0	0	1	1.2	0	0	0	0	0	0
TCONS_00029722	431	0	0	0	0	0	0	0	0	0	0	0	0
TCONS_00029828	337	0	0	0	0	0	0	0	0	0	0	0	0
TCONS_00029833	920	0	0	0	0	0	0	0	0	0	0	0	0
TCONS_00029834	602	0	0	0	0	0	0	0	0	0	0	0	0
TCONS_00029835	626	0	0	0	0	0	0	0	0	2	2.77	0	0
TCONS_00029838	683	0	0	0	0	0	0	0	0	0	0	0	0
TCONS_00029850	2220	0	0	0	0	0	0	0	0	0	0	1	0.26
TCONS_00029910	304	1	7.65	5	36.99	2	13.92	0	0	5	34.17	0	0
TCONS_00029961	2139	21.97	6.93	19.92	6.07	22.05	6.45	21	3.73	13.97	3.95	14.94	4.08
TCONS_00029962	861	0	0	0	0	0	0	0	0	0	0	0	0
TCONS_00030035	524	0	0	0	0	0	0	0	0	0	0	0	0
TCONS_00030036	589	0	0	0	0	0	0	0	0	0	0	0	0
TCONS_00030037	599	0	0	0	0	0	0	0	0	0	0	0	0
TCONS_00030038	755	6	6.95	9	10.11	15	16.13	2	1.22	0	0	4	4
TCONS_00030119	619	0	0	2	3.05	0	0	0	0	0	0	0	0
TCONS_00030135	8591	79.68	5.72	237.89	16.48	97.81	6.51	110.27	4.55	210.5	13.56	192.38	11.98
TCONS_00030136	8477	163.13	11.87	142.27	9.99	141.2	9.53	11.87	0.5	300.93	19.65	155.21	9.8
TCONS_00030137	8591	79.68	5.72	237.89	16.48	97.81	6.51	110.27	4.55	210.5	13.56	192.38	11.98
TCONS_00030138	8477	163.13	11.87	142.27	9.99	141.2	9.53	11.87	0.5	300.93	19.65	155.21	9.8
TCONS_00030139	8629	24016.77	1716.3	24271.27	1674.16	25039.29	1659.86	38116.87	1565.22	31516.55	2020.63	35149.28	2179.21
TCONS_00030140	8515	0.75	0.05	1.48	0.1	0.98	0.07	2.56	0.11	3.4	0.22	4.41	0.28
TCONS_00030141	8534	247.3	17.88	388.77	27.12	906.34	60.77	0.13	0.01	1065.73	69.11	1266.59	79.43
TCONS_00030142	8496	114.16	8.29	340.84	23.89	21	1.41	38.67	1.61	493.41	32.14	379.66	23.92
TCONS_00030143	8382	0	0	77.6	5.52	0	0	0	0	114.76	7.58	149.69	9.56
TCONS_00030144	8419	177.69	13.02	89.71	6.35	146.1	9.93	70.5	2.97	108.51	7.14	254.86	16.21
TCONS_00030146	882	0	0	2	1.8	0	0	11	5.49	3	2.51	2	1.61
TCONS_00030234	269	0	0	0	0	0	0	0	0	0	0	0	0
TCONS_00030286	1001	0	0	0	0	0	0	0	0	0	0	0	0
TCONS_00030287	478	0	0	0	0	0	0	0	0	0	0	0	0
TCONS_00030288	439	0	0	0	0	0	0	0	0	0	0	0	0
TCONS_00030315	1559	72	32.67	66	28.95	56	23.58	45	11.37	48	19.55	56	22.01
TCONS_00030316	21753	1262	35.17	1253	33.7	951	24.59	197	3.17	835	20.88	1030	24.91
TCONS_00030317	1273	55.86	32.35	50.06	28.03	36.44	19.58	21.35	6.82	54.73	28.44	56.21	28.17
TCONS_00030318	3220	0	0	0	0	0	0	0	0	0	0	0	0
TCONS_00030319	6463	0	0	0	0	0	0	0	0	0	0	9.68	0.81
TCONS_00030320	7199	0	0	0	0	0	0	0	0	0	0	0	0
TCONS_00030321	5811	15.82	1.7	10.3	1.07	20.01	2	58.05	3.58	25.73	2.48	5.35	0.5
TCONS_00030322	1216	0	0	0	0	0	0	0	0	0	0	0	0
TCONS_00030323	367	0	0	0	0	0	0	0	0	0	0	0	0
TCONS_00030324	1034	1	0.75	1	0.73	2	1.4	2	0.82	3	2.03	4	2.6
TCONS_00030327	811	82.34	86.1	116.03	117.53	158.51	153.82	328.24	182.45	101.9	95.66	95.92	86.61
TCONS_00030328	1475	0	0	6.51	3.05	0	0	5.67	1.53	2.26	0.98	0	0
TCONS_00030329	1491	22	10.53	9.49	4.39	21.06	9.35	8.33	2.21	17.74	7.62	28	11.6
TCONS_00030339	1985	0	0	0	0	0	0	0	0	0	0	0	0
TCONS_00030340	1902	2.93	1.06	5	1.74	4.62	1.54	1.52	0.31	0	0	4	1.25
TCONS_00030341	1943	0	0	0	0	0	0	0	0	0	0	0	0
TCONS_00030342	771	0.07	0.07	0	0	0.38	0.4	1.48	0.88	0	0	0	0
TCONS_00030348	478	0	0	0	0	0	0	0	0	0	0	0	0
TCONS_00030362	645	0	0	0	0	0	0	0	0	0	0	0	0
TCONS_00030363	569	0	0	0	0	0	0	0	0	0	0	0	0
TCONS_00030364	568	0	0	0	0	0	0	0	0	0	0	0	0
TCONS_00030365	1478	42.82	20.7	58.35	27.27	57.53	25.8	55.31	14.86	87.71	38.05	73.13	30.61
TCONS_00030424	695	0	0	0	0	0	0	0	0	0	0	0	0
TCONS_00030425	473	0	0	0	0	0	0	0	0	0	0	0	0
TCONS_00030426	502	0	0	0	0	0	0	0	0	0	0	0	0
TCONS_00030427	524	0	0	0	0	1	1.94	0	0	0	0	0	0
TCONS_00030434	7467	219	18.17	171	13.69	176	13.54	8	0.38	11	0.82	19	1.37
TCONS_00030451	1511	1	0.47	1	0.46	0	0	0	0	2	0.85	0	0
TCONS_00030472	751	4	4.67	0	0	0	0	0	0	0	0	0	0
TCONS_00030473	468	0	0	0	0	0	0	0	0	0	0	0	0
TCONS_00030475	1664	0	0	0	0	0	0	0	0	0	0	0	0
TCONS_00030481	744	0	0	0	0	0	0	0	0	0	0	0	0
TCONS_00030482	549	0	0	0	0	1	1.79	0	0	0	0	1	1.65
TCONS_00030483	630	0	0	0	0	0	0	0	0	0	0	0	0
TCONS_00030506	914	0	0	0	0	1	0.82	0	0	0	0	0	0
TCONS_00030539	1269	0	0	3	1.69	2	1.08	0.64	0.2	2	1.04	2	1.01
TCONS_00030540	2231	46	13.84	15	4.36	27	7.53	16	2.71	28	7.56	17	4.43
TCONS_00030541	204	0	0	0	0	0	0	0	0	0	0	0	0
TCONS_00030542	470	0	0	0	0	0	0	0	0	0	0	0	0
TCONS_00030544	422	0	0	0	0	0	0	0	0	0	0	0	0
TCONS_00030558	778	0	0	0	0	2	2.06	0	0	0	0	0	0
TCONS_00030611	791	35	37.92	40	41.99	32	32.17	87	49.96	22	21.4	18	16.84
TCONS_00030624	221	9	232.02	10	234.7	9	190.94	27	224	3	65.08	3	58.96
TCONS_00030634	2422	11	3.02	13	3.45	7	1.78	7	1.09	7	1.72	8	1.9
TCONS_00030649	1445	0	0	0	0	0	0	0	0	0	0	0	0
TCONS_00030650	6616	0	0	0	0	0	0	0	0	0	0	0	0
TCONS_00030651	5635	37.67	4.19	32	3.43	25	2.58	83	5.28	46.84	4.67	37	3.57
TCONS_00030652	2801	0	0	0	0	0	0	0	0	0	0	0	0
TCONS_00030653	6962	0	0	0	0	0	0	0	0	0	0	0	0
TCONS_00030654	6616	8.78	0.83	0	0	0	0	0	0	0	0	0	0
TCONS_00030655	6509	0	0	0	0	0	0	0	0	0	0	0	0
TCONS_00030656	6580	0	0	0	0	0	0	0	0	0	0	0	0
TCONS_00030658	1313	5	2.79	1	0.54	3	1.55	5	1.54	2	1	0	0
TCONS_00030659	6333	0	0	0	0	0	0	0	0	10.43	0.92	0	0
TCONS_00030661	5655	14.53	1.61	28	2.99	22.95	2.36	34.7	2.2	13.83	1.37	20	1.92
TCONS_00030662	2978	1	0.22	0	0	2	0.41	1	0.12	0	0	1	0.19
TCONS_00030684	466	235	615.19	210	535.14	232	563.51	136	169.13	182	428.05	194	435.07
TCONS_00030685	1725	23	9.27	27	10.52	19	7.11	1	0.23	5	1.81	18	6.29
TCONS_00030688	637	5	7.51	0	0	2	2.79	1	0.77	0	0	1	1.29
TCONS_00030706	612	1	1.6	0	0	0	0	0	0	0	0	0	0
TCONS_00030708	642	2	2.97	0	0	0	0	0	0	0	0	0	0
TCONS_00030728	736	0	0	2	2.33	1	1.12	4	2.53	0	0	3	3.11
TCONS_00030756	382	0	0	0	0	0	0	0	0	0	0	0	0
TCONS_00030822	2499	14	3.71	11	2.82	11	2.71	30	4.5	21	5	15.01	3.45
TCONS_00030832	1288	58.7	33.51	56.45	31.16	37.92	20.08	36.84	11.6	50.42	25.83	37.62	18.59
TCONS_00030865	570	0	0	0	0	0	0	0	0	0	0	0	0
TCONS_00030928	949	306.58	258.41	329.41	268.75	313.12	244.89	219.48	99.89	301.49	228.09	318.59	232.09
TCONS_00030929	680	0	0	0	0	1	1.26	0	0	0	0	0	0
TCONS_00030930	417	0	0	0	0	0	0	0	0	0	0	0	0
TCONS_00030931	690	0	0	0	0	0	0	0	0	0	0	0	0
TCONS_00030934	2768	1	0.24	2	0.46	0	0	0	0	4	0.85	0	0
TCONS_00030951	2396	0	0	0	0	0	0	0	0	0	0	0	0
TCONS_00030953	657	0	0	0	0	0	0	0	0	0	0	0	0
TCONS_00030962	313	0	0	0	0	0	0	0	0	0	0	0	0
TCONS_00030994	1594	5	2.21	8	3.42	2	0.82	3	0.74	8	3.17	8	3.06
TCONS_00031177	472	0	0	0	0	0	0	0	0	0	0	0	0
TCONS_00031195	410	0	0	0	0	0	0	0	0	0	0	0	0
TCONS_00031197	1184	1	0.63	2	1.23	1	0.59	0	0	0	0	3	1.64
TCONS_00031198	604	57	93.26	67	106.41	52	78.97	79	65.73	59	86.68	68	95.79
TCONS_00031207	216	0	0	0	0	0	0	0	0	0	0	0	0
TCONS_00031346	3362	11	2.11	20	3.71	4	0.71	0	0	6	1.03	0	0
TCONS_00031347	2729	0	0	0	0	0	0	0	0	0	0	2	0.42
TCONS_00031350	923	6	5.25	3	2.54	6	4.87	5	2.36	5	3.93	4	3.02
TCONS_00031352	6592	300	28.31	314	28.6	225	19.7	98	5.3	151	12.78	182	14.9
TCONS_00031353	660	0	0	0	0	0	0	0	0	0	0	0	0
TCONS_00031354	727	0	0	0	0	0	0	0	0	0	0	0	0
TCONS_00031356	1449	3.06	1.51	7.85	3.75	5.21	2.39	7.06	1.94	8.75	3.89	6.86	2.94
TCONS_00031381	759	5	5.75	5	5.57	11	11.74	0	0	6	6.19	2	1.98
TCONS_00031451	1615	0	0	0	0	0	0	0	0	0	0	0	0
TCONS_00031452	272	0	0	0	0	0	0	0	0	0	0	0	0
TCONS_00031529	2342	53.41	15.22	57.67	15.87	42.11	11.13	28.9	4.65	34.31	8.77	50.66	12.51
TCONS_00031530	204	2.62	97.68	5.18	172.24	3.61	106.9	7.61	88.85	6.51	200.43	6.97	193.11
TCONS_00031533	4246	607.11	90.83	673.39	97.26	525.65	72.95	371.89	31.76	508.21	68.21	617.27	80.08
TCONS_00031535	235	0	0	0	0	0	0	0	0	0	0	0	0
TCONS_00031542	1341	35.43	19.25	35.72	18.77	42.71	21.54	28	8.41	35.14	17.14	36.34	17.09
TCONS_00031543	695	65	85.2	65	82.61	57	69.34	81	55.31	56	65.9	56	63.3
TCONS_00031547	470	0	0	1	2.5	0	0	0	0	0	0	0	0
TCONS_00031548	367	0	0	0	0	0	0	0	0	0	0	0	0
TCONS_00031549	523	2	4.2	0	0	0	0	0	0	1	1.89	3	5.41
TCONS_00031550	876	8.91	8.36	10.44	9.49	12.88	11.23	4.42	2.23	14.23	12	19.27	15.64
TCONS_00031573	1145	0	0	0	0	0	0	0	0	0	0	0	0
TCONS_00031576	337	0	0	0	0	0	0	0	0	0	0	0	0
TCONS_00031578	4256	47.14	7.03	57	8.21	38	5.26	10	0.85	19	2.54	31	4.01
TCONS_00031579	765	0	0	0	0	0	0	0	0	0	0	0	0
TCONS_00031580	993	4.86	3.86	4	3.07	2	1.47	1	0.43	2	1.42	5	3.43
TCONS_00031581	998	5	3.94	10	7.63	6	4.39	1	0.43	4	2.83	1	0.68
TCONS_00031627	482	0	0	0	0	0	0	0	0	0	0	0	0
TCONS_00031653	1332	0	0	0	0	0	0	0	0	0	0	0	0
TCONS_00031662	757	1	1.15	0	0	0	0	0	0	0	0	0	0
TCONS_00031663	918	0	0	0	0	0	0	0	0	0	0	0	0
TCONS_00031664	389	0	0	0	0	0	0	0	0	0	0	0	0
TCONS_00031665	525	0	0	0	0	0	0	0	0	0	0	0	0
TCONS_00031674	516	0	0	1	2.09	0	0	0	0	0	0	0	0
TCONS_00031683	1538	2.75	1.27	26.18	11.67	9.56	4.09	4.8	1.23	21.21	8.78	17.93	7.16
TCONS_00031686	520	0	0	0	0	0	0	0	0	0	0	0	0
TCONS_00031687	439	0	0	0	0	0	0	0	0	0	0	0	0
TCONS_00031689	986	0	0	1	0.78	0	0	0	0	0	0	0	0
TCONS_00031690	1894	0	0	0	0	0	0	0	0	0	0	0	0
TCONS_00031691	1940	0	0	0	0	0	0	0	0	0	0	0	0
TCONS_00031721	465	0	0	0	0	0	0	0	0	0	0	0	0
TCONS_00031723	846	0	0	0	0	0	0	0	0	0	0	0	0
TCONS_00031724	395	0	0	0	0	0	0	0	0	0	0	0	0
TCONS_00031725	658	0	0	0	0	0	0	0	0	0	0	0	0
TCONS_00031727	448	0	0	0	0	0	0	0	0	0	0	0	0
TCONS_00031728	632	0	0	0	0	0	0	0	0	0	0	0	0
TCONS_00031729	491	0	0	0	0	0	0	0	0	0	0	0	0
TCONS_00031765	792	0	0	0	0	0	0	0	0	0	0	0	0
TCONS_00031921	396	0	0	0	0	0	0	1	1.66	0	0	2	6.35
TCONS_00031968	499	885.84	2029.26	1146.54	2554.73	1358.42	2888.11	1529.38	1700.84	892.69	1836.97	1058.43	2080.75
TCONS_00031985	1338	4	2.18	0	0	0	0	0	0	0	0	0	0
TCONS_00031988	4713	86.86	11.64	103.63	13.41	72.48	9.01	168.07	12.87	388.28	46.68	398.71	46.33
TCONS_00031991	723	1	1.24	5	5.99	1	1.15	11	7.12	2	2.22	3	3.2
TCONS_00032015	340	0	0	0	0	0	0	0	0	0	0	0	0
TCONS_00032040	1136	0	0	0	0	0	0	0	0	0	0	0	0
TCONS_00032041	1409	0	0	0	0	0	0	0	0	0	0	0	0
TCONS_00032080	239	0	0	0	0	0	0	1	6.14	0	0	0	0
TCONS_00032081	670	0	0	0	0	0	0	0	0	0	0	0	0
TCONS_00032115	713	0	0	1	1.22	0	0	1	0.66	0	0	0	0
TCONS_00032116	262	0	0	7	84.91	9	101.34	1	4.5	1	11.22	2	20.62
TCONS_00032117	1742	0	0	0	0	0	0	1	0.22	0	0	0	0
TCONS_00032118	1966	4	1.39	4	1.34	2	0.64	25	4.87	6	1.87	15	4.51
TCONS_00032123	728	0	0	0	0	0	0	0	0	0	0	0	0
TCONS_00032124	1784	1	0.39	1	0.37	0	0	0	0	0	0	1	0.34
TCONS_00032172	778	0	0	0	0	0	0	1	0.59	0	0	0	0
TCONS_00032173	1850	0	0	0	0	1	0.35	0	0	0	0	0	0
TCONS_00032174	788	1	1.09	0	0	0	0	0	0	0	0	0	0
TCONS_00032178	725	0	0	0	0	0	0	0	0	0	0	0	0
TCONS_00032179	611	0	0	0	0	0	0	0	0	0	0	0	0
TCONS_00032207	583	0	0	0	0	0	0	0	0	0	0	0	0
TCONS_00032215	1516	886	415.59	866	392.64	924	402.1	1506	392.92	580	244.13	543	220.54
TCONS_00032217	510	0	0	0	0	0	0	0	0	0	0	0	0
TCONS_00032285	1705	0	0	1	0.39	0	0	0	0	0	0	0	0
TCONS_00032309	3018	0	0	1	0.21	0	0	1	0.12	0	0	0	0
TCONS_00032326	1657	78	32.95	81	33.07	82	32.14	139	32.79	70	26.54	94	34.39
TCONS_00032345	1356	31	16.62	21	10.89	20.05	9.98	0	0	3	1.44	1	0.46
TCONS_00032351	298	1	8.15	4	31.48	5	36.97	4	12.43	3	21.82	7	47.3
TCONS_00032404	1617	26.48	11.51	56.25	23.63	23.35	9.42	48.86	11.85	24.96	9.74	43.97	16.55
TCONS_00032405	908	0	0	0	0	0	0	0	0	0	0	0	0
TCONS_00032406	972	0	0	0	0	0	0	0	0	0	0	0	0
TCONS_00032407	829	0	0	0	0	0	0	0	0	0	0	0	0
TCONS_00032473	497	0	0	0	0	0	0	0	0	0	0	0	0
TCONS_00032474	2375	123.5	34.65	108.87	29.5	124.01	32.27	57.5	9.11	69.16	17.41	122.02	29.67
TCONS_00032485	778	16	17.75	15	16.13	15	15.44	12	7.04	16	15.94	15	14.37
TCONS_00032535	638	0	0	0	0	0	0	0	0	0	0	0	0
TCONS_00032584	2954	27	5.96	34	7.25	31	6.35	45	5.64	25	4.95	33	6.32
TCONS_00032645	382	0	0	0	0	0	0	0	0	0	0	0	0
TCONS_00032699	589	0	0	0	0	0	0	0	0	1	1.53	0	0
TCONS_00032715	3631	0	0	0	0	0	0	0	0	0	0	0	0
TCONS_00032791	928	6.54	5.68	11.73	9.86	17.62	14.2	21.48	10.05	10.63	8.29	6.48	4.86
TCONS_00032792	1185	7.46	4.72	9.27	5.67	1.38	0.81	7.52	2.61	5.37	3.05	11.52	6.31
TCONS_00032823	1523	0	0	2	0.9	1	0.43	0	0	0	0	0	0
TCONS_00032988	720	0	0	0	0	0	0	0	0	0	0	0	0
TCONS_00032991	1439	0	0	0	0	0	0	0	0	0	0	0	0
TCONS_00033048	822	0	0	0	0	0	0	0	0	0	0	0	0
TCONS_00033049	813	1	1.04	2	2.02	0	0	0	0	0	0	0	0
TCONS_00033099	1603	0	0	0	0	0	0	0	0	0	0	0	0
TCONS_00033100	543	0	0	0	0	0	0	0	0	0	0	0	0
TCONS_00033115	4063	0	0	2	0.3	0	0	0	0	0	0	0	0
TCONS_00033116	1540	0	0	0	0	0	0	0	0	0	0	0	0
TCONS_00033117	941	0	0	0	0	0	0	0	0	0	0	0	0
TCONS_00033118	787	0	0	0	0	0	0	0	0	0	0	0	0
TCONS_00033119	598	0	0	0	0	0	0	0	0	0	0	0	0
TCONS_00033120	747	0	0	0	0	0	0	0	0	0	0	0	0
TCONS_00033121	600	0	0	0	0	0	0	0	0	0	0	0	0
TCONS_00033122	673	0	0	0	0	0	0	0	0	0	0	0	0
TCONS_00033123	608	0	0	0	0	0	0	0	0	0	0	0	0
TCONS_00033143	520	0	0	0	0	0	0	0	0	0	0	0	0
TCONS_00033144	550	0	0	0	0	0	0	0	0	0	0	0	0
TCONS_00033145	607	0	0	0	0	0	0	0	0	0	0	0	0
TCONS_00033147	1870	0	0	0	0	0	0	0	0	0	0	0	0
TCONS_00033148	633	0	0	0	0	0	0	0	0	0	0	0	0
TCONS_00033149	613	0	0	0	0	0	0	0	0	0	0	0	0
TCONS_00033170	949	0	0	0	0	0	0	0	0	0	0	0	0
TCONS_00033173	311	0	0	0	0	3	19.51	0	0	0	0	0	0
TCONS_00033174	890	0	0	0	0	0	0	0	0	0	0	0	0
TCONS_00033175	870	0	0	0	0	0	0	0	0	0	0	0	0
TCONS_00033181	443	9	26.14	7.32	20.71	12	32.33	8	10.84	7.94	20.71	3	7.45
TCONS_00033182	503	0	0	4.68	10.27	0	0	0	0	4.06	8.24	0	0
TCONS_00033183	538	0	0	0	0	0	0	0	0	0	0	0	0
TCONS_00033184	627	4	6.16	2	2.99	13.96	19.95	21.65	17.07	7.75	10.71	7.36	9.76
TCONS_00033198	367	0	0	0	0	0	0	0	0	0	0	0	0
TCONS_00033216	383	0	0	0	0	0	0	0	0	0	0	0	0
TCONS_00033222	308	0	0	0	0	0	0	0	0	0	0	0	0
TCONS_00033269	615	0	0	0	0	0	0	0	0	0	0	0	0
TCONS_00033270	934	0	0	0	0	0	0	0	0	0	0	0	0
TCONS_00033272	793	0	0	0	0	0	0	0	0	0	0	0	0
TCONS_00033305	792	51.17	55.34	48.31	50.61	66.27	66.52	36.18	20.74	54.91	53.31	57.99	54.15
TCONS_00033306	402	4.46	16.06	8.87	31.1	5.29	17.62	4.89	7.89	4.25	13.76	14	42.94
TCONS_00033356	4075	8	1.25	4	0.6	1	0.14	15	1.34	8	1.12	5	0.68
TCONS_00033366	533	0	0	0	0	0	0	0	0	0	0	0	0
TCONS_00033367	546	0	0	0	0	0	0	0	0	0	0	0	0
TCONS_00033368	497	0	0	0	0	0	0	0	0	0	0	0	0
TCONS_00033369	656	0	0	1	1.39	0	0	0	0	0	0	0	0
TCONS_00033374	474	0	0	0	0	0	0	0	0	0	0	0	0
TCONS_00033375	541	0	0	0	0	0	0	0	0	0	0	0	0
TCONS_00033422	7415	189.71	15.85	186.16	15.01	220.66	17.1	210.54	10.1	250.96	18.81	215.86	15.65
TCONS_00033423	7162	0	0	0	0	0	0	0	0	0	0	0	0
TCONS_00033424	2203	16.78	5.12	23.58	6.95	15.58	4.41	0	0	40.34	11.04	55.69	14.73
TCONS_00033444	600	0	0	0	0	0	0	0	0	0	0	0	0
TCONS_00033445	1219	2	1.22	3	1.77	4	2.27	3	1.01	7	3.84	4	2.11
TCONS_00033446	2400	10	2.77	12	3.21	2	0.51	4	0.63	3	0.75	5	1.2
TCONS_00033512	526	0	0	0	0	3	5.78	0	0	0	0	0	0
TCONS_00033513	699	0	0	0	0	1	1.21	0	0	0	0	0	0
TCONS_00033514	739	0	0	0	0	0	0	0	0	0	0	0	0
TCONS_00033515	715	0	0	0	0	0	0	0	0	0	0	0	0
TCONS_00033516	720	0	0	0	0	0	0	0	0	0	0	0	0
TCONS_00033517	2589	0	0	0	0	0	0	0	0	0	0	0	0
TCONS_00033567	668	0	0	0	0	0	0	0	0	0	0	0	0
TCONS_00033571	349	0	0	0	0	0	0	0	0	0	0	0	0
TCONS_00033628	8608	0	0	0	0	0	0	0	0	0	0	0	0
TCONS_00033629	6761	0	0	0	0	0	0	0	0	0	0	0	0
TCONS_00033631	4875	0	0	1	0.12	0	0	0	0	1	0.12	0	0
TCONS_00033633	444	0	0	0	0	0	0	0	0	0	0	0	0
TCONS_00033662	639	0	0	0	0	0	0	0	0	0	0	0	0
TCONS_00033665	281	0	0	0	0	0	0	0	0	0	0	0	0
TCONS_00033666	17567	124	4.29	136	4.54	155	4.98	74	1.48	137	4.25	148	4.44
TCONS_00033669	385	0	0	0	0	0	0	0	0	0	0	0	0
TCONS_00033706	217	0	0	0	0	0	0	0	0	0	0	0	0
TCONS_00033707	518	0	0	0	0	0	0	0	0	0	0	0	0
TCONS_00033708	1292	0	0	0	0	0	0	0	0	0	0	0	0
TCONS_00033723	468	0	0	0	0	0	0	0	0	0	0	0	0
TCONS_00033732	445	0	0	0	0	0	0	0	0	0	0	0	0
TCONS_00033743	530	0	0	0	0	0	0	0	0	0	0	0	0
TCONS_00033744	631	0	0	0	0	0	0	0	0	0	0	0	0
TCONS_00033745	1447	0	0	0	0	0	0	0	0	0	0	0	0
TCONS_00033746	265	0	0	0	0	0	0	0	0	0	0	0	0
TCONS_00033763	596	0	0	0	0	0	0	0	0	0	0	0	0
TCONS_00033764	480	0	0	0	0	0	0	0	0	0	0	0	0
TCONS_00033810	3864	34.98	5.78	48.35	7.72	57.76	8.86	66.23	6.24	30.33	4.5	52.73	7.56
TCONS_00033819	347	7	36.41	6	30.37	6	28.75	27	58.49	3	14.01	11	48.28
TCONS_00033821	3754	8	1.36	10	1.65	11	1.74	30	2.92	12	1.84	20	2.96
TCONS_00033877	469	1	2.58	2	5.03	3	7.19	3	3.69	3	6.97	0	0
TCONS_00033908	1809	1	0.38	0	0	0	0	0	0	0	0	0	0
TCONS_00033909	517	0	0	0	0	0	0	0	0	0	0	0	0
TCONS_00033910	1858	0	0	0	0	0	0	0	0	0	0	0	0
TCONS_00034037	2336	25	7.14	28	7.73	20	5.3	19	3.07	28	7.18	33	8.17
TCONS_00034043	2986	816	178.04	843	177.63	786	159.09	152	18.83	382	74.78	481	90.98
TCONS_00034047	268	0	0	2	22.4	0	0	2	8.38	2	20.72	1	9.54
TCONS_00034057	1179	0	0	0	0	0	0	0	0	0	0	0	0
TCONS_00034071	378	0	0	0	0	0	0	0	0	0	0	0	0
TCONS_00034074	1359	0	0	0	0	1	0.5	0	0	0	0	0	0
TCONS_00034075	1428	0	0	0	0	0	0	0	0	0	0	0	0
TCONS_00034089	417	0	0	1	3.23	0	0	0	0	0	0	0	0
TCONS_00034129	1078	3	2.14	1	0.69	2	1.32	2	0.78	0	0	0	0
TCONS_00034133	567	0	0	0	0	0	0	0	0	0	0	0	0
TCONS_00034134	726	1	1.23	0	0	0	0	0	0	0	0	0	0
TCONS_00034154	1537	0	0	0	0	0	0	0	0	0	0	0	0
TCONS_00034185	1790	41	15.84	41.62	15.53	47.94	17.18	274.31	59.33	34	11.78	34.02	11.38
TCONS_00034186	297	0	0	0	0	0	0	0	0	0	0	0	0
TCONS_00034221	1186	0	0	0	0	0	0	0	0	0	0	0	0
TCONS_00034222	1548	0	0	0	0	0	0	0	0	0	0	0	0
TCONS_00034223	867	0	0	0	0	0	0	0	0	0	0	0	0
TCONS_00034224	714	0	0	0	0	0	0	0	0	0	0	0	0
TCONS_00034225	543	0	0	0	0	0	0	0	0	0	0	0	0
TCONS_00034226	502	0	0	0	0	0	0	0	0	0	0	0	0
TCONS_00034234	719	0	0	0	0	0	0	0	0	1	1.12	0	0
TCONS_00034246	2746	75.12	17.96	71.41	16.49	59.68	13.23	10.98	1.49	10.36	2.22	10.04	2.08
TCONS_00034257	1827	22.85	8.62	38.43	14.01	20.49	7.17	33.88	7.16	17.06	5.77	28.63	9.36
TCONS_00034303	353	4	19.87	3	14.51	0	0	1	2.09	1	4.46	3	12.59
TCONS_00034309	3201	2.85	0.58	0	0	3.39	0.64	3.76	0.43	1	0.18	1.2	0.21
TCONS_00034361	3810	77.75	13.05	79.81	12.94	56.24	8.76	123.94	11.86	116.26	17.51	127.72	18.59
TCONS_00034362	4354	15.27	2.23	0	0	0	0	0	0	0	0	0	0
TCONS_00034398	1403	5	2.57	0	0	0	0	4	1.14	4	1.85	5	2.23
TCONS_00034399	679	0	0	0	0	0	0	0	0	0	0	0	0
TCONS_00034400	1111	0	0	0	0	1.01	0.64	0	0	0	0	0	0
TCONS_00034401	500	1	2.28	7	15.54	7	14.83	15	16.63	9	18.45	10	19.59
TCONS_00034424	298	0	0	0	0	0	0	0	0	0	0	0	0
TCONS_00034425	446	0	0	0	0	0	0	0	0	0	0	0	0
TCONS_00034426	527	1	2.07	0	0	0	0	0	0	0	0	0	0
TCONS_00034441	1111	39	26.78	20	13.28	23	14.65	12	4.5	15	9.24	19	11.28
TCONS_00034547	1287	4	2.29	3	1.66	4	2.12	0	0	0	0	0	0
TCONS_00034548	1291	0	0	0	0	0	0	0	0	1	0.51	0	0
TCONS_00034735	971	2	1.64	0	0	1.05	0.8	0	0	0	0	0	0
TCONS_00034737	294	0	0	2	16.43	2.95	22.75	1	3.22	2	15.18	0	0
TCONS_00034739	1624	1.83	0.79	4	1.67	3	1.2	2	0.48	2.01	0.78	0	0
TCONS_00034772	1011	1	0.78	0	0	0	0	0	0	0	0	0	0
TCONS_00034773	494	0	0	0	0	0	0	0	0	0	0	0	0
TCONS_00034774	1109	0	0	1	0.67	0	0	0	0	0	0	0	0
TCONS_00034775	2090	0	0	0	0	0	0	0	0	0	0	0	0
TCONS_00034788	2433	0	0	0	0	0	0	0	0	0	0	0	0
TCONS_00034806	3189	1	0.2	0	0	0	0	0	0	0	0	0	0
TCONS_00034807	569	0	0	0	0	0	0	0	0	0	0	0	0
TCONS_00034847	2724	0	0	0	0	0	0	0	0	0	0	0	0
TCONS_00034848	2597	0	0	0	0	0	0	0	0	1	0.23	0	0
TCONS_00034849	2724	0	0	0	0	0	0	0	0	0	0	0	0
TCONS_00034850	1049	0	0	0	0	0	0	0	0	0	0	0	0
TCONS_00034852	950	0	0	0	0	0	0	0	0	0	0	0	0
TCONS_00034856	523	3	6.3	3	6.12	1	1.95	29	29.95	8	15.08	1	1.8
TCONS_00034877	7217	102	8.76	96.95	8.04	69.08	5.51	10	0.49	56	4.32	74.93	5.58
TCONS_00034878	3417	0	0	11.05	2.01	3.92	0.69	0	0	0	0	6.07	0.99
TCONS_00034883	1335	0	0	0	0	0	0	0	0	0	0	0	0
TCONS_00034934	1687	6.08	2.51	7	2.8	6	2.3	184	42.53	21	7.8	7	2.51
TCONS_00034964	280	0	0	0	0	0	0	0	0	0	0	0	0
TCONS_00034965	566	0	0	0	0	0	0	0	0	0	0	0	0
TCONS_00035091	231	190.28	4040.48	345.03	6750.13	359.33	6404.46	1032.61	7195.85	245.97	4448.46	257.85	4240.5
TCONS_00035243	5864	1	0.11	0	0	0	0	0	0	1	0.1	0	0
TCONS_00035257	406	0	0	0	0	0	0	0	0	0	0	0	0
TCONS_00035263	911	1	0.89	1	0.86	0	0	0	0	0	0	0	0
TCONS_00035280	357	2	9.65	1	4.7	1	4.45	4	8.16	0	0	1	4.08
TCONS_00035306	1182	0	0	0	0	0	0	0	0	0	0	0	0
TCONS_00035309	487	0	0	0	0	0	0	0	0	0	0	0	0
TCONS_00035377	353	0	0	0	0	0	0	0	0	0	0	0	0
TCONS_00035378	3753	0	0	0	0	0	0	0	0	0	0	0	0
TCONS_00035379	320	0	0	0	0	0	0	0	0	0	0	0	0
TCONS_00035380	618	0	0	0	0	0	0	0	0	0	0	0	0
TCONS_00035381	317	0	0	0	0	0	0	0	0	0	0	0	0
TCONS_00035383	787	0	0	0	0	0	0	0	0	0	0	0	0
TCONS_00035457	3063	36	7.64	29	5.94	19	3.74	0	0	5	0.95	8	1.47
TCONS_00035458	408	0	0	0	0	0	0	0	0	0	0	0	0
TCONS_00035461	541	0	0	0	0	0	0	0	0	0	0	0	0
TCONS_00035462	1564	2	0.9	0	0	0	0	0	0	0	0	0	0
TCONS_00035549	4100	3.05	0.47	2.17	0.33	3	0.43	3.61	0.32	3.75	0.52	2	0.27
TCONS_00035588	2669	64	15.78	69	16.44	62	14.19	5	0.7	48	10.62	42	8.98
TCONS_00035630	322	0	0	0	0	0	0	0	0	0	0	0	0
TCONS_00035651	1282	32	18.37	33	18.32	20	10.65	5	1.58	19	9.79	23	11.43
TCONS_00035655	13247	2510.69	115.73	2464.11	109.62	2149.19	91.9	552.54	14.67	1565.83	64.75	1889.82	75.59
TCONS_00035727	414	2	6.73	0	0	0	0	0	0	1	3.02	0	0
TCONS_00035790	462	0	0	0	0	3.17	7.83	0	0	0	0	0	0
TCONS_00035791	3414	5	0.94	2	0.36	3	0.53	0	0	2	0.34	0	0
TCONS_00035792	2429	40	10.95	58	15.33	66	16.75	59	9.12	48	11.79	63	14.94
TCONS_00035829	1635	29	12.44	45	18.66	28	11.15	15	3.59	40	15.4	40	14.87
TCONS_00035832	1733	3	1.2	8	3.1	3	1.12	2	0.45	0	0	2	0.69
TCONS_00035883	762	0	0	0	0	0	0	1	0.6	0	0	0	0
TCONS_00035899	6915	129.02	11.59	128.07	11.1	103	8.58	37.79	1.95	82.59	6.65	125.99	9.82
TCONS_00035900	1042	0	0	0	0	0	0	0	0	0	0	0	0
TCONS_00035912	3625	0	0	0	0	0	0	0	0	0	0	0	0
TCONS_00035913	4487	20	2.82	14.58	1.99	9	1.18	26	2.1	14	1.77	7	0.86
TCONS_00035914	2187	0	0	1.42	0.42	0	0	0	0	0	0	0	0
TCONS_00035917	355	0	0	0	0	0	0	0	0	0	0	0	0
TCONS_00035918	689	0	0	0	0	0	0	3	2.07	0	0	0	0
TCONS_00035920	7836	31.93	2.52	31	2.36	28.06	2.05	69.34	3.14	153.8	10.89	154.82	10.6
TCONS_00035921	696	0	0	0	0	0	0	0	0	0	0	0	0
TCONS_00035922	867	0	0	0	0	0	0	0	0	0	0	0	0
TCONS_00035924	376	0	0	0	0	0	0	0	0	0	0	0	0
TCONS_00035935	1704	86	35.17	103	40.7	79	29.97	77	17.6	136	49.9	161	57.02
TCONS_00035936	1931	49	17.35	46	15.74	39	12.81	35	6.96	107	34	120	36.82
TCONS_00035952	984	0	0	0	0	0	0	0	0	1	0.72	0	0
TCONS_00035954	1049	8	5.91	9	6.44	14	9.6	14	5.63	10	6.63	7	4.47
TCONS_00035967	1152	0	0	0	0	0	0	0	0	0	0	0	0
TCONS_00035976	1795	51.76	19.93	41.06	15.28	24.51	8.75	20.84	4.49	35.04	12.11	34.33	11.45
TCONS_00035983	13382	304.99	13.91	392.74	17.29	400.96	16.97	1016.62	26.71	418.23	17.12	449.14	17.78
TCONS_00035984	686	0	0	0	0	0	0	0	0	0	0	0	0
TCONS_00035985	655	0	0	0	0	0	0	0	0	0	0	0	0
TCONS_00036020	574	0	0	0	0	0	0	0	0	0	0	0	0
TCONS_00036039	468	0	0	0	0	0	0	0	0	0	0	0	0
TCONS_00036088	450	1	2.81	0	0	1	2.61	0	0	0	0	0	0
TCONS_00036090	3036	2	0.43	0	0	0	0	0	0	0	0	0	0
TCONS_00036116	384	0	0	0	0	0	0	0	0	0	0	0	0
TCONS_00036117	428	0	0	0	0	0	0	0	0	0	0	0	0
TCONS_00036173	3138	63	13.03	48	9.58	49	9.4	12	1.41	20	3.71	31	5.56
TCONS_00036175	980	5.5	4.44	1	0.78	4	3	3	1.31	0	0	0	0
TCONS_00036176	651	3.5	5.08	7	9.85	4	5.38	6	4.49	0	0	4	5
TCONS_00036178	4696	59	7.94	66	8.57	73	9.11	17	1.31	45	5.43	62	7.23
TCONS_00036179	661	0	0	0	0	0	0	0	0	0	0	0	0
TCONS_00036180	5808	90.48	9.74	61	6.34	60.96	6.09	4.51	0.28	34	3.28	40.82	3.81
TCONS_00036181	2076	11.52	3.76	0	0	5.04	1.53	1.26	0.23	0	0	0	0
TCONS_00036182	879	4	3.74	0	0	1	0.87	0	0	0	0	1.18	0.95
TCONS_00036183	684	0	0	2	2.6	0	0	0.23	0.16	0	0	0	0
TCONS_00036271	941	1	0.85	2	1.65	0	0	9	4.14	2	1.53	1	0.74
TCONS_00036278	387	0	0	0	0	0	0	0	0	0	0	0	0
TCONS_00036282	1118	0	0	0	0	2.28	1.44	2.26	0.84	2.29	1.4	2.27	1.34
TCONS_00036283	696	9	11.77	11	13.95	17.72	21.51	41.74	28.45	8.71	10.23	1.73	1.95
TCONS_00036320	440	0	0	1	2.87	0	0	1	1.37	2	5.3	5	12.6
TCONS_00036321	2254	0	0	1	0.29	1.98	0.55	2	0.34	5.7	1.52	0	0
TCONS_00036342	566	0	0	0	0	0	0	0	0	0	0	0	0
TCONS_00036355	581	4	6.98	0	0	0	0	1	0.88	0	0	0	0
TCONS_00036365	2154	54.39	17.02	48.57	14.68	73.74	21.4	125.82	22.18	26.24	7.37	48.48	13.15
TCONS_00036373	1738	0	0	0	0	0	0	0	0	0	0	0	0
TCONS_00036375	1115	2	1.37	5	3.31	3.15	2	1	0.37	4	2.45	1	0.59
TCONS_00036437	11094	2	0.11	0	0	3	0.15	6.29	0.2	2	0.1	3	0.14
TCONS_00036572	701	0	0	0	0	0	0	0	0	0	0	0	0
TCONS_00036574	2284	1	0.29	0	0	1	0.27	7.01	1.16	1	0.26	1	0.25
TCONS_00036595	329	0	0	0	0	0	0	0	0	0	0	0	0
TCONS_00036603	537	0	0	0	0	0	0	0	0	0	0	0	0
TCONS_00036609	596	4	6.69	8	12.99	5	7.76	21	17.81	11	16.52	10	14.4
TCONS_00036633	437	0	0	0	0	2	5.55	0	0	0	0	0	0
TCONS_00036634	410	0	0	0	0	0	0	0	0	0	0	0	0
TCONS_00036635	1284	1	0.57	0	0	0	0	0	0	0	0	0	0
TCONS_00036636	482	0	0	0	0	0	0	0	0	0	0	0	0
TCONS_00036637	2582	0	0	0	0	0	0	0	0	0	0	0	0
TCONS_00036638	2502	3	0.79	6	1.53	3	0.74	26	3.89	13	3.09	5	1.15
TCONS_00036639	2682	0	0	0	0	0	0	0	0	0	0	0	0
TCONS_00036642	596	0	0	0	0	0	0	0	0	0	0	0	0
TCONS_00036648	2493	7	1.86	8.57	2.2	3	0.74	0	0	1	0.24	0	0
TCONS_00036649	1004	1	0.78	2.43	1.84	0	0	3	1.27	0	0	0	0
TCONS_00036681	249	3	46.7	0	0	6	80.84	38.68	205.57	4	54.05	6.01	74.29
TCONS_00036682	1194	0	0	0	0	0	0	0	0	2	1.13	0	0
TCONS_00036683	785	0	0	0	0	0	0	1	0.58	0	0	0	0
TCONS_00036684	802	0	0	0	0	0	0	0	0	0	0	0	0
TCONS_00036685	508	0	0	0	0	0	0	2	2.16	0	0	0	0
TCONS_00036701	2804	771	180.15	969.74	218.84	1263.77	273.94	2787.48	369.28	829.92	173.99	939.55	190.31
TCONS_00036715	946	35	29.63	46	37.69	48	37.7	97	44.32	44	33.43	48	35.12
TCONS_00036882	1389	1	0.52	0	0	0	0	0	0	0	0	0	0
TCONS_00036909	2077	57.11	18.62	42	13.23	51.12	15.46	23.52	4.31	43	12.58	52.14	14.73
TCONS_00036910	353	1.89	9.4	0	0	2.88	13.2	1.48	3.09	0	0	4.86	20.41
TCONS_00037034	470	0	0	0	0	0	0	0	0	0	0	0	0
TCONS_00037052	747	0	0	0	0	0	0	0	0	0	0	0	0
TCONS_00037257	1136	5	3.34	14	9.04	6	3.72	0	0	1	0.6	2	1.15
TCONS_00037258	1335	11	6.01	12	6.34	12	6.08	5	1.51	2	0.98	0	0
TCONS_00037295	1676	17	7.09	13	5.24	5	1.93	4	0.93	0	0	3	1.08
TCONS_00037347	450	0	0	0	0	0	0	0	0	0	0	0	0
TCONS_00037363	566	0	0	0	0	0	0	0	0	0	0	0	0
TCONS_00037439	679	0	0	0	0	0	0	0	0	0	0	0	0
TCONS_00037498	774	0	0	0	0	0	0	0	0	0	0	0	0
TCONS_00037499	1045	0	0	0	0	0	0	0	0	0	0	0	0
TCONS_00037500	490	0	0	0	0	0	0	0	0	0	0	0	0
TCONS_00037542	1187	4	2.53	1	0.61	0	0	0	0	1	0.57	0	0
TCONS_00037560	537	0	0	0	0	2	3.72	0	0	0	0	0	0
TCONS_00037562	477	2	5	1	2.43	1	2.32	3	3.59	0	0	0	0
TCONS_00037563	215	0	0	0	0	0	0	0	0	0	0	0	0
TCONS_00037564	456	0	0	0	0	0	0	0	0	0	0	0	0
TCONS_00037652	5093	0	0	0	0	0	0	0	0	0	0	0	0
TCONS_00037661	285	0	0	0	0	0	0	0	0	0	0	0	0
TCONS_00037693	397	0	0	2	7.22	0	0	3	4.96	0	0	1	3.16
TCONS_00037694	644	1	1.48	3	4.29	10	13.69	24	18.22	4	5.3	2	2.54
TCONS_00037695	645	3	4.41	4	5.71	3	4.1	3	2.27	1	1.32	6	7.61
TCONS_00037816	316	0	0	0	0	0	0	0	0	0	0	0	0
TCONS_00037831	490	2	4.74	0	0	0	0	1	1.15	0	0	0	0
TCONS_00037842	528	0	0	0	0	0	0	0	0	0	0	0.93	1.64
TCONS_00037880	459	0	0	0	0	0	0	0	0	0	0	0	0
TCONS_00037893	3005	1	0.22	0	0	0	0	0	0	0	0	0	0
TCONS_00037895	511	0	0	0	0	0	0	0	0	0	0	0	0
TCONS_00037906	1637	0	0	0	0	0	0	0	0	0	0	0	0
TCONS_00037911	311	0	0	3	20.71	1	6.5	3	8.36	0	0	0	0
TCONS_00037973	3005	0	0	0	0	0	0	0	0	0	0	0	0
TCONS_00037978	1889	1.94	0.71	1.55	0.54	0	0	0.86	0.17	3	0.98	4.24	1.33
TCONS_00037980	1952	0	0	0	0	0	0	0	0	0	0	0	0
TCONS_00037987	316	0	0	0	0	0	0	0	0	0	0	0	0
TCONS_00037989	346	0	0	0	0	0	0	0	0	0	0	0	0
TCONS_00037996	705	0	0	0	0	0	0	0	0	0	0	0	0
TCONS_00038000	965	0	0	0	0	0	0	0	0	0	0	0	0
TCONS_00038002	679	0	0	0	0	0	0	0	0	0	0	0	0
TCONS_00038005	1120	0	0	0	0	0	0	0	0	0	0	0	0
TCONS_00038006	1247	0	0	0	0	0	0	0	0	0	0	0	0
TCONS_00038007	1294	0	0	0	0	0	0	0	0	0	0	0	0
TCONS_00038009	531	0	0	0	0	0	0	0	0	0	0	0	0
TCONS_00038010	870	0	0	0	0	0	0	0	0	0	0	0	0
TCONS_00038011	1436	0	0	0	0	0	0	1	0.28	0	0	0	0
TCONS_00038012	1802	0	0	0	0	0	0	0	0	0	0	0	0
TCONS_00038013	1859	0	0	0	0	0	0	0	0	0	0	0	0
TCONS_00038014	1861	0	0	0	0	0	0	0	0	0	0	0	0
TCONS_00038015	947	0	0	0	0	0	0	0	0	0	0	0	0
TCONS_00038016	2446	0	0	0	0	1	0.25	0	0	0	0	0	0
TCONS_00038057	743	0	0	0	0	0	0	0	0	0	0	0	0
TCONS_00038058	524	0	0	0	0	0	0	0	0	0	0	0	0
TCONS_00038059	1856	0	0	0	0	0	0	0	0	0	0	0	0
TCONS_00038060	3406	0	0	0	0	0	0	0	0	0	0	0	0
TCONS_00038061	3065	1	0.21	0	0	0	0	0	0	0	0	0	0
TCONS_00038062	203	4.91	187.83	7.79	264.77	5.07	153.34	5.18	61.87	5.55	174.72	7.25	205.22
TCONS_00038125	705	0	0	0	0	1	1.19	0	0	0	0	0	0
TCONS_00038143	1199	9.22	5.75	27.81	16.78	35.06	20.29	318.09	108.99	40.79	22.83	54.33	29.32
TCONS_00038144	1052	0	0	0	0	0	0	1.07	0.43	0	0	3.56	2.26
TCONS_00038156	2762	3.02	0.72	3.96	0.91	3.43	0.76	12.03	1.62	3	0.64	2.73	0.56
TCONS_00038157	3122	0	0	0	0	0	0	0	0	0	0	0	0
TCONS_00038225	2672	21	5.17	26.98	6.42	25.98	5.94	39.01	5.44	26.76	5.91	22.08	4.71
TCONS_00038253	2352	74	20.99	77	21.09	61	16.05	42	6.73	102	25.96	145	35.64
TCONS_00038451	7525	1	0.08	0	0	3.13	0.24	0	0	0	0	3	0.21
TCONS_00038452	8547	0	0	0	0	0	0	0	0	0	0	0	0
TCONS_00038453	660	0	0	1	1.38	0	0	0	0	0	0	0	0
TCONS_00038454	420	0	0	0	0	0	0	0	0	0	0	0	0
TCONS_00038455	427	0	0	0	0	0	0	0	0	0	0	0	0
TCONS_00038456	753	0	0	0	0	0	0	0	0	0	0	0	0
TCONS_00038457	2969	0	0	0	0	0	0	3	0.37	0	0	1	0.19
TCONS_00038458	1068	0	0	0	0	1	0.67	6	2.36	0	0	0	0
TCONS_00038461	238	0	0	0	0	0	0	0	0	0	0	0	0
TCONS_00038477	466	0	0	0	0	0	0	1	1.24	0	0	0	0
TCONS_00038478	472	0	0	0	0	0	0	0	0	0	0	0	0
TCONS_00038497	239	354.88	6526.14	430.68	7361.13	529.97	8299.3	816.62	5013.53	279.64	4419.12	294.05	4238.01
TCONS_00038564	557	0	0	5.36	9.76	2.06	3.59	5.14	4.82	0	0	0	0
TCONS_00038566	1498	8	3.81	10	4.6	12	5.3	24	6.35	4	1.71	4	1.65
TCONS_00038602	661	0	0	0	0	0	0	1	0.73	0	0	0	0
TCONS_00038603	891	0	0	0	0	0	0	0	0	0	0	0	0
TCONS_00038604	696	0	0	0	0	0	0	0	0	0	0	0	0
TCONS_00038626	1044	8	5.95	1	0.72	4	2.76	3	1.21	3	2	2	1.29
TCONS_00038630	1174	19	12.17	17	10.53	13	7.72	4	1.41	28	16.09	33	18.28
TCONS_00038632	7844	101	7.96	92.28	7.02	75	5.48	14.04	0.64	24.1	1.7	42.4	2.9
TCONS_00038695	2615	0	0	0	0	0	0	1	0.14	0	0	0	0
TCONS_00038698	548	0	0	0	0	0	0	0	0	0	0	0	0
TCONS_00038699	1588	1	0.44	2	0.86	2	0.82	3	0.74	4	1.59	4	1.54
TCONS_00038700	532	0	0	0	0	0	0	0	0	0	0	0	0
TCONS_00038748	2455	24.15	6.53	8.75	2.29	7.31	1.84	0	0	51.21	12.43	30.01	7.03
TCONS_00038749	5173	77.19	9.38	119.55	14.02	113.74	12.82	105.69	7.35	111.51	12.16	107.67	11.35
TCONS_00038750	933	0	0	0	0	0	0	0	0	0	0	0	0
TCONS_00038751	3110	46.6	9.73	95.97	19.35	79.73	15.44	49.31	5.85	52.23	9.78	91.38	16.54
TCONS_00038752	5021	148.51	18.62	87.73	10.62	34.21	3.98	0	0	46.05	5.18	44.94	4.89
TCONS_00038753	562	0	0	0	0	0	0	0	0	0	0	0	0
TCONS_00038754	563	0	0	0	0	0	0	0	0	0	0	0	0
TCONS_00038755	514	0	0	0	0	0	0	0	0	1	1.95	0	0
TCONS_00038756	649	1	1.46	0	0	0	0	0	0	0	0	0	0
TCONS_00038757	737	0	0	0	0	0	0	0	0	0	0	0	0
TCONS_00038758	332	0	0	0	0	0	0	0	0	0	0	0	0
TCONS_00038769	595	0	0	0	0	0	0	0	0	0	0	0	0
TCONS_00038928	336	0	0	0	0	0	0	0	0	0	0	0	0
TCONS_00038967	383	0	0	0	0	0	0	0	0	0	0	0	0
TCONS_00043367	2250	9	2.68	20	5.76	16.91	4.67	8.71	1.46	8	2.14	7	1.81
TCONS_00043368	4006	3	0.48	4	0.61	3.09	0.46	21.98	2	5	0.71	1	0.14
TCONS_00043369	812	0	0	0	0	0	0	0	0	0	0	0	0
TCONS_00043370	2872	1.48	0.34	4.27	0.94	0	0	4.83	0.62	4.42	0.9	5.85	1.15
TCONS_00043371	1075	0.52	0.37	1.73	1.2	3	1.99	4.59	1.79	8.58	5.52	5.15	3.19
TCONS_00043372	746	0	0	0	0	0	0	0	0	0	0	0	0
TCONS_00043373	823	0	0	0	0	0	0	0	0	0	0	0	0
TCONS_00043374	778	7	7.77	15	16.13	6	6.18	31.88	18.71	15	14.94	12	11.49
TCONS_00043451	420	0	0	0	0	0	0	0	0	0	0	0	0
TCONS_00043501	2063	0	0	0	0	0	0	0	0	0	0	0	0
TCONS_00043502	2514	0	0	0	0	0	0	0	0	0	0	0	0
TCONS_00043583	236	0	0	0	0	0	0	0	0	0	0	0	0
TCONS_00043584	1940	0	0	1	0.34	0	0	0	0	0	0	0	0
TCONS_00043594	507	0	0	0	0	0	0	0	0	0	0	0	0
TCONS_00043601	1935	0	0	0	0	0	0	0	0	0	0	0	0
TCONS_00043613	1466	0	0	0	0	0	0	0	0	0	0	0	0
TCONS_00043614	1396	0	0	0	0	0	0	0	0	0	0	0	0
TCONS_00043616	912	15	13.34	11	9.47	10	8.25	10	4.78	23	18.36	17	13.06
TCONS_00043633	1670	0	0	0	0	0	0	0	0	0	0	0	0
TCONS_00043643	4178	0	0	0	0	1	0.14	0	0	0	0	0	0
TCONS_00043670	262	0	0	0	0	0	0	0	0	0	0	0	0
TCONS_00043680	309	99.26	721.71	105.34	741.55	73.57	487.59	58.06	164.48	88.84	577.53	98.06	594.19
TCONS_00043687	611	6.89	11.07	10.93	17.04	5.55	8.26	11.11	9.09	5.19	7.49	3.28	4.54
TCONS_00043688	611	6.89	11.07	10.93	17.04	5.55	8.26	11.11	9.09	5.19	7.49	3.28	4.54
TCONS_00043713	2131	107.49	34.04	106.9	32.71	64.93	19.08	27.41	4.89	46.44	13.2	54.07	14.84
TCONS_00043714	2872	137	31.18	232.05	51.01	223.4	47.17	44.97	5.81	186.65	38.12	228.99	45.19
TCONS_00043715	2434	85.06	23.22	105.05	27.7	98.15	24.86	41.28	6.37	56.04	13.73	53	12.54
TCONS_00043717	3376	236.64	45.22	162.53	29.99	142.31	25.23	31.54	3.43	104.93	17.99	86.12	14.27
TCONS_00043718	2577	418.68	107.32	555.19	137.46	740.35	176.05	2436.65	353.47	494.73	113.78	529.22	117.58
TCONS_00043722	292	0	0	1	8.4	0	0	0	0	0	0	3	21.59
TCONS_00043762	740	0	0	0	0	0	0	0	0	0	0	0	0
TCONS_00043767	1022	37.93	28.99	57.06	42.21	44.1	31.28	53.24	22.11	32.81	22.51	22.29	14.73
TCONS_00043779	3464	37.3	6.93	31.54	5.66	17.9	3.09	28.2	2.98	10.17	1.7	9.41	1.52
TCONS_00043781	4719	1	0.13	1	0.13	0	0	0	0	0	0	0	0
TCONS_00043794	849	0	0	0	0	0	0	0	0	0	0	0	0
TCONS_00043834	260	0	0	0	0	0	0	0	0	0	0	0	0
TCONS_00043839	213	0	0	0	0	0	0	0	0	0	0	0	0
TCONS_00043854	732	0	0	0	0	4	4.5	0	0	2	2.18	1	1.05
TCONS_00043879	753	4.72	5.49	8	9.02	5	5.4	4.33	2.66	4.06	4.24	4.97	4.99
TCONS_00043898	249	0	0	0	0	0	0	0	0	0	0	0	0
TCONS_00043926	1010	447	347.01	403	302.75	490	352.96	445	187.51	520	362.32	491	329.56
TCONS_00043927	748	0	0	0	0	0	0	0	0	0	0	0	0
TCONS_00043929	2299	44	12.8	49	13.77	62	16.73	24	3.94	58	15.14	42	10.59
TCONS_00043972	861	554.76	533.59	577.68	538.05	522.45	466.31	342.86	176.43	533.78	460.85	712.4	591.89
TCONS_00043976	4399	1	0.14	0	0	0	0	0	0	0	0	0	0
TCONS_00043978	12597	144	6.99	127	5.95	160	7.2	41	1.15	184	8.01	234	9.85
TCONS_00043979	378	0	0	0	0	0	0	0	0	0	0	0	0
TCONS_00044009	272	12.66	141.04	4.01	42.68	2.95	29.3	5.49	21.99	13.7	134.84	4.61	41.79
TCONS_00044017	3127	12	2.49	8	1.6	13	2.5	18	2.12	17	3.17	25	4.5
TCONS_00044018	1172	10	6.42	3	1.86	5	2.98	12	4.22	4	2.3	7	3.89
TCONS_00044046	285	0	0	0	0	0.95	8.09	0	0	0	0	4	31.11
TCONS_00044049	688	7882.82	10493.44	10531.42	13593.78	12362.89	15273.72	39116.66	27084.25	10731.49	12825.69	10802.15	12399.02
TCONS_00044054	940	5	4.27	11	9.09	16	12.67	2	0.92	8	6.13	8	5.9
TCONS_00044056	226	0	0	0	0	0	0	0	0	0	0	0	0
TCONS_00044094	1059	0	0	0	0	0	0	0	0	0	0	0	0
TCONS_00044095	1017	0	0	0	0	0	0	0	0	0	0	0	0
TCONS_00044096	1045	0	0	0	0	0	0	0	0	0	0	0	0
TCONS_00044097	557	0	0	0	0	0	0	0	0	0	0	0	0
TCONS_00044115	533	0	0	0	0	0	0	0	0	0	0	0	0
TCONS_00044123	3087	8.18	1.72	17	3.46	17	3.32	6.45	0.77	13.2	2.49	10.11	1.84
TCONS_00044132	317	0	0	0	0	0	0	0	0	0	0	0	0
TCONS_00044174	567	0	0	0	0	0	0	0	0	0	0	0	0
TCONS_00044183	4072	0	0	2	0.3	0	0	1	0.09	0	0	0	0
TCONS_00044248	296	9	74.99	10	80.39	6	45.29	24	75.89	7	52	16	110.39
TCONS_00044258	2897	0	0	0	0	0	0	0	0	1	0.2	1	0.2
TCONS_00044269	245	29	481.74	29	450.43	38	542.89	103	578.91	43	617.65	55	722
TCONS_00044286	1479	35.73	17.26	44.85	20.94	41.17	18.45	40.07	10.75	28.02	12.15	28.17	11.78
TCONS_00044298	1858	0	0	1	0.36	3	1.03	2	0.41	0	0	0	0
TCONS_00044299	1264	12	7.01	18	10.17	9	4.88	17	5.47	16	8.39	33	16.68
TCONS_00044300	983	0	0	0	0	0	0	0	0	0	0	0.76	0.53
TCONS_00044301	2829	16.2	3.75	9	2.01	10.41	2.24	14	1.84	2.2	0.46	4.24	0.85
TCONS_00044302	1343	10.8	5.86	9	4.72	6.59	3.32	0	0	3.8	1.85	11	5.17
TCONS_00044303	1699	24	9.85	19	7.53	21	7.99	10	2.29	33	12.15	34	12.08
TCONS_00044319	1296	0	0	0	0	0	0	0	0	0	0	0	0
TCONS_00044364	205	0	0	0	0	0	0	0	0	0	0	0	0
TCONS_00044365	426	0	0	0	0	0	0	0	0	0	0	0	0
TCONS_00044366	236	0	0	0	0	0	0	0	0	0	0	0	0
TCONS_00044394	599	0	0	1	1.61	0	0	0	0	0	0	0	0
TCONS_00044443	17715	378	12.97	374.36	12.4	317.67	10.11	81.19	1.61	375.1	11.55	356.52	10.61
TCONS_00044447	774	2	2.24	0	0	1	1.04	4	2.36	2	2.01	0	0
TCONS_00044516	493	0	0	0	0	0	0	4	4.54	0	0	1	2.01
TCONS_00044517	2464	3.02	0.81	0	0	0	0	7	1.07	5	1.21	2	0.47
TCONS_00044518	450	0	0	0	0	0	0	0	0	0	0	0	0
TCONS_00044529	449	0	0	0	0	0	0	0	0	0	0	0	0
TCONS_00044540	1041	108.37	80.89	123.59	89.25	91.8	63.57	59.1	24	105.43	70.63	112.46	72.58
TCONS_00044556	1808	164	62.62	150	55.35	189	66.95	98	20.96	110	37.69	136	44.99
TCONS_00044597	667	0	0	2	2.71	0	0	3	2.17	0	0	1	1.2
TCONS_00044611	2865	1	0.23	1	0.22	1	0.21	0	0	0	0	1	0.2
TCONS_00044615	1090	0	0	2	1.36	4	2.61	0	0	2	1.26	2	1.22
TCONS_00044616	279	0	0	0	0	0	0	2	7.44	1	9.02	0	0
TCONS_00044795	571	24	43.15	16	27.94	36	60.08	47	42.47	27	43.59	16	24.75
TCONS_00044813	9395	13	0.85	8.02	0.51	19.09	1.16	28.99	1.09	24.21	1.42	14.07	0.8
TCONS_00044857	547	0	0	0	0	0	0	0	0	0	0	0	0
TCONS_00044916	2596	32.25	8.2	39.01	9.58	25.89	6.11	32.62	4.69	36.47	8.32	52.94	11.67
TCONS_00044979	3042	1	0.21	0	0	0	0	0	0	0	0	0	0
TCONS_00044988	219	0	0	0	0	0	0	0	0	0	0	0	0
TCONS_00044996	3053	11	2.34	4	0.82	7	1.38	0	0	6	1.15	6	1.11
TCONS_00044998	1365	3	1.6	1	0.51	6	2.96	0	0	0	0	6	2.76
TCONS_00045036	418	0	0	0	0	0	0	0	0	0	0	0	0
TCONS_00045037	654	0	0	2	2.79	2	2.67	0	0	0	0	0	0
TCONS_00045038	14694	206.51	8.57	213.79	8.56	208.75	8.03	157.1	3.75	357	13.29	474.88	17.09
TCONS_00045039	3438	21.49	4.03	14.21	2.57	7.63	1.33	31.9	3.4	0	0	0.12	0.02
TCONS_00045040	2207	0	0	0	0	2.62	0.74	0	0	0	0	0	0
TCONS_00045041	641	0	0	0	0	0	0	0	0	0	0	0	0
TCONS_00045042	842	0	0	0	0	0	0	0	0	0	0	0	0
TCONS_00045057	347	0	0	0	0	0	0	0	0	0	0	0	0
TCONS_00045079	8892	555.66	38.5	609.54	40.77	596.85	38.36	1137.29	45.29	563.3	35.02	597.4	35.91
TCONS_00045080	2431	200.34	54.77	164.1	43.33	214.76	54.47	230.51	35.61	202.26	49.62	147.74	35.01
TCONS_00045081	1125	0	0	0	0	0	0	0	0	0	0	0	0
TCONS_00045090	844	0	0	1	0.96	1	0.92	0	0	0	0	0	0
TCONS_00045109	545	0	0	2	3.79	0	0	0	0	0	0	0	0
TCONS_00045139	439	0	0	0	0	0	0	0	0	0	0	0	0
TCONS_00045200	3282	0	0	0	0	0	0	0	0	0	0	0	0
TCONS_00045201	2876	0	0	0	0	0	0	0	0	0	0	0	0
TCONS_00045251	338	0	0	0	0	0	0	0	0	0	0	0	0
TCONS_00045254	593	0	0	0	0	0	0	0	0	0	0	0	0
TCONS_00045255	663	0	0	0	0	0	0	0	0	0	0	0	0
TCONS_00045256	453	0	0	0	0	0	0	0	0	0	0	0	0
TCONS_00045257	641	0	0	0	0	0	0	0	0	0	0	0	0
TCONS_00045263	802	0	0	2.03	2.09	0	0	0	0	0	0	0	0
TCONS_00045275	289	0	0	0	0	2	16.27	0	0	0	0	0	0
TCONS_00045342	457	0	0	0	0	0	0	0	0	0	0	0	0
TCONS_00045366	329	0	0	0	0	0	0	0	0	0	0	0	0
TCONS_00045424	4505	2	0.28	2	0.27	0	0	0	0	0	0	0	0
TCONS_00045451	850	0	0	0	0	0	0	0	0	0	0	0	0
TCONS_00045476	694	0	0	0	0	0	0	0	0	0	0	0	0
TCONS_00045496	1886	18.02	6.55	14.96	5.26	9.16	3.09	14	2.86	9	2.94	12.38	3.9
TCONS_00045513	1653	8	3.39	7	2.87	3	1.18	1	0.24	4	1.52	9	3.3
TCONS_00045529	7926	5.37	0.42	13.35	1.01	9.91	0.72	13.23	0.59	1.76	0.12	7.55	0.51
TCONS_00045531	2098	169.72	54.7	128.81	40.11	133.64	39.96	254.77	46.22	147.58	42.68	181.19	50.61
TCONS_00045603	258	0	0	0	0	0	0	1	4.72	0	0	0	0
TCONS_00045632	221	0	0	0	0	0	0	0	0	0	0	0	0
TCONS_00045698	3066	37	7.84	36	7.37	33	6.49	28	3.37	25	4.76	9	1.65
TCONS_00045699	634	0	0	1	1.47	0	0	0	0	1	1.36	3	3.91
TCONS_00045700	3266	17	3.37	32	6.12	20	3.67	9	1.01	8	1.42	11	1.89
TCONS_00045703	210	0	0	0	0	0	0	0	0	0	0	0	0
TCONS_00045707	1453	134	66.11	107	51.03	125	57.22	318	87.1	226	100.06	220	93.97
TCONS_00045711	862	1056	1014.08	1184	1101.01	1310	1167.36	3326	1708.97	1349	1162.82	1317	1092.49
[truncated: 8,469 more rows]
