# Supplementary material for: Analysis of lncRNAs and mRNA Expression in the ZBTB1 Knockout Monoclonal EL4 Cell Line and Combined Analysis With miRNAs and circRNAs
Source: Front Cell Infect Microbiol. 2021 Dec 9;11:806290. doi: 10.3389/fcimb.2021.806290 (PMC8695857; doi:10.3389/fcimb.2021.806290)
Supplement: Supplementary file 17 [file Table_15.xls]

gene_id	length	EL-4WT-1.rawreads	EL-4WT-1.FPKM	EL-4WT-2.rawreads	EL-4WT-2.FPKM	EL-4WT-3.rawreads	EL-4WT-3.FPKM	Zbtb1ko-1.rawreads	Zbtb1ko-1.FPKM	Zbtb1ko-2.rawreads	Zbtb1ko-2.FPKM	Zbtb1ko-3.rawreads	Zbtb1ko-3.FPKM	baseMean	log2FoldChange	lfcSE	stat	pvalue	padj	Regulation	geneID	GeneSymbol	KO	GO
ENSMUST00000127304	26973	7407.72	37.04	7162.23	35.28	6833.00	33.11	1718.00	6.63	1785.98	8.78	1633.80	7.79	4118.99036644144	-1.83180185020278	0.123031316663882	-14.888907148797	3.8907718831697e-50	9.23357983313832e-46	Down	ENSMUSG00000028337	Coro2a	-	molecular_function:actin binding(GO:0003779),cellular_component:actin cytoskeleton(GO:0015629),cellular_component:transcriptional repressor complex(GO:0017053),biological_process:actin cytoskeleton organization(GO:0030036),molecular_function:actin filament binding(GO:0051015),
ENSMUST00000026014	187320	46.00	0.03	36.79	0.03	37.49	0.03	813.80	0.45	2403.16	1.69	2720.49	1.85	1060.56889022649	5.6668373164516	0.414234877464254	13.6802515305839	1.33231032435922e-42	1.58091943088465e-38	Ups	ENSMUSG00000025038	Efhc2	_	molecular_function:molecular_function(GO:0003674),cellular_component:cellular_component(GO:0005575),biological_process:biological_process(GO:0008150),
ENSMUST00000174445	40965	0.00	0.00	0.00	0.00	0.00	0.00	446.88	1.13	1827.31	5.90	793.06	2.48	542.905337145012	9.97760653582567	0.833309479708471	11.9734705758013	4.89378913925429e-33	3.87131346175943e-29	Ups	ENSMUSG00000025316	Banp	_	molecular_function:p53 binding(GO:0002039),molecular_function:DNA binding(GO:0003677),molecular_function:protein binding(GO:0005515),cellular_component:nucleus(GO:0005634),cellular_component:nucleoplasm(GO:0005654),biological_process:transcription, DNA-templated(GO:0006351),biological_process:regulation of transcription, DNA-templated(GO:0006355),biological_process:cell cycle(GO:0007049),biologic…
ENSMUST00000122989	38839	284.71	0.99	311.12	1.06	253.42	0.85	5.64	0.02	13.37	0.05	7.28	0.02	132.038129166062	-4.65668485520365	0.403010017340502	-11.5547620526495	6.98406568931575e-31	4.14364617347104e-27	Down	ENSMUSG00000069631	Strada	-	molecular_function:protein kinase activity(GO:0004672),molecular_function:protein serine/threonine kinase activity(GO:0004674),molecular_function:protein binding(GO:0005515),molecular_function:ATP binding(GO:0005524),cellular_component:nucleus(GO:0005634),cellular_component:nucleoplasm(GO:0005654),cellular_component:cytoplasm(GO:0005737),biological_process:protein phosphorylation(GO:0006468),biol…
ENSMUST00000040008	57638	679.95	1.58	659.04	1.51	529.96	1.20	87.38	0.16	93.55	0.21	93.76	0.21	328.670136491024	-2.51863526432457	0.221199279069238	-11.3862724820916	4.89484487298365e-30	2.32328917051296e-26	Down	ENSMUSG00000036241	Ube2r2	K02207	molecular_function:nucleotide binding(GO:0000166),biological_process:protein polyubiquitination(GO:0000209),molecular_function:ubiquitin-protein transferase activity(GO:0004842),molecular_function:ATP binding(GO:0005524),cellular_component:cellular_component(GO:0005575),cellular_component:cytoplasm(GO:0005737),biological_process:protein monoubiquitination(GO:0006513),molecular_function:ligase act…
ENSMUST00000160816	116706	376.73	0.43	363.63	0.41	303.06	0.34	2.51	0.00	0.00	0.00	0.00	0.00	157.243498001126	-7.39004643683963	0.65049183187809	-11.3607059684411	6.56122598613044e-30	2.59518358504746e-26	Down	ENSMUSG00000038473	Nos1ap	-	molecular_function:protease binding(GO:0002020),cellular_component:nucleus(GO:0005634),cellular_component:cytoplasm(GO:0005737),cellular_component:mitochondrion(GO:0005739),cellular_component:cytosol(GO:0005829),cellular_component:caveola(GO:0005901),biological_process:biological_process(GO:0008150),cellular_component:Z disc(GO:0030018),molecular_function:PDZ domain binding(GO:0030165),cellular_c…
ENSMUST00000040783	63431	470.70	1.00	579.24	1.21	545.52	1.12	3.87	0.01	23.24	0.05	17.41	0.04	247.84849122004	-4.77612366649267	0.438817514625461	-10.8840771102065	1.37282090789056e-27	4.65425511229412e-24	Down	ENSMUSG00000005501	Usp40	K11869	molecular_function:cysteine-type endopeptidase activity(GO:0004197),molecular_function:ubiquitin-specific protease activity(GO:0004843),cellular_component:cellular_component(GO:0005575),cellular_component:nucleus(GO:0005634),cellular_component:cytoplasm(GO:0005737),biological_process:proteolysis(GO:0006508),biological_process:ubiquitin-dependent protein catabolic process(GO:0006511),molecular_fun…
ENSMUST00000004057	27672	1181.24	5.76	1314.73	6.31	984.01	4.65	114.57	0.43	176.79	0.85	172.61	0.80	603.558978153172	-2.64845923498328	0.245282154230598	-10.7976026355891	3.53308022154318e-27	1.04808824772079e-23	Down	ENSMUSG00000003955	Fam162a	_	molecular_function:molecular_function(GO:0003674),cellular_component:nucleus(GO:0005634),cellular_component:cytoplasm(GO:0005737),cellular_component:mitochondrion(GO:0005739),biological_process:apoptotic process(GO:0006915),biological_process:activation of cysteine-type endopeptidase activity involved in apoptotic process(GO:0006919),biological_process:transformed cell apoptotic process(GO:000692…
ENSMUST00000187100	33776	225.00	0.90	287.00	1.13	222.00	0.86	1.00	0.00	3.00	0.01	1.00	0.00	111.044093311063	-6.43252661297446	0.597804015305675	-10.7602599652753	5.30203838611097e-27	1.39808861087984e-23	Down	ENSMUSG00000101156	Gm29114	-	-
ENSMUST00000171565	11925	427.73	4.90	572.33	6.46	248.82	2.76	0.00	0.00	0.00	0.00	0.00	0.00	186.337102027267	-8.65129041104591	0.855031048488234	-10.1181008880813	4.59239630173593e-24	1.08986749032797e-20	Down	ENSMUSG00000023050	Map3k12	K04423	molecular_function:nucleotide binding(GO:0000166),biological_process:activation of MAPKK activity(GO:0000186),molecular_function:protein kinase activity(GO:0004672),molecular_function:protein serine/threonine kinase activity(GO:0004674),molecular_function:MAP kinase kinase kinase activity(GO:0004709),molecular_function:ATP binding(GO:0005524),cellular_component:cytoplasm(GO:0005737),cellular_comp…
ENSMUST00000127577	430730	169.60	0.05	224.53	0.07	322.87	0.10	5.94	0.00	6.09	0.00	3.55	0.00	111.444068815802	-5.01963476208627	0.50007023814605	-10.0378594428974	1.03904400986977e-23	2.24169022202085e-20	Down	ENSMUSG00000034480	Diap2	-	molecular_function:actin binding(GO:0003779),biological_process:actin filament organization(GO:0007015),biological_process:multicellular organismal development(GO:0007275),biological_process:female gamete generation(GO:0007292),biological_process:cellular component organization(GO:0016043),molecular_function:Rho GTPase binding(GO:0017048),biological_process:actin cytoskeleton organization(GO:0030…
ENSMUST00000173653	9096	312.75	4.73	320.15	4.77	225.71	3.31	18.95	0.22	19.47	0.29	27.73	0.40	140.275983031737	-3.40516844020676	0.340112743111651	-10.0118813810188	1.3515741608435e-23	2.67296316542815e-20	Down	ENSMUSG00000058831	Opn1sw	K04252	cellular_component:photoreceptor outer segment(GO:0001750),molecular_function:signal transducer activity(GO:0004871),molecular_function:G-protein coupled receptor activity(GO:0004930),biological_process:signal transduction(GO:0007165),biological_process:G-protein coupled receptor signaling pathway(GO:0007186),biological_process:visual perception(GO:0007601),biological_process:phototransduction(GO…
ENSMUST00000172093	18755	200.55	1.45	203.98	1.45	174.65	1.22	0.00	0.00	2.00	0.01	5.00	0.03	88.3308878227157	-5.73061911361895	0.575306175382857	-9.96099009332782	2.25802640967758e-23	4.12211405803603e-20	Down	ENSMUSG00000091661	Gm17021	-	-
ENSMUST00000047145	10950	897.92	11.22	926.84	11.41	780.78	9.45	190.86	1.83	194.79	2.39	228.17	2.72	498.837779703088	-1.85219104647382	0.186503546467793	-9.93113043452866	3.04780436488677e-23	5.16646379910663e-20	Down	ENSMUSG00000040365	Trim41	K12017	molecular_function:protein binding(GO:0005515),cellular_component:intracellular(GO:0005622),cellular_component:nucleus(GO:0005634),cellular_component:nucleolus(GO:0005730),cellular_component:cytoplasm(GO:0005737),biological_process:biological_process(GO:0008150),molecular_function:zinc ion binding(GO:0008270),molecular_function:UDP-N-acetylmuramoylalanyl-D-glutamyl-2,6-diaminopimelate-D-alanyl-D-…
ENSMUST00000117441	48377	1630.09	4.53	1913.99	5.23	1416.29	3.81	284.58	0.61	346.40	0.95	393.03	1.04	923.330980136913	-2.03625104366946	0.205412583272249	-9.9129810415298	3.65572537343466e-23	5.78384497082342e-20	Down	ENSMUSG00000018341	Il12rb2	K05064	molecular_function:cytokine receptor activity(GO:0004896),molecular_function:protein binding(GO:0005515),cellular_component:external side of plasma membrane(GO:0009897),cellular_component:membrane(GO:0016020),cellular_component:integral component of membrane(GO:0016021),biological_process:peptidyl-tyrosine phosphorylation(GO:0018108),molecular_function:protein kinase binding(GO:0019901),biologica…
ENSMUST00000110249	19618	344.91	2.38	398.23	2.71	308.66	2.06	19.54	0.10	22.38	0.15	40.20	0.26	172.184025421074	-3.38645682097172	0.343066345770129	-9.87114260178937	5.55284347722243e-23	8.23625508759016e-20	Down	ENSMUSG00000042320	Prox2	_	molecular_function:DNA binding(GO:0003677),cellular_component:nucleus(GO:0005634),biological_process:transcription, DNA-templated(GO:0006351),biological_process:regulation of transcription, DNA-templated(GO:0006355),biological_process:multicellular organismal development(GO:0007275),
ENSMUST00000068693	18990	526.31	3.75	496.43	3.49	330.41	2.28	44.34	0.24	29.33	0.21	51.34	0.35	224.107490297128	-3.16315092578658	0.323639573735541	-9.77368400679983	1.46042867965512e-22	2.03875843679855e-19	Down	ENSMUSG00000055235	Wdr86	_	molecular_function:molecular_function(GO:0003674),cellular_component:cellular_component(GO:0005575),biological_process:biological_process(GO:0008150),
ENSMUST00000037798	28747	1560.00	7.31	1657.00	7.65	1070.00	4.86	110.00	0.40	149.00	0.69	222.00	0.99	726.074470750544	-2.88350737822306	0.299320018899485	-9.63352664758242	5.77139665453245e-22	7.60926585585355e-19	Down	ENSMUSG00000034452	Slc24a1	K13749	molecular_function:calcium, potassium:sodium antiporter activity(GO:0008273),cellular_component:intrinsic component of plasma membrane(GO:0031226),biological_process:sodium ion transmembrane transport(GO:0035725),biological_process:calcium ion transmembrane transport(GO:0070588),biological_process:potassium ion transmembrane transport(GO:0071805),
ENSMUST00000080428	3843	329.25	12.26	282.85	10.39	240.29	8.68	18.33	0.52	27.47	1.01	30.44	1.08	141.043416032008	-3.2144002200956	0.336614334291648	-9.54920778064843	1.30691827711441e-21	1.63240971328837e-18	Down	ENSMUSG00000058831	Opn1sw	K04252	cellular_component:photoreceptor outer segment(GO:0001750),molecular_function:signal transducer activity(GO:0004871),molecular_function:G-protein coupled receptor activity(GO:0004930),biological_process:signal transduction(GO:0007165),biological_process:G-protein coupled receptor signaling pathway(GO:0007186),biological_process:visual perception(GO:0007601),biological_process:phototransduction(GO…
ENSMUST00000036172	109945	1656.11	2.02	1915.56	2.30	1417.07	1.67	283.47	0.27	364.09	0.44	402.76	0.47	932.273229370383	-2.00715143045361	0.212399265783629	-9.44989815783214	3.39160526743879e-21	4.02447881034287e-18	Down	ENSMUSG00000032908	Sgpp2	K04717	molecular_function:catalytic activity(GO:0003824),cellular_component:endoplasmic reticulum(GO:0005783),biological_process:sphingosine metabolic process(GO:0006670),molecular_function:protein tyrosine/serine/threonine phosphatase activity(GO:0008138),molecular_function:protein tyrosine/threonine phosphatase activity(GO:0008330),molecular_function:JUN kinase phosphatase activity(GO:0008579),molecul…
ENSMUST00000186287	31528	294.18	1.26	322.12	1.36	250.23	1.04	25.77	0.08	31.45	0.13	40.02	0.16	146.918950349599	-2.88481097442863	0.30844049887025	-9.35289297285881	8.52825214263952e-21	9.63773713567243e-18	Down	ENSMUSG00000026277	Stk25	K08838	cellular_component:Golgi membrane(GO:0000139),molecular_function:nucleotide binding(GO:0000166),molecular_function:protein kinase activity(GO:0004672),molecular_function:protein serine/threonine kinase activity(GO:0004674),molecular_function:receptor signaling protein serine/threonine kinase activity(GO:0004702),molecular_function:protein binding(GO:0005515),molecular_function:ATP binding(GO:0005…
ENSMUST00000037827	23603	426.48	2.44	425.80	2.40	308.05	1.71	3.00	0.01	16.00	0.09	21.47	0.12	180.901371446978	-4.43207814835942	0.478065181105768	-9.27086582232991	1.84640929409097e-20	1.99177206215304e-17	Down	ENSMUSG00000039838	Slc45a1	K15378	molecular_function:glucose transmembrane transporter activity(GO:0005355),cellular_component:cellular_component(GO:0005575),biological_process:transport(GO:0006810),biological_process:carbohydrate transport(GO:0008643),molecular_function:symporter activity(GO:0015293),biological_process:glucose transport(GO:0015758),cellular_component:membrane(GO:0016020),cellular_component:integral component of …
ENSMUST00000130091	59625	0.00	0.00	0.00	0.00	0.00	0.00	135.81	0.24	271.92	0.60	190.48	0.41	105.27580537502	8.11068192061503	0.877167058430586	9.24645065345538	2.32071036635787e-20	2.39456949627848e-17	Ups	ENSMUSG00000037012	Hk1	_	molecular_function:nucleotide binding(GO:0000166),biological_process:cellular glucose homeostasis(GO:0001678),biological_process:response to ischemia(GO:0002931),molecular_function:catalytic activity(GO:0003824),molecular_function:glucokinase activity(GO:0004340),molecular_function:hexokinase activity(GO:0004396),molecular_function:protein kinase activity(GO:0004672),molecular_function:protein bi…
ENSMUST00000039059	23124	151.01	0.88	183.37	1.06	142.00	0.80	8.00	0.04	9.00	0.05	6.00	0.03	75.4742965365484	-3.9996364928372	0.434199325621601	-9.21152166026815	3.21534021689023e-20	3.17943558446829e-17	Down	ENSMUSG00000035382	Pcsk7	K08673	molecular_function:serine-type endopeptidase activity(GO:0004252),cellular_component:Golgi apparatus(GO:0005794),biological_process:proteolysis(GO:0006508),molecular_function:peptidase activity(GO:0008233),molecular_function:serine-type peptidase activity(GO:0008236),cellular_component:membrane(GO:0016020),cellular_component:integral component of membrane(GO:0016021),biological_process:protein pr…
ENSMUST00000124694	13376	242.45	2.47	294.51	2.95	181.38	1.79	0.00	0.00	0.00	0.00	6.52	0.06	108.678738618422	-5.89981271611808	0.642106139178652	-9.1882203831049	3.99393959044449e-20	3.79136697441715e-17	Down	ENSMUSG00000032376	Usp3	-	biological_process:negative regulation of transcription from RNA polymerase II promoter(GO:0000122),biological_process:mitotic cell cycle(GO:0000278),cellular_component:nuclear chromatin(GO:0000790),molecular_function:core promoter sequence-specific DNA binding(GO:0001046),molecular_function:chromatin binding(GO:0003682),molecular_function:cysteine-type endopeptidase activity(GO:0004197),molecula…
ENSMUST00000180222	33503	278.39	1.12	302.23	1.20	256.41	1.00	35.89	0.11	20.25	0.08	18.72	0.07	138.675148145345	-3.18647727335591	0.346966753195743	-9.18381154392115	4.16096481214919e-20	3.79800065084325e-17	Down	ENSMUSG00000027583	Zbtb46	K10517	molecular_function:nucleic acid binding(GO:0003676),molecular_function:protein binding(GO:0005515),cellular_component:nucleus(GO:0005634),biological_process:transcription, DNA-templated(GO:0006351),biological_process:regulation of transcription, DNA-templated(GO:0006355),biological_process:negative regulation of granulocyte differentiation(GO:0030853),biological_process:negative regulation of mac…
ENSMUST00000111955	50232	189.66	0.51	252.57	0.66	171.99	0.45	0.00	0.00	6.60	0.02	5.74	0.01	94.4623048093733	-5.01946755812642	0.547794061086342	-9.16305581731244	5.04481011452881e-20	4.43420124585177e-17	Down	ENSMUSG00000063506	Arhgap22	_	biological_process:angiogenesis(GO:0001525),molecular_function:molecular_function(GO:0003674),molecular_function:GTPase activator activity(GO:0005096),cellular_component:intracellular(GO:0005622),cellular_component:nucleus(GO:0005634),cellular_component:cytoplasm(GO:0005737),cellular_component:focal adhesion(GO:0005925),biological_process:transcription, DNA-templated(GO:0006351),biological_proces…
ENSMUST00000176904	2925	39.34	1.97	35.84	1.77	34.43	1.67	220.81	8.37	190.80	9.40	283.37	13.52	137.868147913243	2.83962459405029	0.311290596225865	9.12210207593267	7.36810836740579e-20	6.24499813483122e-17	Ups	ENSMUSG00000009585	Apobec3	K18750	biological_process:hematopoietic progenitor cell differentiation(GO:0002244),biological_process:immune system process(GO:0002376),molecular_function:catalytic activity(GO:0003824),molecular_function:GTP cyclohydrolase activity(GO:0003933),molecular_function:protein binding(GO:0005515),cellular_component:nucleus(GO:0005634),cellular_component:cytoplasm(GO:0005737),biological_process:metabolic proc…
ENSMUST00000167731	4446	2451.10	78.16	2311.80	72.66	2491.08	77.01	4981.39	121.16	4381.71	137.47	4736.00	143.95	3560.82659315255	1.1730559405959	0.129305138596369	9.0719978597111	1.16854398455956e-19	9.56271925571293e-17	Ups	ENSMUSG00000022346	Myc	K04377	biological_process:negative regulation of transcription from RNA polymerase II promoter(GO:0000122),biological_process:MAPK cascade(GO:0000165),molecular_function:RNA polymerase II core promoter proximal region sequence-specific DNA binding(GO:0000978),molecular_function:core promoter proximal region sequence-specific DNA binding(GO:0000987),molecular_function:RNA polymerase II core promoter prox…
ENSMUST00000046792	38258	240.00	0.84	211.00	0.73	191.00	0.65	8.00	0.02	16.00	0.06	19.00	0.06	103.986520146029	-3.57033934265131	0.396979415440656	-8.99376442148304	2.38904218892825e-19	1.86779192633162e-16	Down	ENSMUSG00000038463	Olfml2b	_	cellular_component:extracellular region(GO:0005576),cellular_component:proteinaceous extracellular matrix(GO:0005578),biological_process:extracellular matrix organization(GO:0030198),molecular_function:protein homodimerization activity(GO:0042803),molecular_function:extracellular matrix binding(GO:0050840),
ENSMUST00000108894	65739	150.78	0.31	240.11	0.48	166.26	0.33	0.00	0.00	0.00	0.00	0.56	0.00	83.6866768891401	-7.18173225456792	0.798904226036979	-8.9894783636249	2.48406588521922e-19	1.86779192633162e-16	Down	ENSMUSG00000037533	Rapgef6	K08020	molecular_function:guanyl-nucleotide exchange factor activity(GO:0005085),cellular_component:cytosol(GO:0005829),cellular_component:plasma membrane(GO:0005886),cellular_component:apical plasma membrane(GO:0016324),molecular_function:Ras GTPase binding(GO:0017016),biological_process:microvillus assembly(GO:0030033),cellular_component:endocytic vesicle(GO:0030139),molecular_function:GTP-dependent p…
ENSMUST00000133743	35649	4.91	0.02	1.65	0.01	4.51	0.02	88.75	0.26	149.55	0.56	155.42	0.56	70.9641360458588	4.94217324115156	0.549865680782081	8.98796454094433	2.51851262610028e-19	1.86779192633162e-16	Ups	ENSMUSG00000036273	Lrrk2	-	molecular_function:SNARE binding(GO:0000149),biological_process:MAPK cascade(GO:0000165),molecular_function:nucleotide binding(GO:0000166),biological_process:activation of MAPKK activity(GO:0000186),biological_process:activation of MAPK activity(GO:0000187),biological_process:negative regulation of protein phosphorylation(GO:0001933),biological_process:positive regulation of protein phosphorylati…
ENSMUST00000005749	27427	483.33	2.38	491.09	2.38	343.20	1.64	13.59	0.05	37.33	0.18	39.58	0.19	213.330532175742	-3.52444292510712	0.392552046567926	-8.97828187604994	2.75027731710045e-19	1.97058069274938e-16	Down	ENSMUSG00000005609	Ctr9	K15176	biological_process:negative regulation of transcription from RNA polymerase II promoter(GO:0000122),molecular_function:RNA polymerase II core binding(GO:0000993),biological_process:endodermal cell fate commitment(GO:0001711),biological_process:inner cell mass cell differentiation(GO:0001826),biological_process:trophectodermal cell differentiation(GO:0001829),biological_process:blastocyst growth(G…
ENSMUST00000151280	28588	141.40	0.67	207.47	0.96	196.52	0.90	0.00	0.00	0.00	0.00	0.63	0.00	82.20160527106	-7.16432598211666	0.798217810858945	-8.97540230830892	2.82318150823694e-19	1.97058069274938e-16	Down	ENSMUSG00000028497	Hacd4	_	cellular_component:endoplasmic reticulum(GO:0005783),biological_process:lipid metabolic process(GO:0006629),biological_process:fatty acid metabolic process(GO:0006631),biological_process:fatty acid biosynthetic process(GO:0006633),cellular_component:membrane(GO:0016020),cellular_component:integral component of membrane(GO:0016021),molecular_function:lyase activity(GO:0016829),molecular_function:3…
ENSMUST00000028678	35901	178.82	0.67	346.86	1.28	129.12	0.47	0.00	0.00	0.00	0.00	3.33	0.01	98.0909307749769	-6.56911765359772	0.733719096622501	-8.95317797211096	3.45392362976536e-19	2.34195758804547e-16	Down	ENSMUSG00000027244	Atg13	K08331	biological_process:autophagosome assembly(GO:0000045),cellular_component:pre-autophagosomal structure(GO:0000407),molecular_function:protein binding(GO:0005515),cellular_component:cytoplasm(GO:0005737),cellular_component:mitochondrion(GO:0005739),cellular_component:cytosol(GO:0005829),biological_process:autophagy(GO:0006914),molecular_function:protein kinase binding(GO:0019901),cellular_component…
ENSMUST00000036155	58607	1206.99	2.76	1261.99	2.85	934.95	2.07	266.44	0.47	299.92	0.68	301.93	0.66	662.596367933367	-1.73446849845493	0.194484654758116	-8.91827944272579	4.73588190468175e-19	3.12199859338631e-16	Down	ENSMUSG00000035211	Xrra1	_	molecular_function:molecular_function(GO:0003674),cellular_component:nucleus(GO:0005634),cellular_component:cytoplasm(GO:0005737),biological_process:response to X-ray(GO:0010165),
ENSMUST00000168234	32232	143.30	0.60	184.87	0.76	166.55	0.67	1.41	0.00	0.00	0.00	0.00	0.00	74.6045994780808	-7.05619347637602	0.798000654136996	-8.84234046650876	9.3734081748601e-19	6.01215467042648e-16	Down	ENSMUSG00000021874	4933413J09Rik	-	-
ENSMUST00000038447	39154	842.18	2.89	818.86	2.77	576.72	1.92	108.86	0.29	127.41	0.43	158.43	0.52	404.355656918205	-2.25446484121784	0.255310253277112	-8.83029495400196	1.04400048826018e-18	6.52005778615542e-16	Down	ENSMUSG00000041809	Efhc1	_	molecular_function:calcium ion binding(GO:0005509),cellular_component:cell(GO:0005623),cellular_component:cytoplasm(GO:0005737),cellular_component:centrosome(GO:0005813),cellular_component:cytoskeleton(GO:0005856),cellular_component:cilium(GO:0005929),cellular_component:axoneme(GO:0005930),biological_process:cellular calcium ion homeostasis(GO:0006874),molecular_function:protein C-terminus bindin…
ENSMUST00000041965	84747	281.62	0.45	302.30	0.47	215.67	0.33	38.24	0.05	33.87	0.05	35.89	0.05	138.831838296131	-2.62161492161644	0.298771406451017	-8.77465133881962	1.71434182308352e-18	1.04319897808764e-15	Down	ENSMUSG00000021279	Cdc42bpb	K16307	molecular_function:nucleotide binding(GO:0000166),molecular_function:protein kinase activity(GO:0004672),molecular_function:protein serine/threonine kinase activity(GO:0004674),molecular_function:ATP binding(GO:0005524),cellular_component:cytoplasm(GO:0005737),cellular_component:plasma membrane(GO:0005886),biological_process:protein phosphorylation(GO:0006468),cellular_component:membrane(GO:00160…
ENSMUST00000160072	70892	432.19	0.82	540.00	1.01	485.02	0.89	1184.02	1.73	1127.01	2.10	1147.00	2.07	824.875411607371	1.46031628282054	0.166854386937996	8.75204008488672	2.09529944745484e-18	1.24314116217495e-15	Ups	ENSMUSG00000009070	Rsph14	_	molecular_function:molecular_function(GO:0003674),cellular_component:cellular_component(GO:0005575),biological_process:biological_process(GO:0008150),
ENSMUST00000041551	39235	320.03	1.10	398.01	1.34	258.02	0.86	42.04	0.11	21.70	0.07	21.15	0.07	161.039511102248	-3.2151274544719	0.369288350172598	-8.70627912570006	3.14012988943414e-18	1.78397815064532e-15	Down	ENSMUSG00000037257	Aagab	_	molecular_function:molecular_function(GO:0003674),cellular_component:nucleoplasm(GO:0005654),cellular_component:cytoplasm(GO:0005737),biological_process:transport(GO:0006810),biological_process:biological_process(GO:0008150),biological_process:protein transport(GO:0015031),
ENSMUST00000032165	32164	187.92	0.79	201.73	0.83	153.84	0.62	8.49	0.03	15.99	0.07	14.05	0.06	88.2823928825845	-3.50482287162335	0.402591117215342	-8.70566369140394	3.15721735745422e-18	1.78397815064532e-15	Down	ENSMUSG00000030079	Ruvbl1	K04499	molecular_function:nucleotide binding(GO:0000166),cellular_component:Swr1 complex(GO:0000812),molecular_function:DNA helicase activity(GO:0003678),molecular_function:helicase activity(GO:0004386),molecular_function:ATP binding(GO:0005524),cellular_component:nucleus(GO:0005634),cellular_component:nucleoplasm(GO:0005654),cellular_component:cytoplasm(GO:0005737),cellular_component:Golgi apparatus(GO…
ENSMUST00000026479	15698	190.00	1.64	194.01	1.65	158.00	1.32	20.00	0.13	15.00	0.13	18.05	0.15	90.6245500949183	-3.06131519088842	0.352707806038756	-8.67946537750299	3.97633489351227e-18	2.19456696960077e-15	Down	ENSMUSG00000025410	Dctn2	K10424	cellular_component:kinetochore(GO:0000776),molecular_function:motor activity(GO:0003774),molecular_function:protein binding(GO:0005515),cellular_component:cell(GO:0005623),cellular_component:cytoplasm(GO:0005737),cellular_component:centrosome(GO:0005813),cellular_component:cytoskeleton(GO:0005856),cellular_component:dynactin complex(GO:0005869),cellular_component:microtubule(GO:0005874),biologica…
ENSMUST00000029888	31726	238.93	1.01	244.39	1.02	245.12	1.01	23.66	0.08	33.20	0.14	36.03	0.15	125.848961010109	-2.69989489554269	0.311695438916495	-8.66196472084407	4.63701875637522e-18	2.50103929832492e-15	Down	ENSMUSG00000028229	Rmdn1	_	molecular_function:molecular_function(GO:0003674),cellular_component:cytoplasm(GO:0005737),cellular_component:mitochondrion(GO:0005739),cellular_component:centrosome(GO:0005813),cellular_component:cytoskeleton(GO:0005856),cellular_component:microtubule(GO:0005874),biological_process:biological_process(GO:0008150),
ENSMUST00000072406	26791	196.05	0.99	182.16	0.90	153.06	0.75	9.50	0.04	15.21	0.08	17.51	0.08	87.2507555658313	-3.30919537256266	0.387249633438187	-8.54538025816072	1.28113734508321e-17	6.60955466815538e-15	Down	ENSMUSG00000024127	Prepl	_	molecular_function:serine-type endopeptidase activity(GO:0004252),cellular_component:cytoplasm(GO:0005737),cellular_component:Golgi apparatus(GO:0005794),cellular_component:cytoskeleton(GO:0005856),biological_process:proteolysis(GO:0006508),molecular_function:peptidase activity(GO:0008233),molecular_function:serine-type peptidase activity(GO:0008236),molecular_function:hydrolase activity(GO:00167…
ENSMUST00000171795	26791	195.95	0.99	182.12	0.90	153.06	0.75	9.50	0.04	14.79	0.07	17.51	0.08	87.2507555658313	-3.30919537256266	0.387249633438187	-8.54538025816072	1.28113734508321e-17	6.60955466815538e-15	Down	ENSMUSG00000024127	Prepl	_	molecular_function:serine-type endopeptidase activity(GO:0004252),cellular_component:cytoplasm(GO:0005737),cellular_component:Golgi apparatus(GO:0005794),cellular_component:cytoskeleton(GO:0005856),biological_process:proteolysis(GO:0006508),molecular_function:peptidase activity(GO:0008233),molecular_function:serine-type peptidase activity(GO:0008236),molecular_function:hydrolase activity(GO:00167…
ENSMUST00000167789	5235	162.00	4.35	151.28	4.00	114.41	2.98	0.00	0.00	5.00	0.13	1.37	0.04	65.0989250906443	-5.4141038708238	0.636320559573728	-8.50845346636405	1.76268615195931e-17	8.90043994857413e-15	Down	ENSMUSG00000073424	Cyp4f15	-	molecular_function:heme binding(GO:0020037),
ENSMUST00000127122	19690	216.65	1.49	266.15	1.80	257.22	1.71	8.74	0.05	23.30	0.16	23.85	0.16	121.188101407963	-3.396274495544	0.404448203495187	-8.39730394694267	4.56846415956461e-17	2.25872482155807e-14	Down	ENSMUSG00000036053	Fmnl2	_	molecular_function:actin binding(GO:0003779),cellular_component:cellular_component(GO:0005575),cellular_component:cytoplasm(GO:0005737),biological_process:cytoskeleton organization(GO:0007010),biological_process:cellular component organization(GO:0016043),molecular_function:Rho GTPase binding(GO:0017048),biological_process:regulation of cell morphogenesis(GO:0022604),biological_process:actin cyto…
ENSMUST00000192564	951	3961.66	762.16	3830.37	729.42	4320.80	808.33	7521.45	1034.49	7489.56	1420.69	7367.65	1350.88	5746.98025012014	1.10038138682518	0.131249554044342	8.38388667174768	5.12080979420244e-17	2.45218846332297e-14	Ups	ENSMUSG00000027737	Slc7a11	-	biological_process:amino acid transmembrane transport(GO:0003333),cellular_component:rough endoplasmic reticulum(GO:0005791),cellular_component:cytoskeleton(GO:0005856),cellular_component:plasma membrane(GO:0005886),biological_process:transport(GO:0006810),biological_process:amino acid transport(GO:0006865),biological_process:response to toxic substance(GO:0009636),cellular_component:cell surface…
ENSMUST00000048050	38040	289.66	1.02	339.01	1.18	268.77	0.92	36.22	0.10	47.17	0.16	54.29	0.18	158.798325643266	-2.45083462438657	0.292363163254379	-8.38284343727033	5.16641762877754e-17	2.45218846332297e-14	Down	ENSMUSG00000041737	Tmem45b	_	molecular_function:molecular_function(GO:0003674),cellular_component:cellular_component(GO:0005575),biological_process:biological_process(GO:0008150),cellular_component:membrane(GO:0016020),cellular_component:integral component of membrane(GO:0016021),
ENSMUST00000149757	125264	915.32	0.98	851.88	0.90	956.00	0.99	1797.60	1.48	1919.38	2.02	1998.00	2.04	1411.69077290407	1.28258252710958	0.153916628221274	8.33296923101581	7.88396569175799e-17	3.66867203523138e-14	Ups	ENSMUSG00000020319	Wdpcp	-	biological_process:kidney development(GO:0001822),biological_process:auditory receptor cell morphogenesis(GO:0002093),molecular_function:protein binding(GO:0005515),cellular_component:cytoplasm(GO:0005737),cellular_component:cytoskeleton(GO:0005856),cellular_component:plasma membrane(GO:0005886),cellular_component:cilium(GO:0005929),biological_process:smoothened signaling pathway(GO:0007224),biol…
ENSMUST00000091818	398952	260.92	0.09	271.83	0.09	212.62	0.07	13.55	0.00	16.73	0.01	33.11	0.01	123.107406191215	-3.2305561143189	0.388083521598558	-8.32438363013169	8.47686592210378e-17	3.86871119352628e-14	Down	ENSMUSG00000057378	Ryr3	K04963	molecular_function:ion channel activity(GO:0005216),molecular_function:ryanodine-sensitive calcium-release channel activity(GO:0005219),molecular_function:calcium channel activity(GO:0005262),molecular_function:calcium ion binding(GO:0005509),molecular_function:calmodulin binding(GO:0005516),cellular_component:cell(GO:0005623),cellular_component:endoplasmic reticulum(GO:0005783),cellular_componen…
ENSMUST00000059352	43259	346.38	1.08	347.54	1.06	303.62	0.91	52.15	0.13	62.54	0.19	39.34	0.12	176.989099914407	-2.43233770383373	0.292611886376758	-8.31250477877691	9.37028769797022e-17	4.19576731411753e-14	Down	ENSMUSG00000048096	Lmod1	_	molecular_function:molecular_function(GO:0003674),molecular_function:actin binding(GO:0003779),molecular_function:tropomyosin binding(GO:0005523),cellular_component:cytoplasm(GO:0005737),cellular_component:cytoskeleton(GO:0005856),cellular_component:striated muscle thin filament(GO:0005865),biological_process:muscle contraction(GO:0006936),biological_process:actin filament organization(GO:0007015…
ENSMUST00000041065	297900	467.29	0.21	505.85	0.22	416.21	0.18	121.41	0.04	104.76	0.05	118.49	0.05	268.756607386481	-1.77715562907021	0.214577377162063	-8.28212019633359	1.21001369351063e-16	5.3177861063693e-14	Down	ENSMUSG00000035441	Myo1d	K10356	molecular_function:microfilament motor activity(GO:0000146),molecular_function:nucleotide binding(GO:0000166),molecular_function:motor activity(GO:0003774),molecular_function:actin binding(GO:0003779),molecular_function:protein binding(GO:0005515),molecular_function:calmodulin binding(GO:0005516),molecular_function:ATP binding(GO:0005524),cellular_component:smooth endoplasmic reticulum(GO:0005790…
ENSMUST00000026635	248181	507.19	0.27	495.89	0.26	387.69	0.20	112.32	0.05	88.07	0.05	87.70	0.05	259.100819919601	-2.02694616759935	0.244976483350349	-8.27404385873457	1.2949049521159e-16	5.58739714974812e-14	Down	ENSMUSG00000025555	Farp1	K17477	molecular_function:guanyl-nucleotide exchange factor activity(GO:0005085),molecular_function:Rho guanyl-nucleotide exchange factor activity(GO:0005089),cellular_component:cytoplasm(GO:0005737),cellular_component:cytosol(GO:0005829),cellular_component:cytoskeleton(GO:0005856),cellular_component:plasma membrane(GO:0005886),biological_process:multicellular organismal development(GO:0007275),biologic…
ENSMUST00000049507	22001	217.00	1.33	270.00	1.63	174.00	1.04	20.00	0.09	28.00	0.17	23.00	0.13	111.464910536686	-2.92205947506315	0.353825986636516	-8.25846485398194	1.47557899691184e-16	6.25329299191283e-14	Down	ENSMUSG00000044254	Pcsk9	K13050	biological_process:negative regulation of receptor recycling(GO:0001920),biological_process:positive regulation of receptor internalization(GO:0002092),molecular_function:serine-type endopeptidase activity(GO:0004252),cellular_component:extracellular region(GO:0005576),cellular_component:extracellular space(GO:0005615),cellular_component:cytoplasm(GO:0005737),cellular_component:lysosome(GO:000576…
ENSMUST00000189776	37106	315.55	1.14	417.57	1.49	326.58	1.15	69.94	0.20	49.28	0.18	46.02	0.16	188.150734918184	-2.42419481884364	0.294918050222266	-8.21989300762239	2.03684812889352e-16	8.48043505173702e-14	Down	ENSMUSG00000026018	Ica1l	_	molecular_function:molecular_function(GO:0003674),cellular_component:cellular_component(GO:0005575),biological_process:biological_process(GO:0008150),molecular_function:protein domain specific binding(GO:0019904),
ENSMUST00000021204	141943	442.81	0.42	508.51	0.47	322.82	0.29	85.23	0.06	66.55	0.06	75.94	0.07	230.793645308811	-2.22771205691018	0.274373726949982	-8.11926156951712	4.69028661319439e-16	1.91913589490223e-13	Down	ENSMUSG00000020844	Nxn	K17609	molecular_function:thioredoxin-disulfide reductase activity(GO:0004791),molecular_function:protein binding(GO:0005515),cellular_component:nucleus(GO:0005634),cellular_component:cytoplasm(GO:0005737),biological_process:multicellular organismal development(GO:0007275),biological_process:Wnt signaling pathway(GO:0016055),molecular_function:oxidoreductase activity(GO:0016491),biological_process:cell …
ENSMUST00000171045	145318	246.03	0.23	227.45	0.21	324.41	0.29	26.90	0.02	34.04	0.03	37.89	0.03	137.769541426165	-2.73655569930132	0.338179176568359	-8.09202898614357	5.86789405080463e-16	2.36028579006264e-13	Down	ENSMUSG00000053469	Tg	K10809	molecular_function:receptor binding(GO:0005102),molecular_function:hormone activity(GO:0005179),cellular_component:extracellular region(GO:0005576),cellular_component:extracellular space(GO:0005615),cellular_component:endoplasmic reticulum(GO:0005783),cellular_component:Golgi apparatus(GO:0005794),biological_process:thyroid hormone generation(GO:0006590),biological_process:response to pH(GO:00092…
ENSMUST00000015391	10181	128.00	1.72	138.81	1.84	139.61	1.82	8.00	0.08	6.00	0.08	13.04	0.17	65.9632979025083	-3.56283429202179	0.441632442108532	-8.0674197642985	7.17993594337105e-16	2.83990399680136e-13	Down	ENSMUSG00000015247	Nipsnap3b	_	molecular_function:molecular_function(GO:0003674),cellular_component:nucleus(GO:0005634),cellular_component:cytoplasm(GO:0005737),cellular_component:mitochondrion(GO:0005739),biological_process:biological_process(GO:0008150),
ENSMUST00000127569	78506	1359.41	2.32	1352.97	2.28	1228.73	2.03	91.32	0.12	204.44	0.34	224.76	0.37	683.534427051842	-2.6451991261425	0.328485620368139	-8.05270904454808	8.09812580056897e-16	3.15056920490332e-13	Down	ENSMUSG00000032376	Usp3	K11986	biological_process:negative regulation of transcription from RNA polymerase II promoter(GO:0000122),biological_process:mitotic cell cycle(GO:0000278),cellular_component:nuclear chromatin(GO:0000790),molecular_function:core promoter sequence-specific DNA binding(GO:0001046),molecular_function:chromatin binding(GO:0003682),molecular_function:cysteine-type endopeptidase activity(GO:0004197),molecula…
ENSMUST00000106953	40345	150.46	0.50	189.15	0.62	91.40	0.30	0.00	0.00	0.00	0.00	0.00	0.00	64.2097495984027	-7.31391927230303	0.908857087448742	-8.04738101656221	8.4584536432407e-16	3.23767777195788e-13	Down	ENSMUSG00000070426	Rnf121	K15698	cellular_component:Golgi membrane(GO:0000139),molecular_function:molecular_function(GO:0003674),cellular_component:cellular_component(GO:0005575),cellular_component:endoplasmic reticulum membrane(GO:0005789),biological_process:biological_process(GO:0008150),molecular_function:zinc ion binding(GO:0008270),cellular_component:membrane(GO:0016020),cellular_component:integral component of membrane(GO:…
ENSMUST00000100821	19264	113.00	0.79	91.00	0.63	102.00	0.69	3.44	0.02	3.00	0.02	4.00	0.03	47.820204031957	-4.43146767314083	0.553048713077077	-8.01279809238654	1.12127639248503e-15	4.22383037245314e-13	Down	ENSMUSG00000072683	Gm7457	-	-
ENSMUST00000162392	18387	295.85	2.18	312.00	2.26	174.00	1.24	9.00	0.05	19.72	0.14	25.23	0.18	126.390621362338	-3.49791219207244	0.437312216366761	-7.99866105075565	1.25779430038692e-15	4.66405849012224e-13	Down	ENSMUSG00000042524	Sun2	-	cellular_component:nuclear chromosome, telomeric region(GO:0000784),cellular_component:condensed nuclear chromosome(GO:0000794),molecular_function:protein binding(GO:0005515),molecular_function:lamin binding(GO:0005521),cellular_component:cell(GO:0005623),cellular_component:nucleus(GO:0005634),cellular_component:nuclear envelope(GO:0005635),cellular_component:nuclear inner membrane(GO:0005637),ce…
ENSMUST00000127727	33005	142.04	0.58	155.49	0.62	165.69	0.65	420.95	1.33	481.24	1.93	439.85	1.71	305.137495942536	1.74044025333033	0.218204890917476	7.97617434702029	1.50938692179929e-15	5.5108877581755e-13	Ups	ENSMUSG00000030313	Dennd5b	_	molecular_function:guanyl-nucleotide exchange factor activity(GO:0005085),cellular_component:membrane(GO:0016020),cellular_component:integral component of membrane(GO:0016021),molecular_function:Rab guanyl-nucleotide exchange factor activity(GO:0017112),biological_process:positive regulation of GTPase activity(GO:0043547),
ENSMUST00000160368	28536	132.95	0.63	134.36	0.63	101.62	0.47	7.53	0.03	9.06	0.04	8.67	0.04	59.901931477644	-3.47402961467696	0.437007018856174	-7.94959683661354	1.87119466763913e-15	6.72836240188059e-13	Down	ENSMUSG00000089794	Gm16337	-	-
ENSMUST00000172511	40982	0.00	0.00	0.00	0.00	0.00	0.00	57.75	0.15	76.25	0.25	446.89	1.40	100.828847619417	7.53256812391251	0.948789193218544	7.93913777449345	2.03591531354115e-15	7.21139436133711e-13	Ups	ENSMUSG00000025316	Banp	_	molecular_function:p53 binding(GO:0002039),molecular_function:DNA binding(GO:0003677),molecular_function:protein binding(GO:0005515),cellular_component:nucleus(GO:0005634),cellular_component:nucleoplasm(GO:0005654),biological_process:transcription, DNA-templated(GO:0006351),biological_process:regulation of transcription, DNA-templated(GO:0006355),biological_process:cell cycle(GO:0007049),biologic…
ENSMUST00000136521	51081	154.00	0.40	163.00	0.42	137.00	0.35	6.00	0.01	15.00	0.04	12.00	0.03	73.983846902724	-3.43231731375622	0.432618485742094	-7.93382027554503	2.12505560930257e-15	7.41644407646598e-13	Down	ENSMUSG00000053963	6330403A02Rik	_	molecular_function:molecular_function(GO:0003674),cellular_component:cellular_component(GO:0005575),biological_process:biological_process(GO:0008150),cellular_component:membrane(GO:0016020),cellular_component:integral component of membrane(GO:0016021),
ENSMUST00000026617	15663	123.27	1.07	130.99	1.12	82.66	0.69	6.00	0.04	3.02	0.03	3.68	0.03	52.7205137692085	-4.22217665130567	0.535063379662103	-7.89098415588076	2.99812720184341e-15	1.03118195295866e-12	Down	ENSMUSG00000025537	Phkg1	K00871	molecular_function:nucleotide binding(GO:0000166),molecular_function:protein kinase activity(GO:0004672),molecular_function:protein serine/threonine kinase activity(GO:0004674),molecular_function:phosphorylase kinase activity(GO:0004689),molecular_function:calmodulin binding(GO:0005516),molecular_function:ATP binding(GO:0005524),cellular_component:phosphorylase kinase complex(GO:0005964),biologic…
ENSMUST00000036321	10016	100.00	1.37	146.00	1.97	120.00	1.59	0.00	0.00	0.00	0.00	0.00	0.00	54.9840423084772	-7.16978693917205	0.910049286912818	-7.87846003758136	3.31440462756675e-15	1.1236778660202e-12	Down	ENSMUSG00000036304	Zdhhc23	_	molecular_function:molecular_function(GO:0003674),cellular_component:cellular_component(GO:0005575),molecular_function:zinc ion binding(GO:0008270),cellular_component:membrane(GO:0016020),cellular_component:integral component of membrane(GO:0016021),molecular_function:transferase activity(GO:0016740),molecular_function:transferase activity, transferring acyl groups(GO:0016746),biological_process:…
ENSMUST00000017597	13482	132.57	1.34	160.93	1.60	130.33	1.28	12.87	0.10	14.51	0.14	14.48	0.14	71.0261675053563	-3.02753119517013	0.384500624326105	-7.87393050525299	3.43669886658901e-15	1.14872869720972e-12	Down	ENSMUSG00000017453	Pipox	K00306	molecular_function:receptor binding(GO:0005102),cellular_component:peroxisome(GO:0005777),molecular_function:sarcosine oxidase activity(GO:0008115),molecular_function:oxidoreductase activity(GO:0016491),biological_process:L-lysine catabolic process to acetyl-CoA via L-pipecolate(GO:0033514),biological_process:tetrahydrofolate metabolic process(GO:0046653),molecular_function:L-pipecolate oxidase a…
ENSMUST00000049483	276335	265.59	0.13	288.02	0.14	262.03	0.12	54.48	0.02	52.82	0.03	38.61	0.02	148.279077625775	-2.22687371196009	0.284593093859732	-7.82476370652075	5.08611318616326e-15	1.67643941852814e-12	Down	ENSMUSG00000036053	Fmnl2	_	molecular_function:actin binding(GO:0003779),cellular_component:cellular_component(GO:0005575),cellular_component:cytoplasm(GO:0005737),biological_process:cytoskeleton organization(GO:0007010),biological_process:cellular component organization(GO:0016043),molecular_function:Rho GTPase binding(GO:0017048),biological_process:regulation of cell morphogenesis(GO:0022604),biological_process:actin cyto…
ENSMUST00000057849	7425	110.00	2.05	96.00	1.76	102.00	1.84	5.00	0.07	4.00	0.07	7.00	0.12	49.1482548263375	-3.85627339725521	0.498881078215475	-7.72984497838505	1.07677627114952e-14	3.45374498228208e-12	Down	ENSMUSG00000045532	C1ql1	_	molecular_function:protein binding(GO:0005515),cellular_component:extracellular region(GO:0005576),cellular_component:collagen trimer(GO:0005581),cellular_component:cytoplasm(GO:0005737),biological_process:biological_process(GO:0008150),
ENSMUST00000170129	95189	0.00	0.00	0.00	0.00	0.00	0.00	92.58	0.10	60.79	0.08	116.69	0.16	47.2762828973592	7.10919420901182	0.919709384814678	7.72982675439843	1.0769304259602e-14	3.45374498228208e-12	Ups	ENSMUSG00000021911	Parg	K07759	cellular_component:chromatin(GO:0000785),molecular_function:chromatin binding(GO:0003682),molecular_function:poly(ADP-ribose) glycohydrolase activity(GO:0004649),cellular_component:nucleus(GO:0005634),cellular_component:nucleoplasm(GO:0005654),cellular_component:cytoplasm(GO:0005737),cellular_component:cytosol(GO:0005829),biological_process:carbohydrate metabolic process(GO:0005975),biological_pr…
ENSMUST00000061421	10599	1022.08	13.20	802.20	10.21	812.87	10.18	115.64	1.15	94.27	1.20	202.64	2.49	468.554731799831	-2.4163279609722	0.313184510838195	-7.71534950596768	1.20651148273108e-14	3.81772406775653e-12	Down	ENSMUSG00000047343	Mettl21c	_	molecular_function:rRNA (adenine-N6,N6-)-dimethyltransferase activity(GO:0000179),molecular_function:protein C-terminal carboxyl O-methyltransferase activity(GO:0003880),molecular_function:tRNA (guanine-N2-)-methyltransferase activity(GO:0004809),cellular_component:cellular_component(GO:0005575),cellular_component:nucleus(GO:0005634),biological_process:protein methylation(GO:0006479),molecular_fu…
ENSMUST00000076212	152114	2108.43	1.85	2093.16	1.81	1747.40	1.49	56.98	0.04	168.02	0.15	262.77	0.22	978.454091933143	-3.27164247936942	0.426718664152014	-7.6669776933027	1.76096389309605e-14	5.49884146196782e-12	Down	ENSMUSG00000032724	Abtb2	K10521	molecular_function:molecular_function(GO:0003674),cellular_component:nucleus(GO:0005634),cellular_component:nucleoplasm(GO:0005654),molecular_function:protein heterodimerization activity(GO:0046982),biological_process:cellular response to toxic substance(GO:0097237),
ENSMUST00000058534	53753	971.44	2.43	1041.37	2.56	1100.96	2.66	2273.75	4.38	1905.59	4.68	2005.25	4.77	1551.68974555205	1.20273349322091	0.15705538983679	7.65802112535441	1.88819833235546e-14	5.8195743926571e-12	Ups	ENSMUSG00000045248	Med26	K15169	molecular_function:RNA polymerase II transcription cofactor activity(GO:0001104),molecular_function:DNA binding(GO:0003677),molecular_function:protein binding(GO:0005515),cellular_component:nucleus(GO:0005634),biological_process:transcription, DNA-templated(GO:0006351),biological_process:regulation of transcription, DNA-templated(GO:0006355),biological_process:regulation of transcription from RNA…
ENSMUST00000131888	4010	125.08	4.45	138.16	4.85	130.22	4.49	8.17	0.22	0.00	0.00	2.84	0.10	61.0061215492796	-4.58868424434394	0.601055086153185	-7.63438218901364	2.26905870089933e-14	6.90375654996703e-12	Down	ENSMUSG00000040365	Trim41	K12017	molecular_function:protein binding(GO:0005515),cellular_component:intracellular(GO:0005622),cellular_component:nucleus(GO:0005634),cellular_component:nucleolus(GO:0005730),cellular_component:cytoplasm(GO:0005737),biological_process:biological_process(GO:0008150),molecular_function:zinc ion binding(GO:0008270),molecular_function:UDP-N-acetylmuramoylalanyl-D-glutamyl-2,6-diaminopimelate-D-alanyl-D-…
ENSMUST00000156662	19299	236.00	1.66	266.00	1.84	210.00	1.43	12.00	0.06	29.00	0.20	30.00	0.20	119.327479651381	-3.01134481862451	0.394810749954581	-7.62731212098693	2.39698765854961e-14	7.20067229274675e-12	Down	ENSMUSG00000048473	Gm766	_	molecular_function:N-acetylglucosamine 6-O-sulfotransferase activity(GO:0001517),molecular_function:N-acetylgalactosamine 4-O-sulfotransferase activity(GO:0001537),molecular_function:molecular_function(GO:0003674),molecular_function:heparan sulfate 2-O-sulfotransferase activity(GO:0004394),cellular_component:cellular_component(GO:0005575),biological_process:biological_process(GO:0008150),molecula…
ENSMUST00000140915	35237	0.00	0.00	0.00	0.00	0.00	0.00	59.12	0.17	83.93	0.32	108.97	0.40	44.1391508558689	7.01981418196203	0.924172283995797	7.59578522698258	3.05931574161512e-14	9.07546014750125e-12	Ups	ENSMUSG00000035498	Cdcp1	-	molecular_function:molecular_function(GO:0003674),cellular_component:cellular_component(GO:0005575),cellular_component:plasma membrane(GO:0005886),biological_process:biological_process(GO:0008150),cellular_component:membrane(GO:0016020),cellular_component:integral component of membrane(GO:0016021),
ENSMUST00000165519	56127	138.33	0.33	140.91	0.33	128.77	0.30	7.00	0.01	13.09	0.03	15.01	0.03	67.462851530037	-3.21080573789983	0.422971734617629	-7.5910645443068	3.17287845627989e-14	9.2961421635104e-12	Down	ENSMUSG00000035164	Zc3h12c	K18668	molecular_function:molecular_function(GO:0003674),molecular_function:nuclease activity(GO:0004518),molecular_function:endonuclease activity(GO:0004519),cellular_component:cellular_component(GO:0005575),biological_process:biological_process(GO:0008150),molecular_function:hydrolase activity(GO:0016787),molecular_function:phosphoric ester hydrolase activity(GO:0042578),molecular_function:T/G mismatc…
ENSMUST00000142147	69180	1491.18	2.89	1612.46	3.08	1733.14	3.25	2950.18	4.42	2986.83	5.69	2955.38	5.46	2286.82440831327	1.09323981836448	0.14444841093148	7.56837552808431	3.77920187039748e-14	1.08057853961775e-11	Ups	ENSMUSG00000027598	Itch	-	cellular_component:ubiquitin ligase complex(GO:0000151),biological_process:protein polyubiquitination(GO:0000209),biological_process:immune system process(GO:0002376),biological_process:positive regulation of T cell anergy(GO:0002669),molecular_function:ubiquitin-protein transferase activity(GO:0004842),molecular_function:protein binding(GO:0005515),cellular_component:nucleus(GO:0005634),cellular…
ENSMUST00000110200	115759	137.23	0.16	82.40	0.09	99.23	0.11	0.00	0.00	0.00	0.00	0.00	0.00	47.8657343609873	-6.96324951799015	0.923084093083157	-7.54346171726616	4.57657229159782e-14	1.29299063838333e-11	Down	ENSMUSG00000060429	Sntb1	_	molecular_function:actin binding(GO:0003779),molecular_function:protein binding(GO:0005515),molecular_function:calmodulin binding(GO:0005516),cellular_component:cytoplasm(GO:0005737),cellular_component:cytoskeleton(GO:0005856),cellular_component:plasma membrane(GO:0005886),cellular_component:focal adhesion(GO:0005925),cellular_component:membrane(GO:0016020),cellular_component:cell junction(GO:003…
ENSMUST00000177443	26746	181.00	0.91	194.00	0.96	130.00	0.64	22.00	0.09	18.00	0.09	13.00	0.06	84.9400662638326	-2.94067436542048	0.390912853381859	-7.5225829490644	5.37045227939677e-14	1.49409655626244e-11	Down	ENSMUSG00000033458	Fan1	K15363	biological_process:double-strand break repair via homologous recombination(GO:0000724),biological_process:DNA catabolic process, endonucleolytic(GO:0000737),molecular_function:nuclease activity(GO:0004518),molecular_function:endonuclease activity(GO:0004519),molecular_function:exonuclease activity(GO:0004527),molecular_function:phosphodiesterase I activity(GO:0004528),cellular_component:nucleus(G…
ENSMUST00000161649	34944	154.40	0.59	132.15	0.50	88.23	0.33	2.97	0.01	5.91	0.02	8.91	0.03	59.1520296995192	-3.93307688964667	0.522909851728049	-7.52151996495976	5.4143057407117e-14	1.49409655626244e-11	Down	ENSMUSG00000071262	Zfp957	_	molecular_function:molecular_function(GO:0003674),cellular_component:cellular_component(GO:0005575),biological_process:biological_process(GO:0008150),
ENSMUST00000163339	38950	134.29	0.46	130.16	0.44	115.84	0.39	12.07	0.03	5.00	0.02	12.01	0.04	62.1403827742146	-3.36362628784259	0.447839378468393	-7.51078723658952	5.87728469694509e-14	1.60321517733219e-11	Down	ENSMUSG00000022106	Rcbtb2	_	cellular_component:acrosomal vesicle(GO:0001669),molecular_function:molecular_function(GO:0003674),biological_process:biological_process(GO:0008150),
ENSMUST00000159347	41475	148.64	0.48	170.91	0.55	119.00	0.37	17.02	0.04	16.05	0.05	17.43	0.05	74.5509521799914	-2.83345919761496	0.377454014667882	-7.50676661926115	6.06056326590067e-14	1.63442372075403e-11	Down	ENSMUSG00000090126	4930519F09Rik	-	-
ENSMUST00000174085	14330	228.33	2.17	228.67	2.14	191.53	1.76	492.27	3.60	533.44	4.98	508.82	4.60	366.407425971148	1.454494586617	0.19393470314335	7.49991911216573	6.38572267892906e-14	1.70276371479039e-11	Ups	ENSMUSG00000086324	Gm15564	-	-
ENSMUST00000009354	11643	1033.53	12.13	1046.44	12.10	724.45	8.24	53.10	0.48	135.52	1.56	143.48	1.60	478.443807174684	-2.77755170629785	0.371076699669562	-7.48511482604868	7.14846090254877e-14	1.88496971265875e-11	Down	ENSMUSG00000009210	2310007L24Rik	_	molecular_function:molecular_function(GO:0003674),cellular_component:cellular_component(GO:0005575),biological_process:biological_process(GO:0008150),
ENSMUST00000023617	32827	106.06	0.43	84.79	0.34	96.07	0.38	0.00	0.00	0.00	0.00	0.00	0.00	43.2132106263462	-6.87117995195968	0.92371396110713	-7.4386446900988	1.01723518014004e-13	2.65285992253663e-11	Down	ENSMUSG00000022900	Ildr1	_	cellular_component:plasma membrane(GO:0005886),biological_process:receptor-mediated endocytosis(GO:0006898),cellular_component:membrane(GO:0016020),cellular_component:integral component of membrane(GO:0016021),molecular_function:high-density lipoprotein particle receptor activity(GO:0070506),biological_process:positive regulation of peptide hormone secretion(GO:0090277),
ENSMUST00000084803	107497	161.14	0.20	77.78	0.10	82.74	0.10	0.00	0.00	0.00	0.00	0.00	0.00	48.3652696183582	-6.91571709593772	0.931504958862034	-7.42424077311006	1.13428658827654e-13	2.92596622967162e-11	Down	ENSMUSG00000033987	Dnah17	K10408	molecular_function:nucleotide binding(GO:0000166),molecular_function:motor activity(GO:0003774),molecular_function:microtubule motor activity(GO:0003777),molecular_function:protein binding(GO:0005515),molecular_function:ATP binding(GO:0005524),cellular_component:cytoplasm(GO:0005737),cellular_component:cytoskeleton(GO:0005856),cellular_component:microtubule(GO:0005874),cellular_component:cilium(G…
ENSMUST00000004145	25819	112.66	0.59	83.77	0.43	90.10	0.46	0.00	0.00	0.00	0.00	0.00	0.00	43.17538286355	-6.86265961267876	0.924909486313932	-7.41981752185148	1.1728180702016e-13	2.99282994000261e-11	Down	ENSMUSG00000004043	Stat5a	K11224	biological_process:allantoin metabolic process(GO:0000255),molecular_function:RNA polymerase II core promoter sequence-specific DNA binding(GO:0000979),biological_process:luteinization(GO:0001553),biological_process:natural killer cell differentiation(GO:0001779),molecular_function:DNA binding(GO:0003677),molecular_function:double-stranded DNA binding(GO:0003690),molecular_function:sequence-speci…
ENSMUST00000021085	19552	381.21	2.64	471.49	3.22	271.11	1.82	66.56	0.36	72.09	0.49	63.59	0.42	203.588242511772	-2.2031014629672	0.297027967320631	-7.41715159969776	1.19665948747407e-13	3.02118329326963e-11	Down	ENSMUSG00000020739	Nup85	K14304	cellular_component:chromosome, centromeric region(GO:0000775),cellular_component:kinetochore(GO:0000776),cellular_component:nucleus(GO:0005634),cellular_component:nuclear pore(GO:0005643),cellular_component:chromosome(GO:0005694),cellular_component:cytoplasm(GO:0005737),cellular_component:cytoskeleton(GO:0005856),cellular_component:plasma membrane(GO:0005886),biological_process:transport(GO:00068…
ENSMUST00000145395	28162	190.17	0.91	191.76	0.90	174.26	0.81	452.10	1.67	650.01	3.06	768.93	3.51	411.478893509113	1.94779953092229	0.263301065101485	7.39761356518459	1.38653643353852e-13	3.46371396218275e-11	Ups	ENSMUSG00000085895	Gm12861	-	-
ENSMUST00000166090	10650	72.41	0.93	96.49	1.22	99.50	1.24	0.00	0.00	0.00	0.00	2.54	0.03	40.8925077041059	-5.45317001379464	0.744884737128239	-7.32082393689296	2.46453015609557e-13	6.09252392338125e-11	Down	ENSMUSG00000025159	Mms19	K15075	molecular_function:transcription coactivator activity(GO:0003713),cellular_component:nucleus(GO:0005634),cellular_component:nucleoplasm(GO:0005654),cellular_component:cytoplasm(GO:0005737),cellular_component:spindle(GO:0005819),cellular_component:cytoskeleton(GO:0005856),biological_process:DNA metabolic process(GO:0006259),biological_process:DNA repair(GO:0006281),biological_process:transcription…
ENSMUST00000174753	40985	0.00	0.00	0.00	0.00	0.00	0.00	40.25	0.10	55.10	0.18	297.24	0.93	68.0573368576548	7.06799775137666	0.966273004344184	7.31470062766966	2.57955834458429e-13	6.31114212718293e-11	Ups	ENSMUSG00000025316	Banp	_	molecular_function:p53 binding(GO:0002039),molecular_function:DNA binding(GO:0003677),molecular_function:protein binding(GO:0005515),cellular_component:nucleus(GO:0005634),cellular_component:nucleoplasm(GO:0005654),biological_process:transcription, DNA-templated(GO:0006351),biological_process:regulation of transcription, DNA-templated(GO:0006355),biological_process:cell cycle(GO:0007049),biologic…
ENSMUST00000194892	27810	152.84	0.74	107.00	0.51	110.96	0.52	8.08	0.03	6.05	0.03	12.59	0.06	60.4889046439624	-3.4159315548988	0.468900095093297	-7.28498797642413	3.21698992397409e-13	7.7903678444646e-11	Down	ENSMUSG00000102716	Gm5099	-	molecular_function:molecular_function(GO:0003674),cellular_component:cellular_component(GO:0005575),biological_process:biological_process(GO:0008150),
ENSMUST00000122399	54301	103.93	0.26	146.65	0.36	121.63	0.29	4.00	0.01	10.77	0.03	9.58	0.02	60.4357356304308	-3.51300374556371	0.482573878236239	-7.27972213996207	3.3450843097655e-13	8.01874149892474e-11	Down	ENSMUSG00000042385	Gzmk	K08663	molecular_function:serine-type endopeptidase activity(GO:0004252),biological_process:proteolysis(GO:0006508),molecular_function:peptidase activity(GO:0008233),molecular_function:serine-type peptidase activity(GO:0008236),molecular_function:hydrolase activity(GO:0016787),
ENSMUST00000144995	11159	476.10	5.83	489.00	5.90	478.00	5.68	976.22	9.20	889.70	10.72	881.28	10.29	698.314279257753	1.14368693112016	0.157233591752246	7.27380783186765	3.49493070800233e-13	8.29416955623113e-11	Ups	ENSMUSG00000028949	Smarcd3	-	cellular_component:nuclear chromatin(GO:0000790),biological_process:positive regulation of neuroblast proliferation(GO:0002052),biological_process:heart morphogenesis(GO:0003007),biological_process:secondary heart field specification(GO:0003139),biological_process:cardiac right ventricle formation(GO:0003219),molecular_function:chromatin binding(GO:0003682),molecular_function:receptor binding(GO:…
ENSMUST00000135003	61210	392.52	0.86	507.32	1.10	381.22	0.81	48.38	0.08	70.14	0.15	96.38	0.20	229.662686687733	-2.31518767343831	0.318762833824239	-7.26304144577556	3.78481901110332e-13	8.89320047242614e-11	Down	ENSMUSG00000042446	Zmym4	_	molecular_function:molecular_function(GO:0003674),cellular_component:nucleus(GO:0005634),cellular_component:nucleoplasm(GO:0005654),cellular_component:nucleolus(GO:0005730),cellular_component:cytoplasm(GO:0005737),biological_process:cytoskeleton organization(GO:0007010),molecular_function:zinc ion binding(GO:0008270),biological_process:regulation of cell morphogenesis(GO:0022604),molecular_functi…
ENSMUST00000060797	36137	108.50	0.40	70.18	0.26	89.33	0.32	0.00	0.00	0.00	0.00	0.00	0.00	40.2257182464581	-6.75210918779538	0.932527467467058	-7.24065448295645	4.46524647595828e-13	1.03891401340629e-10	Down	ENSMUSG00000043541	Casc1	K17580	cellular_component:cytoplasmic microtubule(GO:0005881),biological_process:microtubule-based movement(GO:0007018),molecular_function:microtubule binding(GO:0008017),molecular_function:beta-tubulin binding(GO:0048487),
ENSMUST00000160385	40208	882.19	2.95	990.77	3.26	868.84	2.81	338.81	0.87	242.24	0.80	280.15	0.89	562.616485078602	-1.44145718940802	0.199408394397568	-7.22866855110486	4.87752210930447e-13	1.12381897765062e-10	Down	ENSMUSG00000074782	4833422C13Rik	-	-
ENSMUST00000043138	85066	442.61	0.70	429.74	0.67	350.63	0.54	22.55	0.03	47.59	0.07	70.41	0.11	208.402229487262	-2.81448297535853	0.389666150484092	-7.2228059118351	5.09256743335434e-13	1.16208471469582e-10	Down	ENSMUSG00000042105	Inpp5f	_	molecular_function:molecular_function(GO:0003674),cellular_component:intracellular(GO:0005622),molecular_function:protein tyrosine/serine/threonine phosphatase activity(GO:0008138),molecular_function:protein tyrosine/threonine phosphatase activity(GO:0008330),molecular_function:JUN kinase phosphatase activity(GO:0008579),molecular_function:phosphohistidine phosphatase activity(GO:0008969),biologi…
ENSMUST00000038749	15289	685.00	6.09	804.00	7.04	430.00	3.70	23.00	0.16	41.06	0.36	91.09	0.77	313.888434563148	-3.27444950935559	0.455568428816023	-7.18761288587437	6.59338838946832e-13	1.49023136437012e-10	Down	ENSMUSG00000040935	Padi6	K01481	molecular_function:protein-arginine deiminase activity(GO:0004668),molecular_function:calcium ion binding(GO:0005509),molecular_function:protein binding(GO:0005515),cellular_component:nucleus(GO:0005634),cellular_component:cytoplasm(GO:0005737),biological_process:cytoskeleton organization(GO:0007010),biological_process:cytoplasm organization(GO:0007028),molecular_function:hydrolase activity(GO:00…
ENSMUST00000037649	75096	431.56	0.77	519.43	0.91	389.05	0.67	49.70	0.07	75.31	0.13	102.77	0.17	240.935848036465	-2.28892902038284	0.318794783159165	-7.1799450345461	6.97394509396577e-13	1.56137419783015e-10	Down	ENSMUSG00000036104	Rab3gap1	K18270	molecular_function:GTPase activator activity(GO:0005096),cellular_component:cytoplasm(GO:0005737),biological_process:brain development(GO:0007420),biological_process:positive regulation of gene expression(GO:0010628),biological_process:regulation of synaptic vesicle priming(GO:0010807),molecular_function:Rab guanyl-nucleotide exchange factor activity(GO:0017112),molecular_function:Rab GTPase bind…
ENSMUST00000138906	22464	92.22	0.55	92.42	0.55	67.27	0.39	0.00	0.00	0.00	0.00	0.00	0.00	37.6271699418019	-6.68665137530002	0.933921350894249	-7.15975854808053	8.08192816033786e-13	1.79252634673961e-10	Down	ENSMUSG00000026103	Gls	-	biological_process:suckling behavior(GO:0001967),biological_process:regulation of respiratory gaseous exchange by neurological system process(GO:0002087),molecular_function:glutaminase activity(GO:0004359),molecular_function:protein binding(GO:0005515),cellular_component:cytoplasm(GO:0005737),cellular_component:mitochondrion(GO:0005739),biological_process:glutamate biosynthetic process(GO:0006537…
ENSMUST00000160698	49963	818.00	2.20	803.54	2.13	967.58	2.52	1787.89	3.71	1757.21	4.64	1680.94	4.31	1306.5201626675	1.22354423075779	0.170931296695035	7.15810535820576	8.1799679979921e-13	1.79747222711434e-10	Ups	ENSMUSG00000089647	Gm2245	-	-
ENSMUST00000137971	13014	131.91	1.38	138.54	1.43	72.06	0.73	0.00	0.00	0.47	0.00	5.48	0.05	52.1106080132302	-5.19654448139227	0.726602549090062	-7.15183904584425	8.56229314347779e-13	1.864223310835e-10	Down	ENSMUSG00000025555	Farp1	-	molecular_function:guanyl-nucleotide exchange factor activity(GO:0005085),molecular_function:Rho guanyl-nucleotide exchange factor activity(GO:0005089),cellular_component:cytoplasm(GO:0005737),cellular_component:cytosol(GO:0005829),cellular_component:cytoskeleton(GO:0005856),cellular_component:plasma membrane(GO:0005886),biological_process:multicellular organismal development(GO:0007275),biologic…
ENSMUST00000148356	14475	281.68	2.65	305.42	2.83	227.11	2.07	53.35	0.39	55.83	0.52	64.94	0.58	152.545782644979	-1.97470266555501	0.276340068492129	-7.14591509052643	8.93983098550417e-13	1.92872789952714e-10	Down	ENSMUSG00000026950	Neb	K18267	molecular_function:protein binding(GO:0005515),cellular_component:striated muscle thin filament(GO:0005865),cellular_component:myofibril(GO:0030016),cellular_component:Z disc(GO:0030018),biological_process:regulation of actin filament length(GO:0030832),cellular_component:protein complex(GO:0043234),cellular_component:contractile fiber(GO:0043292),biological_process:sarcomere organization(GO:0045…
ENSMUST00000141041	14650	685.57	6.36	675.20	6.17	739.83	6.65	1286.11	9.19	1615.34	14.75	1556.50	13.77	1098.27925989764	1.29725756299755	0.182040095722186	7.12621885772524	1.03163637734021e-12	2.20565716279621e-10	Ups	ENSMUSG00000073094	Smim9	-	molecular_function:molecular_function(GO:0003674),cellular_component:cellular_component(GO:0005575),cellular_component:plasma membrane(GO:0005886),biological_process:biological_process(GO:0008150),cellular_component:membrane(GO:0016020),cellular_component:integral component of membrane(GO:0016021),
ENSMUST00000192690	16754	70.83	0.57	81.10	0.65	70.85	0.56	0.00	0.00	1.87	0.01	2.15	0.02	34.214369127048	-4.97086919556533	0.701060761188426	-7.09049695940591	1.33631253041585e-12	2.83155080105616e-10	Down	ENSMUSG00000026470	Stx6	K08498	molecular_function:SNAP receptor activity(GO:0005484),molecular_function:protein binding(GO:0005515),cellular_component:early endosome(GO:0005769),cellular_component:Golgi apparatus(GO:0005794),cellular_component:trans-Golgi network(GO:0005802),biological_process:transport(GO:0006810),biological_process:intracellular protein transport(GO:0006886),biological_process:vesicle fusion(GO:0006906),biol…
ENSMUST00000034136	34985	449.98	1.73	428.42	1.62	370.86	1.38	36.62	0.11	79.83	0.30	77.22	0.28	221.662710828329	-2.40897260766686	0.340799056991607	-7.06860115439284	1.56503250003005e-12	3.28684524696576e-10	Down	ENSMUSG00000031700	Gpt2	K00814	molecular_function:catalytic activity(GO:0003824),molecular_function:L-alanine:2-oxoglutarate aminotransferase activity(GO:0004021),cellular_component:mitochondrion(GO:0005739),biological_process:2-oxoglutarate metabolic process(GO:0006103),molecular_function:transaminase activity(GO:0008483),biological_process:biosynthetic process(GO:0009058),molecular_function:transferase activity(GO:0016740),m…
ENSMUST00000108021	8473	785.51	12.77	820.50	13.14	777.50	12.25	219.50	2.74	249.50	3.99	298.00	4.62	493.007731531771	-1.40417367735161	0.198912435966933	-7.05925534784079	1.6739721755635e-12	3.45449631917157e-10	Down	ENSMUSG00000072582	Ptrh2	K04794	molecular_function:aminoacyl-tRNA hydrolase activity(GO:0004045),cellular_component:mitochondrion(GO:0005739),cellular_component:cytosol(GO:0005829),biological_process:negative regulation of gene expression(GO:0010629),cellular_component:membrane(GO:0016020),molecular_function:hydrolase activity(GO:0016787),biological_process:positive regulation of anoikis(GO:2000210),biological_process:negative …
ENSMUST00000108022	8473	785.51	12.77	820.50	13.14	777.50	12.25	219.50	2.74	249.50	3.99	298.00	4.62	493.007731531771	-1.40417367735161	0.198912435966933	-7.05925534784079	1.6739721755635e-12	3.45449631917157e-10	Down	ENSMUSG00000072582	Ptrh2	K04794	molecular_function:aminoacyl-tRNA hydrolase activity(GO:0004045),cellular_component:mitochondrion(GO:0005739),cellular_component:cytosol(GO:0005829),biological_process:negative regulation of gene expression(GO:0010629),cellular_component:membrane(GO:0016020),molecular_function:hydrolase activity(GO:0016787),biological_process:positive regulation of anoikis(GO:2000210),biological_process:negative …
ENSMUST00000113245	18148	198.00	1.48	277.00	2.04	153.30	1.11	33.00	0.19	20.00	0.15	26.00	0.19	107.712753290467	-2.6916078340492	0.381833785298633	-7.04916101634143	1.79999767585372e-12	3.67431050266567e-10	Down	ENSMUSG00000032251	Irak1bp1	_	molecular_function:protein binding(GO:0005515),cellular_component:intracellular(GO:0005622),cellular_component:nucleus(GO:0005634),cellular_component:cytoplasm(GO:0005737),biological_process:transcription, DNA-templated(GO:0006351),biological_process:regulation of transcription, DNA-templated(GO:0006355),biological_process:immune response(GO:0006955),biological_process:I-kappaB kinase/NF-kappaB s…
ENSMUST00000029938	18378	256.00	1.89	265.00	1.92	244.00	1.74	36.00	0.20	36.00	0.26	61.00	0.43	138.232771196004	-2.26286273936313	0.321051855611837	-7.04827802677151	1.811454276133e-12	3.67431050266567e-10	Down	ENSMUSG00000028271	Gtf2b	K03124	molecular_function:core promoter binding(GO:0001047),molecular_function:DNA binding(GO:0003677),molecular_function:protein binding(GO:0005515),cellular_component:nucleus(GO:0005634),cellular_component:nucleolus(GO:0005730),biological_process:transcription, DNA-templated(GO:0006351),biological_process:DNA-templated transcription, initiation(GO:0006352),biological_process:regulation of transcriptio…
ENSMUST00000073870	37995	534.00	1.89	504.00	1.76	401.00	1.38	20.05	0.05	55.00	0.19	73.00	0.25	241.85280822275	-2.95731805070591	0.420015989433284	-7.04096540395078	1.90912409139774e-12	3.83960448619077e-10	Down	ENSMUSG00000063821	Dupd1	K14165	molecular_function:phosphoprotein phosphatase activity(GO:0004721),molecular_function:protein tyrosine phosphatase activity(GO:0004725),cellular_component:cellular_component(GO:0005575),cellular_component:cytoplasm(GO:0005737),biological_process:protein dephosphorylation(GO:0006470),molecular_function:protein tyrosine/serine/threonine phosphatase activity(GO:0008138),biological_process:dephosphor…
ENSMUST00000141450	124594	270.74	0.29	245.08	0.26	209.82	0.22	29.86	0.02	38.58	0.04	53.29	0.05	130.362194046245	-2.3052653732416	0.328563943325408	-7.01618488599184	2.28008300715205e-12	4.54713696854895e-10	Down	ENSMUSG00000085684	4930469K13Rik	-	-
ENSMUST00000068880	21216	99.83	0.64	57.31	0.36	82.91	0.51	0.00	0.00	0.00	0.00	2.21	0.01	36.5402280920959	-5.60962790245582	0.799814554266675	-7.01366069488334	2.32162032889871e-12	4.59139113711869e-10	Down	ENSMUSG00000025931	Paqr8	_	molecular_function:steroid hormone receptor activity(GO:0003707),molecular_function:steroid binding(GO:0005496),cellular_component:plasma membrane(GO:0005886),biological_process:multicellular organismal development(GO:0007275),molecular_function:lipid binding(GO:0008289),cellular_component:membrane(GO:0016020),cellular_component:integral component of membrane(GO:0016021),biological_process:cell d…
ENSMUST00000056991	3323	81.00	3.53	99.00	4.25	73.00	3.08	2.00	0.07	5.00	0.21	5.00	0.21	40.0546590080271	-3.91734316852921	0.558852944229063	-7.00961354678587	2.38977280806828e-12	4.68711473397326e-10	Down	ENSMUSG00000042800	1700015E13Rik	_	molecular_function:molecular_function(GO:0003674),cellular_component:cellular_component(GO:0005575),biological_process:biological_process(GO:0008150),
ENSMUST00000024778	12837	0.00	0.00	0.00	0.00	0.00	0.00	51.02	0.42	64.31	0.67	57.90	0.59	30.3577556453987	6.58016519961973	0.942550921355761	6.98123045718829	2.92605862926412e-12	5.69190355653247e-10	Ups	ENSMUSG00000092558	Med20	K13528	cellular_component:ubiquitin ligase complex(GO:0000151),molecular_function:RNA polymerase II transcription cofactor activity(GO:0001104),molecular_function:protein binding(GO:0005515),cellular_component:nucleus(GO:0005634),biological_process:transcription, DNA-templated(GO:0006351),biological_process:regulation of transcription, DNA-templated(GO:0006355),biological_process:regulation of transcrip…
ENSMUST00000172199	32800	0.00	0.00	0.00	0.00	0.00	0.00	56.15	0.18	83.52	0.34	45.44	0.18	32.5796284456872	6.60782750800432	0.947170736883264	6.97638477488006	3.02872520679982e-12	5.84371598437181e-10	Ups	ENSMUSG00000094145	Vmn2r20	K04613	molecular_function:molecular_function(GO:0003674),cellular_component:cellular_component(GO:0005575),biological_process:biological_process(GO:0008150),
ENSMUST00000095572	14895	217.00	1.98	312.99	2.81	244.00	2.16	53.00	0.37	37.00	0.33	53.00	0.46	141.184771449666	-2.17722619787413	0.312944625168773	-6.95722508958235	3.47040254228553e-12	6.64190267205807e-10	Down	ENSMUSG00000021135	Slc10a1	K14341	cellular_component:integral component of plasma membrane(GO:0005887),biological_process:transport(GO:0006810),biological_process:ion transport(GO:0006811),biological_process:sodium ion transport(GO:0006814),molecular_function:bile acid:sodium symporter activity(GO:0008508),molecular_function:bile acid transmembrane transporter activity(GO:0015125),molecular_function:symporter activity(GO:0015293)…
ENSMUST00000160466	229897	150.10	0.09	109.20	0.06	137.78	0.08	6.01	0.00	0.00	0.00	9.30	0.01	62.4282131757104	-4.19502913178498	0.603193332578625	-6.95470076542692	3.53311158039769e-12	6.68749016446362e-10	Down	ENSMUSG00000038473	Nos1ap	K16513	molecular_function:protease binding(GO:0002020),cellular_component:nucleus(GO:0005634),cellular_component:cytoplasm(GO:0005737),cellular_component:mitochondrion(GO:0005739),cellular_component:cytosol(GO:0005829),cellular_component:caveola(GO:0005901),biological_process:biological_process(GO:0008150),cellular_component:Z disc(GO:0030018),molecular_function:PDZ domain binding(GO:0030165),cellular_c…
ENSMUST00000018743	4554	181.00	5.63	211.51	6.48	131.00	3.95	8.70	0.21	23.00	0.70	18.34	0.54	87.2372584286403	-3.04573674267971	0.437983086644266	-6.95400538412454	3.55058048509361e-12	6.68749016446362e-10	Down	ENSMUSG00000018599	Mief2	_	molecular_function:molecular_function(GO:0003674),cellular_component:mitochondrion(GO:0005739),cellular_component:mitochondrial outer membrane(GO:0005741),biological_process:mitochondrion organization(GO:0007005),cellular_component:membrane(GO:0016020),cellular_component:integral component of membrane(GO:0016021),biological_process:positive regulation of protein homooligomerization(GO:0032464),bi…
ENSMUST00000177458	127483	548.04	0.58	601.29	0.62	544.50	0.55	987.48	0.80	976.22	1.01	1010.76	1.01	775.528148423193	1.02978548471318	0.148309386145786	6.94349502398262	3.82516089470617e-12	7.14793057898951e-10	Ups	ENSMUSG00000045658	Pid1	_	biological_process:negative regulation of protein phosphorylation(GO:0001933),molecular_function:protein binding(GO:0005515),cellular_component:nucleoplasm(GO:0005654),cellular_component:cytoplasm(GO:0005737),biological_process:positive regulation of gene expression(GO:0010628),biological_process:cellular response to leptin stimulus(GO:0044320),biological_process:positive regulation of transcript…
ENSMUST00000039949	8969	1233.00	18.90	1322.80	19.98	991.73	14.74	131.81	1.55	230.02	3.47	302.27	4.42	648.464158956981	-2.15499379944713	0.310861176088207	-6.93233496239381	4.1395035350961e-12	7.6748982730391e-10	Down	ENSMUSG00000039055	Eme1	K10882	cellular_component:nuclear chromatin(GO:0000790),molecular_function:DNA binding(GO:0003677),molecular_function:nuclease activity(GO:0004518),molecular_function:endonuclease activity(GO:0004519),molecular_function:protein binding(GO:0005515),cellular_component:nucleus(GO:0005634),cellular_component:nuclear heterochromatin(GO:0005720),cellular_component:cytoplasm(GO:0005737),biological_process:DNA …
ENSMUST00000139582	22641	96.11	0.57	125.55	0.74	87.11	0.50	7.41	0.03	8.46	0.05	11.04	0.06	50.8659717206148	-3.21189152782368	0.463948929448388	-6.9229419963151	4.42358929855839e-12	8.13803265375099e-10	Down	ENSMUSG00000035713	Usp35	K11854	molecular_function:cysteine-type endopeptidase activity(GO:0004197),molecular_function:ubiquitin-specific protease activity(GO:0004843),cellular_component:cellular_component(GO:0005575),biological_process:proteolysis(GO:0006508),biological_process:protein deubiquitination(GO:0016579),biological_process:proteasome-mediated ubiquitin-dependent protein catabolic process(GO:0043161),biological_proces…
ENSMUST00000029106	71665	222.71	0.42	210.82	0.39	186.38	0.34	45.30	0.07	33.54	0.06	44.85	0.08	114.808191713035	-2.06811389868504	0.298945458285694	-6.91803083594134	4.57964625001136e-12	8.36032036963612e-10	Down	ENSMUSG00000027583	Zbtb46	K10517	molecular_function:nucleic acid binding(GO:0003676),molecular_function:protein binding(GO:0005515),cellular_component:nucleus(GO:0005634),biological_process:transcription, DNA-templated(GO:0006351),biological_process:regulation of transcription, DNA-templated(GO:0006355),biological_process:negative regulation of granulocyte differentiation(GO:0030853),biological_process:negative regulation of mac…
ENSMUST00000096030	10580	1158.00	14.98	1259.00	16.05	930.00	11.66	84.00	0.84	161.00	2.05	246.00	3.03	587.856090589803	-2.48573820627675	0.359574054003872	-6.91300770619555	4.74484161289493e-12	8.59576955398646e-10	Down	ENSMUSG00000071537	Klrg2	_	molecular_function:molecular_function(GO:0003674),cellular_component:cellular_component(GO:0005575),biological_process:biological_process(GO:0008150),cellular_component:membrane(GO:0016020),cellular_component:integral component of membrane(GO:0016021),molecular_function:carbohydrate binding(GO:0030246),
ENSMUST00000115245	131717	522.63	0.53	496.96	0.50	430.61	0.42	93.92	0.07	118.23	0.12	147.59	0.14	280.963614065411	-1.76805367870257	0.256302361337154	-6.89831209310155	5.26240372241323e-12	9.46116402578112e-10	Down	ENSMUSG00000064280	Ccdc146	_	molecular_function:molecular_function(GO:0003674),cellular_component:cellular_component(GO:0005575),biological_process:biological_process(GO:0008150),
ENSMUST00000036819	9431	88.00	1.28	104.00	1.49	68.00	0.96	3.00	0.03	4.00	0.06	7.00	0.10	41.3889437596739	-3.75813105687589	0.547903419500123	-6.85911225066747	6.92897790515638e-12	1.23637972665542e-09	Down	ENSMUSG00000038768	9130409I23Rik	K04712	molecular_function:molecular_function(GO:0003674),cellular_component:cellular_component(GO:0005575),biological_process:biological_process(GO:0008150),
ENSMUST00000123155	17430	131.00	1.02	150.80	1.16	158.13	1.19	365.65	2.19	339.82	2.60	384.14	2.85	257.107872558907	1.5132214824695	0.220924222890698	6.8495046069175	7.41061629007633e-12	1.3124533268365e-09	Ups	ENSMUSG00000085754	Gm15886	-	-
ENSMUST00000132502	8603	223.66	3.58	237.49	3.75	192.00	2.98	46.47	0.57	50.00	0.79	48.48	0.74	123.26513482269	-1.92934601366206	0.282029561979892	-6.8409353974021	7.86777339927974e-12	1.38309628379042e-09	Down	ENSMUSG00000051378	Kif18b	-	biological_process:mitotic sister chromatid segregation(GO:0000070),molecular_function:nucleotide binding(GO:0000166),cellular_component:astral microtubule(GO:0000235),biological_process:mitotic cell cycle(GO:0000278),molecular_function:motor activity(GO:0003774),molecular_function:microtubule motor activity(GO:0003777),molecular_function:ATP binding(GO:0005524),cellular_component:nucleus(GO:0005…
ENSMUST00000176969	26922	416.54	2.09	423.17	2.09	444.96	2.16	833.90	3.22	1221.85	6.02	1098.63	5.25	747.417590842875	1.50455448944729	0.220161990851052	6.83385212693312	8.26642362497376e-12	1.44249092255792e-09	Ups	ENSMUSG00000078606	Gm4070	-	molecular_function:molecular_function(GO:0003674),cellular_component:cellular_component(GO:0005575),biological_process:biological_process(GO:0008150),
ENSMUST00000097973	32294	547.30	2.28	476.81	1.96	464.44	1.88	1272.71	4.10	961.00	3.94	992.61	3.95	788.543549321722	1.32716439373499	0.194350518681129	6.8287154711044	8.56783108799518e-12	1.48417348452775e-09	Ups	ENSMUSG00000028571	Cyp2j13	K07418	molecular_function:molecular_function(GO:0003674),cellular_component:cellular_component(GO:0005575),cellular_component:cytoplasm(GO:0005737),biological_process:xenobiotic metabolic process(GO:0006805),biological_process:biological_process(GO:0008150),molecular_function:arachidonic acid epoxygenase activity(GO:0008392),molecular_function:steroid hydroxylase activity(GO:0008395),molecular_function:…
ENSMUST00000081739	3194	1345.43	61.19	1532.97	68.75	1631.38	71.95	2580.75	89.02	2895.38	129.58	2921.23	126.63	2151.20420736784	1.11072772280299	0.162694934878888	6.82705779150306	8.66737868141131e-12	1.49053790483517e-09	Ups	ENSMUSG00000064032	Gm10143	-	-
ENSMUST00000006900	13570	380.07	3.81	424.00	4.19	352.94	3.43	20.58	0.16	40.00	0.39	72.00	0.69	196.999327648247	-2.80985075738034	0.413079940230564	-6.80219609747206	1.03036211882577e-11	1.75917653265994e-09	Down	ENSMUSG00000006717	Acot13	K17362	cellular_component:nucleus(GO:0005634),cellular_component:cytoplasm(GO:0005737),cellular_component:mitochondrion(GO:0005739),cellular_component:cytoskeleton(GO:0005856),biological_process:metabolic process(GO:0008152),molecular_function:CoA hydrolase activity(GO:0016289),molecular_function:hydrolase activity(GO:0016787),molecular_function:2-oxoglutaryl-CoA thioesterase activity(GO:0034843),molecu…
ENSMUST00000135378	22388	75.00	0.45	56.00	0.33	70.00	0.41	0.00	0.00	0.00	0.00	1.00	0.01	30.4656620350774	-5.82848516046163	0.85838565055682	-6.79005428000898	1.12091363384619e-11	1.90010873988842e-09	Down	ENSMUSG00000085289	Gm15337	-	-
ENSMUST00000046157	294278	0.00	0.00	0.00	0.00	0.00	0.00	20.89	0.01	97.44	0.04	106.12	0.05	39.3723040482323	6.59141087634084	0.971124664383594	6.7873993093612	1.14172888122303e-11	1.90834420206809e-09	Ups	ENSMUSG00000039286	Fndc3b	_	cellular_component:endoplasmic reticulum(GO:0005783),cellular_component:membrane(GO:0016020),cellular_component:integral component of membrane(GO:0016021),biological_process:cell migration(GO:0016477),biological_process:substrate adhesion-dependent cell spreading(GO:0034446),molecular_function:poly(A) RNA binding(GO:0044822),biological_process:positive regulation of fat cell differentiation(GO:00…
ENSMUST00000030284	25578	71.38	0.38	73.97	0.38	59.42	0.30	0.00	0.00	0.00	0.00	0.00	0.00	30.6144861455963	-6.42788672392004	0.947034563813253	-6.78738344885537	1.14185435990927e-11	1.90834420206809e-09	Down	ENSMUSG00000028557	Rnf11	K11980	cellular_component:ubiquitin ligase complex(GO:0000151),molecular_function:ubiquitin-protein transferase activity(GO:0004842),molecular_function:protein binding(GO:0005515),cellular_component:nucleus(GO:0005634),cellular_component:cytoplasm(GO:0005737),cellular_component:endosome(GO:0005768),biological_process:ubiquitin-dependent protein catabolic process(GO:0006511),molecular_function:zinc ion b…
ENSMUST00000073935	203993	164.93	0.11	185.93	0.12	124.60	0.08	28.27	0.01	15.73	0.01	17.32	0.01	81.9741510574021	-2.66234112540668	0.394047549064658	-6.7563955967401	1.41466833323089e-11	2.33145200584968e-09	Down	ENSMUSG00000046182	Gsg1l	_	molecular_function:molecular_function(GO:0003674),cellular_component:plasma membrane(GO:0005886),cellular_component:membrane(GO:0016020),cellular_component:integral component of membrane(GO:0016021),cellular_component:cell junction(GO:0030054),cellular_component:asymmetric synapse(GO:0032279),cellular_component:synapse(GO:0045202),biological_process:regulation of alpha-amino-3-hydroxy-5-methyl-4-…
ENSMUST00000001042	12179	215.44	2.41	195.66	2.16	170.30	1.85	38.40	0.33	39.16	0.43	43.07	0.46	108.266704174175	-2.01994784086506	0.300226861060279	-6.72807167796854	1.71926231228841e-11	2.81389884105025e-09	Down	ENSMUSG00000001016	Ilf2	K13089	molecular_function:DNA binding(GO:0003677),molecular_function:RNA binding(GO:0003723),molecular_function:double-stranded RNA binding(GO:0003725),molecular_function:ATP binding(GO:0005524),cellular_component:nucleus(GO:0005634),cellular_component:nucleoplasm(GO:0005654),cellular_component:nucleolus(GO:0005730),cellular_component:cytoplasm(GO:0005737),biological_process:transcription, DNA-templated…
ENSMUST00000049031	58161	1188.86	2.74	1416.74	3.22	1099.23	2.46	326.64	0.58	364.72	0.83	473.65	1.04	760.093657745236	-1.43392860360411	0.213465443056419	-6.71738049528288	1.85020391951446e-11	3.00746845328199e-09	Down	ENSMUSG00000042444	Fam63b	_	molecular_function:molecular_function(GO:0003674),cellular_component:nucleoplasm(GO:0005654),biological_process:biological_process(GO:0008150),
ENSMUST00000015017	3817	293.63	11.02	301.43	11.15	228.63	8.32	63.94	1.83	52.85	1.95	73.35	2.62	156.809560757897	-1.86843634196008	0.278521916841214	-6.70839969489826	1.96770353221346e-11	3.17670341676802e-09	Down	ENSMUSG00000014873	Surf2	_	molecular_function:molecular_function(GO:0003674),cellular_component:nucleus(GO:0005634),cellular_component:nucleolus(GO:0005730),cellular_component:plasma membrane(GO:0005886),biological_process:biological_process(GO:0008150),
ENSMUST00000012186	22579	146.10	0.87	117.11	0.69	126.95	0.74	16.53	0.08	16.24	0.10	22.31	0.13	68.3139956527939	-2.53888141107989	0.380163522907643	-6.67839300220472	2.41576501179857e-11	3.84771377583918e-09	Down	ENSMUSG00000012042	4930579F01Rik	_	molecular_function:molecular_function(GO:0003674),cellular_component:cellular_component(GO:0005575),biological_process:biological_process(GO:0008150),
ENSMUST00000117567	948	88.87	17.17	108.00	20.66	116.05	21.81	1.00	0.14	6.00	1.14	9.00	1.66	49.9658705283232	-3.81184127685314	0.572582224922909	-6.65728189059022	2.78937893982846e-11	4.41316940000061e-09	Down	ENSMUSG00000086688	Gm11560	-	-
ENSMUST00000147118	14044	118.38	1.15	129.84	1.24	88.11	0.83	13.51	0.10	9.55	0.09	13.94	0.13	56.9790465190797	-2.82338338074856	0.42478189323494	-6.64666603194169	2.99806226968108e-11	4.71192144265373e-09	Down	ENSMUSG00000020263	Appl2	-	cellular_component:nucleus(GO:0005634),cellular_component:cytoplasm(GO:0005737),cellular_component:endosome(GO:0005768),biological_process:cell cycle(GO:0007049),biological_process:cell proliferation(GO:0008283),cellular_component:endosome membrane(GO:0010008),cellular_component:membrane(GO:0016020),cellular_component:NuRD complex(GO:0016581),molecular_function:Rab GTPase binding(GO:0017137),cell…
ENSMUST00000032371	50497	308.75	0.82	286.01	0.75	257.69	0.66	32.83	0.07	64.05	0.17	55.91	0.14	155.046524435033	-2.20835577753478	0.332678289202872	-6.63811210171305	3.17726195197953e-11	4.96070925291962e-09	Down	ENSMUSG00000030244	Gys2	K00693	molecular_function:catalytic activity(GO:0003824),molecular_function:glycogen (starch) synthase activity(GO:0004373),molecular_function:glucose binding(GO:0005536),cellular_component:cytoplasm(GO:0005737),cellular_component:cytosol(GO:0005829),cellular_component:cytoskeleton(GO:0005856),cellular_component:cell cortex(GO:0005938),biological_process:glycogen metabolic process(GO:0005977),biological…
ENSMUST00000148172	48654	1190.99	3.29	1224.33	3.33	1420.49	3.80	2304.83	4.91	2358.49	6.40	2269.01	5.97	1793.22848520595	1.06687013800134	0.160802833469585	6.6346476301559	3.25278647753603e-11	5.0454332473781e-09	Ups	ENSMUSG00000041650	Pcca	-	molecular_function:nucleotide binding(GO:0000166),molecular_function:catalytic activity(GO:0003824),molecular_function:biotin carboxylase activity(GO:0004075),molecular_function:propionyl-CoA carboxylase activity(GO:0004658),molecular_function:ATP binding(GO:0005524),cellular_component:mitochondrion(GO:0005739),biological_process:metabolic process(GO:0008152),molecular_function:ligase activity(GO…
ENSMUST00000057194	43640	861.85	2.65	876.50	2.66	691.69	2.06	275.90	0.66	159.84	0.48	208.20	0.61	477.120459744676	-1.67654108116208	0.252962413312912	-6.62762921655168	3.41120995433986e-11	5.25680744392166e-09	Down	ENSMUSG00000046417	Lrrc75a	_	molecular_function:molecular_function(GO:0003674),cellular_component:cellular_component(GO:0005575),biological_process:biological_process(GO:0008150),
ENSMUST00000139609	12626	81.49	0.88	46.03	0.49	69.84	0.73	0.00	0.00	0.00	0.00	0.00	0.00	29.7252060541021	-6.3344464366207	0.9574459340864	-6.61598343165462	3.69089708822824e-11	5.65112062566662e-09	Down	ENSMUSG00000047767	Atg16l2	K17890	biological_process:autophagosome assembly(GO:0000045),cellular_component:autophagosome membrane(GO:0000421),molecular_function:molecular_function(GO:0003674),cellular_component:nucleoplasm(GO:0005654),cellular_component:cytoplasm(GO:0005737),biological_process:transport(GO:0006810),biological_process:autophagy(GO:0006914),biological_process:protein transport(GO:0015031),biological_process:negativ…
ENSMUST00000118125	24435	441.72	2.44	425.54	2.32	370.51	1.98	90.70	0.39	127.13	0.69	118.48	0.62	245.064607363731	-1.63999109124194	0.24876730111937	-6.59247048893696	4.32567188814489e-11	6.58056700317017e-09	Down	ENSMUSG00000074141	Il4i1	K03334	molecular_function:L-amino-acid oxidase activity(GO:0001716),cellular_component:lysosome(GO:0005764),biological_process:aromatic amino acid family metabolic process(GO:0009072),biological_process:oxidation-reduction process(GO:0055114),
ENSMUST00000110832	10759	129.77	1.65	145.59	1.82	85.20	1.05	14.00	0.14	11.00	0.14	14.76	0.18	60.9939629086565	-2.84579606636858	0.432828601349139	-6.57487988894022	4.86924581648003e-11	7.36031475902573e-09	Down	ENSMUSG00000036687	Tmem184a	_	cellular_component:endosome(GO:0005768),cellular_component:membrane(GO:0016020),cellular_component:integral component of membrane(GO:0016021),biological_process:germ-line sex determination(GO:0018992),cellular_component:early endosome membrane(GO:0031901),biological_process:regulation of protein localization(GO:0032880),biological_process:regulation of secretion(GO:0051046),
ENSMUST00000179684	13697	283.08	2.81	301.00	2.95	241.00	2.32	70.00	0.54	60.00	0.59	80.00	0.76	160.54680343756	-1.73082576192848	0.264489950357077	-6.54401333431293	5.98894537770576e-11	8.99554757618438e-09	Down	ENSMUSG00000021203	Otub2	K09603	molecular_function:ubiquitin-specific protease activity(GO:0004843),cellular_component:nucleus(GO:0005634),biological_process:proteolysis(GO:0006508),molecular_function:peptidase activity(GO:0008233),molecular_function:cysteine-type peptidase activity(GO:0008234),biological_process:protein deubiquitination(GO:0016579),molecular_function:hydrolase activity(GO:0016787),biological_process:protein K1…
ENSMUST00000048603	63522	313.00	0.66	319.08	0.66	216.00	0.44	41.00	0.07	40.00	0.08	69.00	0.14	153.233809019384	-2.22859422204821	0.340683252938382	-6.541543215954	6.08872336475546e-11	9.08789829511802e-09	Down	ENSMUSG00000019027	Dnah1	K10408	biological_process:epithelial cilium movement(GO:0003351),molecular_function:microtubule motor activity(GO:0003777),biological_process:sperm motility(GO:0030317),cellular_component:sperm flagellum(GO:0036126),cellular_component:inner dynein arm(GO:0036156),biological_process:cilium movement involved in cell motility(GO:0060294),
ENSMUST00000090147	27523	48.97	0.24	70.78	0.34	62.39	0.30	0.00	0.00	0.00	0.00	0.00	0.00	27.3621620976645	-6.26315601451331	0.958018416808223	-6.53761546190304	6.25073859207361e-11	9.27140801669317e-09	Down	ENSMUSG00000021900	Btd	K01435	cellular_component:extracellular region(GO:0005576),cellular_component:extracellular space(GO:0005615),cellular_component:nucleolus(GO:0005730),biological_process:biotin metabolic process(GO:0006768),biological_process:nitrogen compound metabolic process(GO:0006807),molecular_function:hydrolase activity(GO:0016787),molecular_function:hydrolase activity, acting on carbon-nitrogen (but not peptide)…
ENSMUST00000131691	40402	0.00	0.00	0.00	0.00	0.00	0.00	54.40	0.14	72.98	0.24	27.86	0.09	27.3219556969454	6.31143134928175	0.969369643773453	6.51086135182995	7.47210888539345e-11	1.10141669607551e-08	Ups	ENSMUSG00000016756	Cmah	-	cellular_component:cytoplasm(GO:0005737),cellular_component:endoplasmic reticulum(GO:0005783),biological_process:transport(GO:0006810),molecular_function:oxidoreductase activity(GO:0016491),molecular_function:CMP-N-acetylneuraminate monooxygenase activity(GO:0030338),biological_process:CMP-N-acetylneuraminate metabolic process(GO:0046381),molecular_function:metal ion binding(GO:0046872),molecular…
ENSMUST00000168787	360764	481.37	0.18	480.69	0.18	379.80	0.14	54.89	0.02	86.55	0.03	118.16	0.04	246.89453904792	-2.10386774987327	0.323801344067806	-6.4974027699919	8.17184718062407e-11	1.19712516846031e-08	Down	ENSMUSG00000062202	Btbd9	K10481	molecular_function:molecular_function(GO:0003674),cellular_component:cellular_component(GO:0005575),biological_process:long-term memory(GO:0007616),biological_process:adult locomotory behavior(GO:0008344),biological_process:serotonin metabolic process(GO:0042428),biological_process:circadian sleep/wake cycle, non-REM sleep(GO:0042748),biological_process:circadian behavior(GO:0048512),biological_p…
ENSMUST00000113807	26425	531.95	2.72	551.59	2.77	410.28	2.03	11.41	0.04	49.14	0.25	64.98	0.32	245.960160578561	-3.19999328847717	0.493732430957859	-6.48122968602461	9.0978048371036e-11	1.3245957324794e-08	Down	ENSMUSG00000039826	Trub2	_	biological_process:pseudouridine synthesis(GO:0001522),molecular_function:RNA binding(GO:0003723),cellular_component:cytoplasm(GO:0005737),biological_process:RNA processing(GO:0006396),biological_process:tRNA processing(GO:0008033),biological_process:biological_process(GO:0008150),biological_process:RNA modification(GO:0009451),molecular_function:pseudouridine synthase activity(GO:0009982),molecu…
ENSMUST00000021065	13305	70.00	0.72	86.00	0.87	54.00	0.54	4.00	0.03	3.00	0.03	4.00	0.04	33.3641398179718	-3.76176994591131	0.580875463846511	-6.47603519177961	9.41640944524143e-11	1.36262334728335e-08	Down	ENSMUSG00000020722	Cacng1	K04866	molecular_function:voltage-gated ion channel activity(GO:0005244),molecular_function:voltage-gated calcium channel activity(GO:0005245),molecular_function:calcium channel activity(GO:0005262),cellular_component:intracellular(GO:0005622),cellular_component:cell(GO:0005623),cellular_component:voltage-gated calcium channel complex(GO:0005891),biological_process:transport(GO:0006810),biological_proce…
ENSMUST00000155217	32647	97.00	0.40	114.00	0.46	108.00	0.43	5.00	0.02	13.00	0.05	12.00	0.05	53.2593550108046	-3.05413547896515	0.472360402592865	-6.46568904209686	1.00838251703436e-10	1.45035962995512e-08	Down	ENSMUSG00000085792	Gm15414	-	-
ENSMUST00000080085	41351	0.00	0.00	0.00	0.00	0.00	0.00	31.58	0.08	89.65	0.29	37.60	0.12	28.290761853761	6.2988556303101	0.975061313571617	6.4599585099296	1.04731691707288e-10	1.49728464313095e-08	Ups	ENSMUSG00000000600	Krit1	K17705	biological_process:angiogenesis(GO:0001525),biological_process:negative regulation of endothelial cell proliferation(GO:0001937),molecular_function:protein binding(GO:0005515),molecular_function:phosphatidylinositol-4,5-bisphosphate binding(GO:0005546),cellular_component:extracellular space(GO:0005615),cellular_component:cell(GO:0005623),cellular_component:cytoplasm(GO:0005737),cellular_component…
ENSMUST00000032132	25016	75.12	0.41	57.19	0.30	45.29	0.24	0.00	0.00	0.00	0.00	0.00	0.00	26.5412105049548	-6.2087364445304	0.962520502896276	-6.4504978604071	1.11483306669975e-10	1.58426457119272e-08	Down	ENSMUSG00000068263	Efcc1	_	molecular_function:molecular_function(GO:0003674),molecular_function:calcium ion binding(GO:0005509),cellular_component:cellular_component(GO:0005575),biological_process:biological_process(GO:0008150),
ENSMUST00000173255	5052	148.00	4.12	154.00	4.23	102.51	2.77	12.00	0.26	13.00	0.36	23.00	0.61	69.0486008741413	-2.75706585890995	0.427593613381545	-6.44786491806134	1.13436797413489e-10	1.60242980727197e-08	Down	ENSMUSG00000092284	Gm8801	-	-
ENSMUST00000154053	28412	57.75	0.27	58.02	0.27	51.93	0.24	0.00	0.00	0.00	0.00	1.34	0.01	25.415978618938	-5.59573861855584	0.868054034379316	-6.44630218504423	1.14612036581486e-10	1.60945139180582e-08	Down	ENSMUSG00000025420	Katnal2	-	molecular_function:nucleotide binding(GO:0000166),molecular_function:molecular_function(GO:0003674),molecular_function:ATP binding(GO:0005524),cellular_component:cellular_component(GO:0005575),cellular_component:nucleus(GO:0005634),cellular_component:cytoplasm(GO:0005737),cellular_component:cytoskeleton(GO:0005856),cellular_component:microtubule(GO:0005874),molecular_function:microtubule-severing…
ENSMUST00000141863	11059	61.65	0.76	106.53	1.30	33.78	0.40	0.00	0.00	0.00	0.00	0.00	0.00	30.2013233531845	-6.25205153048228	0.971492943071663	-6.43550895049691	1.23060277361156e-10	1.71792147196173e-08	Down	ENSMUSG00000068323	Slc4a5	-	biological_process:epithelial cell development(GO:0002064),biological_process:renal system process(GO:0003014),biological_process:regulation of systemic arterial blood pressure(GO:0003073),molecular_function:molecular_function(GO:0003674),cellular_component:cellular_component(GO:0005575),cellular_component:integral component of plasma membrane(GO:0005887),biological_process:ion transport(GO:00068…
ENSMUST00000136252	22526	40.26	0.24	72.35	0.43	65.61	0.38	0.00	0.00	0.00	0.00	0.00	0.00	26.7898340692139	-6.19698137809	0.965376273895748	-6.41923936361339	1.36956920197368e-10	1.89075161730624e-08	Down	ENSMUSG00000033918	Parl	K09650	molecular_function:endopeptidase activity(GO:0004175),molecular_function:serine-type endopeptidase activity(GO:0004252),cellular_component:nucleus(GO:0005634),cellular_component:mitochondrion(GO:0005739),cellular_component:mitochondrial inner membrane(GO:0005743),biological_process:proteolysis(GO:0006508),molecular_function:peptidase activity(GO:0008233),molecular_function:serine-type peptidase a…
ENSMUST00000040496	30608	0.00	0.00	0.00	0.00	0.00	0.00	33.13	0.11	51.25	0.22	48.85	0.20	23.3464913765026	6.2045637128782	0.966570374685737	6.41915361299533	1.37034079798025e-10	1.89075161730624e-08	Ups	ENSMUSG00000032726	Bmp8a	K16622	biological_process:ossification(GO:0001503),biological_process:osteoblast differentiation(GO:0001649),biological_process:diet induced thermogenesis(GO:0002024),molecular_function:cytokine activity(GO:0005125),molecular_function:transforming growth factor beta receptor binding(GO:0005160),cellular_component:extracellular region(GO:0005576),cellular_component:extracellular space(GO:0005615),biologi…
ENSMUST00000143119	20036	182.85	1.23	211.66	1.41	217.84	1.43	492.86	2.57	418.43	2.78	440.06	2.83	328.849193212366	1.34735832460762	0.210243296988739	6.40856733082807	1.46893406222362e-10	2.01507185923069e-08	Ups	ENSMUSG00000098794	Gm28038	K14311	-
ENSMUST00000178781	37529	61.03	0.22	55.27	0.20	95.08	0.33	218.38	0.60	411.71	1.45	488.52	1.67	228.205524064549	2.54382443253066	0.397131098078941	6.4055029808444	1.49874457094404e-10	2.04414977917494e-08	Ups	ENSMUSG00000035171	1110059E24Rik	-	molecular_function:molecular_function(GO:0003674),cellular_component:cellular_component(GO:0005575),biological_process:biological_process(GO:0008150),
ENSMUST00000162407	4422	284.00	9.11	341.00	10.78	385.00	11.97	692.00	16.93	1021.00	32.22	959.00	29.32	621.309263935293	1.60482053335161	0.25088941509579	6.39652546815849	1.5895233109875e-10	2.15557526950602e-08	Ups	ENSMUSG00000089766	Gm16538	-	-
ENSMUST00000116349	13665	122.52	1.22	177.00	1.74	109.95	1.06	0.00	0.00	8.06	0.08	0.00	0.00	62.828976094601	-4.78246752475533	0.747941463233965	-6.39417355480841	1.61418005058764e-10	2.17657505457647e-08	Down	ENSMUSG00000020868	Xylt2	K00771	cellular_component:endoplasmic reticulum(GO:0005783),cellular_component:Golgi apparatus(GO:0005794),biological_process:glycosaminoglycan biosynthetic process(GO:0006024),molecular_function:acetylglucosaminyltransferase activity(GO:0008375),cellular_component:membrane(GO:0016020),cellular_component:integral component of membrane(GO:0016021),molecular_function:transferase activity(GO:0016740),molec…
ENSMUST00000140711	11264	67.23	0.82	62.63	0.75	42.14	0.50	0.00	0.00	1.44	0.02	0.85	0.01	26.1103122985804	-5.17811071207158	0.81000332930159	-6.39270299856213	1.62978639304651e-10	2.18520286326439e-08	Down	ENSMUSG00000063506	Arhgap22	-	biological_process:angiogenesis(GO:0001525),molecular_function:molecular_function(GO:0003674),molecular_function:GTPase activator activity(GO:0005096),cellular_component:intracellular(GO:0005622),cellular_component:nucleus(GO:0005634),cellular_component:cytoplasm(GO:0005737),cellular_component:focal adhesion(GO:0005925),biological_process:transcription, DNA-templated(GO:0006351),biological_proces…
ENSMUST00000017549	10570	25.36	0.33	112.91	1.44	82.47	1.04	0.00	0.00	0.00	0.00	0.00	0.00	33.0451881778578	-6.25893226678036	0.980489239473323	-6.38347879283447	1.73109578703661e-10	2.30799804595241e-08	Down	ENSMUSG00000017405	Nek8	K08857	molecular_function:nucleotide binding(GO:0000166),biological_process:mitotic cell cycle(GO:0000278),molecular_function:protein kinase activity(GO:0004672),molecular_function:protein serine/threonine kinase activity(GO:0004674),molecular_function:protein binding(GO:0005515),molecular_function:ATP binding(GO:0005524),cellular_component:cytoplasm(GO:0005737),cellular_component:cytoskeleton(GO:000585…
ENSMUST00000115731	55474	0.00	0.00	0.00	0.00	0.00	0.00	63.00	0.12	41.91	0.10	30.31	0.07	23.6511336456765	6.17714794949142	0.972151337385451	6.35410116917036	2.09648828881929e-10	2.76410333723663e-08	Ups	ENSMUSG00000063358	Mapk1	K04371	biological_process:MAPK cascade(GO:0000165),molecular_function:nucleotide binding(GO:0000166),biological_process:MAPK import into nucleus(GO:0000189),molecular_function:phosphotyrosine binding(GO:0001784),molecular_function:protein kinase activity(GO:0004672),molecular_function:protein serine/threonine kinase activity(GO:0004674),molecular_function:MAP kinase activity(GO:0004707),molecular_functi…
ENSMUST00000032770	27626	256.27	1.25	323.64	1.56	229.51	1.09	12.11	0.05	37.23	0.18	42.25	0.20	137.422462393657	-2.81972487157006	0.444162661997569	-6.34840591707706	2.1755742058988e-10	2.85252635659615e-08	Down	ENSMUSG00000030553	Pgpep1l	_	molecular_function:molecular_function(GO:0003674),cellular_component:cellular_component(GO:0005575),biological_process:proteolysis(GO:0006508),biological_process:biological_process(GO:0008150),molecular_function:peptidase activity(GO:0008233),molecular_function:cysteine-type peptidase activity(GO:0008234),molecular_function:hydrolase activity(GO:0016787),molecular_function:pyroglutamyl-peptidase …
ENSMUST00000031732	12576	526.75	5.71	518.93	5.54	556.92	5.85	981.06	8.19	946.95	10.10	900.98	9.31	737.197219996665	1.03378474518109	0.162893482304337	6.34638495387829	2.20433249623485e-10	2.87435268135414e-08	Ups	ENSMUSG00000089984	Fbxo24	K10304	molecular_function:molecular_function(GO:0003674),cellular_component:cellular_component(GO:0005575),biological_process:biological_process(GO:0008150),
ENSMUST00000065916	179969	151.18	0.11	165.45	0.12	172.63	0.12	12.09	0.01	10.37	0.01	0.00	0.00	77.5133546503329	-3.92949010036105	0.619564395743686	-6.34234330984165	2.26296327081819e-10	2.9346800187463e-08	Down	ENSMUSG00000053469	Tg	K10809	molecular_function:receptor binding(GO:0005102),molecular_function:hormone activity(GO:0005179),cellular_component:extracellular region(GO:0005576),cellular_component:extracellular space(GO:0005615),cellular_component:endoplasmic reticulum(GO:0005783),cellular_component:Golgi apparatus(GO:0005794),biological_process:thyroid hormone generation(GO:0006590),biological_process:response to pH(GO:00092…
ENSMUST00000107666	11745	65.89	0.77	37.93	0.43	64.57	0.73	0.00	0.00	0.00	0.00	0.00	0.00	25.5380533274398	-6.12859715915207	0.969787846680059	-6.31952357428742	2.62370923046379e-10	3.38401453572645e-08	Down	ENSMUSG00000015242	Nipsnap3a	_	molecular_function:molecular_function(GO:0003674),cellular_component:mitochondrion(GO:0005739),biological_process:biological_process(GO:0008150),
ENSMUST00000145727	56233	646.31	1.54	661.61	1.56	602.58	1.39	240.06	0.44	188.33	0.44	252.44	0.57	406.106718105186	-1.26299992478281	0.20005635212026	-6.31322080702333	2.7328713287557e-10	3.50575688508271e-08	Down	ENSMUSG00000058388	Phtf1	_	molecular_function:DNA binding(GO:0003677),cellular_component:nucleus(GO:0005634),cellular_component:nucleolus(GO:0005730),cellular_component:cytoplasm(GO:0005737),cellular_component:endoplasmic reticulum(GO:0005783),cellular_component:cis-Golgi network(GO:0005801),biological_process:transcription, DNA-templated(GO:0006351),biological_process:regulation of transcription, DNA-templated(GO:0006355)…
ENSMUST00000119711	35946	1415.37	5.30	1285.77	4.74	1569.82	5.69	2400.19	6.93	3172.70	11.68	3302.90	11.78	2200.51830149928	1.26418808791707	0.200320609237407	6.31082389739958	2.77553876613677e-10	3.54134870956762e-08	Ups	ENSMUSG00000055541	Lair1	K06725	cellular_component:plasma membrane(GO:0005886),cellular_component:membrane(GO:0016020),cellular_component:integral component of membrane(GO:0016021),cellular_component:extracellular exosome(GO:0070062),
ENSMUST00000170858	67308	156.47	0.31	162.05	0.32	101.19	0.20	10.12	0.02	21.79	0.04	10.02	0.02	70.129954456749	-2.95753350837368	0.468915095032616	-6.30718341060861	2.8415902739074e-10	3.60623638397702e-08	Down	ENSMUSG00000023827	Agpat4	K13523	molecular_function:molecular_function(GO:0003674),molecular_function:1-acylglycerol-3-phosphate O-acyltransferase activity(GO:0003841),cellular_component:cellular_component(GO:0005575),biological_process:lipid metabolic process(GO:0006629),biological_process:biological_process(GO:0008150),biological_process:metabolic process(GO:0008152),biological_process:phospholipid biosynthetic process(GO:0008…
ENSMUST00000026698	44494	275.57	0.83	244.41	0.73	160.71	0.47	48.45	0.11	38.19	0.11	45.25	0.13	124.881783137956	-2.10937592015352	0.33512183764002	-6.29435531569076	3.08680035309741e-10	3.89659287126105e-08	Down	ENSMUSG00000025608	Podxl	K06817	cellular_component:plasma membrane(GO:0005886),biological_process:cell adhesion(GO:0007155),biological_process:negative regulation of cell adhesion(GO:0007162),cellular_component:membrane(GO:0016020),cellular_component:integral component of membrane(GO:0016021),cellular_component:apical plasma membrane(GO:0016324),biological_process:cell migration(GO:0016477),biological_process:regulation of cell…
ENSMUST00000190268	2714	79.54	4.32	129.71	6.95	60.80	3.21	0.00	0.00	5.49	0.29	0.00	0.00	41.3600196582803	-4.80106526364649	0.764152476621714	-6.28286292399626	3.32394127872507e-10	4.15177760140544e-08	Down	ENSMUSG00000009210	2310007L24Rik	_	molecular_function:molecular_function(GO:0003674),cellular_component:cellular_component(GO:0005575),biological_process:biological_process(GO:0008150),
ENSMUST00000168575	29070	0.00	0.00	0.00	0.00	0.00	0.00	130.69	0.47	41.33	0.19	17.52	0.08	33.1899142921157	6.25853554196286	0.99694535825427	6.27771170219604	3.43592255052498e-10	4.26917874183555e-08	Ups	ENSMUSG00000021938	Pspc1	_	molecular_function:nucleotide binding(GO:0000166),molecular_function:core promoter binding(GO:0001047),molecular_function:nucleic acid binding(GO:0003676),molecular_function:RNA binding(GO:0003723),molecular_function:protein binding(GO:0005515),cellular_component:nucleus(GO:0005634),cellular_component:nucleoplasm(GO:0005654),cellular_component:nucleolus(GO:0005730),cellular_component:cytoplasm(GO…
ENSMUST00000167741	12415	53.99	0.59	59.48	0.64	43.99	0.47	0.01	0.00	0.00	0.00	1.09	0.01	23.7182330562843	-5.49174256800631	0.875907531860522	-6.26977434061021	3.61571721540062e-10	4.46917713311915e-08	Down	ENSMUSG00000024248	Cox7a2l	K02270	biological_process:regulation of oxidative phosphorylation(GO:0002082),molecular_function:cytochrome-c oxidase activity(GO:0004129),cellular_component:mitochondrion(GO:0005739),cellular_component:mitochondrial inner membrane(GO:0005743),cellular_component:mitochondrial respiratory chain(GO:0005746),molecular_function:electron carrier activity(GO:0009055),cellular_component:membrane(GO:0016020),ce…
ENSMUST00000131122	3343	478.63	20.72	470.67	20.09	377.67	15.85	26.41	0.87	58.68	2.50	91.70	3.78	230.272853257782	-2.59968418632747	0.415417369501397	-6.25800550768431	3.89932053472386e-10	4.79474999637651e-08	Down	ENSMUSG00000032724	Abtb2	-	molecular_function:molecular_function(GO:0003674),cellular_component:nucleus(GO:0005634),cellular_component:nucleoplasm(GO:0005654),molecular_function:protein heterodimerization activity(GO:0046982),biological_process:cellular response to toxic substance(GO:0097237),
ENSMUST00000034096	3079	85.00	4.02	39.16	1.83	45.93	2.11	0.00	0.00	0.00	0.00	0.00	0.00	25.5554853394845	-6.09121416230186	0.975421416896631	-6.24470004122061	4.24614183366472e-10	5.19430092765624e-08	Down	ENSMUSG00000031671	Setd6	K05302	molecular_function:rRNA (adenine-N6,N6-)-dimethyltransferase activity(GO:0000179),molecular_function:protein C-terminal carboxyl O-methyltransferase activity(GO:0003880),molecular_function:tRNA (guanine-N2-)-methyltransferase activity(GO:0004809),cellular_component:nucleus(GO:0005634),cellular_component:nucleoplasm(GO:0005654),cellular_component:cytoplasm(GO:0005737),molecular_function:methyltran…
ENSMUST00000029840	15279	138.80	1.23	109.25	0.96	110.90	0.96	11.01	0.08	6.48	0.06	19.01	0.16	60.2484327323866	-2.97193243115807	0.476122095002101	-6.24195445318486	4.32136800708022e-10	5.2592156689245e-08	Down	ENSMUSG00000028189	Ctbs	K12310	molecular_function:hydrolase activity, hydrolyzing O-glycosyl compounds(GO:0004553),molecular_function:chitinase activity(GO:0004568),cellular_component:extracellular region(GO:0005576),cellular_component:extracellular space(GO:0005615),cellular_component:lysosome(GO:0005764),biological_process:carbohydrate metabolic process(GO:0005975),biological_process:chitin catabolic process(GO:0006032),mole…
ENSMUST00000020827	14369	942.04	8.92	1037.76	9.68	768.01	7.05	323.74	2.36	193.00	1.80	281.98	2.54	551.622672350677	-1.54493116444485	0.247586713353801	-6.23995990542975	4.37683066401549e-10	5.29953802644978e-08	Down	ENSMUSG00000020521	Rnft1	_	molecular_function:molecular_function(GO:0003674),cellular_component:cellular_component(GO:0005575),biological_process:biological_process(GO:0008150),molecular_function:zinc ion binding(GO:0008270),cellular_component:membrane(GO:0016020),cellular_component:integral component of membrane(GO:0016021),molecular_function:metal ion binding(GO:0046872),
ENSMUST00000144870	95187	203.90	0.29	194.19	0.27	155.51	0.21	23.85	0.03	20.93	0.03	5.44	0.01	91.9310575044099	-3.09047194019326	0.498099495785249	-6.20452734111117	5.48615355043341e-10	6.60900487608556e-08	Down	ENSMUSG00000079604	Gm13219	-	-
ENSMUST00000033975	28957	640.97	2.98	682.00	3.13	471.94	2.13	47.82	0.17	105.80	0.48	136.00	0.60	319.816019510156	-2.34080976123882	0.377491683484365	-6.20095716979092	5.61207865461279e-10	6.72655811269044e-08	Down	ENSMUSG00000061313	Ddhd2	K16545	molecular_function:molecular_function(GO:0003674),molecular_function:phospholipase activity(GO:0004620),cellular_component:cytoplasm(GO:0005737),cellular_component:Golgi apparatus(GO:0005794),cellular_component:microtubule organizing center(GO:0005815),biological_process:lipid metabolic process(GO:0006629),biological_process:biological_process(GO:0008150),molecular_function:prenylcysteine methyle…
ENSMUST00000135200	39354	1334.43	4.56	1380.71	4.65	939.72	3.11	187.34	0.49	298.95	1.00	374.96	1.22	698.442243427918	-1.83034806325327	0.29530429534789	-6.19817622732845	5.71211643320749e-10	6.81205764788343e-08	Down	ENSMUSG00000026950	Neb	K18267	molecular_function:protein binding(GO:0005515),cellular_component:striated muscle thin filament(GO:0005865),cellular_component:myofibril(GO:0030016),cellular_component:Z disc(GO:0030018),biological_process:regulation of actin filament length(GO:0030832),cellular_component:protein complex(GO:0043234),cellular_component:contractile fiber(GO:0043292),biological_process:sarcomere organization(GO:0045…
ENSMUST00000107032	62416	166.21	0.36	182.60	0.39	120.54	0.25	18.05	0.03	27.04	0.06	30.30	0.06	83.548099626919	-2.35686945785238	0.380375172072543	-6.19617059917593	5.78534195322626e-10	6.86488676169828e-08	Down	ENSMUSG00000032875	Arhgef17	_	molecular_function:guanyl-nucleotide exchange factor activity(GO:0005085),molecular_function:Rho guanyl-nucleotide exchange factor activity(GO:0005089),biological_process:actin cytoskeleton organization(GO:0030036),biological_process:regulation of Rho protein signal transduction(GO:0035023),biological_process:positive regulation of GTPase activity(GO:0043547),
ENSMUST00000050401	27465	140.00	0.69	138.00	0.67	141.00	0.67	20.00	0.08	25.00	0.12	31.00	0.15	76.3654748540783	-2.1919111321638	0.355640843758152	-6.16327165631846	7.125710606665e-10	8.41330169738178e-08	Down	ENSMUSG00000046280	She	_	molecular_function:molecular_function(GO:0003674),cellular_component:cellular_component(GO:0005575),biological_process:biological_process(GO:0008150),
ENSMUST00000085554	10827	38.91	0.49	64.26	0.80	48.20	0.59	0.00	0.00	0.00	0.00	0.00	0.00	22.6636666264181	-6.00183328835179	0.974531434875261	-6.15868618862974	7.33509115858029e-10	8.61764274135779e-08	Down	ENSMUSG00000029651	Mtus2	_	cellular_component:cytoplasm(GO:0005737),cellular_component:centrosome(GO:0005813),cellular_component:cytoskeleton(GO:0005856),cellular_component:microtubule(GO:0005874),cellular_component:cytoplasmic microtubule(GO:0005881),molecular_function:microtubule binding(GO:0008017),molecular_function:protein homodimerization activity(GO:0042803),
ENSMUST00000097873	19597	277.08	1.91	422.10	2.87	97.83	0.65	9.53	0.05	6.55	0.04	26.61	0.18	125.977524659346	-3.6774984710811	0.597220195440864	-6.1576927557957	7.3812377677031e-10	8.62913964054828e-08	Down	ENSMUSG00000050390	C77080	_	molecular_function:molecular_function(GO:0003674),cellular_component:cellular_component(GO:0005575),biological_process:biological_process(GO:0008150),
ENSMUST00000128894	56444	57.17	0.14	65.00	0.15	40.00	0.09	2.00	0.00	0.00	0.00	0.00	0.00	24.5939006406397	-5.0690134827113	0.825086834875262	-6.14361212475005	8.06656830683063e-10	9.38410779694629e-08	Down	ENSMUSG00000086312	Gm15336	-	-
ENSMUST00000005114	3607	345.01	13.76	301.00	11.83	241.00	9.32	70.00	2.12	37.00	1.45	70.00	2.66	163.931999457917	-2.0637186008248	0.336230986361325	-6.13780015684534	8.36720258749765e-10	9.67621231253913e-08	Down	ENSMUSG00000004988	Fxyd4	K13359	molecular_function:ion channel activity(GO:0005216),molecular_function:potassium channel activity(GO:0005267),cellular_component:integral component of plasma membrane(GO:0005887),biological_process:transport(GO:0006810),biological_process:ion transport(GO:0006811),cellular_component:membrane(GO:0016020),cellular_component:integral component of membrane(GO:0016021),molecular_function:sodium channe…
ENSMUST00000027952	197045	139.26	0.09	147.00	0.10	119.00	0.08	27.14	0.01	26.67	0.02	22.66	0.01	74.2957809906025	-2.12384676000335	0.346061561581032	-6.13719348170381	8.39920670985615e-10	9.67621231253913e-08	Down	ENSMUSG00000026640	Plxna2	K06820	cellular_component:intracellular(GO:0005622),cellular_component:plasma membrane(GO:0005886),cellular_component:integral component of plasma membrane(GO:0005887),biological_process:signal transduction(GO:0007165),biological_process:cell surface receptor signaling pathway(GO:0007166),cellular_component:membrane(GO:0016020),cellular_component:integral component of membrane(GO:0016021),molecular_func…
ENSMUST00000100683	46094	167.28	0.49	161.78	0.46	208.17	0.59	408.90	0.92	392.77	1.13	426.36	1.18	296.11524094336	1.39570609101507	0.228615510411677	6.10503674270291	1.02777035504212e-09	1.17794894561381e-07	Ups	ENSMUSG00000072592	Gm10373	-	molecular_function:molecular_function(GO:0003674),cellular_component:cellular_component(GO:0005575),biological_process:biological_process(GO:0008150),
ENSMUST00000178451	31669	1190.60	5.06	1152.01	4.83	993.20	4.09	446.48	1.47	275.84	1.15	381.17	1.55	693.677387667138	-1.36592255424131	0.223763404247825	-6.10431611385617	1.03241775108576e-09	1.17794894561381e-07	Down	ENSMUSG00000095403	Gm21092	_	-
ENSMUST00000022656	28111	533.86	2.56	570.50	2.70	514.30	2.39	125.08	0.46	191.81	0.90	164.71	0.75	327.842368062096	-1.50593365060629	0.247202560333156	-6.09190151014916	1.11577326928311e-09	1.26696321658501e-07	Down	ENSMUSG00000022070	Bora	K16831	biological_process:cell cycle(GO:0007049),biological_process:mitotic nuclear division(GO:0007067),biological_process:regulation of mitotic nuclear division(GO:0007088),molecular_function:protein kinase binding(GO:0019901),biological_process:regulation of protein localization(GO:0032880),biological_process:cell division(GO:0051301),biological_process:regulation of mitotic spindle organization(GO:0…
ENSMUST00000153814	12208	485.04	5.42	561.75	6.19	546.00	5.91	938.00	8.07	981.35	10.79	895.93	9.55	733.306733858549	1.03685993008263	0.170479640890005	6.08201615553394	1.18680606495389e-09	1.34120388254694e-07	Ups	ENSMUSG00000085875	Gm12905	-	-
ENSMUST00000022945	43555	286.53	0.88	271.79	0.83	311.92	0.93	526.96	1.26	644.52	1.96	643.13	1.89	449.536212983935	1.26833408665454	0.208921080867159	6.07087653093753	1.27213969817461e-09	1.43082556005117e-07	Ups	ENSMUSG00000022322	Shcbp1	_	molecular_function:protein binding(GO:0005515),cellular_component:cellular_component(GO:0005575),biological_process:fibroblast growth factor receptor signaling pathway(GO:0008543),molecular_function:SH2 domain binding(GO:0042169),biological_process:regulation of neural precursor cell proliferation(GO:2000177),
ENSMUST00000049263	49318	140.13	0.38	142.72	0.38	123.93	0.33	22.07	0.05	29.92	0.08	24.53	0.06	74.6572324669233	-2.12912922650638	0.350844366571915	-6.06858604374929	1.29041275937579e-09	1.44453186818425e-07	Down	ENSMUSG00000032212	Sltm	_	molecular_function:nucleotide binding(GO:0000166),molecular_function:nucleic acid binding(GO:0003676),molecular_function:RNA binding(GO:0003723),cellular_component:nucleus(GO:0005634),cellular_component:nucleoplasm(GO:0005654),biological_process:transcription, DNA-templated(GO:0006351),biological_process:regulation of transcription, DNA-templated(GO:0006355),biological_process:apoptotic process(G…
ENSMUST00000181758	34455	66.35	0.26	76.61	0.29	49.00	0.19	5.27	0.02	3.29	0.01	1.00	0.00	30.3272178410131	-3.84649600031218	0.635776613117587	-6.05007469754282	1.44778688688041e-09	1.61226612831106e-07	Down	ENSMUSG00000097289	2010300F17Rik	-	molecular_function:molecular_function(GO:0003674),cellular_component:cellular_component(GO:0005575),biological_process:biological_process(GO:0008150),
ENSMUST00000116468	29183	181.64	0.84	161.71	0.74	109.19	0.49	6.92	0.02	19.50	0.09	20.66	0.09	76.2728181519874	-2.88177576393819	0.47637360459664	-6.04940268757812	1.4538384942633e-09	1.61226612831106e-07	Down	ENSMUSG00000079184	Mphosph8	_	cellular_component:nuclear nucleosome(GO:0000788),cellular_component:nucleus(GO:0005634),cellular_component:nucleoplasm(GO:0005654),cellular_component:nuclear heterochromatin(GO:0005720),cellular_component:nucleolus(GO:0005730),cellular_component:cytoplasm(GO:0005737),cellular_component:plasma membrane(GO:0005886),biological_process:transcription, DNA-templated(GO:0006351),biological_process:regu…
ENSMUST00000138587	40806	542.34	1.79	580.86	1.88	421.10	1.34	77.13	0.20	128.85	0.42	148.53	0.47	293.730049629429	-1.86234202228869	0.30818336442119	-6.04296739308567	1.5130524155206e-09	1.67012836861093e-07	Down	ENSMUSG00000061462	Obscn	K17531	molecular_function:nucleotide binding(GO:0000166),molecular_function:protein kinase activity(GO:0004672),molecular_function:protein serine/threonine kinase activity(GO:0004674),molecular_function:Rho guanyl-nucleotide exchange factor activity(GO:0005089),molecular_function:calmodulin binding(GO:0005516),molecular_function:ATP binding(GO:0005524),cellular_component:striated muscle myosin thick fil…
ENSMUST00000027754	29101	292.92	1.36	312.83	1.43	214.04	0.96	65.32	0.23	76.13	0.35	69.63	0.31	159.869848404772	-1.70666860357352	0.282596237907894	-6.03924743021445	1.54834663717508e-09	1.70117418488143e-07	Down	ENSMUSG00000026480	Ncf2	K08010	cellular_component:acrosomal vesicle(GO:0001669),molecular_function:protein binding(GO:0005515),cellular_component:nucleolus(GO:0005730),cellular_component:cytoplasm(GO:0005737),cellular_component:cytosol(GO:0005829),biological_process:NADP catabolic process(GO:0006742),biological_process:superoxide metabolic process(GO:0006801),molecular_function:protein C-terminus binding(GO:0008022),biological…
ENSMUST00000031478	7046	134.47	2.65	184.00	3.57	131.49	2.51	25.00	0.38	28.61	0.55	31.41	0.59	82.2267085579077	-2.12731274956334	0.352653080219525	-6.0323101339115	1.61632197051746e-09	1.76767525365532e-07	Down	ENSMUSG00000029504	Ddx51	K14807	molecular_function:nucleotide binding(GO:0000166),molecular_function:nucleic acid binding(GO:0003676),molecular_function:RNA binding(GO:0003723),molecular_function:helicase activity(GO:0004386),molecular_function:ATP binding(GO:0005524),cellular_component:nucleus(GO:0005634),biological_process:rRNA processing(GO:0006364),biological_process:biological_process(GO:0008150),cellular_component:membran…
ENSMUST00000160789	134418	213.43	0.21	215.05	0.21	141.68	0.14	0.92	0.00	11.86	0.01	19.37	0.02	90.9710842920941	-3.64905009511958	0.605098669791624	-6.03050424218614	1.63448880150348e-09	1.77934349712296e-07	Down	ENSMUSG00000026494	Kif26b	K10404	molecular_function:nucleotide binding(GO:0000166),molecular_function:microtubule motor activity(GO:0003777),molecular_function:ATP binding(GO:0005524),cellular_component:cytoplasm(GO:0005737),cellular_component:cytoskeleton(GO:0005856),cellular_component:kinesin complex(GO:0005871),cellular_component:microtubule(GO:0005874),biological_process:microtubule-based movement(GO:0007018),biological_proc…
ENSMUST00000146349	18157	147.00	1.10	161.00	1.18	126.00	0.91	30.00	0.17	14.41	0.11	24.85	0.18	77.1551892161988	-2.36549891387632	0.39268112615302	-6.0239689568236	1.7019102268849e-09	1.84428006869555e-07	Down	ENSMUSG00000085739	Gm15862	-	-
ENSMUST00000165648	9905	0.00	0.00	0.00	0.00	0.00	0.00	35.00	0.37	27.00	0.37	46.00	0.61	18.8587949675184	5.92037211306833	0.983602485017249	6.01906990196808	1.75422108304944e-09	1.89232612467861e-07	Ups	ENSMUSG00000036304	Zdhhc23	_	molecular_function:molecular_function(GO:0003674),cellular_component:cellular_component(GO:0005575),molecular_function:zinc ion binding(GO:0008270),cellular_component:membrane(GO:0016020),cellular_component:integral component of membrane(GO:0016021),molecular_function:transferase activity(GO:0016740),molecular_function:transferase activity, transferring acyl groups(GO:0016746),biological_process:…
ENSMUST00000124163	36480	52.61	0.19	20.47	0.07	124.34	0.44	0.00	0.00	0.00	0.00	0.00	0.00	30.1658523272153	-6.02708227557319	1.00193628139225	-6.01543470129476	1.79404611087001e-09	1.92652951598041e-07	Down	ENSMUSG00000027166	Dnajc24	-	molecular_function:ATPase activator activity(GO:0001671),cellular_component:cytoplasm(GO:0005737),cellular_component:cytoskeleton(GO:0005856),biological_process:transport(GO:0006810),molecular_function:ferrous iron binding(GO:0008198),molecular_function:zinc ion binding(GO:0008270),biological_process:positive regulation of ATPase activity(GO:0032781),molecular_function:metal ion binding(GO:004687…
ENSMUST00000114500	12904	174.00	1.84	178.00	1.85	171.00	1.75	30.99	0.25	32.00	0.33	48.05	0.48	98.06424767933	-1.97809549360543	0.329638586623718	-6.00080079782473	1.96346752412497e-09	2.0989644721862e-07	Down	ENSMUSG00000029815	Malsu1	_	molecular_function:molecular_function(GO:0003674),cellular_component:cytoplasm(GO:0005737),cellular_component:mitochondrion(GO:0005739),biological_process:negative regulation of translation(GO:0017148),biological_process:ribosomal large subunit biogenesis(GO:0042273),molecular_function:ribosomal large subunit binding(GO:0043023),biological_process:negative regulation of mitochondrial translation(…
ENSMUST00000002678	18076	149.00	1.12	199.00	1.47	127.00	0.92	3.01	0.02	12.30	0.09	21.00	0.15	77.4377997789454	-3.2955976515753	0.54935596646215	-5.9990204034716	1.98511416713965e-09	2.11258876298468e-07	Down	ENSMUSG00000002603	Tgfb1	K13375	biological_process:protein import into nucleus, translocation(GO:0000060),biological_process:negative regulation of transcription from RNA polymerase II promoter(GO:0000122),biological_process:MAPK cascade(GO:0000165),biological_process:skeletal system development(GO:0001501),biological_process:morphogenesis of a branching structure(GO:0001763),biological_process:cell activation(GO:0001775),biolo…
ENSMUST00000070070	16757	465.11	3.77	410.49	3.27	341.25	2.68	138.66	0.86	118.53	0.94	133.00	1.03	250.946268414685	-1.40099568693318	0.233932193942557	-5.988896454659	2.11269607876947e-09	2.23693721171189e-07	Down	ENSMUSG00000032285	Dnaja4	K09505	molecular_function:ATP binding(GO:0005524),cellular_component:cytosol(GO:0005829),biological_process:protein folding(GO:0006457),biological_process:response to heat(GO:0009408),cellular_component:membrane(GO:0016020),molecular_function:heat shock protein binding(GO:0031072),biological_process:protein refolding(GO:0042026),molecular_function:metal ion binding(GO:0046872),molecular_function:unfolde…
ENSMUST00000046687	277373	562.03	0.27	596.86	0.28	513.23	0.24	129.56	0.05	167.47	0.08	208.81	0.10	339.771890006289	-1.48609091019702	0.248190221790144	-5.98770934438173	2.12816932895414e-09	2.23693721171189e-07	Down	ENSMUSG00000038156	Spon1	_	cellular_component:extracellular region(GO:0005576),cellular_component:proteinaceous extracellular matrix(GO:0005578),cellular_component:extracellular space(GO:0005615),biological_process:cell adhesion(GO:0007155),cellular_component:extracellular matrix(GO:0031012),
ENSMUST00000028020	10539	153.00	1.99	174.00	2.23	123.00	1.55	1.00	0.01	7.00	0.09	17.00	0.21	71.8174893988518	-3.66076297977601	0.611395670645214	-5.98755136082786	2.13023685254883e-09	2.23693721171189e-07	Down	ENSMUSG00000026697	Myoc	_	biological_process:osteoblast differentiation(GO:0001649),biological_process:negative regulation of cell-matrix adhesion(GO:0001953),molecular_function:fibronectin binding(GO:0001968),molecular_function:frizzled binding(GO:0005109),molecular_function:protein binding(GO:0005515),cellular_component:extracellular region(GO:0005576),cellular_component:proteinaceous extracellular matrix(GO:0005578),ce…
ENSMUST00000137652	23912	56.24	0.32	29.87	0.17	57.28	0.31	0.00	0.00	0.00	0.00	0.00	0.00	21.6288514848617	-5.89372716271373	0.98501817475934	-5.98336895068326	2.18568902541275e-09	2.2850560330879e-07	Down
ENSMUST00000043914	89791	175.15	0.26	222.67	0.33	147.73	0.21	8.58	0.01	24.00	0.04	31.00	0.04	93.0245743218801	-2.7528501800259	0.460785290310071	-5.97425794164015	2.31139844066346e-09	2.40588192078181e-07	Down	ENSMUSG00000021975	Ints9	K13146	molecular_function:molecular_function(GO:0003674),cellular_component:nucleus(GO:0005634),cellular_component:nucleoplasm(GO:0005654),cellular_component:cytoplasm(GO:0005737),biological_process:snRNA processing(GO:0016180),cellular_component:integrator complex(GO:0032039),
ENSMUST00000025602	175152	494.74	0.38	541.75	0.41	427.77	0.32	145.95	0.09	183.95	0.14	159.61	0.12	305.858782823991	-1.34229077829043	0.22523410519611	-5.95953608855865	2.5295499792751e-09	2.62145327983217e-07	Down	ENSMUSG00000024697	Gna14	K04636	molecular_function:nucleotide binding(GO:0000166),molecular_function:G-protein coupled receptor binding(GO:0001664),molecular_function:GTPase activity(GO:0003924),molecular_function:signal transducer activity(GO:0004871),molecular_function:GTP binding(GO:0005525),cellular_component:heterotrimeric G-protein complex(GO:0005834),biological_process:signal transduction(GO:0007165),biological_process:G…
ENSMUST00000037872	9612	43.60	0.62	78.99	1.11	28.44	0.39	0.00	0.00	0.00	0.00	0.00	0.00	22.4850902510298	-5.89357388064024	0.989544790837591	-5.95584346985615	2.58733885010632e-09	2.66968372133579e-07	Down	ENSMUSG00000036052	Dnajb5	K09511	biological_process:negative regulation of transcription from RNA polymerase II promoter(GO:0000122),molecular_function:protein binding(GO:0005515),cellular_component:nucleus(GO:0005634),cellular_component:cytosol(GO:0005829),biological_process:protein folding(GO:0006457),molecular_function:unfolded protein binding(GO:0051082),molecular_function:chaperone binding(GO:0051087),
ENSMUST00000032519	9276	147.04	2.18	41.06	0.60	19.94	0.29	0.03	0.00	0.25	0.00	0.05	0.00	31.0410609674867	-6.00079910733969	1.00813070023014	-5.95240191174598	2.64235502801842e-09	2.71464803138239e-07	Down	ENSMUSG00000030365	Clec2i	_	biological_process:membrane raft assembly(GO:0001765),molecular_function:transmembrane signaling receptor activity(GO:0004888),molecular_function:protein binding(GO:0005515),cellular_component:plasma membrane(GO:0005886),biological_process:signal transduction(GO:0007165),cellular_component:external side of plasma membrane(GO:0009897),cellular_component:cell surface(GO:0009986),cellular_component:…
ENSMUST00000128431	22354	108.94	0.66	105.88	0.63	71.76	0.42	0.00	0.00	0.00	0.00	6.89	0.04	44.1977693967229	-4.50675491501979	0.758492123916006	-5.94172935079661	2.82030791318407e-09	2.87259860067315e-07	Down	ENSMUSG00000075415	Fnbp1	_	molecular_function:protein binding(GO:0005515),cellular_component:cellular_component(GO:0005575),cellular_component:cytoplasm(GO:0005737),cellular_component:lysosome(GO:0005764),cellular_component:cytoskeleton(GO:0005856),cellular_component:plasma membrane(GO:0005886),cellular_component:coated pit(GO:0005905),biological_process:endocytosis(GO:0006897),biological_process:nervous system development…
ENSMUST00000025571	20832	106.91	0.69	105.00	0.67	80.00	0.50	7.00	0.04	14.00	0.09	14.00	0.09	49.9398099772532	-2.723023553507	0.459249966667747	-5.92928416144453	3.04258156769023e-09	3.0857498189925e-07	Down	ENSMUSG00000024669	Cd5	K06455	molecular_function:glycoprotein binding(GO:0001948),molecular_function:scavenger receptor activity(GO:0005044),molecular_function:protein binding(GO:0005515),cellular_component:plasma membrane(GO:0005886),cellular_component:external side of plasma membrane(GO:0009897),cellular_component:membrane(GO:0016020),cellular_component:integral component of membrane(GO:0016021),biological_process:T cell co…
ENSMUST00000020500	48706	283.39	0.78	278.28	0.76	175.44	0.47	54.31	0.12	36.79	0.10	60.13	0.16	136.530199884283	-2.01851652149958	0.341386354898226	-5.91270416212547	3.36536310133482e-09	3.39858711152672e-07	Down	ENSMUSG00000020263	Appl2	_	cellular_component:nucleus(GO:0005634),cellular_component:cytoplasm(GO:0005737),cellular_component:endosome(GO:0005768),biological_process:cell cycle(GO:0007049),biological_process:cell proliferation(GO:0008283),cellular_component:endosome membrane(GO:0010008),cellular_component:membrane(GO:0016020),cellular_component:NuRD complex(GO:0016581),molecular_function:Rab GTPase binding(GO:0017137),cell…
ENSMUST00000101394	9644	0.00	0.00	0.00	0.00	0.00	0.00	32.00	0.35	31.00	0.43	34.98	0.47	17.1607990928172	5.82723191038372	0.986463710117007	5.90719339254004	3.47985160611464e-09	3.4993151828946e-07	Ups	ENSMUSG00000020309	Chac2	_	molecular_function:molecular_function(GO:0003674),cellular_component:cellular_component(GO:0005575),biological_process:biological_process(GO:0008150),molecular_function:transferase activity(GO:0016740),molecular_function:transferase activity, transferring acyl groups(GO:0016746),
ENSMUST00000187226	21298	541.04	3.43	543.74	3.40	343.42	2.11	46.89	0.23	100.75	0.63	108.91	0.66	258.868903340083	-2.18828576035055	0.370881506790755	-5.90022883396325	3.62997756637244e-09	3.63487880190509e-07	Down	ENSMUSG00000056763	Cspp1	K16771	cellular_component:spindle pole(GO:0000922),molecular_function:protein binding(GO:0005515),cellular_component:nucleoplasm(GO:0005654),cellular_component:cytoplasm(GO:0005737),cellular_component:centrosome(GO:0005813),cellular_component:spindle(GO:0005819),cellular_component:cytoskeleton(GO:0005856),cellular_component:microtubule(GO:0005874),biological_process:positive regulation of cytokinesis(GO…
ENSMUST00000052932	9926	1047.96	14.48	1161.76	15.81	1159.88	15.53	234.64	2.49	350.01	4.76	420.56	5.54	683.483404665886	-1.50639669633029	0.255676979040093	-5.8917963673768	3.82019761366973e-09	3.793344341741e-07	Down	ENSMUSG00000043702	Pde12	_	molecular_function:molecular_function(GO:0003674),molecular_function:cyclic-nucleotide phosphodiesterase activity(GO:0004112),molecular_function:3',5'-cyclic-AMP phosphodiesterase activity(GO:0004115),molecular_function:calmodulin-dependent cyclic-nucleotide phosphodiesterase activity(GO:0004117),molecular_function:cGMP-stimulated cyclic-nucleotide phosphodiesterase activity(GO:0004118),molecular…
ENSMUST00000137191	54864	839.35	2.05	906.11	2.18	478.26	1.13	1.95	0.00	12.00	0.03	0.00	0.00	334.709379298001	-5.5418439702731	0.941708448251331	-5.88488292800582	3.98335852345683e-09	3.92253379579575e-07	Down	ENSMUSG00000057406	Whsc1	K11424	biological_process:negative regulation of transcription from RNA polymerase II promoter(GO:0000122),biological_process:membranous septum morphogenesis(GO:0003149),biological_process:atrial septum primum morphogenesis(GO:0003289),biological_process:atrial septum secundum morphogenesis(GO:0003290),molecular_function:DNA binding(GO:0003677),molecular_function:chromatin binding(GO:0003682),cellular_c…
ENSMUST00000022176	21970	201.93	1.24	138.66	0.84	95.12	0.57	19.95	0.09	18.20	0.11	7.92	0.05	73.3597612767046	-2.87929091990765	0.489712876138907	-5.87954914032308	4.11385460471672e-09	4.03429741649328e-07	Down	ENSMUSG00000021670	Hmgcr	K00021	molecular_function:hydroxymethylglutaryl-CoA reductase (NADPH) activity(GO:0004420),cellular_component:peroxisomal membrane(GO:0005778),cellular_component:endoplasmic reticulum(GO:0005783),cellular_component:endoplasmic reticulum membrane(GO:0005789),biological_process:lipid metabolic process(GO:0006629),biological_process:steroid biosynthetic process(GO:0006694),biological_process:cholesterol bi…
ENSMUST00000064104	70220	1886.54	3.60	1757.07	3.30	1516.92	2.81	42.51	0.06	221.71	0.42	275.90	0.50	870.005099760347	-2.89150515935342	0.492317810201369	-5.87324914808735	4.27335475860773e-09	4.17346728935303e-07	Down	ENSMUSG00000052298	Cdc42se2	_	molecular_function:structural molecule activity(GO:0005198),cellular_component:cytoplasm(GO:0005737),cellular_component:cytoskeleton(GO:0005856),cellular_component:plasma membrane(GO:0005886),biological_process:phagocytosis(GO:0006909),biological_process:signal transduction(GO:0007165),biological_process:regulation of cell shape(GO:0008360),biological_process:regulation of signal transduction(GO:…
ENSMUST00000027643	15725	51.00	0.44	50.00	0.43	39.00	0.33	0.00	0.00	0.00	0.00	2.00	0.02	21.347063109823	-4.88341530981242	0.832380208847549	-5.8668085304114	4.44263193561521e-09	4.30336902432735e-07	Down	ENSMUSG00000026394	Atp6v1g3	K02152	cellular_component:cytosol(GO:0005829),cellular_component:plasma membrane(GO:0005886),biological_process:transport(GO:0006810),biological_process:ion transport(GO:0006811),molecular_function:hydrogen-exporting ATPase activity, phosphorylative mechanism(GO:0008553),biological_process:ATP hydrolysis coupled proton transport(GO:0015991),biological_process:proton transport(GO:0015992),cellular_compon…
ENSMUST00000130736	25911	79.05	0.41	82.11	0.42	67.82	0.34	0.00	0.00	0.01	0.00	6.33	0.03	35.4162691134452	-4.41869416526811	0.755745160308873	-5.84680444855538	5.01106006984429e-09	4.83424705599775e-07	Down	ENSMUSG00000021948	Prkcd	-	molecular_function:nucleotide binding(GO:0000166),molecular_function:protein kinase activity(GO:0004672),molecular_function:protein serine/threonine kinase activity(GO:0004674),molecular_function:protein kinase C activity(GO:0004697),molecular_function:calcium-independent protein kinase C activity(GO:0004699),molecular_function:non-membrane spanning protein tyrosine kinase activity(GO:0004715),mo…
ENSMUST00000031108	10203	94.59	1.27	102.64	1.36	90.10	1.17	0.56	0.01	10.01	0.13	8.82	0.11	46.7946477239586	-3.38367830974918	0.582007707603994	-5.81380326332634	6.10691823061608e-09	5.86758637445267e-07	Down	ENSMUSG00000029205	Chrna9	K04810	molecular_function:acetylcholine-activated cation-selective channel activity(GO:0004889),molecular_function:protein binding(GO:0005515),cellular_component:cell(GO:0005623),cellular_component:cytosol(GO:0005829),biological_process:cation transport(GO:0006812),biological_process:positive regulation of cytosolic calcium ion concentration(GO:0007204),biological_process:inner ear morphogenesis(GO:0042…
ENSMUST00000073581	1095824	530.60	0.06	597.15	0.07	643.87	0.08	1310.99	0.12	1035.77	0.12	1030.08	0.12	858.239132768066	1.13959187330444	0.196181155773023	5.80887531635772	6.28939044993247e-09	6.01854089345957e-07	Ups	ENSMUSG00000052920	Prkg1	K07376	molecular_function:nucleotide binding(GO:0000166),cellular_component:acrosomal vesicle(GO:0001669),biological_process:neuron migration(GO:0001764),molecular_function:catalytic activity(GO:0003824),molecular_function:protein kinase activity(GO:0004672),molecular_function:protein serine/threonine kinase activity(GO:0004674),molecular_function:cGMP-dependent protein kinase activity(GO:0004692),molec…
ENSMUST00000180863	3141	832.68	38.56	842.46	38.48	769.17	34.55	1632.56	57.33	1197.28	54.57	1405.45	62.05	1108.07894329275	1.00655517920645	0.17340559754398	5.80462910922561	6.45086371358201e-09	6.14826898195696e-07	Ups	ENSMUSG00000097815	Gm26809	-	-
ENSMUST00000021410	22187	140.00	0.85	129.00	0.77	129.00	0.76	27.00	0.13	27.00	0.16	32.00	0.19	74.9235127667285	-1.94991427966195	0.336532667058072	-5.79413076509887	6.86759351493053e-09	6.51926917185325e-07	Down	ENSMUSG00000021022	Ppp2r3c	K11583	biological_process:microtubule cytoskeleton organization(GO:0000226),biological_process:B cell homeostasis(GO:0001782),biological_process:regulation of antimicrobial humoral response(GO:0002759),molecular_function:protein binding(GO:0005515),cellular_component:nucleus(GO:0005634),cellular_component:cytoplasm(GO:0005737),cellular_component:centrosome(GO:0005813),cellular_component:spindle(GO:00058…
ENSMUST00000102875	49340	594.67	1.62	930.34	2.49	834.47	2.20	61.39	0.13	171.95	0.46	162.57	0.42	424.463117636467	-2.28275022026376	0.394351058860514	-5.7886245490498	7.09651192497471e-09	6.70973788858565e-07	Down	ENSMUSG00000001891	Ugp2	K00963	molecular_function:UTP:glucose-1-phosphate uridylyltransferase activity(GO:0003983),molecular_function:glucose binding(GO:0005536),cellular_component:nucleus(GO:0005634),cellular_component:cytoplasm(GO:0005737),biological_process:UDP-glucose metabolic process(GO:0006011),biological_process:metabolic process(GO:0008152),molecular_function:transferase activity(GO:0016740),molecular_function:nucleot…
ENSMUST00000079213	14467	166.37	1.56	148.19	1.37	146.36	1.33	36.52	0.26	16.23	0.15	18.54	0.17	81.7442149091907	-2.38201337424789	0.411936464648869	-5.78247758735876	7.36083786218507e-09	6.93203984703873e-07	Down	ENSMUSG00000063800	Prpf38a	K12849	cellular_component:nucleus(GO:0005634),cellular_component:spliceosomal complex(GO:0005681),biological_process:mRNA processing(GO:0006397),biological_process:biological_process(GO:0008150),biological_process:RNA splicing(GO:0008380),cellular_component:nuclear membrane(GO:0031965),molecular_function:poly(A) RNA binding(GO:0044822),cellular_component:precatalytic spliceosome(GO:0071011),
ENSMUST00000121990	43850	76.93	0.24	91.41	0.28	62.39	0.19	0.00	0.00	4.21	0.01	7.03	0.02	36.3909438998259	-3.79868399784834	0.65724182397532	-5.77973564565938	7.48180925609257e-09	7.01811451642644e-07	Down	ENSMUSG00000026452	Syt2	_	molecular_function:calcium ion binding(GO:0005509),molecular_function:protein binding(GO:0005515),molecular_function:calcium-dependent phospholipid binding(GO:0005544),cellular_component:cytoplasm(GO:0005737),cellular_component:plasma membrane(GO:0005886),biological_process:vesicle fusion(GO:0006906),cellular_component:membrane(GO:0016020),cellular_component:integral component of membrane(GO:0016…
ENSMUST00000021558	84907	134.96	0.21	146.16	0.23	146.06	0.22	27.00	0.03	27.65	0.04	37.45	0.06	80.3577587074698	-1.95463514771358	0.338383569024519	-5.77638906448188	7.63207819102774e-09	7.12563069322489e-07	Down	ENSMUSG00000021130	Galnt16	K00710	molecular_function:alpha-1,6-mannosyltransferase activity(GO:0000009),molecular_function:alpha-1,2-mannosyltransferase activity(GO:0000026),molecular_function:mannosyltransferase activity(GO:0000030),molecular_function:alpha-1,3-mannosyltransferase activity(GO:0000033),molecular_function:alpha-1,3-galactosyltransferase activity(GO:0001962),molecular_function:molecular_function(GO:0003674),molecul…
ENSMUST00000161006	1301	36.00	4.60	56.00	7.08	52.00	6.46	197.00	18.48	150.00	18.90	146.00	17.80	107.986402307413	1.95287313857651	0.338109987557066	5.77585167680652	7.65647997123019e-09	7.12563069322489e-07	Ups	ENSMUSG00000089827	1700023H06Rik	-	-
ENSMUST00000036615	34733	692.66	2.68	724.87	2.77	531.98	2.00	98.42	0.29	183.89	0.70	189.67	0.70	375.230424719041	-1.78780482283067	0.309764094262251	-5.77150436718172	7.85669224507318e-09	7.2833992328155e-07	Down	ENSMUSG00000033629	Hacd3	_	molecular_function:protein binding(GO:0005515),cellular_component:intracellular(GO:0005622),cellular_component:endoplasmic reticulum(GO:0005783),cellular_component:focal adhesion(GO:0005925),biological_process:lipid metabolic process(GO:0006629),biological_process:fatty acid metabolic process(GO:0006631),biological_process:fatty acid biosynthetic process(GO:0006633),biological_process:I-kappaB ki…
ENSMUST00000134338	27793	30.61	0.15	54.05	0.26	74.06	0.35	301.39	1.13	179.29	0.86	236.29	1.09	149.148611629558	2.30939593911726	0.400954521916907	5.75974533988634	8.42409336114596e-09	7.7790110368372e-07	Ups	ENSMUSG00000032386	Trip4	_	molecular_function:protease binding(GO:0002020),molecular_function:transcription coactivator activity(GO:0003713),cellular_component:nucleus(GO:0005634),cellular_component:nucleoplasm(GO:0005654),cellular_component:cytoplasm(GO:0005737),cellular_component:cytoskeleton(GO:0005856),biological_process:transcription, DNA-templated(GO:0006351),biological_process:regulation of transcription, DNA-templa…
ENSMUST00000042391	5113	0.00	0.00	5.34	0.14	0.00	0.00	76.00	1.60	41.37	1.12	49.48	1.30	29.7337141501533	4.55025446184275	0.791465600394219	5.74915000674234	8.96932150211117e-09	8.22732260190919e-07	Ups	ENSMUSG00000037845	Fdxacb1	_	molecular_function:tRNA binding(GO:0000049),molecular_function:magnesium ion binding(GO:0000287),molecular_function:molecular_function(GO:0003674),molecular_function:phenylalanine-tRNA ligase activity(GO:0004826),molecular_function:ATP binding(GO:0005524),cellular_component:cellular_component(GO:0005575),biological_process:phenylalanyl-tRNA aminoacylation(GO:0006432),biological_process:tRNA proce…
ENSMUST00000149110	26940	0.00	0.00	0.00	0.00	0.00	0.00	21.55	0.08	33.87	0.17	37.97	0.18	16.484280867673	5.72830426877631	0.996405453793891	5.74896920421837	8.97891687971718e-09	8.22732260190919e-07	Ups	ENSMUSG00000022537	Tmem44	_	molecular_function:molecular_function(GO:0003674),cellular_component:cellular_component(GO:0005575),biological_process:biological_process(GO:0008150),
ENSMUST00000163981	7015	112.55	2.22	103.33	2.01	55.12	1.06	4.00	0.06	9.42	0.18	9.89	0.19	44.5344707148861	-3.13793125068647	0.54649624519514	-5.74190816181362	9.36155926831769e-09	8.51220400596611e-07	Down	ENSMUSG00000032523	Hhatl	_	molecular_function:protein binding(GO:0005515),cellular_component:endoplasmic reticulum(GO:0005783),cellular_component:membrane(GO:0016020),cellular_component:integral component of membrane(GO:0016021),cellular_component:perinuclear region of cytoplasm(GO:0048471),biological_process:negative regulation of N-terminal protein palmitoylation(GO:0060262),
ENSMUST00000100772	211960	819.79	0.52	635.07	0.39	941.52	0.58	214.69	0.10	271.45	0.17	174.53	0.10	478.282572510815	-1.61640997005411	0.281555075292316	-5.74100810783087	9.41145843334287e-09	8.5249134175608e-07	Down	ENSMUSG00000030306	Tmtc1	_	molecular_function:molecular_function(GO:0003674),cellular_component:mitochondrion(GO:0005739),biological_process:biological_process(GO:0008150),cellular_component:membrane(GO:0016020),cellular_component:integral component of membrane(GO:0016021),
ENSMUST00000135047	29693	41.47	0.19	54.15	0.24	26.54	0.12	0.00	0.00	0.00	0.00	0.00	0.00	18.2245832912548	-5.69247705287707	0.995179137924331	-5.72005263770903	1.0649105718316e-08	9.57290064041956e-07	Down	ENSMUSG00000042292	Mkl1	_	molecular_function:transcription regulatory region sequence-specific DNA binding(GO:0000976),molecular_function:sequence-specific DNA binding transcription factor activity(GO:0003700),molecular_function:transcription coactivator activity(GO:0003713),molecular_function:actin binding(GO:0003779),molecular_function:actin monomer binding(GO:0003785),molecular_function:protein binding(GO:0005515),cell…
ENSMUST00000008542	63722	383.98	0.81	361.61	0.75	275.17	0.56	30.61	0.05	56.83	0.12	87.92	0.18	183.915009705381	-2.24770885159422	0.393038087900578	-5.71880670293408	1.07274744274915e-08	9.60695936276331e-07	Down	ENSMUSG00000008398	Elk3	K04376	molecular_function:RNA polymerase II core promoter proximal region sequence-specific DNA binding(GO:0000978),molecular_function:sequence-specific DNA binding RNA polymerase II transcription factor activity(GO:0000981),molecular_function:RNA polymerase II core promoter proximal region sequence-specific DNA binding transcription factor activity involved in positive regulation of transcription(GO:00…
ENSMUST00000146976	2012	39.00	2.97	67.00	5.03	36.00	2.66	2.00	0.11	0.00	0.00	0.00	0.00	21.5780866926889	-4.84836292927171	0.848941628084551	-5.71106748553603	1.12269711676203e-08	1.00121483755397e-06	Down	ENSMUSG00000085023	Gm12744	-	-
ENSMUST00000110477	44438	23.97	0.07	84.36	0.25	33.57	0.10	0.00	0.00	0.00	0.00	0.00	0.00	21.1691343534512	-5.73831450106718	1.00487030203052	-5.71050262852021	1.12642997483107e-08	1.00121483755397e-06	Down	ENSMUSG00000035109	Shc4	K17449	cellular_component:cellular_component(GO:0005575),cellular_component:plasma membrane(GO:0005886),biological_process:apoptotic process(GO:0006915),biological_process:transmembrane receptor protein tyrosine kinase signaling pathway(GO:0007169),biological_process:positive regulation of cell proliferation(GO:0008284),biological_process:regulation of gene expression(GO:0010468),cellular_component:memb…
ENSMUST00000174331	1051650	0.00	0.00	0.00	0.00	0.00	0.00	35.21	0.00	27.44	0.00	26.57	0.00	15.5814613956269	5.68568035077326	0.996367907393211	5.70640654780688	1.15386211083422e-08	1.02177073187752e-06	Ups	ENSMUSG00000024109	Nrxn1	K07377	molecular_function:receptor binding(GO:0005102),molecular_function:calcium channel regulator activity(GO:0005246),molecular_function:calcium ion binding(GO:0005509),molecular_function:protein binding(GO:0005515),cellular_component:cell(GO:0005623),cellular_component:plasma membrane(GO:0005886),biological_process:vesicle docking involved in exocytosis(GO:0006904),biological_process:cell adhesion(G…
ENSMUST00000176344	83135	58.01	0.09	49.76	0.08	50.03	0.08	4.00	0.00	1.99	0.00	0.00	0.00	24.8145345996081	-4.02278536770241	0.707176095309875	-5.68852000849899	1.28145099718105e-08	1.13053513253162e-06	Down	ENSMUSG00000093497	Gm20713	-	-
ENSMUST00000138200	7656	36.83	0.66	42.00	0.75	33.67	0.59	0.00	0.00	0.00	0.00	0.00	0.00	16.9640759732783	-5.64821366458911	0.993529232528611	-5.68499997751848	1.3081267695817e-08	1.1497949813227e-06	Down	ENSMUSG00000042389	Tsen2	-	molecular_function:tRNA-intron endonuclease activity(GO:0000213),cellular_component:tRNA-intron endonuclease complex(GO:0000214),biological_process:tRNA-type intron splice site recognition and cleavage(GO:0000379),molecular_function:nucleic acid binding(GO:0003676),molecular_function:nuclease activity(GO:0004518),cellular_component:nucleus(GO:0005634),cellular_component:nucleoplasm(GO:0005654),ce…
ENSMUST00000044332	47013	132.20	0.38	134.28	0.38	128.06	0.35	275.02	0.61	313.07	0.88	264.93	0.72	208.933403793862	1.32384745243714	0.233024638609553	5.68114796931549	1.33793660750131e-08	1.1716572534768e-06	Ups	ENSMUSG00000035891	Cerk	K04715	molecular_function:nucleotide binding(GO:0000166),molecular_function:magnesium ion binding(GO:0000287),molecular_function:ceramide kinase activity(GO:0001729),molecular_function:NAD+ kinase activity(GO:0003951),molecular_function:diacylglycerol kinase activity(GO:0004143),molecular_function:ATP binding(GO:0005524),cellular_component:cytoplasm(GO:0005737),cellular_component:mitochondrion(GO:000573…
ENSMUST00000141436	22798	27.95	0.17	33.68	0.20	44.46	0.26	107.77	0.49	167.22	0.97	148.23	0.84	90.3011911772395	2.15688216814901	0.379950973380983	5.67673810375075	1.37287414805589e-08	1.19783269417877e-06	Ups	ENSMUSG00000018654	Ikzf1	_	biological_process:negative regulation of transcription from RNA polymerase II promoter(GO:0000122),molecular_function:RNA polymerase II regulatory region sequence-specific DNA binding(GO:0000977),molecular_function:RNA polymerase II transcription regulatory region sequence-specific DNA binding transcription factor activity involved in negative regulation of transcription(GO:0001227),biological_p…
ENSMUST00000180566	10328	259.80	3.45	248.89	3.25	199.72	2.57	6.58	0.07	40.28	0.53	25.28	0.32	119.110223166487	-2.91375966929117	0.514293822948165	-5.66555447348789	1.46549856549333e-08	1.26683937752892e-06	Down	ENSMUSG00000022518	4930562C15Rik	_	molecular_function:molecular_function(GO:0003674),cellular_component:cellular_component(GO:0005575),biological_process:biological_process(GO:0008150),
ENSMUST00000180922	15973	60.60	0.52	56.46	0.47	17.85	0.15	0.00	0.00	0.00	0.00	0.00	0.00	20.0967469340666	-5.6957101934783	1.00535570182068	-5.66536817085085	1.46709182288273e-08	1.26683937752892e-06	Down	ENSMUSG00000097330	Gm26672	-	-
ENSMUST00000191987	164	0.00	0.00	1.39	52.35	0.00	0.00	60.50	1048.82	31.75	1237.75	18.61	646.54	19.5812053497484	5.25076351807395	0.926834665276754	5.66526449084213	1.46797922139075e-08	1.26683937752892e-06	Ups	ENSMUSG00000102889	Gm37282	-	-
ENSMUST00000027049	40513	35.87	0.12	36.96	0.12	38.26	0.12	0.00	0.00	0.02	0.00	0.00	0.00	16.7072206146429	-5.62930531186619	0.994572436845598	-5.66002545749225	1.51350541633343e-08	1.30139530943568e-06	Down	ENSMUSG00000025916	Ppp1r42	K17579	cellular_component:manchette(GO:0002177),molecular_function:actin binding(GO:0003779),molecular_function:protein binding(GO:0005515),cellular_component:cytoplasm(GO:0005737),cellular_component:centrosome(GO:0005813),cellular_component:microtubule organizing center(GO:0005815),cellular_component:cytoskeleton(GO:0005856),biological_process:regulation of phosphatase activity(GO:0010921),cellular_com…
ENSMUST00000182424	40852	847.00	2.79	959.00	3.11	946.00	3.02	1390.00	3.53	1875.00	6.07	1978.00	6.20	1333.54642191698	1.14227119405106	0.20189426223297	5.65776947505803	1.53352921001516e-08	1.31385253473212e-06	Ups	ENSMUSG00000098145	Gm26936	-	-
ENSMUST00000000769	12933	113.39	1.19	101.06	1.05	84.01	0.86	7.64	0.06	0.00	0.00	0.00	0.00	46.1135423315892	-4.36546565836067	0.771725616770962	-5.65675877992305	1.542583243555e-08	1.31685559482185e-06	Down	ENSMUSG00000000753	Serpinf1	_	molecular_function:serine-type endopeptidase inhibitor activity(GO:0004867),cellular_component:extracellular region(GO:0005576),cellular_component:basement membrane(GO:0005604),cellular_component:extracellular space(GO:0005615),biological_process:short-term memory(GO:0007614),biological_process:negative regulation of endothelial cell migration(GO:0010596),biological_process:negative regulation of…
ENSMUST00000128772	5874	34.42	0.82	55.86	1.31	27.59	0.64	0.00	0.00	0.00	0.00	0.00	0.00	17.6290472496369	-5.64033505273545	0.999084524683784	-5.64550337171987	1.64698643050657e-08	1.39097088856875e-06	Down	ENSMUSG00000039801	2410089E03Rik	-	molecular_function:molecular_function(GO:0003674),cellular_component:cellular_component(GO:0005575),biological_process:biological_process(GO:0008150),cellular_component:membrane(GO:0016020),cellular_component:integral component of membrane(GO:0016021),
ENSMUST00000136250	140824	104.94	0.10	102.72	0.10	83.98	0.08	3.82	0.00	3.13	0.00	14.68	0.01	47.6464710769664	-3.28487476084901	0.582327912094525	-5.64093647689653	1.69127754778784e-08	1.42331201291138e-06	Down	ENSMUSG00000063568	Jazf1	-	biological_process:negative regulation of transcription from RNA polymerase II promoter(GO:0000122),molecular_function:nucleic acid binding(GO:0003676),molecular_function:transcription corepressor activity(GO:0003714),cellular_component:nucleus(GO:0005634),biological_process:transcription, DNA-templated(GO:0006351),biological_process:regulation of transcription, DNA-templated(GO:0006355),cellular…
ENSMUST00000170893	11564	42.00	0.50	38.00	0.44	36.00	0.41	1.00	0.01	0.00	0.00	0.00	0.00	17.6098957145823	-5.07872196623351	0.901042901238913	-5.63649295638464	1.73548130847549e-08	1.45535132200496e-06	Down	ENSMUSG00000091618	H60c	_	biological_process:T cell mediated cytotoxicity(GO:0001913),biological_process:antigen processing and presentation of peptide antigen via MHC class I(GO:0002474),biological_process:natural killer cell mediated cytotoxicity(GO:0042267),molecular_function:peptide antigen binding(GO:0042605),cellular_component:anchored component of plasma membrane(GO:0046658),molecular_function:natural killer cell l…
ENSMUST00000112683	9450	73.70	1.07	26.80	0.38	37.19	0.52	0.00	0.00	0.54	0.01	0.00	0.00	20.9359370294343	-5.17995757078617	0.919492261390183	-5.63349773379776	1.76590839347598e-08	1.47565274626662e-06	Down	ENSMUSG00000025264	Tsr2	K14800	biological_process:maturation of SSU-rRNA from tricistronic rRNA transcript (SSU-rRNA, 5.8S rRNA, LSU-rRNA)(GO:0000462),molecular_function:molecular_function(GO:0003674),cellular_component:cellular_component(GO:0005575),cellular_component:nucleus(GO:0005634),biological_process:rRNA processing(GO:0006364),biological_process:biological_process(GO:0008150),
ENSMUST00000005841	46344	32.64	0.09	29.41	0.08	55.38	0.16	0.00	0.00	0.00	0.00	0.00	0.00	17.740300878003	-5.63122638495772	1.00096834539864	-5.62577868805137	1.84672990364105e-08	1.53777523063893e-06	Down	ENSMUSG00000005698	Ctcf	_	biological_process:negative regulation of transcription from RNA polymerase II promoter(GO:0000122),cellular_component:chromosome, centromeric region(GO:0000775),cellular_component:condensed chromosome(GO:0000793),molecular_function:RNA polymerase II core promoter proximal region sequence-specific DNA binding(GO:0000978),molecular_function:RNA polymerase II core promoter proximal region sequence-…
ENSMUST00000103242	8961	557.19	8.55	585.03	8.85	521.56	7.76	67.01	0.79	141.49	2.14	160.28	2.34	314.623590177121	-1.91232468750542	0.340011573973568	-5.62429291790545	1.86269351068691e-08	1.54564483900775e-06	Down	ENSMUSG00000037278	Tmem97	_	molecular_function:molecular_function(GO:0003674),cellular_component:nucleus(GO:0005634),cellular_component:lysosome(GO:0005764),cellular_component:endoplasmic reticulum(GO:0005783),cellular_component:rough endoplasmic reticulum(GO:0005791),cellular_component:plasma membrane(GO:0005886),cellular_component:membrane(GO:0016020),cellular_component:integral component of membrane(GO:0016021),cellular_…
ENSMUST00000107867	17310	50.56	0.40	34.36	0.27	28.98	0.22	0.00	0.00	0.00	0.00	0.00	0.00	17.1022173163256	-5.61735965013883	0.999024762660466	-5.62284325683724	1.87839825479628e-08	1.55324555340855e-06	Down	ENSMUSG00000020541	Tom1l1	_	molecular_function:protein binding(GO:0005515),cellular_component:intracellular(GO:0005622),cellular_component:cytoplasm(GO:0005737),cellular_component:endosome(GO:0005768),cellular_component:Golgi apparatus(GO:0005794),cellular_component:cytosol(GO:0005829),biological_process:transport(GO:0006810),biological_process:intracellular protein transport(GO:0006886),biological_process:signal transducti…
ENSMUST00000189408	26577	101.43	0.51	88.83	0.44	68.19	0.34	4.04	0.02	13.41	0.07	8.20	0.04	43.0982954388248	-2.97015888775518	0.52883142863228	-5.61645682715363	1.94912921879716e-08	1.60613661876716e-06	Down	ENSMUSG00000100826	Snhg14	-	-
ENSMUST00000031254	49210	1053.36	2.87	965.53	2.60	739.28	1.95	26.03	0.05	111.48	0.30	169.18	0.44	467.220950321693	-2.80904327822249	0.500985227904942	-5.60703813557448	2.05818324132038e-08	1.69013164993132e-06	Down	ENSMUSG00000029312	Klhl8	K10446	molecular_function:molecular_function(GO:0003674),cellular_component:nucleoplasm(GO:0005654),biological_process:protein ubiquitination(GO:0016567),cellular_component:Cul3-RING ubiquitin ligase complex(GO:0031463),biological_process:protein ubiquitination involved in ubiquitin-dependent protein catabolic process(GO:0042787),
ENSMUST00000022343	22886	243.03	1.43	283.90	1.65	214.12	1.22	63.58	0.29	22.05	0.13	28.39	0.16	131.039051976627	-2.39825582508548	0.427784849711536	-5.60621963751796	2.06793514239982e-08	1.69228402756664e-06	Down	ENSMUSG00000021809	Nudt13	K01567	molecular_function:GPI-anchor transamidase activity(GO:0003923),cellular_component:mitochondrion(GO:0005739),biological_process:biological_process(GO:0008150),molecular_function:hydrolase activity(GO:0016787),molecular_function:metal ion binding(GO:0046872),molecular_function:coenzyme F390-A hydrolase activity(GO:0052770),molecular_function:coenzyme F390-G hydrolase activity(GO:0052771),
ENSMUST00000037232	63124	58.50	0.12	20.83	0.04	44.41	0.09	0.00	0.00	0.00	0.00	0.00	0.00	18.5834920605879	-5.63521832756935	1.00546102446277	-5.6046114075683	2.08722704094937e-08	1.70220179160861e-06	Down	ENSMUSG00000039087	Rreb1	_	biological_process:negative regulation of transcription from RNA polymerase II promoter(GO:0000122),molecular_function:RNA polymerase II core promoter sequence-specific DNA binding(GO:0000979),molecular_function:nucleic acid binding(GO:0003676),molecular_function:DNA binding(GO:0003677),molecular_function:sequence-specific DNA binding transcription factor activity(GO:0003700),cellular_component:n…
ENSMUST00000029404	463158	1070.20	0.31	999.51	0.28	1109.04	0.31	199.54	0.04	347.69	0.10	372.34	0.10	640.234568568333	-1.54692097578457	0.276581577397366	-5.59300077156657	2.23178298668583e-08	1.80766804914772e-06	Down	ENSMUSG00000053825	Ppfia2	_	molecular_function:protein binding(GO:0005515),cellular_component:cytoplasm(GO:0005737),biological_process:biological_process(GO:0008150),molecular_function:protein complex binding(GO:0032403),cellular_component:synapse(GO:0045202),cellular_component:extracellular exosome(GO:0070062),
ENSMUST00000164855	1221	183.00	25.35	199.00	27.25	208.00	27.99	375.00	37.94	434.00	59.23	378.00	49.91	297.115093662828	1.21890077142874	0.21796979959033	5.5920626330787	2.24387841289149e-08	1.81128307805241e-06	Ups	ENSMUSG00000090551	A730015C16Rik	K15456	molecular_function:molecular_function(GO:0003674),cellular_component:cellular_component(GO:0005575),biological_process:biological_process(GO:0008150),
ENSMUST00000167549	27253	72.05	0.36	85.01	0.41	60.00	0.29	9.02	0.03	5.04	0.02	10.06	0.05	36.7132274411656	-2.81415249358732	0.503420361772087	-5.59006489860926	2.26984761183033e-08	1.82603469572737e-06	Down	ENSMUSG00000037419	Endod1	K15049	molecular_function:nucleic acid binding(GO:0003676),molecular_function:nuclease activity(GO:0004518),molecular_function:endonuclease activity(GO:0004519),cellular_component:extracellular region(GO:0005576),biological_process:biological_process(GO:0008150),cellular_component:membrane(GO:0016020),molecular_function:hydrolase activity(GO:0016787),molecular_function:metal ion binding(GO:0046872),cell…
ENSMUST00000025641	6344	53.20	1.17	77.62	1.68	47.92	1.02	0.00	0.00	4.18	0.09	4.00	0.08	28.2091898063926	-3.83927223773366	0.687766683387447	-5.58223061754626	2.37453224726015e-08	1.90379727337763e-06	Down	ENSMUSG00000024734	Zp1	_	cellular_component:extracellular region(GO:0005576),cellular_component:proteinaceous extracellular matrix(GO:0005578),cellular_component:Golgi apparatus(GO:0005794),cellular_component:plasma membrane(GO:0005886),biological_process:single fertilization(GO:0007338),cellular_component:membrane(GO:0016020),cellular_component:integral component of membrane(GO:0016021),cellular_component:secretory gran…
ENSMUST00000033466	11900	72.00	0.83	97.70	1.10	71.01	0.79	4.00	0.04	9.89	0.11	11.00	0.12	40.5352143287316	-2.88844943929242	0.518071122571549	-5.57539170482042	2.46973509633112e-08	1.97345970727711e-06	Down	ENSMUSG00000031132	Cd40lg	K03161	biological_process:positive regulation of immune response to tumor cell(GO:0002839),molecular_function:cytokine activity(GO:0005125),molecular_function:tumor necrosis factor receptor binding(GO:0005164),molecular_function:CD40 receptor binding(GO:0005174),cellular_component:extracellular region(GO:0005576),cellular_component:extracellular space(GO:0005615),cellular_component:cell(GO:0005623),cell…
ENSMUST00000189409	30780	436.59	1.91	459.57	1.98	272.40	1.16	91.74	0.31	93.72	0.40	124.03	0.52	229.128024671924	-1.66170112434098	0.298241353986566	-5.57166570674779	2.52315216965428e-08	2.00937742584682e-06	Down	ENSMUSG00000005501	Usp40	K11869	molecular_function:cysteine-type endopeptidase activity(GO:0004197),molecular_function:ubiquitin-specific protease activity(GO:0004843),cellular_component:cellular_component(GO:0005575),cellular_component:nucleus(GO:0005634),cellular_component:cytoplasm(GO:0005737),biological_process:proteolysis(GO:0006508),biological_process:ubiquitin-dependent protein catabolic process(GO:0006511),molecular_fun…
ENSMUST00000026381	28372	87.71	0.42	102.98	0.48	60.49	0.28	13.02	0.05	5.56	0.03	9.01	0.04	42.4335577549448	-2.79989536045064	0.503118276311138	-5.56508378304097	2.62026485069392e-08	2.07973663667786e-06	Down	ENSMUSG00000025330	Padi4	K01481	biological_process:immune system process(GO:0002376),molecular_function:protein-arginine deiminase activity(GO:0004668),molecular_function:calcium ion binding(GO:0005509),cellular_component:nucleus(GO:0005634),cellular_component:cytoplasm(GO:0005737),biological_process:nucleosome assembly(GO:0006334),biological_process:chromatin remodeling(GO:0006338),biological_process:transcription, DNA-templat…
ENSMUST00000093943	19482	329.59	2.29	351.68	2.41	309.43	2.08	115.02	0.62	117.43	0.80	88.32	0.58	205.054460725691	-1.39138182974791	0.25007101683416	-5.56394678344768	2.63740405850973e-08	2.08636243721843e-06	Down	ENSMUSG00000018666	Cbx1	K11585	cellular_component:chromosome, centromeric region(GO:0000775),cellular_component:chromatin(GO:0000785),cellular_component:female pronucleus(GO:0001939),cellular_component:male pronucleus(GO:0001940),molecular_function:protein binding(GO:0005515),cellular_component:nucleus(GO:0005634),cellular_component:pericentric heterochromatin(GO:0005721),cellular_component:spindle(GO:0005819),cellular_compone…
ENSMUST00000107046	14062	348.79	3.37	290.61	2.77	242.36	2.27	77.12	0.57	91.05	0.87	91.93	0.85	177.94312827766	-1.5174785548906	0.273200431175533	-5.55445153714128	2.7848476043619e-08	2.19568117430953e-06	Down	ENSMUSG00000030701	Plekhb1	_	cellular_component:Golgi membrane(GO:0000139),cellular_component:photoreceptor outer segment(GO:0001750),molecular_function:protein binding(GO:0005515),cellular_component:cytoplasm(GO:0005737),biological_process:multicellular organismal development(GO:0007275),molecular_function:protein C-terminus binding(GO:0008022),cellular_component:membrane(GO:0016020),cellular_component:integral component of…
ENSMUST00000142739	130206	172.53	0.18	137.84	0.14	158.63	0.16	33.01	0.03	42.05	0.04	31.59	0.03	89.5781181551612	-1.87425432049316	0.33763477975524	-5.551129305612	2.83830040769471e-08	2.23041540647056e-06	Down	ENSMUSG00000017376	Nlk	K04468	biological_process:MAPK cascade(GO:0000165),molecular_function:nucleotide binding(GO:0000166),molecular_function:magnesium ion binding(GO:0000287),molecular_function:protein kinase activity(GO:0004672),molecular_function:protein serine/threonine kinase activity(GO:0004674),molecular_function:MAP kinase activity(GO:0004707),molecular_function:protein binding(GO:0005515),molecular_function:ATP bind…
ENSMUST00000030915	58929	54.22	0.12	50.27	0.11	18.40	0.04	0.00	0.00	0.00	0.00	0.00	0.00	18.1749985333424	-5.59442304006823	1.00895611963598	-5.54476347503263	2.94351792636163e-08	2.30546427156483e-06	Down	ENSMUSG00000029049	Morn1	_	molecular_function:molecular_function(GO:0003674),cellular_component:cellular_component(GO:0005575),biological_process:biological_process(GO:0008150),
ENSMUST00000014673	22541	98.45	0.59	99.76	0.59	74.54	0.43	3.13	0.01	0.00	0.00	10.00	0.06	43.1847749152877	-3.78624427461088	0.68294394965411	-5.54400441870594	2.95631368983491e-08	2.30786962128823e-06	Down	ENSMUSG00000014529	Tmbim7	_	molecular_function:molecular_function(GO:0003674),cellular_component:cellular_component(GO:0005575),biological_process:biological_process(GO:0008150),
ENSMUST00000030265	3390	49.00	2.09	42.34	1.78	22.16	0.92	0.00	0.00	0.00	0.00	0.00	0.00	16.8826949386603	-5.56750886825449	1.00488750811731	-5.54042997179397	3.01729881261429e-08	2.34775525970369e-06	Down	ENSMUSG00000028540	Dph2	K17866	molecular_function:protein binding(GO:0005515),cellular_component:cellular_component(GO:0005575),biological_process:peptidyl-diphthamide biosynthetic process from peptidyl-histidine(GO:0017183),molecular_function:2-(3-amino-3-carboxypropyl)histidine synthase activity(GO:0090560),
ENSMUST00000078264	936	53.84	10.59	61.75	12.02	14.63	2.80	0.00	0.00	0.00	0.00	0.00	0.00	19.4626328628582	-5.61110643090791	1.01370004014032	-5.53527296904436	3.10744010550619e-08	2.40385199820551e-06	Down	ENSMUSG00000062204	Olfr1373	K04257	molecular_function:olfactory receptor activity(GO:0004984),biological_process:G-protein coupled receptor signaling pathway(GO:0007186),biological_process:sensory perception of smell(GO:0007608),cellular_component:integral component of membrane(GO:0016021),biological_process:detection of chemical stimulus involved in sensory perception of smell(GO:0050911),
ENSMUST00000106713	45201	48.27	0.14	49.65	0.15	44.22	0.13	2.17	0.00	4.32	0.01	2.16	0.01	22.7454808060461	-3.58975817596372	0.648538756432086	-5.53514827041742	3.10965179272329e-08	2.40385199820551e-06	Down	ENSMUSG00000008932	Slc1a7	K05618	biological_process:transport(GO:0006810),biological_process:dicarboxylic acid transport(GO:0006835),molecular_function:symporter activity(GO:0015293),cellular_component:membrane(GO:0016020),cellular_component:integral component of membrane(GO:0016021),molecular_function:sodium:dicarboxylate symporter activity(GO:0017153),
ENSMUST00000031486	10877	317.60	3.99	306.69	3.80	182.74	2.23	68.81	0.67	65.17	0.81	47.14	0.57	152.634559563743	-1.88800742296537	0.341573530934295	-5.52738210657357	3.2504450845748e-08	2.50453125802367e-06	Down	ENSMUSG00000029513	Prkab1	K07199	molecular_function:protein kinase activity(GO:0004672),molecular_function:AMP-activated protein kinase activity(GO:0004679),molecular_function:protein binding(GO:0005515),cellular_component:nucleus(GO:0005634),biological_process:protein phosphorylation(GO:0006468),biological_process:lipid metabolic process(GO:0006629),biological_process:fatty acid metabolic process(GO:0006631),biological_process:…
ENSMUST00000176850	505256	31.64	0.01	41.46	0.01	30.62	0.01	0.00	0.00	0.00	0.00	0.00	0.00	15.6042608268129	-5.53020435082967	1.00159617882734	-5.52139122306197	3.3632599845661e-08	2.58307074283892e-06	Down	ENSMUSG00000030067	Foxp1	K09409	biological_process:negative regulation of transcription from RNA polymerase II promoter(GO:0000122),molecular_function:RNA polymerase II core promoter proximal region sequence-specific DNA binding(GO:0000978),biological_process:in utero embryonic development(GO:0001701),biological_process:positive regulation of mesenchymal cell proliferation(GO:0002053),biological_process:pre-B cell differentiati…
ENSMUST00000187880	8280	109.19	1.82	118.01	1.94	87.00	1.40	0.00	0.00	10.04	0.16	8.13	0.13	50.2633587592129	-3.56950621553897	0.647631199224662	-5.51163412110527	3.55517363449529e-08	2.72165744173684e-06	Down	ENSMUSG00000101925	Gm28156	-	-
ENSMUST00000145372	16987	37.01	0.30	50.00	0.39	50.00	0.39	3.03	0.02	0.00	0.00	0.00	0.00	21.1493187063227	-4.47579673699414	0.814062481029153	-5.49809976666135	3.83905721570521e-08	2.92953394993942e-06	Down	ENSMUSG00000085465	Gm15347	-	-
ENSMUST00000168846	18711	141.29	1.02	150.76	1.08	140.60	0.99	267.26	1.49	300.50	2.14	308.00	2.13	218.481564815454	1.22513455412229	0.222990735736509	5.49410517022527	3.92696428230827e-08	2.98701013935064e-06	Ups	ENSMUSG00000067713	Prkag1	K07200	molecular_function:nucleotide binding(GO:0000166),molecular_function:protein kinase activity(GO:0004672),molecular_function:AMP-activated protein kinase activity(GO:0004679),molecular_function:ATP binding(GO:0005524),cellular_component:nucleus(GO:0005634),biological_process:protein phosphorylation(GO:0006468),biological_process:lipid metabolic process(GO:0006629),biological_process:fatty acid met…
ENSMUST00000014290	101560	100.17	0.13	75.48	0.10	75.00	0.10	9.81	0.01	13.71	0.02	12.06	0.02	43.9026653795764	-2.47579969310761	0.450705645836083	-5.49316325628641	3.94797516794052e-08	2.99339765768576e-06	Down	ENSMUSG00000026786	Apbb1ip	K17704	biological_process:T cell activation via T cell receptor contact with antigen bound to MHC molecule on antigen presenting cell(GO:0002291),molecular_function:protein binding(GO:0005515),cellular_component:cytoplasm(GO:0005737),cellular_component:cytosol(GO:0005829),cellular_component:cytoskeleton(GO:0005856),cellular_component:plasma membrane(GO:0005886),biological_process:signal transduction(GO:…
ENSMUST00000177326	80098	94.78	0.16	39.39	0.06	80.18	0.13	4.58	0.01	0.00	0.00	0.00	0.00	33.2153850946949	-4.44632788483439	0.810063640630797	-5.48886243230474	4.04530518661037e-08	3.05742620027507e-06	Down	ENSMUSG00000021972	Hmbox1	_	molecular_function:DNA binding(GO:0003677),cellular_component:nucleus(GO:0005634),cellular_component:nucleoplasm(GO:0005654),cellular_component:cytoplasm(GO:0005737),biological_process:transcription, DNA-templated(GO:0006351),biological_process:regulation of transcription, DNA-templated(GO:0006355),biological_process:negative regulation of transcription, DNA-templated(GO:0045892),biological_proce…
ENSMUST00000079924	360764	418.27	0.15	477.63	0.17	364.97	0.13	166.24	0.05	125.06	0.05	151.73	0.05	266.663343225162	-1.27519975271449	0.232376034690358	-5.48765605030526	4.07302152865171e-08	3.06860148945912e-06	Down	ENSMUSG00000062202	Btbd9	K10481	molecular_function:molecular_function(GO:0003674),cellular_component:cellular_component(GO:0005575),biological_process:long-term memory(GO:0007616),biological_process:adult locomotory behavior(GO:0008344),biological_process:serotonin metabolic process(GO:0042428),biological_process:circadian sleep/wake cycle, non-REM sleep(GO:0042748),biological_process:circadian behavior(GO:0048512),biological_p…
ENSMUST00000135128	112991	62.77	0.07	111.66	0.13	165.93	0.19	7.72	0.01	0.00	0.00	0.00	0.00	53.0515228373847	-4.45722496136284	0.813546975766015	-5.47875549185839	4.28327768660121e-08	3.2167957613424e-06	Down	ENSMUSG00000041997	Tlk1	-	molecular_function:nucleotide binding(GO:0000166),biological_process:regulation of chromatin assembly or disassembly(GO:0001672),molecular_function:protein kinase activity(GO:0004672),molecular_function:protein serine/threonine kinase activity(GO:0004674),molecular_function:ATP binding(GO:0005524),cellular_component:nucleus(GO:0005634),biological_process:protein phosphorylation(GO:0006468),biolog…
ENSMUST00000044547	23963	24.36	0.14	47.05	0.26	35.18	0.19	0.00	0.00	0.00	0.00	0.00	0.00	15.9125074540141	-5.50893837455794	1.00686996419172	-5.47135039327576	4.46619276525797e-08	3.34358633139123e-06	Down	ENSMUSG00000054385	Ceacam2	K06499	cellular_component:plasma membrane(GO:0005886),biological_process:homophilic cell adhesion via plasma membrane adhesion molecules(GO:0007156),cellular_component:external side of plasma membrane(GO:0009897),cellular_component:cell surface(GO:0009986),cellular_component:membrane(GO:0016020),cellular_component:integral component of membrane(GO:0016021),biological_process:viral process(GO:0016032),mo…
ENSMUST00000050813	8593	95.00	1.52	98.00	1.55	118.00	1.83	12.00	0.15	22.00	0.35	12.00	0.18	55.0121733247273	-2.44119598894265	0.44661995358995	-5.46593579019525	4.60471012341804e-08	3.43644593235713e-06	Down	ENSMUSG00000049038	Mterf2	K15031	molecular_function:double-stranded DNA binding(GO:0003690),cellular_component:mitochondrion(GO:0005739),cellular_component:mitochondrial matrix(GO:0005759),biological_process:transcription, DNA-templated(GO:0006351),biological_process:regulation of transcription, DNA-templated(GO:0006355),cellular_component:mitochondrial nucleoid(GO:0042645),molecular_function:protein homodimerization activity(GO…
ENSMUST00000181709	19486	74.15	0.52	136.52	0.93	50.01	0.34	0.00	0.00	5.54	0.04	0.00	0.00	39.9537730768421	-4.42980888838668	0.811595802092228	-5.45814662541008	4.81130274468799e-08	3.57936792278794e-06	Down	ENSMUSG00000057132	Rpgrip1	K16512	molecular_function:protein binding(GO:0005515),cellular_component:cilium(GO:0005929),cellular_component:axoneme(GO:0005930),biological_process:visual perception(GO:0007601),cellular_component:nonmotile primary cilium(GO:0031513),cellular_component:photoreceptor connecting cilium(GO:0032391),biological_process:eye photoreceptor cell development(GO:0042462),cellular_component:cell projection(GO:004…
ENSMUST00000036570	52245	64.26	0.17	71.50	0.18	97.07	0.24	9.43	0.02	4.30	0.01	11.01	0.03	39.3803557935277	-2.90484871178	0.532515841971246	-5.45495266587178	4.89858925988823e-08	3.63291625986461e-06	Down	ENSMUSG00000040760	Appl1	K08733	cellular_component:nucleus(GO:0005634),cellular_component:endosome(GO:0005768),cellular_component:cytosol(GO:0005829),biological_process:cell cycle(GO:0007049),biological_process:cell proliferation(GO:0008283),cellular_component:endosome membrane(GO:0010008),cellular_component:vesicle membrane(GO:0012506),cellular_component:membrane(GO:0016020),cellular_component:NuRD complex(GO:0016581),molecula…
ENSMUST00000131714	322095	1097.18	0.46	1049.33	0.43	1046.03	0.42	2810.49	0.90	1701.48	0.69	1900.79	0.75	1601.18505093621	1.21238588816127	0.222371067787922	5.45208466290919	4.97827433347916e-08	3.68051110536222e-06	Ups	ENSMUSG00000036617	Etl4	_	cellular_component:cytoplasm(GO:0005737),biological_process:multicellular organismal development(GO:0007275),biological_process:embryonic skeletal system development(GO:0048706),
ENSMUST00000159080	10309	139.85	1.86	227.28	2.98	196.18	2.53	19.39	0.20	0.00	0.00	9.64	0.12	89.6685139423323	-3.69870442923969	0.67929496800428	-5.44491657299659	5.18296717710974e-08	3.80811693644484e-06	Down	ENSMUSG00000030365	Clec2i	-	biological_process:membrane raft assembly(GO:0001765),molecular_function:transmembrane signaling receptor activity(GO:0004888),molecular_function:protein binding(GO:0005515),cellular_component:plasma membrane(GO:0005886),biological_process:signal transduction(GO:0007165),cellular_component:external side of plasma membrane(GO:0009897),cellular_component:cell surface(GO:0009986),cellular_component:…
ENSMUST00000000260	38939	199.73	0.69	202.36	0.69	67.42	0.23	16.89	0.05	11.24	0.04	22.48	0.07	78.5470905064053	-2.84545518032934	0.522917275834389	-5.4415015755389	5.28333257828486e-08	3.85797073070327e-06	Down	ENSMUSG00000000253	Gmpr	K00364	molecular_function:catalytic activity(GO:0003824),molecular_function:GMP reductase activity(GO:0003920),cellular_component:cellular_component(GO:0005575),biological_process:purine nucleobase metabolic process(GO:0006144),biological_process:nucleotide metabolic process(GO:0009117),molecular_function:oxidoreductase activity(GO:0016491),molecular_function:metal ion binding(GO:0046872),biological_pro…
ENSMUST00000160835	4780	661.00	19.52	628.00	18.28	792.00	22.67	1128.00	25.44	2637.00	76.62	2590.00	72.91	1430.5782982363	1.79444660256302	0.329891793416598	5.43950058283788	5.34301345070856e-08	3.88958267522134e-06	Ups	ENSMUSG00000035953	Tmem55b	K13084	molecular_function:molecular_function(GO:0003674),cellular_component:cellular_component(GO:0005575),cellular_component:lysosome(GO:0005764),cellular_component:endosome(GO:0005768),biological_process:biological_process(GO:0008150),cellular_component:membrane(GO:0016020),cellular_component:integral component of membrane(GO:0016021),molecular_function:hydrolase activity(GO:0016787),
ENSMUST00000003312	74866	59.00	0.11	77.02	0.14	55.00	0.10	7.00	0.01	3.00	0.01	8.00	0.01	31.7729209780846	-3.00139254304223	0.552168614740813	-5.43564495140868	5.4598578437613e-08	3.96248765590652e-06	Down	ENSMUSG00000003227	Edar	K05162	biological_process:hair follicle development(GO:0001942),molecular_function:receptor activity(GO:0004872),cellular_component:plasma membrane(GO:0005886),biological_process:apoptotic process(GO:0006915),biological_process:signal transduction(GO:0007165),biological_process:multicellular organismal development(GO:0007275),cellular_component:membrane(GO:0016020),cellular_component:integral component …
ENSMUST00000088788	33227	343.33	1.39	317.28	1.27	261.38	1.03	98.93	0.31	46.00	0.18	48.78	0.19	172.116872174906	-1.97849223894646	0.364520144992066	-5.42766227361597	5.70969479342917e-08	4.13117307431893e-06	Down	ENSMUSG00000036561	Ppp6r2	K15500	cellular_component:cytoplasm(GO:0005737),molecular_function:protein phosphatase binding(GO:0019903),cellular_component:intracellular membrane-bounded organelle(GO:0043231),biological_process:regulation of phosphoprotein phosphatase activity(GO:0043666),
ENSMUST00000161590	21446	29.63	0.19	48.23	0.30	58.03	0.35	0.06	0.00	2.25	0.01	2.37	0.01	21.2447950293379	-4.21233912202875	0.777314596194721	-5.41909175853625	5.99025688302846e-08	4.3209962415815e-06	Down	ENSMUSG00000074604	Mgst2	K00799	molecular_function:glutathione transferase activity(GO:0004364),molecular_function:leukotriene-C4 synthase activity(GO:0004464),molecular_function:glutathione peroxidase activity(GO:0004602),cellular_component:nuclear envelope(GO:0005635),cellular_component:cytoplasm(GO:0005737),cellular_component:endoplasmic reticulum(GO:0005783),cellular_component:plasma membrane(GO:0005886),biological_process:…
ENSMUST00000186621	139048	1309.65	1.26	1360.17	1.29	1540.02	1.44	2137.54	1.59	5069.17	4.80	5072.08	4.65	2791.76002532281	1.73283287996863	0.320142601751344	5.41269068998985	6.20846817448084e-08	4.46482929444786e-06	Ups	ENSMUSG00000042751	Nmnat2	K06210	molecular_function:nucleotide binding(GO:0000166),molecular_function:nicotinamide-nucleotide adenylyltransferase activity(GO:0000309),molecular_function:catalytic activity(GO:0003824),molecular_function:nicotinate-nucleotide adenylyltransferase activity(GO:0004515),molecular_function:ATP binding(GO:0005524),cellular_component:cytoplasm(GO:0005737),cellular_component:late endosome(GO:0005770),cell…
ENSMUST00000098350	51643	68.74	0.18	68.29	0.17	64.11	0.16	11.11	0.02	4.07	0.01	5.03	0.01	33.7070452455575	-2.93612090240746	0.543068158938962	-5.40654216985213	6.42531047790447e-08	4.60681172995857e-06	Down	ENSMUSG00000032485	Scap	_	cellular_component:Golgi membrane(GO:0000139),biological_process:response to hypoxia(GO:0001666),molecular_function:protein binding(GO:0005515),cellular_component:endoplasmic reticulum(GO:0005783),cellular_component:endoplasmic reticulum membrane(GO:0005789),cellular_component:Golgi apparatus(GO:0005794),biological_process:lipid metabolic process(GO:0006629),biological_process:steroid metabolic p…
ENSMUST00000142099	18717	0.00	0.00	0.00	0.00	0.00	0.00	2.53	0.01	64.78	0.46	84.68	0.58	26.8735636758554	5.66493793975829	1.04808221612761	5.40505110437684	6.47899175661298e-08	4.62858088308823e-06	Ups	ENSMUSG00000084925	1810062O18Rik	-	-
ENSMUST00000006293	34269	21.02	0.08	19.79	0.08	21.88	0.08	114.18	0.35	76.87	0.30	74.00	0.28	55.8659757200451	2.21905136455236	0.410584342194128	5.40461760595628	6.49467990084435e-08	4.62858088308823e-06	Ups	ENSMUSG00000006134	Crkl	K04438	biological_process:blood vessel development(GO:0001568),molecular_function:protein binding(GO:0005515),cellular_component:cytoplasm(GO:0005737),biological_process:pattern specification process(GO:0007389),biological_process:heart development(GO:0007507),biological_process:organ morphogenesis(GO:0009887),biological_process:anterior/posterior pattern specification(GO:0009952),molecular_function:pol…
ENSMUST00000052602	28866	131.85	0.62	121.38	0.56	110.96	0.50	4.43	0.02	20.83	0.10	12.79	0.06	61.4094360013577	-2.86796502648537	0.531146703501241	-5.39957229816201	6.67999599954312e-08	4.74639715751968e-06	Down	ENSMUSG00000050390	C77080	_	molecular_function:molecular_function(GO:0003674),cellular_component:cellular_component(GO:0005575),biological_process:biological_process(GO:0008150),
ENSMUST00000035110	8492	122.45	1.99	105.67	1.69	77.88	1.22	0.00	0.00	5.58	0.09	11.11	0.17	48.8414744060164	-3.59519567480048	0.667061896857138	-5.38959831424825	7.06153407512993e-08	5.00251721405921e-06	Down	ENSMUSG00000032523	Hhatl	_	molecular_function:protein binding(GO:0005515),cellular_component:endoplasmic reticulum(GO:0005783),cellular_component:membrane(GO:0016020),cellular_component:integral component of membrane(GO:0016021),cellular_component:perinuclear region of cytoplasm(GO:0048471),biological_process:negative regulation of N-terminal protein palmitoylation(GO:0060262),
ENSMUST00000107076	9579	10.16	0.15	92.71	1.31	43.67	0.61	0.00	0.00	0.00	0.00	0.00	0.00	21.956927448531	-5.55956496596067	1.03168905473506	-5.38879901889471	7.09300720797739e-08	5.00985854344403e-06	Down	ENSMUSG00000028101	Pias3	K16064	molecular_function:protein binding(GO:0005515),cellular_component:nucleus(GO:0005634),cellular_component:cytoplasm(GO:0005737),biological_process:transcription, DNA-templated(GO:0006351),biological_process:regulation of transcription, DNA-templated(GO:0006355),molecular_function:protein C-terminus binding(GO:0008022),molecular_function:zinc ion binding(GO:0008270),molecular_function:UDP-N-acetylm…
ENSMUST00000194838	1446	149.00	16.74	185.00	20.52	157.00	17.12	296.00	24.54	408.00	45.13	381.00	40.79	264.188908133529	1.352329633884	0.25119192852064	5.38365082766931	7.29900311451003e-08	5.14005762354754e-06	Ups	ENSMUSG00000103730	Gm38316	-	-
ENSMUST00000124881	31947	227.82	0.96	274.72	1.14	152.55	0.62	37.57	0.12	6.85	0.03	28.28	0.11	110.768067253456	-2.79975495973982	0.520132825740299	-5.38276921045112	7.33485578061452e-08	5.15002359128828e-06	Down	ENSMUSG00000036466	Megf11	_	molecular_function:molecular_function(GO:0003674),cellular_component:cellular_component(GO:0005575),cellular_component:plasma membrane(GO:0005886),biological_process:retina layer formation(GO:0010842),cellular_component:membrane(GO:0016020),cellular_component:integral component of membrane(GO:0016021),biological_process:homotypic cell-cell adhesion(GO:0034109),
ENSMUST00000019379	15669	95.00	0.82	107.00	0.91	67.68	0.57	13.00	0.09	9.00	0.08	17.00	0.14	47.2297221277281	-2.46821208357381	0.458710775150131	-5.38075889489622	7.41724821714128e-08	5.19251134776392e-06	Down	ENSMUSG00000019235	Rps6kl1	_	molecular_function:nucleotide binding(GO:0000166),molecular_function:molecular_function(GO:0003674),molecular_function:protein kinase activity(GO:0004672),molecular_function:protein serine/threonine kinase activity(GO:0004674),molecular_function:ATP binding(GO:0005524),cellular_component:cellular_component(GO:0005575),cellular_component:cytoplasm(GO:0005737),cellular_component:ribosome(GO:0005840…
ENSMUST00000109787	17085	0.00	0.00	0.00	0.00	0.00	0.00	20.00	0.12	21.75	0.17	34.78	0.26	13.4616127921159	5.45231621841855	1.01421569954871	5.37589412276365	7.62035640608157e-08	5.31900877144493e-06	Ups	ENSMUSG00000041164	Zmiz2	_	cellular_component:nucleus(GO:0005634),cellular_component:nucleoplasm(GO:0005654),cellular_component:mitochondrion(GO:0005739),molecular_function:zinc ion binding(GO:0008270),molecular_function:ligand-dependent nuclear receptor transcription coactivator activity(GO:0030374),cellular_component:nuclear replication fork(GO:0043596),biological_process:positive regulation of transcription from RNA pol…
ENSMUST00000195524	234477	61.70	0.04	62.58	0.04	10.05	0.01	0.00	0.00	0.00	0.00	0.00	0.00	20.0224536293985	-5.524567412404	1.02784153228948	-5.37492136564889	7.66161112192923e-08	5.33212185177785e-06	Down	ENSMUSG00000028080	Lrba	_	molecular_function:phospholipid binding(GO:0005543),cellular_component:intracellular(GO:0005622),cellular_component:cell(GO:0005623),cellular_component:lysosome(GO:0005764),cellular_component:endoplasmic reticulum(GO:0005783),cellular_component:Golgi apparatus(GO:0005794),cellular_component:trans-Golgi network(GO:0005802),cellular_component:plasma membrane(GO:0005886),biological_process:signal tr…
ENSMUST00000110617	102053	1223.59	1.61	1257.11	1.62	1096.38	1.39	514.12	0.52	344.06	0.44	272.23	0.34	735.238350491005	-1.42284705676218	0.264750522298226	-5.37429367243865	7.68834637693467e-08	5.33508293033373e-06	Down	ENSMUSG00000039801	2410089E03Rik	_	molecular_function:molecular_function(GO:0003674),cellular_component:cellular_component(GO:0005575),biological_process:biological_process(GO:0008150),cellular_component:membrane(GO:0016020),cellular_component:integral component of membrane(GO:0016021),
ENSMUST00000131606	13661	232.13	2.31	181.40	1.78	127.25	1.23	0.00	0.00	14.21	0.14	14.85	0.14	85.9886689364531	-3.62525237528937	0.676198394929212	-5.36122593971682	8.26590540453538e-08	5.68598455247634e-06	Down	ENSMUSG00000025572	Tmc6	_	molecular_function:molecular_function(GO:0003674),cellular_component:cytoplasm(GO:0005737),cellular_component:endoplasmic reticulum(GO:0005783),cellular_component:Golgi apparatus(GO:0005794),biological_process:transport(GO:0006810),biological_process:ion transport(GO:0006811),biological_process:biological_process(GO:0008150),cellular_component:membrane(GO:0016020),cellular_component:integral comp…
ENSMUST00000107217	9719	35.97	0.51	42.89	0.60	20.80	0.28	0.00	0.00	0.00	0.00	0.00	0.00	14.9341255034618	-5.4238093761454	1.01237158469723	-5.35752826149058	8.43681741203681e-08	5.78677892550455e-06	Down	ENSMUSG00000038777	Sema6c	K06842	cellular_component:plasma membrane(GO:0005886),biological_process:multicellular organismal development(GO:0007275),biological_process:nervous system development(GO:0007399),biological_process:axon guidance(GO:0007411),cellular_component:membrane(GO:0016020),cellular_component:integral component of membrane(GO:0016021),biological_process:cell differentiation(GO:0030154),molecular_function:semaphor…
ENSMUST00000145261	36045	93.74	0.35	120.50	0.44	77.30	0.28	17.69	0.05	4.81	0.02	7.16	0.03	48.8080534220895	-2.88785414084804	0.539645859823735	-5.35138755959567	8.72823643080086e-08	5.96940942293274e-06	Down	ENSMUSG00000050390	C77080	_	molecular_function:molecular_function(GO:0003674),cellular_component:cellular_component(GO:0005575),biological_process:biological_process(GO:0008150),
ENSMUST00000161637	553278	303.75	0.07	344.84	0.08	408.19	0.10	862.61	0.16	660.57	0.16	651.12	0.15	540.227011644514	1.24426075470288	0.232619653039028	5.34890641632125	8.84872796950876e-08	6.03442563713741e-06	Ups	ENSMUSG00000024109	Nrxn1	-	molecular_function:receptor binding(GO:0005102),molecular_function:calcium channel regulator activity(GO:0005246),molecular_function:calcium ion binding(GO:0005509),molecular_function:protein binding(GO:0005515),cellular_component:cell(GO:0005623),cellular_component:plasma membrane(GO:0005886),biological_process:vesicle docking involved in exocytosis(GO:0006904),biological_process:cell adhesion(G…
ENSMUST00000188180	15784	367.37	3.16	417.64	3.54	407.58	3.40	620.17	4.11	875.65	7.41	890.99	7.31	598.245971750432	1.21077321154597	0.22673027510155	5.34014794011819	9.28707638039993e-08	6.31254619005022e-06	Ups	ENSMUSG00000068600	Hemt1	_	molecular_function:molecular_function(GO:0003674),cellular_component:cellular_component(GO:0005575),biological_process:biological_process(GO:0008150),
ENSMUST00000144537	69099	0.00	0.00	0.00	0.00	0.00	0.00	18.65	0.03	25.33	0.05	29.68	0.05	12.9654136723434	5.41942406804691	1.01492934479486	5.33970575965786	9.30975546316188e-08	6.31254619005022e-06	Ups	ENSMUSG00000054693	Adam10	K06704	biological_process:in utero embryonic development(GO:0001701),molecular_function:endopeptidase activity(GO:0004175),molecular_function:metalloendopeptidase activity(GO:0004222),molecular_function:protein binding(GO:0005515),cellular_component:intracellular(GO:0005622),cellular_component:cell(GO:0005623),cellular_component:nucleus(GO:0005634),cellular_component:cytoplasm(GO:0005737),cellular_compo…
ENSMUST00000181241	4929	305.00	8.72	346.00	9.75	305.00	8.45	502.00	10.96	597.00	16.79	585.00	15.94	438.982076517786	1.03242392458082	0.193584247224767	5.33320215555604	9.64957812417287e-08	6.52432444566583e-06	Ups	ENSMUSG00000097879	Gm26869	-	-
ENSMUST00000139727	21102	21.62	0.14	68.88	0.43	22.99	0.14	0.00	0.00	0.00	0.00	0.00	0.00	16.9613303910694	-5.44888739230421	1.02198533667432	-5.33166885743745	9.73142735543434e-08	6.56097255679454e-06	Down	ENSMUSG00000046727	Cystm1	_	molecular_function:molecular_function(GO:0003674),biological_process:biological_process(GO:0008150),cellular_component:membrane(GO:0016020),cellular_component:integral component of membrane(GO:0016021),
ENSMUST00000027740	43997	120.34	0.37	109.24	0.33	82.58	0.24	21.93	0.05	16.37	0.05	10.21	0.03	55.2018611245248	-2.38356966229058	0.447133771567061	-5.33077529334662	9.77943636430809e-08	6.57466243053144e-06	Down	ENSMUSG00000026468	Lhx4	K09374	biological_process:placenta development(GO:0001890),molecular_function:DNA binding(GO:0003677),cellular_component:intracellular(GO:0005622),cellular_component:nucleus(GO:0005634),biological_process:transcription, DNA-templated(GO:0006351),biological_process:regulation of transcription, DNA-templated(GO:0006355),biological_process:motor neuron axon guidance(GO:0008045),molecular_function:zinc ion …
ENSMUST00000172809	4588	421.45	13.00	410.73	12.49	291.92	8.73	82.46	1.94	115.00	3.49	127.22	3.74	225.253461784378	-1.54472825049277	0.289806248182517	-5.3302103049204	9.80991003279745e-08	6.57651934741099e-06	Down	ENSMUSG00000025156	Gps1	K12175	molecular_function:protein binding(GO:0005515),cellular_component:nucleus(GO:0005634),cellular_component:cytoplasm(GO:0005737),cellular_component:COP9 signalosome(GO:0008180),biological_process:cullin deneddylation(GO:0010388),
ENSMUST00000050714	3239	87.00	3.90	87.00	3.84	75.00	3.26	11.00	0.37	17.00	0.75	11.00	0.47	44.2596521035354	-2.35971985190934	0.442896159174152	-5.3279302676939	9.93382456086514e-08	6.64083167544934e-06	Down	ENSMUSG00000046070	Igfals	K17256	molecular_function:protein binding(GO:0005515),molecular_function:insulin-like growth factor binding(GO:0005520),cellular_component:extracellular region(GO:0005576),cellular_component:nucleoplasm(GO:0005654),biological_process:cell adhesion(GO:0007155),molecular_function:protein C-terminus binding(GO:0008022),cellular_component:insulin-like growth factor ternary complex(GO:0042567),cellular_compo…
ENSMUST00000110784	24793	91.81	0.50	156.94	0.84	69.44	0.37	1.92	0.01	14.05	0.08	5.07	0.03	51.1749711339476	-3.38386994548437	0.6362838590813	-5.31817662382663	1.04812299782639e-07	6.98709409674606e-06	Down	ENSMUSG00000029576	Radil	_	molecular_function:protein binding(GO:0005515),cellular_component:microtubule(GO:0005874),biological_process:cell adhesion(GO:0007155),biological_process:signal transduction(GO:0007165),biological_process:multicellular organismal development(GO:0007275),biological_process:substrate adhesion-dependent cell spreading(GO:0034446),
ENSMUST00000036156	20514	48.57	0.32	55.33	0.36	46.72	0.30	4.63	0.02	1.74	0.01	5.00	0.03	24.7716562753094	-3.19211150327446	0.600714951602126	-5.31385392482907	1.07330668117821e-07	7.13493393773704e-06	Down	ENSMUSG00000033365	Ipo13	_	biological_process:glucocorticoid receptor import into nucleus(GO:0002147),cellular_component:nucleus(GO:0005634),cellular_component:cytoplasm(GO:0005737),biological_process:protein import into nucleus(GO:0006606),biological_process:transport(GO:0006810),biological_process:intracellular protein transport(GO:0006886),molecular_function:Ran GTPase binding(GO:0008536),biological_process:protein tran…
ENSMUST00000133420	15256	36.86	0.33	39.65	0.35	34.78	0.30	2.16	0.01	0.62	0.01	0.00	0.00	17.3540298661475	-4.25624442451326	0.80115995900502	-5.31260252921176	1.08070585539184e-07	7.16405345255842e-06	Down	ENSMUSG00000000538	Tom1l2	_	cellular_component:intracellular(GO:0005622),biological_process:transport(GO:0006810),biological_process:intracellular protein transport(GO:0006886),biological_process:protein transport(GO:0015031),
ENSMUST00000146078	374208	18.55	0.01	41.96	0.01	37.50	0.01	0.00	0.00	0.00	0.00	0.00	0.00	14.9031299856474	-5.39014992895957	1.01689020593112	-5.30062134291484	1.15409229946876e-07	7.60803290305348e-06	Down	ENSMUSG00000028519	Dab1	_	biological_process:neuron migration(GO:0001764),molecular_function:protein binding(GO:0005515),molecular_function:phospholipid binding(GO:0005543),cellular_component:intracellular(GO:0005622),cellular_component:cytosol(GO:0005829),cellular_component:brush border(GO:0005903),biological_process:negative regulation of cell adhesion(GO:0007162),biological_process:small GTPase mediated signal transduc…
ENSMUST00000169909	561663	483.73	0.12	727.42	0.17	527.73	0.12	965.76	0.18	1255.24	0.29	1349.91	0.31	886.938176158792	1.25018510138706	0.236222055569886	5.29241479323759	1.20711716506122e-07	7.93554142970443e-06	Ups	ENSMUSG00000027777	Schip1	_	biological_process:luteinization(GO:0001553),biological_process:kidney development(GO:0001822),molecular_function:protein binding(GO:0005515),cellular_component:cytoplasm(GO:0005737),biological_process:nitrogen compound metabolic process(GO:0006807),biological_process:estrogen metabolic process(GO:0008210),biological_process:female gonad development(GO:0008585),biological_process:post-embryonic d…
ENSMUST00000070720	247938	0.00	0.00	0.00	0.00	0.00	0.00	68.98	0.03	5.62	0.00	35.02	0.02	19.078338828272	5.48920836831871	1.04180540811015	5.26893825429088	1.37215106767577e-07	8.99554948565785e-06	Ups	ENSMUSG00000029093	Sorcs2	_	molecular_function:protein binding(GO:0005515),cellular_component:membrane(GO:0016020),cellular_component:integral component of membrane(GO:0016021),
ENSMUST00000184063	508695	936.98	0.25	630.63	0.16	460.81	0.12	61.44	0.01	179.46	0.05	66.98	0.02	358.270573626835	-2.39016375592192	0.453791821959263	-5.26709305954942	1.38600956314039e-07	9.06137161224458e-06	Down	ENSMUSG00000028804	Csmd2	K17495	molecular_function:molecular_function(GO:0003674),cellular_component:cellular_component(GO:0005575),biological_process:biological_process(GO:0008150),
ENSMUST00000002412	27789	49.00	0.24	61.00	0.29	30.01	0.14	3.40	0.01	3.05	0.01	1.00	0.00	22.1417468904514	-3.67470615945214	0.69921478279112	-5.25547549893536	1.47642508947001e-07	9.62596709431383e-06	Down	ENSMUSG00000002341	Ncan	K06794	biological_process:skeletal system development(GO:0001501),molecular_function:extracellular matrix structural constituent(GO:0005201),molecular_function:calcium ion binding(GO:0005509),molecular_function:hyaluronic acid binding(GO:0005540),cellular_component:extracellular region(GO:0005576),cellular_component:proteinaceous extracellular matrix(GO:0005578),biological_process:cell adhesion(GO:00071…
ENSMUST00000094327	18881	128.00	0.92	10.00	0.07	84.00	0.58	0.34	0.00	2.23	0.02	1.03	0.01	34.1841481729629	-4.76661295492498	0.907499372906647	-5.25246969555241	1.50073162262212e-07	9.75763366248442e-06	Down	ENSMUSG00000063409	Lrrc43	_	molecular_function:molecular_function(GO:0003674),cellular_component:cellular_component(GO:0005575),biological_process:biological_process(GO:0008150),
ENSMUST00000137749	15992	52.00	0.44	35.00	0.29	40.00	0.33	0.00	0.00	3.00	0.03	0.00	0.00	19.652496858079	-4.34112686393634	0.827009455076203	-5.24918649634585	1.5277235193775e-07	9.8954348988916e-06	Down	ENSMUSG00000086052	Gm11802	-	-
ENSMUST00000029257	102134	112.65	0.15	153.09	0.20	138.23	0.18	12.17	0.01	24.09	0.03	30.63	0.04	72.4982064846121	-2.28787026123445	0.43587777652691	-5.24888026974967	1.53026487775713e-07	9.8954348988916e-06	Down	ENSMUSG00000037400	Atp11b	K01530	molecular_function:phospholipid-translocating ATPase activity(GO:0004012),cellular_component:endoplasmic reticulum(GO:0005783),cellular_component:plasma membrane(GO:0005886),biological_process:biological_process(GO:0008150),cellular_component:membrane(GO:0016020),biological_process:phospholipid translocation(GO:0045332),cellular_component:recycling endosome(GO:0055037),
ENSMUST00000103172	28005	117.00	0.56	128.00	0.61	94.31	0.44	27.39	0.10	22.10	0.10	15.08	0.07	62.0575633909569	-2.11469626305266	0.403190895981784	-5.24490082521159	1.56366414099991e-07	1.00839340745136e-05	Down	ENSMUSG00000015932	Dstn	K10363	biological_process:cytokinesis(GO:0000910),molecular_function:actin binding(GO:0003779),cellular_component:intracellular(GO:0005622),cellular_component:cytoplasm(GO:0005737),biological_process:movement of cell or subcellular component(GO:0006928),cellular_component:actin cytoskeleton(GO:0015629),biological_process:actin filament depolymerization(GO:0030042),biological_process:positive regulation …
ENSMUST00000131383	12297	39.00	0.43	28.00	0.31	31.00	0.33	0.00	0.00	1.00	0.01	0.00	0.00	14.9264609028406	-4.82559721914215	0.920401228080511	-5.24292783616325	1.58048365094263e-07	1.01647799469297e-05	Down	ENSMUSG00000085516	4930538E20Rik	-	-
ENSMUST00000019443	11986	25.00	0.28	33.32	0.37	30.57	0.34	0.00	0.00	0.00	0.00	0.00	0.00	13.3899417923756	-5.32237993590045	1.01527198846613	-5.24231929607502	1.58570659527204e-07	1.01708078159449e-05	Down	ENSMUSG00000047098	Rnf31	K11974	biological_process:protein polyubiquitination(GO:0000209),molecular_function:ubiquitin-protein transferase activity(GO:0004842),molecular_function:protein binding(GO:0005515),cellular_component:cytoplasm(GO:0005737),cellular_component:cytosol(GO:0005829),molecular_function:zinc ion binding(GO:0008270),molecular_function:UDP-N-acetylmuramoylalanyl-D-glutamyl-2,6-diaminopimelate-D-alanyl-D-alanine …
ENSMUST00000128409	3080	36.64	1.73	24.95	1.16	27.04	1.24	0.00	0.00	0.00	0.00	0.00	0.00	13.3857168169385	-5.3098790733808	1.01706162560841	-5.22080367569114	1.7814832055682e-07	1.13650966221894e-05	Down	ENSMUSG00000053291	Rab4b	-	molecular_function:nucleotide binding(GO:0000166),molecular_function:GTPase activity(GO:0003924),molecular_function:GTP binding(GO:0005525),cellular_component:mitochondrion(GO:0005739),cellular_component:endosome(GO:0005768),cellular_component:plasma membrane(GO:0005886),biological_process:transport(GO:0006810),biological_process:intracellular protein transport(GO:0006886),biological_process:smal…
ENSMUST00000182444	22132	61.85	0.38	82.92	0.50	53.06	0.31	6.64	0.03	8.71	0.05	9.38	0.05	34.0379448589136	-2.62698098701662	0.503401172583928	-5.21846417943861	1.80412860564143e-07	1.14449151492699e-05	Down
ENSMUST00000099091	26053	939.64	4.87	1122.98	5.73	1432.85	7.19	1984.51	7.93	2543.21	12.95	2439.55	12.04	1750.34151975377	1.19994526481875	0.229943359376496	5.21843843663266	1.80437932707072e-07	1.14449151492699e-05	Ups	ENSMUSG00000074591	Ankub1	_	molecular_function:molecular_function(GO:0003674),cellular_component:cellular_component(GO:0005575),biological_process:biological_process(GO:0008150),
ENSMUST00000027706	59733	113.00	0.25	121.00	0.27	101.00	0.22	14.00	0.02	25.00	0.06	25.00	0.05	61.5393201063737	-2.09927704659167	0.402312979568842	-5.21801968418085	1.80846248987705e-07	1.14449151492699e-05	Down	ENSMUSG00000026443	Lrrn2	_	molecular_function:molecular_function(GO:0003674),cellular_component:cellular_component(GO:0005575),biological_process:biological_process(GO:0008150),
ENSMUST00000101270	41390	32.53	0.11	36.31	0.12	20.60	0.06	0.00	0.00	0.00	0.00	0.00	0.00	13.4626840713583	-5.30899597934402	1.01785708569668	-5.21585599191486	1.82970289678818e-07	1.15485396666429e-05	Down	ENSMUSG00000036644	Tbc1d9b	_	molecular_function:molecular_function(GO:0003674),molecular_function:GTPase activator activity(GO:0005096),molecular_function:calcium ion binding(GO:0005509),cellular_component:cellular_component(GO:0005575),biological_process:biological_process(GO:0008150),cellular_component:membrane(GO:0016020),cellular_component:integral component of membrane(GO:0016021),
ENSMUST00000091579	40838	14.12	0.05	26.36	0.09	14.67	0.05	88.88	0.23	65.24	0.21	90.80	0.28	51.0479960111463	2.29223576460176	0.439792421451459	5.21208564039516	1.86729305291038e-07	1.17545354725913e-05	Ups	ENSMUSG00000021552	Gkap1	_	molecular_function:protein binding(GO:0005515),cellular_component:Golgi apparatus(GO:0005794),biological_process:signal transduction(GO:0007165),biological_process:G-protein coupled receptor signaling pathway coupled to cGMP nucleotide second messenger(GO:0007199),
ENSMUST00000050207	5498	0.00	0.00	0.00	0.00	0.00	0.00	28.58	0.56	25.00	0.63	16.00	0.39	12.2841463373352	5.3243780704663	1.0227843256315	5.20576815369054	1.93195736778316e-07	1.21294212307487e-05	Ups	ENSMUSG00000046909	Tefm	K17658	cellular_component:mitochondrion(GO:0005739),cellular_component:mitochondrial matrix(GO:0005759),biological_process:oxidative phosphorylation(GO:0006119),biological_process:DNA metabolic process(GO:0006259),biological_process:transcription, DNA-templated(GO:0006351),biological_process:regulation of transcription, DNA-templated(GO:0006355),biological_process:transcription from mitochondrial promot…
ENSMUST00000125899	71033	0.00	0.00	0.00	0.00	0.00	0.00	30.06	0.04	13.52	0.03	27.55	0.05	12.5488025768697	5.33058028074305	1.02415154393897	5.20487452495675	1.94127729824174e-07	1.21557764754282e-05	Ups	ENSMUSG00000024002	Brd4	K11722	biological_process:regulation of transcription involved in G1/S transition of mitotic cell cycle(GO:0000083),cellular_component:nuclear chromatin(GO:0000790),cellular_component:condensed nuclear chromosome(GO:0000794),biological_process:inner cell mass cell proliferation(GO:0001833),molecular_function:DNA binding(GO:0003677),molecular_function:chromatin binding(GO:0003682),molecular_function:prot…
ENSMUST00000113637	73851	0.00	0.00	0.00	0.00	0.00	0.00	13.84	0.02	20.97	0.04	42.10	0.07	13.4490127606672	5.35054588807314	1.02822575304911	5.20366842807288	1.95392498721538e-07	1.22027757359461e-05	Ups	ENSMUSG00000030047	Arhgap25	_	molecular_function:molecular_function(GO:0003674),molecular_function:GTPase activator activity(GO:0005096),cellular_component:intracellular(GO:0005622),biological_process:signal transduction(GO:0007165),
ENSMUST00000084366	56878	316.24	0.75	446.94	1.04	326.36	0.75	21.12	0.04	79.07	0.18	68.57	0.15	193.105869519091	-2.36368647536473	0.454447070300151	-5.20123602910141	1.97967497441781e-07	1.23311408117804e-05	Down	ENSMUSG00000028559	Osbpl9	_	molecular_function:molecular_function(GO:0003674),cellular_component:cytoplasm(GO:0005737),cellular_component:endosome(GO:0005768),cellular_component:Golgi apparatus(GO:0005794),biological_process:transport(GO:0006810),biological_process:lipid transport(GO:0006869),biological_process:biological_process(GO:0008150),molecular_function:lipid binding(GO:0008289),cellular_component:membrane(GO:0016020…
ENSMUST00000029429	16905	330.00	2.65	294.00	2.32	208.00	1.62	45.00	0.28	62.00	0.49	88.00	0.67	158.792731605312	-1.82679829625534	0.351348684385963	-5.19938846348026	1.99945263732863e-07	1.24217303636343e-05	Down	ENSMUSG00000027840	Wnt2b	K00182	molecular_function:receptor binding(GO:0005102),molecular_function:frizzled binding(GO:0005109),molecular_function:protein binding(GO:0005515),cellular_component:extracellular region(GO:0005576),cellular_component:proteinaceous extracellular matrix(GO:0005578),cellular_component:extracellular space(GO:0005615),biological_process:signal transduction(GO:0007165),biological_process:cell-cell signali…
ENSMUST00000178942	10492	47.00	0.61	49.01	0.63	23.11	0.29	1.00	0.01	0.00	0.00	2.00	0.02	18.2826693227986	-4.27825438051324	0.823593943971742	-5.19461612342797	2.05142693507262e-07	1.26964178625291e-05	Down	ENSMUSG00000096607	7530416G11Rik	_	molecular_function:molecular_function(GO:0003674),cellular_component:cellular_component(GO:0005575),biological_process:biological_process(GO:0008150),
ENSMUST00000189400	49045	36.65	0.10	29.61	0.08	28.27	0.07	1.40	0.00	0.00	0.00	0.00	0.00	14.4464342288506	-4.79097369631478	0.922343320617108	-5.1943496409876	2.05436729277396e-07	1.26964178625291e-05	Down	ENSMUSG00000025931	Paqr8	_	molecular_function:steroid hormone receptor activity(GO:0003707),molecular_function:steroid binding(GO:0005496),cellular_component:plasma membrane(GO:0005886),biological_process:multicellular organismal development(GO:0007275),molecular_function:lipid binding(GO:0008289),cellular_component:membrane(GO:0016020),cellular_component:integral component of membrane(GO:0016021),biological_process:cell d…
ENSMUST00000129670	154188	252.43	0.22	254.13	0.22	258.66	0.22	68.78	0.05	91.25	0.08	54.70	0.05	152.944951713306	-1.58013499700738	0.304585923247527	-5.18781360661653	2.12777411576218e-07	1.3115931250719e-05	Down	ENSMUSG00000050830	Vwc2	_	molecular_function:molecular_function(GO:0003674),cellular_component:extracellular region(GO:0005576),cellular_component:proteinaceous extracellular matrix(GO:0005578),cellular_component:basement membrane(GO:0005604),cellular_component:interstitial matrix(GO:0005614),cellular_component:extracellular space(GO:0005615),biological_process:positive regulation of cell-substrate adhesion(GO:0010811),ce…
ENSMUST00000034955	27534	78.01	0.38	95.00	0.46	105.00	0.50	5.00	0.02	17.03	0.08	12.22	0.06	47.8978219440613	-2.66796715364932	0.514439294103657	-5.18616517872708	2.14668428421743e-07	1.31982153971627e-05	Down	ENSMUSG00000032388	Spg21	_	cellular_component:nucleus(GO:0005634),cellular_component:nucleoplasm(GO:0005654),cellular_component:cytoplasm(GO:0005737),cellular_component:cytosol(GO:0005829),biological_process:biological_process(GO:0008150),cellular_component:trans-Golgi network transport vesicle(GO:0030140),molecular_function:CD4 receptor binding(GO:0042609),
ENSMUST00000167264	45123	28.83	0.09	47.67	0.14	18.47	0.05	0.00	0.00	0.00	0.00	0.00	0.00	14.1537261153969	-5.30564658092241	1.02356913673262	-5.18347651420868	2.17787664125266e-07	1.33553923643949e-05	Down	ENSMUSG00000031585	Gtf2e2	K03137	molecular_function:DNA binding(GO:0003677),molecular_function:protein binding(GO:0005515),cellular_component:nucleus(GO:0005634),cellular_component:nucleoplasm(GO:0005654),cellular_component:transcription factor TFIIE complex(GO:0005673),cellular_component:cytoplasm(GO:0005737),biological_process:transcription, DNA-templated(GO:0006351),biological_process:regulation of transcription, DNA-template…
ENSMUST00000107269	44612	143.08	0.43	156.39	0.46	104.40	0.30	0.00	0.00	11.49	0.03	0.00	0.00	62.3439850092075	-4.22786349076762	0.817265483554545	-5.17318249191108	2.30140038842034e-07	1.40674485098495e-05	Down	ENSMUSG00000038902	Pogz	_	cellular_component:nuclear chromatin(GO:0000790),molecular_function:nucleic acid binding(GO:0003676),molecular_function:DNA binding(GO:0003677),cellular_component:nucleus(GO:0005634),cellular_component:nucleoplasm(GO:0005654),cellular_component:chromosome(GO:0005694),cellular_component:cytoplasm(GO:0005737),biological_process:cell cycle(GO:0007049),biological_process:mitotic sister chromatid cohe…
ENSMUST00000061766	15547	54.00	0.47	64.00	0.55	42.00	0.36	7.00	0.05	4.00	0.03	4.00	0.03	26.5882915198736	-2.98483474750848	0.577022521794086	-5.17282191729361	2.30584757725074e-07	1.40674485098495e-05	Down	ENSMUSG00000066510	Ankdd1a	_	molecular_function:molecular_function(GO:0003674),cellular_component:cellular_component(GO:0005575),biological_process:biological_process(GO:0008150),
ENSMUST00000071087	98552	168.04	0.23	146.37	0.20	100.12	0.13	14.23	0.01	29.27	0.04	27.72	0.04	74.4806316330311	-2.23505309491471	0.432260786702524	-5.17061265715237	2.33327757894267e-07	1.41982932060173e-05	Down	ENSMUSG00000056763	Cspp1	K16771	cellular_component:spindle pole(GO:0000922),molecular_function:protein binding(GO:0005515),cellular_component:nucleoplasm(GO:0005654),cellular_component:cytoplasm(GO:0005737),cellular_component:centrosome(GO:0005813),cellular_component:spindle(GO:0005819),cellular_component:cytoskeleton(GO:0005856),cellular_component:microtubule(GO:0005874),biological_process:positive regulation of cytokinesis(GO…
ENSMUST00000062990	4431	54.00	1.73	61.00	1.92	54.00	1.68	8.00	0.20	5.00	0.16	2.00	0.06	28.0288446780547	-3.04885664750709	0.591572094597634	-5.15382093805626	2.55231669497984e-07	1.54519336237912e-05	Down	ENSMUSG00000047518	Slfnl1	_	molecular_function:nucleotide binding(GO:0000166),molecular_function:molecular_function(GO:0003674),molecular_function:ATP binding(GO:0005524),cellular_component:cellular_component(GO:0005575),biological_process:biological_process(GO:0008150),
ENSMUST00000125866	51942	190.01	0.49	159.43	0.41	120.41	0.30	43.30	0.09	25.02	0.06	35.01	0.09	88.297611807331	-1.91595373409369	0.372521165418266	-5.14320772067399	2.70086708929482e-07	1.6309663552963e-05	Down	ENSMUSG00000039765	Cc2d2a	_	molecular_function:protein binding(GO:0005515),cellular_component:cytoplasm(GO:0005737),cellular_component:cytoskeleton(GO:0005856),cellular_component:cilium(GO:0005929),biological_process:smoothened signaling pathway(GO:0007224),biological_process:cell projection organization(GO:0030030),cellular_component:ciliary transition zone(GO:0035869),cellular_component:TCTN-B9D complex(GO:0036038),biolog…
ENSMUST00000188580	20581	25.46	0.17	41.77	0.27	20.87	0.13	0.00	0.00	0.00	0.00	0.00	0.00	13.147211401543	-5.2509873689427	1.02369391526711	-5.12945060103494	2.90589011668908e-07	1.73768591070701e-05	Down	ENSMUSG00000030811	Fbxl19	K10285	molecular_function:DNA binding(GO:0003677),molecular_function:protein binding(GO:0005515),molecular_function:zinc ion binding(GO:0008270),cellular_component:SCF ubiquitin ligase complex(GO:0019005),biological_process:proteasome-mediated ubiquitin-dependent protein catabolic process(GO:0043161),molecular_function:metal ion binding(GO:0046872),
ENSMUST00000033822	14099	431.08	4.16	458.03	4.35	354.00	3.31	22.86	0.17	87.00	0.83	88.00	0.81	221.296108434359	-2.32927159952308	0.454103366062379	-5.12938633272126	2.90688229626953e-07	1.73768591070701e-05	Down	ENSMUSG00000031445	Proz	_	molecular_function:serine-type endopeptidase activity(GO:0004252),molecular_function:calcium ion binding(GO:0005509),cellular_component:extracellular region(GO:0005576),biological_process:proteolysis(GO:0006508),biological_process:blood coagulation(GO:0007596),biological_process:hemostasis(GO:0007599),cellular_component:extracellular exosome(GO:0070062),
ENSMUST00000031144	25366	206.65	1.10	283.09	1.48	246.98	1.27	78.19	0.32	47.36	0.25	75.91	0.38	145.872571277594	-1.62760078539133	0.317450048168736	-5.1271083270594	2.94226240566277e-07	1.7544163671153e-05	Down	ENSMUSG00000029234	Tmem165	_	molecular_function:molecular_function(GO:0003674),cellular_component:lysosome(GO:0005764),cellular_component:lysosomal membrane(GO:0005765),cellular_component:endosome(GO:0005768),cellular_component:Golgi apparatus(GO:0005794),biological_process:protein N-linked glycosylation(GO:0006487),biological_process:cellular calcium ion homeostasis(GO:0006874),cellular_component:endosome membrane(GO:001000…
ENSMUST00000082121	48866	153.82	0.42	169.75	0.46	110.78	0.29	18.30	0.04	30.31	0.08	36.95	0.10	80.0443721799246	-2.06532103991258	0.403525785518377	-5.11818851243775	3.08484190345023e-07	1.83482376071882e-05	Down	ENSMUSG00000029276	Glmn	_	biological_process:vasculogenesis(GO:0001570),biological_process:neural tube closure(GO:0001843),molecular_function:receptor binding(GO:0005102),molecular_function:hepatocyte growth factor receptor binding(GO:0005171),molecular_function:protein binding(GO:0005515),biological_process:cell surface receptor signaling pathway(GO:0007166),biological_process:negative regulation of cell proliferation(GO…
ENSMUST00000193379	58235	364.69	0.84	350.55	0.80	294.11	0.66	24.13	0.04	72.70	0.16	80.75	0.18	182.891721946001	-2.20072854683887	0.43014908254676	-5.11619955995055	3.11753222834829e-07	1.84963187107904e-05	Down	ENSMUSG00000102817	Gm6185	-	-
ENSMUST00000181570	31214	153.05	0.66	153.66	0.65	116.50	0.49	35.73	0.12	36.55	0.16	37.78	0.16	82.8864063305464	-1.67278362068533	0.327201055921725	-5.11240288015911	3.18086531372437e-07	1.8825011377882e-05	Down	ENSMUSG00000097715	Gpr137b-ps	-	-
ENSMUST00000135250	139502	0.00	0.00	0.00	0.00	0.00	0.00	33.18	0.02	15.73	0.01	19.28	0.02	11.8762098125178	5.25744592674662	1.02877353551166	5.11040160469507	3.21474707176854e-07	1.89782033600027e-05	Ups	ENSMUSG00000020435	Osbp2	-	biological_process:transport(GO:0006810),biological_process:lipid transport(GO:0006869),biological_process:spermatid development(GO:0007286),molecular_function:lipid binding(GO:0008289),molecular_function:cholesterol binding(GO:0015485),cellular_component:membrane(GO:0016020),cellular_component:apical dendrite(GO:0097440),
ENSMUST00000028052	132398	99.92	0.10	108.55	0.11	118.10	0.12	29.40	0.02	22.09	0.02	21.22	0.02	61.8666103900101	-1.91484354400947	0.375786209406819	-5.09556629827387	3.47700309562896e-07	2.04754931676095e-05	Down	ENSMUSG00000026721	Rabgap1l	_	molecular_function:GTPase activator activity(GO:0005096),cellular_component:nucleus(GO:0005634),cellular_component:early endosome(GO:0005769),cellular_component:Golgi apparatus(GO:0005794),molecular_function:Rab GTPase binding(GO:0017137),biological_process:regulation of protein localization(GO:0032880),biological_process:megakaryocyte development(GO:0035855),
ENSMUST00000194797	50554	41.00	0.11	40.00	0.10	34.12	0.09	3.20	0.01	0.00	0.00	0.00	0.00	17.7881806351686	-4.22811802734241	0.83012937008392	-5.09332422115722	3.51839254462624e-07	2.0667943531948e-05	Down	ENSMUSG00000004709	Cd244	K06582	molecular_function:receptor activity(GO:0004872),molecular_function:protein binding(GO:0005515),cellular_component:external side of plasma membrane(GO:0009897),cellular_component:membrane(GO:0016020),cellular_component:integral component of membrane(GO:0016021),
ENSMUST00000163226	221797	0.00	0.00	0.00	0.00	0.00	0.00	46.29	0.02	13.79	0.01	15.52	0.01	13.2526837433656	5.27363771892457	1.03706497041015	5.0851565421585	3.67322977830313e-07	2.15242195305407e-05	Ups	ENSMUSG00000053819	Camk2d	K04515	biological_process:G1/S transition of mitotic cell cycle(GO:0000082),molecular_function:nucleotide binding(GO:0000166),biological_process:response to hypoxia(GO:0001666),biological_process:regulation of sodium ion transport(GO:0002028),biological_process:regulation of membrane depolarization(GO:0003254),molecular_function:protein kinase activity(GO:0004672),molecular_function:protein serine/threo…
ENSMUST00000097891	12890	56.27	0.59	28.22	0.29	14.09	0.14	0.00	0.00	0.00	0.00	0.00	0.00	14.631298408221	-5.25181304962926	1.0341688913195	-5.0782933945426	3.8084027004047e-07	2.22323700073824e-05	Down	ENSMUSG00000073758	Sh3d21	_	molecular_function:molecular_function(GO:0003674),biological_process:biological_process(GO:0008150),cellular_component:extracellular exosome(GO:0070062),
ENSMUST00000023214	9937	707.71	9.77	597.44	8.12	423.72	5.67	48.26	0.51	115.87	1.57	160.43	2.11	315.828573525691	-2.11956878329751	0.417396255260908	-5.07807330943255	3.81281585749394e-07	2.22323700073824e-05	Down	ENSMUSG00000022555	Dgat1	K11155	molecular_function:2-acylglycerol O-acyltransferase activity(GO:0003846),molecular_function:diacylglycerol O-acyltransferase activity(GO:0004144),molecular_function:fatty acid binding(GO:0005504),cellular_component:endoplasmic reticulum(GO:0005783),cellular_component:endoplasmic reticulum membrane(GO:0005789),molecular_function:O-acyltransferase activity(GO:0008374),cellular_component:membrane(GO…
ENSMUST00000040846	105121	85.48	0.11	84.19	0.11	82.39	0.10	0.00	0.00	7.69	0.01	0.00	0.00	39.1907798357958	-4.07016100003096	0.801632267987295	-5.07734177199497	3.8275201731944e-07	2.22634090074141e-05	Down	ENSMUSG00000056476	Med12l	K15162	molecular_function:RNA polymerase II transcription cofactor activity(GO:0001104),cellular_component:nucleus(GO:0005634),biological_process:transcription, DNA-templated(GO:0006351),biological_process:regulation of transcription, DNA-templated(GO:0006355),biological_process:regulation of transcription from RNA polymerase II promoter(GO:0006357),molecular_function:beta-catenin binding(GO:0008013),mo…
ENSMUST00000078021	48673	162.41	0.45	118.89	0.32	87.85	0.23	19.57	0.04	28.13	0.08	16.03	0.04	66.5552801958043	-2.21641100048718	0.436908209747879	-5.07294427304577	3.91707238751351e-07	2.27285970416799e-05	Down	ENSMUSG00000029276	Glmn	_	biological_process:vasculogenesis(GO:0001570),biological_process:neural tube closure(GO:0001843),molecular_function:receptor binding(GO:0005102),molecular_function:hepatocyte growth factor receptor binding(GO:0005171),molecular_function:protein binding(GO:0005515),biological_process:cell surface receptor signaling pathway(GO:0007166),biological_process:negative regulation of cell proliferation(GO…
ENSMUST00000114229	58030	3578.84	8.27	3431.63	7.82	2954.35	6.62	411.89	0.74	951.40	2.16	1170.11	2.58	1940.76727414602	-1.71543962247909	0.338878885499055	-5.06210240851336	4.14658173341011e-07	2.40016287066558e-05	Down	ENSMUSG00000022865	Cxadr	K06788	cellular_component:acrosomal vesicle(GO:0001669),molecular_function:receptor binding(GO:0005102),molecular_function:integrin binding(GO:0005178),molecular_function:protein binding(GO:0005515),cellular_component:extracellular region(GO:0005576),cellular_component:extracellular space(GO:0005615),cellular_component:nucleoplasm(GO:0005654),cellular_component:plasma membrane(GO:0005886),cellular_compo…
ENSMUST00000180570	2307	24.84	1.62	30.70	1.97	32.56	2.06	0.00	0.00	0.00	0.00	1.00	0.06	13.5817220477967	-4.70003496587397	0.929634292853893	-5.05578914418624	4.28614692630421e-07	2.47491092104748e-05	Down	ENSMUSG00000097573	G730003C15Rik	-	-
ENSMUST00000025236	14508	29.32	0.27	32.00	0.30	19.78	0.18	0.00	0.00	0.00	0.00	0.00	0.00	12.1250206942009	-5.17782855043225	1.02574076734959	-5.04789193843902	4.46711680182991e-07	2.5731460179861e-05	Down	ENSMUSG00000024378	Stard4	_	cellular_component:mitochondrion(GO:0005739),biological_process:transport(GO:0006810),biological_process:lipid transport(GO:0006869),molecular_function:lipid binding(GO:0008289),molecular_function:cholesterol binding(GO:0015485),
ENSMUST00000177709	8348	19.92	0.33	57.01	0.93	18.36	0.29	0.00	0.00	0.00	0.00	0.00	0.00	14.1279613247819	-5.21959013388146	1.03518103856141	-5.04220029100913	4.60209211425344e-07	2.63808816559088e-05	Down	ENSMUSG00000093867	Gsdmcl2	-	-
ENSMUST00000077816	36330	13.51	0.05	6.85	0.02	3.98	0.01	106.49	0.30	38.76	0.14	66.42	0.23	40.5115128807999	3.06063614448626	0.607762555667737	5.03590771748614	4.75589657259419e-07	2.71968524001941e-05	Ups	ENSMUSG00000058019	Ces5a	K15743	cellular_component:cellular_component(GO:0005575),cellular_component:extracellular region(GO:0005576),cellular_component:extracellular space(GO:0005615),biological_process:biological_process(GO:0008150),molecular_function:hydrolase activity(GO:0016787),molecular_function:carboxylic ester hydrolase activity(GO:0052689),
ENSMUST00000110384	95169	26.60	0.04	30.89	0.04	20.95	0.03	0.00	0.00	0.00	0.00	0.00	0.00	11.8363690588599	-5.15420909809411	1.02662097403372	-5.02055698106633	5.15218641863999e-07	2.93217477427252e-05	Down	ENSMUSG00000036006	Fam65b	_	molecular_function:protein binding(GO:0005515),cellular_component:cytoplasm(GO:0005737),cellular_component:plasma membrane(GO:0005886),biological_process:sensory perception of sound(GO:0007605),cellular_component:membrane(GO:0016020),cellular_component:apical plasma membrane(GO:0016324),cellular_component:cell projection(GO:0042995),cellular_component:stereocilium membrane(GO:0060171),
ENSMUST00000035164	45214	622.27	1.85	608.48	1.78	447.68	1.29	63.39	0.15	135.27	0.40	177.26	0.50	317.303641012694	-1.8863916323629	0.375799859167077	-5.01967094012196	5.17600678357781e-07	2.93868404277197e-05	Down	ENSMUSG00000032555	Topbp1	K10728	cellular_component:condensed nuclear chromosome(GO:0000794),cellular_component:male germ cell nucleus(GO:0001673),molecular_function:DNA binding(GO:0003677),cellular_component:nucleus(GO:0005634),cellular_component:chromosome(GO:0005694),cellular_component:cytoplasm(GO:0005737),cellular_component:Golgi apparatus(GO:0005794),cellular_component:centrosome(GO:0005813),cellular_component:cytoskeleton…
ENSMUST00000106732	69934	29.22	0.06	22.92	0.04	25.89	0.05	0.00	0.00	0.00	0.00	0.00	0.00	11.744031788017	-5.14829909525757	1.02660289875001	-5.01488852362111	5.30642226220694e-07	2.99838126492131e-05	Down	ENSMUSG00000028613	Lrp8	_	biological_process:negative regulation of transcription from RNA polymerase II promoter(GO:0000122),molecular_function:glycoprotein binding(GO:0001948),molecular_function:low-density lipoprotein receptor activity(GO:0005041),molecular_function:calcium ion binding(GO:0005509),molecular_function:protein binding(GO:0005515),cellular_component:extracellular region(GO:0005576),cellular_component:extra…
ENSMUST00000186641	30374	93.44	0.41	93.62	0.41	68.97	0.30	14.51	0.05	17.67	0.08	15.78	0.07	46.9787317164304	-2.09025181607441	0.417326886534012	-5.00866798550745	5.48080263488364e-07	3.08955838791113e-05	Down	ENSMUSG00000034107	Ano7	_	molecular_function:intracellular calcium activated chloride channel activity(GO:0005229),cellular_component:intracellular(GO:0005622),cellular_component:nucleus(GO:0005634),cellular_component:endoplasmic reticulum(GO:0005783),cellular_component:plasma membrane(GO:0005886),biological_process:transport(GO:0006810),biological_process:chloride transport(GO:0006821),biological_process:lipid transport(…
ENSMUST00000099461	32301	74.00	0.31	83.00	0.34	63.00	0.25	13.00	0.04	13.00	0.05	13.00	0.05	39.8366417229519	-2.19149346483664	0.437824325668964	-5.00541732460433	5.57411336910238e-07	3.13471228615018e-05	Down	ENSMUSG00000033268	Duox1	K13411	molecular_function:protein binding(GO:0005515),cellular_component:plasma membrane(GO:0005886),biological_process:cytokine-mediated signaling pathway(GO:0019221),biological_process:cuticle development(GO:0042335),biological_process:response to cAMP(GO:0051591),biological_process:reactive oxygen species metabolic process(GO:0072593),
ENSMUST00000147921	145390	0.00	0.00	0.00	0.00	0.51	0.00	21.01	0.01	19.73	0.02	27.24	0.02	12.0512283035837	4.69416926366367	0.938319995927397	5.00273817465027	5.65216839116603e-07	3.17109362314781e-05	Ups	ENSMUSG00000042292	Mkl1	-	molecular_function:transcription regulatory region sequence-specific DNA binding(GO:0000976),molecular_function:sequence-specific DNA binding transcription factor activity(GO:0003700),molecular_function:transcription coactivator activity(GO:0003713),molecular_function:actin binding(GO:0003779),molecular_function:actin monomer binding(GO:0003785),molecular_function:protein binding(GO:0005515),cell…
ENSMUST00000159198	25476	314.24	1.66	301.61	1.57	234.19	1.20	46.80	0.19	61.34	0.32	101.31	0.51	164.040055868172	-1.76182240491391	0.352402343084966	-4.99946280007884	5.74902622031073e-07	3.21782760048147e-05	Down	ENSMUSG00000028559	Osbpl9	-	molecular_function:molecular_function(GO:0003674),cellular_component:cytoplasm(GO:0005737),cellular_component:endosome(GO:0005768),cellular_component:Golgi apparatus(GO:0005794),biological_process:transport(GO:0006810),biological_process:lipid transport(GO:0006869),biological_process:biological_process(GO:0008150),molecular_function:lipid binding(GO:0008289),cellular_component:membrane(GO:0016020…
ENSMUST00000000940	6846	32.42	0.66	23.38	0.47	22.88	0.45	0.00	0.00	0.00	0.00	0.00	0.00	11.7236865293625	-5.13644181066692	1.0281458972651	-4.99582970114457	5.85833420512144e-07	3.27129382013981e-05	Down	ENSMUSG00000000916	Nsun5	K15264	molecular_function:rRNA (adenine-N6,N6-)-dimethyltransferase activity(GO:0000179),molecular_function:RNA binding(GO:0003723),molecular_function:protein C-terminal carboxyl O-methyltransferase activity(GO:0003880),molecular_function:tRNA (guanine-N2-)-methyltransferase activity(GO:0004809),cellular_component:nucleus(GO:0005634),cellular_component:nucleolus(GO:0005730),biological_process:rRNA proce…
ENSMUST00000133002	10357	753.23	9.96	856.72	11.16	850.28	10.90	383.84	3.90	253.62	3.30	343.94	4.34	541.810641651237	-1.09935276980029	0.220121432149903	-4.99430136839937	5.90491294509109e-07	3.28956323973948e-05	Down	ENSMUSG00000032342	Mto1	K03495	biological_process:tRNA wobble uridine modification(GO:0002098),cellular_component:mitochondrion(GO:0005739),biological_process:tRNA processing(GO:0008033),molecular_function:poly(A) RNA binding(GO:0044822),molecular_function:flavin adenine dinucleotide binding(GO:0050660),biological_process:oxidation-reduction process(GO:0055114),biological_process:mitochondrial tRNA wobble uridine modification(…
ENSMUST00000140178	11390	0.00	0.00	0.00	0.00	0.00	0.00	18.00	0.17	17.00	0.20	25.69	0.29	10.6631061418454	5.15419999444859	1.03242839109963	4.99230749452649	5.9662168232602e-07	3.30993567148057e-05	Ups	ENSMUSG00000047098	Rnf31	K11974	biological_process:protein polyubiquitination(GO:0000209),molecular_function:ubiquitin-protein transferase activity(GO:0004842),molecular_function:protein binding(GO:0005515),cellular_component:cytoplasm(GO:0005737),cellular_component:cytosol(GO:0005829),molecular_function:zinc ion binding(GO:0008270),molecular_function:UDP-N-acetylmuramoylalanyl-D-glutamyl-2,6-diaminopimelate-D-alanyl-D-alanine …
ENSMUST00000120247	208235	16.58	0.01	32.02	0.02	31.68	0.02	0.00	0.00	0.00	0.00	0.00	0.00	12.2064017288188	-5.14620377670718	1.03084779369363	-4.99220525880725	5.96937665343707e-07	3.30993567148057e-05	Down	ENSMUSG00000034135	Sik3	K16311	molecular_function:nucleotide binding(GO:0000166),molecular_function:magnesium ion binding(GO:0000287),biological_process:endochondral ossification(GO:0001958),molecular_function:protein kinase activity(GO:0004672),molecular_function:protein serine/threonine kinase activity(GO:0004674),molecular_function:protein binding(GO:0005515),molecular_function:ATP binding(GO:0005524),cellular_component:cyt…
ENSMUST00000181610	2671	1805.57	99.90	1443.12	78.76	1255.78	67.39	2166.48	90.55	4095.54	223.02	5085.38	268.20	2665.67544135874	1.53005029913121	0.306765257865868	4.98769094575963	6.11052149194354e-07	3.38030060715161e-05	Ups	ENSMUSG00000096979	Gm26880	-	-
ENSMUST00000154476	3742	54.29	2.08	56.25	2.13	117.44	4.36	0.00	0.00	1.90	0.07	8.46	0.31	36.2294383518021	-3.78450267815003	0.759089860698026	-4.98557927604245	6.17764422885548e-07	3.39969600498408e-05	Down	ENSMUSG00000032376	Usp3	-	biological_process:negative regulation of transcription from RNA polymerase II promoter(GO:0000122),biological_process:mitotic cell cycle(GO:0000278),cellular_component:nuclear chromatin(GO:0000790),molecular_function:core promoter sequence-specific DNA binding(GO:0001046),molecular_function:chromatin binding(GO:0003682),molecular_function:cysteine-type endopeptidase activity(GO:0004197),molecula…
ENSMUST00000137410	20796	735.39	4.78	995.07	6.38	724.02	4.56	348.34	1.75	340.04	2.18	353.29	2.19	550.446669100543	-1.00583450721863	0.201762584870563	-4.98523801062474	6.18855837752032e-07	3.39969600498408e-05	Down	ENSMUSG00000026950	Neb	-	molecular_function:protein binding(GO:0005515),cellular_component:striated muscle thin filament(GO:0005865),cellular_component:myofibril(GO:0030016),cellular_component:Z disc(GO:0030018),biological_process:regulation of actin filament length(GO:0030832),cellular_component:protein complex(GO:0043234),cellular_component:contractile fiber(GO:0043292),biological_process:sarcomere organization(GO:0045…
ENSMUST00000023455	24703	82.54	0.45	40.09	0.22	188.95	1.00	4.04	0.02	8.85	0.05	9.18	0.05	51.566158821274	-3.30916562732111	0.664132303054155	-4.98269036471077	6.27062496788476e-07	3.43682382766377e-05	Down	ENSMUSG00000022771	Ppil2	K10598	biological_process:protein polyubiquitination(GO:0000209),biological_process:protein peptidyl-prolyl isomerization(GO:0000413),molecular_function:peptidyl-prolyl cis-trans isomerase activity(GO:0003755),molecular_function:ubiquitin-protein transferase activity(GO:0004842),cellular_component:nucleus(GO:0005634),cellular_component:nucleoplasm(GO:0005654),cellular_component:cytoplasm(GO:0005737),cel…
ENSMUST00000172171	75588	180.40	0.32	242.03	0.42	207.46	0.36	69.71	0.10	61.23	0.11	70.07	0.12	129.707064656666	-1.40501232840822	0.283051009176578	-4.96381317450705	6.91224379375961e-07	3.77975506252311e-05	Down	ENSMUSG00000043943	Naalad2	K01301	molecular_function:catalytic activity(GO:0003824),molecular_function:carboxypeptidase activity(GO:0004180),biological_process:proteolysis(GO:0006508),biological_process:metabolic process(GO:0008152),molecular_function:peptidase activity(GO:0008233),molecular_function:metallopeptidase activity(GO:0008237),cellular_component:membrane(GO:0016020),cellular_component:integral component of membrane(GO:…
ENSMUST00000172035	48538	218.97	0.61	250.57	0.68	224.80	0.60	79.92	0.17	33.97	0.09	40.16	0.11	131.34945416274	-1.90461131689572	0.383818037564362	-4.96227673139602	6.96716332783197e-07	3.8010280481864e-05	Down	ENSMUSG00000037275	Gemin5	K13133	biological_process:spliceosomal snRNP assembly(GO:0000387),molecular_function:RNA binding(GO:0003723),cellular_component:nucleus(GO:0005634),cellular_component:nucleoplasm(GO:0005654),cellular_component:cytoplasm(GO:0005737),cellular_component:cytosol(GO:0005829),biological_process:mRNA processing(GO:0006397),biological_process:RNA splicing(GO:0008380),cellular_component:membrane(GO:0016020),cell…
ENSMUST00000031105	57696	0.00	0.00	0.00	0.00	0.00	0.00	33.02	0.06	17.67	0.04	12.78	0.03	11.2010077599174	5.14014612902844	1.03909516910341	4.94675202220758	7.54620085811691e-07	4.10748712763373e-05	Ups
ENSMUST00000142075	16589	217.05	1.78	206.47	1.66	181.44	1.44	14.24	0.09	44.55	0.36	44.71	0.35	109.00663612598	-2.22502006975263	0.450268547547487	-4.94154006952478	7.75078827554215e-07	4.20919238799008e-05	Down	ENSMUSG00000042105	Inpp5f	-	molecular_function:molecular_function(GO:0003674),cellular_component:intracellular(GO:0005622),molecular_function:protein tyrosine/serine/threonine phosphatase activity(GO:0008138),molecular_function:protein tyrosine/threonine phosphatase activity(GO:0008330),molecular_function:JUN kinase phosphatase activity(GO:0008579),molecular_function:phosphohistidine phosphatase activity(GO:0008969),biologi…
ENSMUST00000075812	77242	347.25	0.60	336.67	0.58	342.23	0.58	38.39	0.05	93.28	0.16	98.80	0.16	194.773044079629	-1.88324827674998	0.381352907816411	-4.93833464528505	7.87925478191981e-07	4.26918891517171e-05	Down	ENSMUSG00000057406	Whsc1	K11424	biological_process:negative regulation of transcription from RNA polymerase II promoter(GO:0000122),biological_process:membranous septum morphogenesis(GO:0003149),biological_process:atrial septum primum morphogenesis(GO:0003289),biological_process:atrial septum secundum morphogenesis(GO:0003290),molecular_function:DNA binding(GO:0003677),molecular_function:chromatin binding(GO:0003682),cellular_c…
ENSMUST00000190647	36031	32.13	0.12	62.01	0.23	19.59	0.07	1.79	0.01	0.00	0.00	0.00	0.00	17.3077464207551	-4.44406016359134	0.900382447048894	-4.93574722403491	7.98444664463329e-07	4.31633001754982e-05	Down	ENSMUSG00000040867	Begain	_	molecular_function:molecular_function(GO:0003674),cellular_component:cytoplasm(GO:0005737),biological_process:biological_process(GO:0008150),cellular_component:membrane(GO:0016020),cellular_component:dendrite(GO:0030425),cellular_component:neuronal cell body(GO:0043025),
ENSMUST00000131816	2716	1.49	0.08	0.00	0.00	0.00	0.00	18.56	0.76	21.50	1.15	23.88	1.24	11.5399962132253	4.64206267529322	0.942533080628079	4.92509257309024	8.43204256669481e-07	4.53762435811341e-05	Ups	ENSMUSG00000035745	Grin3b	K05214	molecular_function:receptor activity(GO:0004872),molecular_function:ionotropic glutamate receptor activity(GO:0004970),molecular_function:N-methyl-D-aspartate selective glutamate receptor activity(GO:0004972),molecular_function:ion channel activity(GO:0005216),molecular_function:extracellular-glutamate-gated ion channel activity(GO:0005234),molecular_function:cation channel activity(GO:0005261),m…
ENSMUST00000167652	151886	220.25	0.19	202.84	0.18	245.42	0.21	590.11	0.40	414.83	0.36	394.88	0.33	345.7755026687	1.26802490857262	0.257501548596471	4.92433896216966	8.46460024026342e-07	4.54483920592605e-05	Ups	ENSMUSG00000038371	Sbf2	K18061	cellular_component:vacuolar membrane(GO:0005774),cellular_component:membrane(GO:0016020),molecular_function:Rab guanyl-nucleotide exchange factor activity(GO:0017112),molecular_function:phosphatase regulator activity(GO:0019208),molecular_function:phosphatase binding(GO:0019902),molecular_function:phosphatidylinositol binding(GO:0035091),molecular_function:protein homodimerization activity(GO:004…
ENSMUST00000123733	3507	79.90	3.28	53.81	2.18	84.32	3.36	121.80	3.80	482.00	19.49	541.76	21.22	234.268292156464	2.48733777679354	0.506089795411001	4.91481511650229	8.88662820792541e-07	4.76066502551887e-05	Ups	ENSMUSG00000015597	Zfp318	-	molecular_function:nucleic acid binding(GO:0003676),cellular_component:nucleus(GO:0005634),cellular_component:nucleoplasm(GO:0005654),cellular_component:cytoplasm(GO:0005737),biological_process:transcription, DNA-templated(GO:0006351),biological_process:regulation of transcription, DNA-templated(GO:0006355),molecular_function:zinc ion binding(GO:0008270),molecular_function:metal ion binding(GO:00…
ENSMUST00000068259	53284	58.35	0.15	50.73	0.13	53.64	0.13	6.10	0.01	0.00	0.00	4.75	0.01	26.4339720322065	-3.33677992293679	0.679448788152163	-4.91101019108672	9.06083782543644e-07	4.84305863228058e-05	Down	ENSMUSG00000029775	Klhdc10	_	molecular_function:molecular_function(GO:0003674),cellular_component:cellular_component(GO:0005575),cellular_component:nucleus(GO:0005634),cellular_component:cytoplasm(GO:0005737),biological_process:biological_process(GO:0008150),
ENSMUST00000139823	30541	29.00	0.13	28.00	0.12	25.00	0.11	0.00	0.00	1.00	0.00	0.00	0.00	12.4994012436228	-4.58674232506573	0.934867989977784	-4.90629947140957	9.28107834503776e-07	4.94963036594239e-05	Down	ENSMUSG00000086044	A330043C09Rik	-	molecular_function:molecular_function(GO:0003674),cellular_component:cellular_component(GO:0005575),biological_process:biological_process(GO:0008150),
ENSMUST00000088904	26232	42.77	0.22	42.77	0.22	37.00	0.18	4.00	0.02	0.00	0.00	0.00	0.00	19.1664832046145	-4.00595197755664	0.820193091439935	-4.88415718123615	1.03872191938552e-06	5.5271185181294e-05	Down	ENSMUSG00000049515	Espnl	_	molecular_function:molecular_function(GO:0003674),cellular_component:cellular_component(GO:0005575),biological_process:biological_process(GO:0008150),
ENSMUST00000146343	63780	147.34	0.31	214.51	0.44	163.18	0.33	488.09	0.79	319.12	0.66	358.15	0.72	282.524094649304	1.35146537151787	0.276825595217907	4.88201017125617	1.05009838345141e-06	5.57515320717424e-05	Ups	ENSMUSG00000022704	Qtrtd1	-	molecular_function:protein binding(GO:0005515),cellular_component:cytoplasm(GO:0005737),cellular_component:mitochondrion(GO:0005739),biological_process:tRNA modification(GO:0006400),biological_process:tRNA processing(GO:0008033),molecular_function:zinc ion binding(GO:0008270),molecular_function:queuine tRNA-ribosyltransferase activity(GO:0008479),biological_process:queuosine biosynthetic process(…
ENSMUST00000044616	55101	259.28	0.63	368.97	0.89	363.69	0.86	630.93	1.19	671.05	1.61	577.40	1.34	478.979906136638	1.13093190017384	0.232252559997812	4.86940553070542	1.11934480508506e-06	5.90317575872858e-05	Ups	ENSMUSG00000040738	Ints8	K13145	molecular_function:molecular_function(GO:0003674),cellular_component:nucleus(GO:0005634),biological_process:snRNA processing(GO:0016180),cellular_component:integrator complex(GO:0032039),
ENSMUST00000025204	50817	127.51	0.34	108.27	0.28	136.44	0.35	17.68	0.04	31.34	0.08	31.70	0.08	70.31249477802	-1.92385154677849	0.395665366785291	-4.86231979920161	1.16017982405662e-06	6.10496398769662e-05	Down	ENSMUSG00000024346	Pfdn1	K09548	molecular_function:molecular_function(GO:0003674),cellular_component:cellular_component(GO:0005575),biological_process:protein folding(GO:0006457),cellular_component:prefoldin complex(GO:0016272),biological_process:telencephalon development(GO:0021537),biological_process:cerebellum development(GO:0021549),biological_process:actin cytoskeleton organization(GO:0030036),biological_process:B cell act…
ENSMUST00000155266	11727	58.00	0.68	62.00	0.71	30.00	0.34	0.00	0.00	4.00	0.05	4.00	0.04	23.8076282569604	-3.55085967891651	0.730403114799565	-4.86150675834799	1.16495602545213e-06	6.11311943824347e-05	Down	ENSMUSG00000029499	Pxmp2	K13347	cellular_component:cytoplasm(GO:0005737),cellular_component:mitochondrion(GO:0005739),cellular_component:peroxisome(GO:0005777),cellular_component:peroxisomal membrane(GO:0005778),cellular_component:membrane(GO:0016020),cellular_component:integral component of membrane(GO:0016021),cellular_component:protein complex(GO:0043234),
ENSMUST00000182038	74005	17.82	0.03	17.55	0.03	45.47	0.08	0.00	0.00	0.00	0.00	0.01	0.00	12.3346430795006	-5.06792247601743	1.0425292992208	-4.86117990142367	1.16688147038779e-06	6.11311943824347e-05	Down	ENSMUSG00000041225	Arhgap12	_	biological_process:morphogenesis of an epithelial sheet(GO:0002011),molecular_function:molecular_function(GO:0003674),molecular_function:GTPase activator activity(GO:0005096),cellular_component:intracellular(GO:0005622),biological_process:signal transduction(GO:0007165),
ENSMUST00000192145	522033	11.38	0.00	9.88	0.00	0.00	0.00	100.32	0.02	80.52	0.02	56.12	0.01	44.6687801079845	3.37558134929844	0.694638105844585	4.85948196751198	1.17693300873789e-06	6.15219695228362e-05	Ups	ENSMUSG00000028080	Lrba	_	molecular_function:phospholipid binding(GO:0005543),cellular_component:intracellular(GO:0005622),cellular_component:cell(GO:0005623),cellular_component:lysosome(GO:0005764),cellular_component:endoplasmic reticulum(GO:0005783),cellular_component:Golgi apparatus(GO:0005794),cellular_component:trans-Golgi network(GO:0005802),cellular_component:plasma membrane(GO:0005886),biological_process:signal tr…
ENSMUST00000017836	55044	98.09	0.24	110.94	0.27	79.04	0.19	16.07	0.03	8.27	0.02	22.62	0.05	51.3526934343615	-2.29715152094377	0.473306398178683	-4.85341320080053	1.21354470288368e-06	6.31575501948146e-05	Down	ENSMUSG00000017692	Rhbdl3	K02857	molecular_function:serine-type endopeptidase activity(GO:0004252),molecular_function:calcium ion binding(GO:0005509),biological_process:proteolysis(GO:0006508),biological_process:biological_process(GO:0008150),molecular_function:peptidase activity(GO:0008233),molecular_function:serine-type peptidase activity(GO:0008236),cellular_component:membrane(GO:0016020),cellular_component:integral component…
ENSMUST00000161200	19929	38.20	0.26	48.52	0.32	41.02	0.27	4.61	0.02	4.49	0.03	2.61	0.02	21.3324995534863	-2.95907154414332	0.610488020656703	-4.84705914615694	1.25305078997909e-06	6.50709001045599e-05	Down	ENSMUSG00000032059	Alg9	-	molecular_function:mannosyltransferase activity(GO:0000030),molecular_function:molecular_function(GO:0003674),cellular_component:endoplasmic reticulum(GO:0005783),cellular_component:membrane(GO:0016020),cellular_component:integral component of membrane(GO:0016021),molecular_function:transferase activity(GO:0016740),molecular_function:transferase activity, transferring glycosyl groups(GO:0016757),…
ENSMUST00000024773	14475	164.00	1.54	213.71	1.98	121.00	1.10	27.00	0.20	35.00	0.32	49.00	0.44	94.0612124736217	-1.88783459583274	0.38952817038019	-4.84646487567296	1.25680826741677e-06	6.51235235858839e-05	Down	ENSMUSG00000023978	Prph2	K17343	cellular_component:photoreceptor outer segment(GO:0001750),biological_process:cell adhesion(GO:0007155),biological_process:visual perception(GO:0007601),cellular_component:membrane(GO:0016020),cellular_component:integral component of membrane(GO:0016021),biological_process:retina development in camera-type eye(GO:0060041),
ENSMUST00000156483	57176	82.80	0.19	108.52	0.25	122.73	0.28	315.95	0.57	223.20	0.52	226.20	0.51	181.3804664061	1.47053632134965	0.303576490345367	4.84403887691263	1.27226021641807e-06	6.57805652636897e-05	Ups	ENSMUSG00000010342	Tex14	K17540	molecular_function:nucleotide binding(GO:0000166),cellular_component:chromosome, centromeric region(GO:0000775),cellular_component:kinetochore(GO:0000776),molecular_function:protein kinase activity(GO:0004672),molecular_function:protein binding(GO:0005515),molecular_function:ATP binding(GO:0005524),cellular_component:cell(GO:0005623),cellular_component:chromosome(GO:0005694),cellular_component:cy…
ENSMUST00000053729	44745	447.07	1.34	479.85	1.42	369.23	1.07	178.88	0.41	86.98	0.26	106.70	0.31	259.561352009376	-1.54807891702033	0.319625464251167	-4.84341546643425	1.27626033101081e-06	6.58177855051838e-05	Down	ENSMUSG00000026784	Pdss1	K12504	molecular_function:trans-hexaprenyltranstransferase activity(GO:0000010),cellular_component:mitochondrion(GO:0005739),biological_process:ubiquinone biosynthetic process(GO:0006744),biological_process:isoprenoid biosynthetic process(GO:0008299),molecular_function:transferase activity(GO:0016740),molecular_function:metal ion binding(GO:0046872),molecular_function:protein heterodimerization activity…
ENSMUST00000106683	4401	15.15	0.49	53.04	1.69	17.93	0.56	0.00	0.00	0.00	0.00	0.00	0.00	12.7970797005093	-5.06688356604314	1.0462146569304	-4.84306306786929	1.27852684636313e-06	6.58177855051838e-05	Down	ENSMUSG00000068762	Gstm6	K00799	molecular_function:glutathione transferase activity(GO:0004364),cellular_component:cytoplasm(GO:0005737),biological_process:metabolic process(GO:0008152),molecular_function:transferase activity(GO:0016740),
ENSMUST00000142533	995	140.00	25.33	135.00	24.17	157.00	27.62	16.00	2.08	39.00	6.96	32.00	5.52	80.4187610567826	-2.02236155725096	0.418545711619613	-4.83187738186395	1.35251550526571e-06	6.9475969634125e-05	Down	ENSMUSG00000087120	Gm12279	-	-
ENSMUST00000120292	485474	674.78	0.19	703.24	0.19	383.78	0.10	2344.49	0.50	1331.55	0.36	1084.09	0.28	1096.31970569745	1.62663600791231	0.336707409845129	4.8310074573663	1.35843915712834e-06	6.96295422828718e-05	Ups	ENSMUSG00000037605	Adgrl3	K04594	-
ENSMUST00000180140	1632	0.00	0.00	0.00	0.00	0.00	0.00	39.00	2.81	15.00	1.43	11.00	1.02	11.3565732121859	5.06729928224954	1.04991578305196	4.82638642455647	1.39032621503782e-06	7.1110391670857e-05	Ups	ENSMUSG00000023904	Hcfc1r1	_	molecular_function:molecular_function(GO:0003674),cellular_component:nucleus(GO:0005634),cellular_component:nucleoplasm(GO:0005654),cellular_component:cytoplasm(GO:0005737),biological_process:biological_process(GO:0008150),
ENSMUST00000051907	24428	223.54	1.24	250.79	1.37	166.20	0.89	47.37	0.20	62.99	0.34	71.58	0.38	127.910449648976	-1.55999235144043	0.323471782972399	-4.82265357771109	1.41660880364189e-06	7.22988389850095e-05	Down	ENSMUSG00000045004	Spata21	_	molecular_function:molecular_function(GO:0003674),molecular_function:calcium ion binding(GO:0005509),cellular_component:cellular_component(GO:0005575),biological_process:biological_process(GO:0008150),molecular_function:metal ion binding(GO:0046872),
ENSMUST00000170774	289647	31.39	0.01	24.20	0.01	16.89	0.01	0.00	0.00	0.00	0.00	0.00	0.00	10.7852448293249	-5.0048885933602	1.03839875976899	-4.81981372403952	1.43692324944095e-06	7.30261570847826e-05	Down	ENSMUSG00000004347	Pde1c	K13755	molecular_function:3',5'-cyclic-nucleotide phosphodiesterase activity(GO:0004114),molecular_function:3',5'-cyclic-AMP phosphodiesterase activity(GO:0004115),molecular_function:calmodulin-dependent cyclic-nucleotide phosphodiesterase activity(GO:0004117),molecular_function:calmodulin binding(GO:0005516),cellular_component:cilium(GO:0005929),biological_process:cAMP catabolic process(GO:0006198),bio…
ENSMUST00000153895	53930	93.25	0.23	92.49	0.23	54.73	0.13	0.00	0.00	9.90	0.02	5.05	0.01	38.5663432810249	-3.38541096940886	0.702396401504442	-4.81980112961534	1.4370139625229e-06	7.30261570847826e-05	Down	ENSMUSG00000024169	Ift140	-	cellular_component:photoreceptor outer segment(GO:0001750),molecular_function:molecular_function(GO:0003674),cellular_component:intracellular(GO:0005622),cellular_component:cell(GO:0005623),cellular_component:centrosome(GO:0005813),cellular_component:cilium(GO:0005929),cellular_component:axoneme(GO:0005930),cellular_component:intraciliary transport particle A(GO:0030991),cellular_component:photor…
ENSMUST00000172894	3013	58.03	2.81	49.52	2.37	66.38	3.12	215.73	7.92	133.26	6.36	141.53	6.54	112.11902379277	1.67292712863828	0.347384044843599	4.81578573763073	1.46621786407085e-06	7.41924996804464e-05	Ups	ENSMUSG00000077450	Rab11b	K07905	molecular_function:nucleotide binding(GO:0000166),biological_process:receptor recycling(GO:0001881),molecular_function:GTPase activity(GO:0003924),molecular_function:protein binding(GO:0005515),molecular_function:GTP binding(GO:0005525),cellular_component:intracellular(GO:0005622),cellular_component:cell(GO:0005623),cellular_component:cytoplasm(GO:0005737),cellular_component:mitochondrion(GO:0005…
ENSMUST00000151117	9978	33.52	0.46	63.88	0.86	5.90	0.08	0.00	0.00	0.00	0.00	0.00	0.00	15.3688736508981	-5.09405459033337	1.05833943017039	-4.81325219973446	1.48493698275765e-06	7.48206464433219e-05	Down
ENSMUST00000020350	137470	53.54	0.05	62.11	0.06	64.14	0.06	5.01	0.00	9.95	0.01	9.77	0.01	31.4936386302202	-2.49358495757486	0.518659761820362	-4.80774708418293	1.52640703447768e-06	7.67472282674245e-05	Down	ENSMUSG00000020140	Lgr5	K04308	biological_process:hair follicle development(GO:0001942),molecular_function:signal transducer activity(GO:0004871),molecular_function:transmembrane signaling receptor activity(GO:0004888),molecular_function:G-protein coupled receptor activity(GO:0004930),cellular_component:Golgi apparatus(GO:0005794),cellular_component:plasma membrane(GO:0005886),cellular_component:integral component of plasma me…
ENSMUST00000174401	1842	26.11	2.20	32.47	2.70	14.84	1.21	0.00	0.00	0.00	0.00	0.00	0.00	10.8979273588223	-4.99910356185187	1.04025721913008	-4.80564178735754	1.54255871425024e-06	7.73953560392954e-05	Down	ENSMUSG00000022394	L3mbtl2	-	cellular_component:nucleus(GO:0005634),biological_process:transcription, DNA-templated(GO:0006351),biological_process:regulation of transcription, DNA-templated(GO:0006355),biological_process:biological_process(GO:0008150),molecular_function:zinc ion binding(GO:0008270),biological_process:chromatin modification(GO:0016568),molecular_function:methylated histone binding(GO:0035064),molecular_functi…
ENSMUST00000110064	1997611	349.93	0.02	519.73	0.03	490.45	0.03	951.25	0.05	726.42	0.05	871.07	0.06	650.369565413487	1.1120509941254	0.231547508704562	4.80269038672444	1.56547851438831e-06	7.83796120326232e-05	Ups	ENSMUSG00000068205	Macrod2	_	molecular_function:purine-specific mismatch base pair DNA N-glycosylase activity(GO:0000701),molecular_function:histone deacetylase activity(GO:0004407),molecular_function:uracil DNA N-glycosylase activity(GO:0004844),cellular_component:nucleus(GO:0005634),biological_process:cellular response to DNA damage stimulus(GO:0006974),molecular_function:protein-N-terminal asparagine amidohydrolase activi…
ENSMUST00000025095	12415	52.46	0.58	60.52	0.66	43.01	0.46	4.97	0.04	6.99	0.08	0.91	0.01	25.6824916089234	-3.07997205864255	0.641381863157265	-4.8020878599234	1.57019765052798e-06	7.84503802996419e-05	Down	ENSMUSG00000024248	Cox7a2l	K02270	biological_process:regulation of oxidative phosphorylation(GO:0002082),molecular_function:cytochrome-c oxidase activity(GO:0004129),cellular_component:mitochondrion(GO:0005739),cellular_component:mitochondrial inner membrane(GO:0005743),cellular_component:mitochondrial respiratory chain(GO:0005746),molecular_function:electron carrier activity(GO:0009055),cellular_component:membrane(GO:0016020),ce…
ENSMUST00000178891	1334	162.00	20.09	183.00	22.42	138.00	16.62	54.30	4.95	45.00	5.50	49.00	5.79	98.3583525675608	-1.45884817482021	0.303949822433513	-4.79963489743221	1.58955140090335e-06	7.92504912736098e-05	Down	ENSMUSG00000094091	Gm21885	_	-
ENSMUST00000076982	399	153.59	140.17	164.54	150.59	168.38	150.53	260.10	134.91	363.00	329.35	394.21	341.70	251.63128892568	1.26662174677672	0.263974471988402	4.7982736256117	1.60039049399171e-06	7.96236209715122e-05	Ups	ENSMUSG00000072968	Gm17728	K09567	-
ENSMUST00000016640	20641	8.00	0.05	14.00	0.09	8.00	0.05	57.00	0.29	43.00	0.28	51.00	0.32	30.9017739751234	2.43089757153833	0.506725129958541	4.79727060652631	1.60842243345959e-06	7.98558183909269e-05	Ups	ENSMUSG00000016496	Cd274	K06745	molecular_function:protein binding(GO:0005515),cellular_component:plasma membrane(GO:0005886),biological_process:immune response(GO:0006955),biological_process:signal transduction(GO:0007165),biological_process:cell surface receptor signaling pathway(GO:0007166),cellular_component:external side of plasma membrane(GO:0009897),cellular_component:cell surface(GO:0009986),cellular_component:membrane(…
ENSMUST00000050584	54284	325.75	0.81	264.34	0.64	226.37	0.54	31.38	0.06	64.96	0.16	83.23	0.20	153.86442448706	-1.90765123221891	0.398118972649656	-4.79166119495049	1.65406050271081e-06	8.1918047515558e-05	Down	ENSMUSG00000046727	Cystm1	_	molecular_function:molecular_function(GO:0003674),biological_process:biological_process(GO:0008150),cellular_component:membrane(GO:0016020),cellular_component:integral component of membrane(GO:0016021),
ENSMUST00000136697	10699	514.00	6.58	565.00	7.12	525.00	6.51	1165.00	11.46	830.00	10.44	810.00	9.88	732.154281609696	1.01732491837489	0.212326575363085	4.79132165455612	1.65686258248221e-06	8.1918047515558e-05	Ups	ENSMUSG00000086213	A330040F15Rik	-	molecular_function:molecular_function(GO:0003674),cellular_component:cellular_component(GO:0005575),biological_process:biological_process(GO:0008150),
ENSMUST00000159092	48535	361.11	1.00	365.82	1.00	314.99	0.84	56.19	0.12	88.24	0.24	131.92	0.35	204.806631536301	-1.65880917575566	0.346267318107193	-4.79054501829176	1.66328898870087e-06	8.19713081404696e-05	Down	ENSMUSG00000035437	Rabgap1	-	molecular_function:GTPase activator activity(GO:0005096),cellular_component:cytoplasm(GO:0005737),cellular_component:cytosol(GO:0005829),cellular_component:cytoskeleton(GO:0005856),biological_process:cell cycle(GO:0007049),molecular_function:Rab GTPase binding(GO:0017137),biological_process:positive regulation of GTPase activity(GO:0043547),
ENSMUST00000028355	55040	42.23	0.10	35.66	0.09	26.90	0.06	0.00	0.00	0.00	0.00	2.80	0.01	16.2580693810843	-4.07466869627299	0.850598117886774	-4.79035705650994	1.66484790678014e-06	8.19713081404696e-05	Down	ENSMUSG00000026976	Pax8	K09293	molecular_function:RNA polymerase II core promoter proximal region sequence-specific DNA binding(GO:0000978),molecular_function:RNA polymerase II core promoter sequence-specific DNA binding(GO:0000979),molecular_function:RNA polymerase II core promoter proximal region sequence-specific DNA binding transcription factor activity involved in positive regulation of transcription(GO:0001077),biologica…
ENSMUST00000037678	12059	216.00	2.44	184.00	2.05	162.00	1.78	374.00	3.26	307.00	3.42	351.24	3.79	264.995471510874	1.08732875264535	0.227100540791836	4.78787390313619	1.68557497678412e-06	8.28200110746186e-05	Ups	ENSMUSG00000034371	Tkfc	K00863	-
ENSMUST00000050552	14456	385.19	3.62	484.64	4.49	333.06	3.04	92.83	0.67	134.18	1.24	155.52	1.39	247.429165688135	-1.40338991632312	0.293169828651344	-4.78695206385687	1.69333258491476e-06	8.30292745975145e-05	Down	ENSMUSG00000051223	Bzw1	_	cellular_component:cytoplasm(GO:0005737),biological_process:transcription, DNA-templated(GO:0006351),biological_process:regulation of transcription, DNA-templated(GO:0006355),biological_process:biological_process(GO:0008150),cellular_component:membrane(GO:0016020),molecular_function:poly(A) RNA binding(GO:0044822),
ENSMUST00000167489	14441	33.00	0.31	37.52	0.35	10.33	0.09	0.00	0.00	0.00	0.00	0.00	0.00	12.0400266382759	-5.01208168810641	1.04789361689333	-4.78300622057956	1.72692779178934e-06	8.45019594943189e-05	Down	ENSMUSG00000024215	Spdef	K09442	biological_process:negative regulation of transcription from RNA polymerase II promoter(GO:0000122),molecular_function:sequence-specific DNA binding RNA polymerase II transcription factor activity(GO:0000981),molecular_function:DNA binding(GO:0003677),molecular_function:sequence-specific DNA binding transcription factor activity(GO:0003700),cellular_component:nucleus(GO:0005634),biological_proces…
ENSMUST00000099414	13548	37.26	0.37	31.49	0.31	33.97	0.33	3.38	0.03	0.00	0.00	0.00	0.00	15.8750204979827	-4.05000097547087	0.847602977520254	-4.77818162852559	1.76887565301532e-06	8.63764547270772e-05	Down	ENSMUSG00000096910	Zfp955b	_	molecular_function:molecular_function(GO:0003674),cellular_component:cellular_component(GO:0005575),biological_process:biological_process(GO:0008150),
ENSMUST00000160867	9266	0.00	0.00	0.00	0.00	0.00	0.00	7.17	0.08	33.45	0.49	24.71	0.35	11.4616069933284	5.03510283654775	1.05470517563998	4.77394342309216	1.80653152244896e-06	8.78537010056531e-05	Ups	ENSMUSG00000030365	Clec2i	-	biological_process:membrane raft assembly(GO:0001765),molecular_function:transmembrane signaling receptor activity(GO:0004888),molecular_function:protein binding(GO:0005515),cellular_component:plasma membrane(GO:0005886),biological_process:signal transduction(GO:0007165),cellular_component:external side of plasma membrane(GO:0009897),cellular_component:cell surface(GO:0009986),cellular_component:…
ENSMUST00000162666	9266	0.00	0.00	0.00	0.00	0.00	0.00	7.17	0.08	33.45	0.49	24.71	0.35	11.4616069933284	5.03510283654775	1.05470517563998	4.77394342309216	1.80653152244896e-06	8.78537010056531e-05	Ups	ENSMUSG00000030365	Clec2i	_	biological_process:membrane raft assembly(GO:0001765),molecular_function:transmembrane signaling receptor activity(GO:0004888),molecular_function:protein binding(GO:0005515),cellular_component:plasma membrane(GO:0005886),biological_process:signal transduction(GO:0007165),cellular_component:external side of plasma membrane(GO:0009897),cellular_component:cell surface(GO:0009986),cellular_component:…
ENSMUST00000140247	24755	21.00	0.11	20.92	0.11	26.00	0.14	0.00	0.00	0.00	0.00	0.00	0.00	10.2582765833495	-4.96135171056278	1.03948537014617	-4.77289229175503	1.81598921309514e-06	8.81278340310797e-05	Down	ENSMUSG00000030878	Cdr2	-	molecular_function:molecular_function(GO:0003674),cellular_component:cytoplasm(GO:0005737),biological_process:biological_process(GO:0008150),
ENSMUST00000180992	8624	28.00	0.45	24.06	0.38	31.00	0.48	1.00	0.01	1.00	0.02	0.00	0.00	12.8740518537276	-4.17255831536724	0.87429325089907	-4.77249288047967	1.81959542707016e-06	8.81278340310797e-05	Down	ENSMUSG00000097461	Gm26735	-	-
ENSMUST00000056890	6135	596.00	13.54	645.00	14.45	566.00	12.47	165.00	2.87	247.00	5.52	261.00	5.65	389.555895604302	-1.18829859041895	0.249390912649517	-4.76480308682672	1.89038168771365e-06	9.13697315943388e-05	Down	ENSMUSG00000050503	Fbxl22	K10288	molecular_function:molecular_function(GO:0003674),cellular_component:cellular_component(GO:0005575),cellular_component:cytoplasm(GO:0005737),biological_process:biological_process(GO:0008150),
ENSMUST00000193983	6705	153.00	3.17	178.00	3.63	120.00	2.41	46.00	0.73	29.00	0.59	20.00	0.39	84.2107593699886	-1.95887018473624	0.411718618797328	-4.75778868213027	1.95725234253944e-06	9.44095784413537e-05	Down	ENSMUSG00000102202	Gm33280	-	-
ENSMUST00000002889	13121	75.00	0.78	49.46	0.51	40.00	0.40	6.33	0.05	3.17	0.03	8.00	0.08	27.5509928808235	-2.839068143646	0.59788386010177	-4.74852782137779	2.04902704426228e-06	9.86359225444877e-05	Down	ENSMUSG00000002812	Flii	_	molecular_function:actin binding(GO:0003779),molecular_function:protein binding(GO:0005515),cellular_component:nucleus(GO:0005634),cellular_component:nucleoplasm(GO:0005654),cellular_component:cytoplasm(GO:0005737),cellular_component:microtubule organizing center(GO:0005815),cellular_component:cytoskeleton(GO:0005856),biological_process:transcription, DNA-templated(GO:0006351),biological_process:…
ENSMUST00000146150	61238	324.72	0.71	352.25	0.76	214.76	0.46	92.64	0.16	28.39	0.06	35.76	0.07	160.859160395765	-2.19452206723615	0.463234791969563	-4.73738610587856	2.16492454940507e-06	0.000104004027138626	Down	ENSMUSG00000049092	Gpr137c	_	molecular_function:molecular_function(GO:0003674),cellular_component:cellular_component(GO:0005575),biological_process:biological_process(GO:0008150),
ENSMUST00000136215	15632	148.00	1.29	138.77	1.19	95.29	0.80	27.30	0.18	25.81	0.22	38.33	0.32	73.1330112297855	-1.7974747933979	0.379557706798324	-4.73570885586834	2.18290771817455e-06	0.000104656092864078	Down	ENSMUSG00000020538	Srebf1	-	biological_process:negative regulation of transcription from RNA polymerase II promoter(GO:0000122),molecular_function:RNA polymerase II core promoter proximal region sequence-specific DNA binding(GO:0000978),molecular_function:RNA polymerase II core promoter proximal region sequence-specific DNA binding transcription factor activity involved in positive regulation of transcription(GO:0001077),bi…
ENSMUST00000111375	41958	30.10	0.10	30.74	0.10	43.28	0.13	0.00	0.00	2.80	0.01	0.00	0.00	16.2538874932908	-4.04314342289855	0.855458338781723	-4.72628910094731	2.28660041244792e-06	0.000109186319895803	Down	ENSMUSG00000040687	Madd	_	biological_process:activation of MAPK activity(GO:0000187),molecular_function:guanyl-nucleotide exchange factor activity(GO:0005085),cellular_component:nucleus(GO:0005634),cellular_component:cytoplasm(GO:0005737),cellular_component:cytosol(GO:0005829),cellular_component:plasma membrane(GO:0005886),biological_process:apoptotic process(GO:0006915),cellular_component:synaptic vesicle(GO:0008021),cel…
ENSMUST00000160236	170646	526.05	0.41	579.29	0.45	470.24	0.36	14.81	0.01	85.07	0.07	111.89	0.08	273.646714524423	-2.52455623724919	0.534207412142795	-4.72579784530278	2.2921359315061e-06	0.000109230863306231	Down	ENSMUSG00000072663	Spef2	_	cellular_component:manchette(GO:0002177),biological_process:immune system development(GO:0002520),molecular_function:protein binding(GO:0005515),cellular_component:cytoplasm(GO:0005737),cellular_component:Golgi apparatus(GO:0005794),biological_process:spermatogenesis(GO:0007283),biological_process:fertilization(GO:0009566),biological_process:multicellular organismal aging(GO:0010259),biological_p…
ENSMUST00000042345	135886	264.82	0.26	268.48	0.26	230.75	0.22	47.18	0.04	86.56	0.08	84.37	0.08	153.034649119565	-1.55314091608716	0.328848976986227	-4.72296106961041	2.32435356132126e-06	0.000110544205846245	Down	ENSMUSG00000037815	Ctnna1	K05691	cellular_component:acrosomal vesicle(GO:0001669),molecular_function:structural molecule activity(GO:0005198),molecular_function:protein binding(GO:0005515),cellular_component:cytoplasm(GO:0005737),cellular_component:cytosol(GO:0005829),cellular_component:cytoskeleton(GO:0005856),cellular_component:plasma membrane(GO:0005886),cellular_component:cell-cell junction(GO:0005911),cellular_component:adh…
ENSMUST00000130270	88703	491.47	0.74	380.27	0.57	506.13	0.74	1805.92	2.11	915.57	1.36	830.16	1.20	828.74170548472	1.54929380900049	0.328100846147613	4.72200491766931	2.33531034479532e-06	0.000110843170205365	Ups	ENSMUSG00000003452	Bicd1	-	cellular_component:cell(GO:0005623),cellular_component:Golgi apparatus(GO:0005794),cellular_component:trans-Golgi network(GO:0005802),cellular_component:cytosol(GO:0005829),cellular_component:cytoplasmic microtubule(GO:0005881),biological_process:transport(GO:0006810),molecular_function:cytoskeletal adaptor activity(GO:0008093),cellular_component:membrane(GO:0016020),biological_process:viral proc…
ENSMUST00000195694	4105	68.62	2.38	81.83	2.80	54.17	1.82	12.00	0.32	9.00	0.31	14.00	0.46	36.8208870859026	-2.23030957070092	0.472406927351761	-4.72116186611336	2.34501220661697e-06	0.000111081496382104	Down	ENSMUSG00000103183	Gm37090	-	-
ENSMUST00000108719	14342	59.00	0.56	81.00	0.76	31.52	0.29	7.00	0.05	2.00	0.02	5.68	0.05	28.2468211108366	-3.02612293461084	0.641207427907984	-4.71941341117013	2.36525698147805e-06	0.00011181728821601	Down	ENSMUSG00000020536	Llgl1	K06094	cellular_component:Golgi cis cisterna(GO:0000137),cellular_component:cytoplasm(GO:0005737),cellular_component:endosome(GO:0005768),cellular_component:Golgi apparatus(GO:0005794),cellular_component:cytoskeleton(GO:0005856),biological_process:protein complex assembly(GO:0006461),biological_process:exocytosis(GO:0006887),biological_process:Golgi to plasma membrane transport(GO:0006893),biological_pr…
ENSMUST00000063594	114994	19.90	0.02	20.40	0.02	26.00	0.03	0.00	0.00	0.00	0.00	0.00	0.00	9.96284319512372	-4.91702405083137	1.04283279373918	-4.71506465883269	2.41634003865269e-06	0.000113778932137511	Down	ENSMUSG00000025969	Nrp2	K06819	biological_process:angiogenesis(GO:0001525),biological_process:neural crest cell migration(GO:0001755),biological_process:neuron migration(GO:0001764),molecular_function:vascular endothelial growth factor-activated receptor activity(GO:0005021),molecular_function:protein binding(GO:0005515),cellular_component:plasma membrane(GO:0005886),biological_process:multicellular organismal development(GO:0…
ENSMUST00000114157	114994	19.90	0.02	20.40	0.02	26.00	0.03	0.00	0.00	0.00	0.00	0.00	0.00	9.96284319512372	-4.91702405083137	1.04283279373918	-4.71506465883269	2.41634003865269e-06	0.000113778932137511	Down	ENSMUSG00000025969	Nrp2	K06819	biological_process:angiogenesis(GO:0001525),biological_process:neural crest cell migration(GO:0001755),biological_process:neuron migration(GO:0001764),molecular_function:vascular endothelial growth factor-activated receptor activity(GO:0005021),molecular_function:protein binding(GO:0005515),cellular_component:plasma membrane(GO:0005886),biological_process:multicellular organismal development(GO:0…
ENSMUST00000151999	69574	264.38	0.51	255.99	0.49	150.00	0.28	53.46	0.08	62.23	0.12	70.10	0.13	132.628232743388	-1.59491318645256	0.338496062431907	-4.71176289317516	2.45583019773435e-06	0.000115409430203231	Down	ENSMUSG00000072487	Mroh5	_	molecular_function:molecular_function(GO:0003674),cellular_component:cellular_component(GO:0005575),biological_process:biological_process(GO:0008150),
ENSMUST00000037096	63337	1993.91	4.22	1335.62	2.79	1536.86	3.15	2368.94	3.87	3421.80	7.13	3211.59	6.48	2312.76102366173	1.09840170854026	0.23335916716409	4.70691476100403	2.51494003507324e-06	0.000117953669787269	Ups	ENSMUSG00000038085	Cnbd2	_	cellular_component:cytosol(GO:0005829),biological_process:spermatogenesis(GO:0007283),molecular_function:cAMP binding(GO:0030552),
ENSMUST00000070552	160173	24.20	0.02	30.93	0.03	13.89	0.01	0.00	0.00	0.00	0.00	0.00	0.00	10.2974160749731	-4.91860191881432	1.04591689699638	-4.70266990899502	2.5678137626367e-06	0.000120195968865669	Down	ENSMUSG00000020435	Osbp2	_	biological_process:transport(GO:0006810),biological_process:lipid transport(GO:0006869),biological_process:spermatid development(GO:0007286),molecular_function:lipid binding(GO:0008289),molecular_function:cholesterol binding(GO:0015485),cellular_component:membrane(GO:0016020),cellular_component:apical dendrite(GO:0097440),
ENSMUST00000162226	31928	129.08	0.54	99.32	0.41	89.92	0.37	14.05	0.05	23.75	0.10	26.83	0.11	59.1572939963179	-1.99819984533645	0.425160513555938	-4.69987165229433	2.60325050599938e-06	0.000121376297998292	Down	ENSMUSG00000043467	Zbtb37	K10509	molecular_function:molecular_function(GO:0003674),cellular_component:cellular_component(GO:0005575),biological_process:biological_process(GO:0008150),
ENSMUST00000047226	12603	437.60	4.73	501.00	5.34	406.24	4.26	214.00	1.78	159.00	1.69	184.35	1.90	299.360709246345	-1.0418300324107	0.221672048118331	-4.69987100879116	2.60325870896387e-06	0.000121376297998292	Down	ENSMUSG00000041168	Lonp1	K08675	molecular_function:nucleotide binding(GO:0000166),molecular_function:DNA binding(GO:0003677),molecular_function:single-stranded DNA binding(GO:0003697),molecular_function:single-stranded RNA binding(GO:0003727),molecular_function:ATP-dependent peptidase activity(GO:0004176),molecular_function:serine-type endopeptidase activity(GO:0004252),molecular_function:ATP binding(GO:0005524),cellular_compon…
ENSMUST00000044278	165166	222.76	0.18	177.01	0.14	153.00	0.12	6.00	0.00	22.90	0.02	40.66	0.03	95.2591629940322	-2.6000196526154	0.553482969122419	-4.6975603544548	2.63287397914885e-06	0.000122516402496393	Down	ENSMUSG00000039037	St6galnac5	K03375	molecular_function:alpha-N-acetylgalactosaminide alpha-2,6-sialyltransferase activity(GO:0001665),cellular_component:Golgi apparatus(GO:0005794),biological_process:protein glycosylation(GO:0006486),biological_process:glycosphingolipid biosynthetic process(GO:0006688),molecular_function:sialyltransferase activity(GO:0008373),molecular_function:lytic endotransglycosylase activity(GO:0008932),biolog…
ENSMUST00000127674	4513	14.20	0.45	15.82	0.49	48.14	1.46	0.00	0.00	0.00	0.00	0.00	0.00	11.9132696330727	-4.94673695011972	1.05524206877344	-4.68777458414783	2.76191991220903e-06	0.000128019303430751	Down	ENSMUSG00000033819	Ppp1r16a	-	molecular_function:molecular_function(GO:0003674),cellular_component:cytosol(GO:0005829),cellular_component:plasma membrane(GO:0005886),biological_process:biological_process(GO:0008150),molecular_function:protein phosphatase type 1 regulator activity(GO:0008599),cellular_component:membrane(GO:0016020),
ENSMUST00000002099	19780	49.72	0.34	118.13	0.80	24.18	0.16	0.00	0.00	3.80	0.03	4.16	0.03	29.8708424844463	-3.7439523712057	0.798972304582033	-4.68596013871128	2.78650497674927e-06	0.000128907087930241	Down	ENSMUSG00000002031	Ift46	_	molecular_function:protein binding(GO:0005515),cellular_component:intracellular(GO:0005622),cellular_component:cell(GO:0005623),cellular_component:cytoplasm(GO:0005737),cellular_component:centrosome(GO:0005813),cellular_component:cytoskeleton(GO:0005856),cellular_component:cilium(GO:0005929),biological_process:smoothened signaling pathway(GO:0007224),biological_process:protein transport(GO:001503…
ENSMUST00000162385	44450	1010.56	3.05	763.71	2.27	791.57	2.32	85.26	0.20	246.04	0.73	257.30	0.74	489.361720281807	-1.84765173712768	0.394657358612964	-4.68166042468158	2.84560577744414e-06	0.000131385051187362	Down	ENSMUSG00000042298	Ttc19	K18169	molecular_function:protein binding(GO:0005515),cellular_component:mitochondrion(GO:0005739),cellular_component:mitochondrial inner membrane(GO:0005743),cellular_component:membrane(GO:0016020),biological_process:mitochondrial respiratory chain complex III assembly(GO:0034551),
ENSMUST00000073139	12083	112.46	1.27	115.32	1.28	104.58	1.14	0.00	0.00	6.83	0.08	16.41	0.18	53.9189956976004	-3.27653735024707	0.70003662953489	-4.6805227212525	2.86144394777869e-06	0.00013160423986179	Down	ENSMUSG00000036564	Ndrg4	_	molecular_function:protein binding(GO:0005515),cellular_component:cytoplasm(GO:0005737),cellular_component:mitochondrion(GO:0005739),cellular_component:endoplasmic reticulum membrane(GO:0005789),biological_process:visual learning(GO:0008542),biological_process:negative regulation of platelet-derived growth factor receptor signaling pathway(GO:0010642),biological_process:positive regulation of neu…
ENSMUST00000172585	46578	316.61	0.91	275.11	0.78	164.02	0.46	44.56	0.10	47.97	0.14	84.50	0.23	144.005290689468	-1.81845613392618	0.389022396254996	-4.6744253066968	2.9477789247128e-06	0.000135312745534399	Down	ENSMUSG00000029830	Svopl	_	molecular_function:molecular_function(GO:0003674),biological_process:transport(GO:0006810),cellular_component:membrane(GO:0016020),cellular_component:integral component of membrane(GO:0016021),biological_process:transmembrane transport(GO:0055085),
ENSMUST00000186200	11777	37.74	0.44	29.86	0.34	22.30	0.25	0.15	0.00	1.44	0.02	2.39	0.03	14.0114975281489	-3.91407531551138	0.83868631759974	-4.66691209022365	3.05760069515352e-06	0.000139802859570029	Down	ENSMUSG00000031585	Gtf2e2	-	molecular_function:DNA binding(GO:0003677),molecular_function:protein binding(GO:0005515),cellular_component:nucleus(GO:0005634),cellular_component:nucleoplasm(GO:0005654),cellular_component:transcription factor TFIIE complex(GO:0005673),cellular_component:cytoplasm(GO:0005737),biological_process:transcription, DNA-templated(GO:0006351),biological_process:regulation of transcription, DNA-template…
ENSMUST00000129783	3381	69.00	2.95	75.00	3.16	66.00	2.74	16.00	0.52	9.00	0.38	5.00	0.20	36.8090706068253	-2.45099447240054	0.525389823429439	-4.66509696819378	3.08471538449191e-06	0.000140511450105109	Down	ENSMUSG00000033872	Best4-ps	-	-
ENSMUST00000044620	47117	223.34	0.64	200.39	0.56	192.75	0.53	81.81	0.18	54.39	0.15	50.03	0.14	125.164829236959	-1.48051141779919	0.317762269534917	-4.65917939208483	3.17472443066736e-06	0.000144334406491567	Down	ENSMUSG00000041147	Brca2	K08775	biological_process:double-strand break repair via homologous recombination(GO:0000724),biological_process:cytokinesis(GO:0000910),biological_process:oocyte maturation(GO:0001556),biological_process:inner cell mass cell proliferation(GO:0001833),molecular_function:protease binding(GO:0002020),molecular_function:DNA binding(GO:0003677),molecular_function:single-stranded DNA binding(GO:0003697),mole…
ENSMUST00000137072	16942	11.30	0.09	2.82	0.02	7.30	0.06	137.15	0.85	33.95	0.27	43.31	0.33	40.4542459643837	3.21759308222943	0.691471139286452	4.65325723579693	3.26732224636517e-06	0.000148201119753503	Ups	ENSMUSG00000034401	Spata6	-	molecular_function:molecular_function(GO:0003674),cellular_component:cellular_component(GO:0005575),cellular_component:extracellular region(GO:0005576),biological_process:multicellular organismal development(GO:0007275),biological_process:spermatogenesis(GO:0007283),biological_process:biological_process(GO:0008150),biological_process:cell differentiation(GO:0030154),
ENSMUST00000044359	281046	20.67	0.01	19.97	0.01	21.53	0.01	0.00	0.00	0.00	0.00	0.00	0.00	9.4882719694765	-4.86427678356423	1.04548761822184	-4.65263930321563	3.27713202605187e-06	0.000148201119753503	Down	ENSMUSG00000052331	Ankrd44	K15503	molecular_function:molecular_function(GO:0003674),cellular_component:cellular_component(GO:0005575),biological_process:biological_process(GO:0008150),
ENSMUST00000132948	29452	223.73	1.02	226.95	1.02	174.47	0.77	0.00	0.00	10.88	0.05	28.39	0.12	100.556078722247	-3.38050262625003	0.726590941005528	-4.65255267506054	3.27850951755391e-06	0.000148201119753503	Down	ENSMUSG00000030263	Lrmp	_	biological_process:immune system process(GO:0002376),molecular_function:protein binding(GO:0005515),cellular_component:nucleus(GO:0005634),cellular_component:chromosome(GO:0005694),cellular_component:cytoplasm(GO:0005737),cellular_component:endoplasmic reticulum(GO:0005783),cellular_component:endoplasmic reticulum membrane(GO:0005789),cellular_component:cytoskeleton(GO:0005856),biological_process…
ENSMUST00000068879	52501	61.40	0.16	100.74	0.25	83.91	0.21	0.00	0.00	0.00	0.00	8.78	0.02	38.5233757590154	-3.87419486797908	0.833214517722809	-4.64969678945025	3.32423371173225e-06	0.000149885438171957	Down	ENSMUSG00000044098	Rsbn1	_	molecular_function:protein binding(GO:0005515),cellular_component:nucleus(GO:0005634),biological_process:biological_process(GO:0008150),
ENSMUST00000116619	7606	0.00	0.00	0.00	0.00	0.00	0.00	32.06	0.45	1.46	0.03	78.64	1.36	19.3542328130335	5.05747958546564	1.08776140447273	4.64943834619425	3.32840156399046e-06	0.000149885438171957	Ups	ENSMUSG00000032739	Pram1	_	molecular_function:molecular_function(GO:0003674),cellular_component:cellular_component(GO:0005575),biological_process:integrin-mediated signaling pathway(GO:0007229),molecular_function:lipid binding(GO:0008289),biological_process:regulation of neutrophil degranulation(GO:0043313),
ENSMUST00000037302	83345	840.77	1.35	851.00	1.35	1011.00	1.57	1194.48	1.48	3021.09	4.78	2811.01	4.31	1642.82871375624	1.56672911131577	0.337026519908518	4.64868198425761	3.34062804558123e-06	0.000150151107533587	Ups	ENSMUSG00000048720	Tbc1d12	_	molecular_function:molecular_function(GO:0003674),molecular_function:GTPase activator activity(GO:0005096),cellular_component:cellular_component(GO:0005575),biological_process:biological_process(GO:0008150),
ENSMUST00000163895	105537	0.00	0.00	0.00	0.00	0.00	0.00	23.83	0.02	21.39	0.03	8.53	0.01	9.49041185376758	4.90449011447412	1.05517504256044	4.64803460719948	3.35112700099058e-06	0.000150338272188107	Ups	ENSMUSG00000033392	Clasp2	K16578	cellular_component:chromosome, centromeric region(GO:0000775),cellular_component:kinetochore(GO:0000776),molecular_function:protein binding(GO:0005515),cellular_component:chromosome(GO:0005694),cellular_component:cytoplasm(GO:0005737),cellular_component:Golgi apparatus(GO:0005794),cellular_component:trans-Golgi network(GO:0005802),cellular_component:cytoskeleton(GO:0005856),cellular_component:mic…
ENSMUST00000156830	27633	17.33	0.08	47.97	0.23	12.37	0.06	0.00	0.00	0.00	0.00	0.00	0.00	11.4283703134406	-4.90628709050901	1.05700936291701	-4.64166852502536	3.45606977050503e-06	0.000154753675082312	Down	ENSMUSG00000075256	Cerkl	-	cellular_component:nucleolus(GO:0005730),cellular_component:cytoplasm(GO:0005737),cellular_component:endoplasmic reticulum(GO:0005783),cellular_component:Golgi apparatus(GO:0005794),biological_process:negative regulation of apoptotic process(GO:0043066),
ENSMUST00000146188	6500	30.04	0.64	10.13	0.21	31.77	0.66	0.00	0.00	0.00	0.00	0.00	0.00	10.9270496857763	-4.89252231000248	1.0547184750356	-4.63869973438869	3.50607997343665e-06	0.000156552578272949	Down	ENSMUSG00000026436	Elk4	-	biological_process:negative regulation of transcription from RNA polymerase II promoter(GO:0000122),molecular_function:sequence-specific DNA binding RNA polymerase II transcription factor activity(GO:0000981),molecular_function:DNA binding(GO:0003677),molecular_function:chromatin binding(GO:0003682),molecular_function:sequence-specific DNA binding transcription factor activity(GO:0003700),cellula…
ENSMUST00000010049	39269	92.66	0.32	73.17	0.25	65.58	0.22	156.85	0.41	166.62	0.56	191.18	0.62	125.043211819546	1.35102885118056	0.291322175449077	4.63757641895242	3.52518291626792e-06	0.000156698832906927	Ups	ENSMUSG00000009905	Kdsr	K04708	cellular_component:endoplasmic reticulum(GO:0005783),biological_process:lipid metabolic process(GO:0006629),biological_process:sphingolipid metabolic process(GO:0006665),biological_process:3-keto-sphinganine metabolic process(GO:0006666),biological_process:metabolic process(GO:0008152),cellular_component:membrane(GO:0016020),cellular_component:integral component of membrane(GO:0016021),molecular_…
ENSMUST00000092892	19192	52.30	0.37	66.96	0.47	1.64	0.01	0.00	0.00	0.14	0.00	0.00	0.00	17.8686755890985	-5.00368272179037	1.0789535360729	-4.63753308599591	3.52592182590169e-06	0.000156698832906927	Down	ENSMUSG00000037907	Ankrd13b	_	molecular_function:molecular_function(GO:0003674),cellular_component:endosome(GO:0005768),cellular_component:plasma membrane(GO:0005886),biological_process:biological_process(GO:0008150),cellular_component:membrane(GO:0016020),cellular_component:intracellular membrane-bounded organelle(GO:0043231),
ENSMUST00000089860	92460	16.99	0.02	32.25	0.05	17.15	0.02	0.00	0.00	0.00	0.00	0.00	0.00	9.8674543650069	-4.86434946937933	1.04929778665417	-4.63581409514832	3.55535399133144e-06	0.000157711515742575	Down	ENSMUSG00000037709	Fam13a	_	molecular_function:molecular_function(GO:0003674),cellular_component:cellular_component(GO:0005575),biological_process:biological_process(GO:0008150),
ENSMUST00000045262	205326	191.34	0.12	202.83	0.13	181.57	0.11	52.43	0.03	74.54	0.05	55.49	0.03	118.554671545909	-1.41298120663643	0.304829195728428	-4.63532111240175	3.56383809966549e-06	0.000157792921233697	Down	ENSMUSG00000039058	Ak5	K00939	molecular_function:nucleotide binding(GO:0000166),molecular_function:adenylate kinase activity(GO:0004017),molecular_function:nucleoside diphosphate kinase activity(GO:0004550),molecular_function:ATP binding(GO:0005524),cellular_component:cytoplasm(GO:0005737),cellular_component:microtubule organizing center(GO:0005815),biological_process:nucleobase-containing compound metabolic process(GO:000613…
ENSMUST00000172680	43000	137.20	0.43	119.10	0.37	53.69	0.16	12.01	0.03	0.00	0.00	1.07	0.00	48.5142722743732	-3.74712571632522	0.8098894808647	-4.62671241553169	3.71515815458209e-06	0.000163881288707328	Down	ENSMUSG00000042942	Greb1l	_	molecular_function:molecular_function(GO:0003674),cellular_component:cellular_component(GO:0005575),biological_process:biological_process(GO:0008150),cellular_component:membrane(GO:0016020),cellular_component:integral component of membrane(GO:0016021),
ENSMUST00000168309	20228	22.12	0.15	19.73	0.13	19.81	0.13	0.00	0.00	0.00	0.00	0.00	0.00	9.32556039233754	-4.8422648703138	1.04690546661351	-4.62531243243709	3.74034156747132e-06	0.000164686059516196	Down	ENSMUSG00000032375	Aph1b	K06172	molecular_function:endopeptidase activity(GO:0004175),biological_process:proteolysis(GO:0006508),biological_process:Notch signaling pathway(GO:0007219),cellular_component:membrane(GO:0016020),cellular_component:integral component of membrane(GO:0016021),biological_process:protein processing(GO:0016485),cellular_component:transport vesicle(GO:0030133),biological_process:positive regulation of cata…
ENSMUST00000010279	53130	221.46	0.56	216.67	0.54	142.60	0.35	26.79	0.05	53.89	0.13	54.69	0.13	110.884493285558	-1.813458640762	0.392319399861115	-4.62240368792362	3.7931893767102e-06	0.000166395508850437	Down	ENSMUSG00000074344	Tmigd3	K16663	-
ENSMUST00000101491	10910	23.55	0.30	16.00	0.20	23.00	0.28	0.00	0.00	0.00	0.00	0.00	0.00	9.50650474041245	-4.84329224041638	1.04857405066641	-4.61893200326509	3.85720221900186e-06	0.000168891370961904	Down	ENSMUSG00000029915	Clec5a	K10073	molecular_function:virus receptor activity(GO:0001618),biological_process:osteoblast development(GO:0002076),biological_process:immune system process(GO:0002376),molecular_function:protein binding(GO:0005515),cellular_component:plasma membrane(GO:0005886),biological_process:response to virus(GO:0009615),cellular_component:cell surface(GO:0009986),cellular_component:membrane(GO:0016020),cellular_c…
ENSMUST00000149909	33103	155.43	0.63	132.94	0.53	120.66	0.48	47.12	0.15	28.63	0.11	34.78	0.13	80.8428756912013	-1.62475640474372	0.352085025898346	-4.61467056316341	3.93719326373484e-06	0.000172076372992551	Down	ENSMUSG00000054006	D630008O14Rik	-	-
ENSMUST00000130218	29648	173.00	0.79	169.20	0.76	145.17	0.64	35.50	0.12	49.16	0.22	58.00	0.25	98.193909573596	-1.51516605900647	0.328622543332928	-4.61065769755014	4.01397011840773e-06	0.000175109446415537	Down	ENSMUSG00000079356	Mettl4-ps1	-	-
ENSMUST00000190598	18274	192.82	1.43	183.76	1.34	150.84	1.08	53.39	0.31	62.38	0.45	38.58	0.27	106.314878227351	-1.52037298705434	0.329995952272868	-4.60724738161992	4.0803445684392e-06	0.000177678417060916	Down	ENSMUSG00000101586	Gm29017	-	-
ENSMUST00000143693	22076	7.73	0.05	24.08	0.15	47.40	0.28	0.00	0.00	0.00	0.00	0.00	0.00	12.032733915455	-4.89358272141646	1.06275912323672	-4.60460194076024	4.13255549716829e-06	0.000179622357250545	Down	ENSMUSG00000057554	Lgals8	K06832	biological_process:plasma cell differentiation(GO:0002317),cellular_component:cytoplasm(GO:0005737),cellular_component:membrane(GO:0016020),molecular_function:carbohydrate binding(GO:0030246),biological_process:T cell costimulation(GO:0031295),cellular_component:extracellular exosome(GO:0070062),
ENSMUST00000111373	41956	38.71	0.12	38.63	0.12	22.91	0.07	0.00	0.00	3.46	0.01	0.00	0.00	15.647906185384	-3.97775321111371	0.864051883958561	-4.60360458088473	4.15240527884732e-06	0.000180155177472769	Down	ENSMUSG00000040687	Madd	_	biological_process:activation of MAPK activity(GO:0000187),molecular_function:guanyl-nucleotide exchange factor activity(GO:0005085),cellular_component:nucleus(GO:0005634),cellular_component:cytoplasm(GO:0005737),cellular_component:cytosol(GO:0005829),cellular_component:plasma membrane(GO:0005886),biological_process:apoptotic process(GO:0006915),cellular_component:synaptic vesicle(GO:0008021),cel…
ENSMUST00000109093	86771	150.08	0.23	111.22	0.17	77.66	0.12	3.90	0.00	0.00	0.00	16.02	0.02	54.2257110318059	-3.4325240836112	0.745791687367882	-4.60252392424161	4.17401598377251e-06	0.000180762312640309	Down	ENSMUSG00000034416	Pkd1l2	K04988	molecular_function:G-protein alpha-subunit binding(GO:0001965),molecular_function:calcium channel activity(GO:0005262),molecular_function:calcium ion binding(GO:0005509),cellular_component:membrane(GO:0016020),cellular_component:integral component of membrane(GO:0016021),molecular_function:carbohydrate binding(GO:0030246),biological_process:detection of mechanical stimulus(GO:0050982),biological_…
ENSMUST00000025541	254633	35.05	0.02	27.43	0.01	73.09	0.04	157.86	0.06	147.35	0.08	211.93	0.11	110.953231019476	2.06014050537261	0.447735171760397	4.60124786996872	4.19967298243976e-06	0.000181542147940365	Ups	ENSMUSG00000024639	Gnaq	K04634	molecular_function:nucleotide binding(GO:0000166),biological_process:skeletal system development(GO:0001501),biological_process:action potential(GO:0001508),molecular_function:G-protein coupled receptor binding(GO:0001664),molecular_function:GTPase activity(GO:0003924),molecular_function:signal transducer activity(GO:0004871),molecular_function:GTPase activator activity(GO:0005096),molecular_func…
ENSMUST00000184772	101225	456.78	0.60	481.51	0.63	431.40	0.55	54.15	0.06	121.67	0.16	159.88	0.20	264.780507136994	-1.7570973959724	0.382599465477843	-4.59252444009009	4.37916206238273e-06	0.000188956861935394	Down	ENSMUSG00000052414	Gm28047	K09045	-
ENSMUST00000023615	29048	264.61	1.23	216.57	0.99	134.49	0.60	17.89	0.06	33.88	0.15	58.34	0.26	111.403410787471	-2.16623136287651	0.472203058315197	-4.58749964603266	4.48586188642402e-06	0.000193209572211642	Down	ENSMUSG00000022898	Dscr3	_	cellular_component:nucleus(GO:0005634),cellular_component:endosome(GO:0005768),biological_process:intracellular protein transport(GO:0006886),molecular_function:protein transporter activity(GO:0008565),
ENSMUST00000045388	29580	0.00	0.00	0.00	0.00	0.00	0.00	2.08	0.01	46.14	0.21	33.89	0.15	14.4855681845903	4.95705483318897	1.08069570848006	4.58691081521997	4.49852732864134e-06	0.000193404077107457	Ups	ENSMUSG00000039246	Lyplal1	K06999	biological_process:protein depalmitoylation(GO:0002084),molecular_function:molecular_function(GO:0003674),cellular_component:cytoplasm(GO:0005737),cellular_component:cytosol(GO:0005829),molecular_function:CoA hydrolase activity(GO:0016289),molecular_function:hydrolase activity(GO:0016787),molecular_function:2-oxoglutaryl-CoA thioesterase activity(GO:0034843),molecular_function:2,4,4-trimethyl-3-o…
ENSMUST00000185472	9858	54.00	0.75	33.44	0.46	20.98	0.28	0.00	0.00	3.00	0.04	0.99	0.01	16.868046946902	-3.81053128039394	0.831044121414377	-4.58523342167283	4.534795260995e-06	0.000194610779627366	Down	ENSMUSG00000032463	Faim	_	cellular_component:cytoplasm(GO:0005737),biological_process:apoptotic process(GO:0006915),biological_process:negative regulation of apoptotic process(GO:0043066),biological_process:negative regulation of extrinsic apoptotic signaling pathway via death domain receptors(GO:1902042),
ENSMUST00000034992	44896	325.00	0.97	356.00	1.05	306.00	0.89	142.00	0.33	69.00	0.20	87.00	0.25	200.300438626303	-1.48144366443556	0.323391100682401	-4.58096608505769	4.62832903575959e-06	0.000198266253928965	Down	ENSMUSG00000032420	Nt5e	K01081	molecular_function:nucleotide binding(GO:0000166),cellular_component:cytoplasm(GO:0005737),cellular_component:plasma membrane(GO:0005886),biological_process:purine nucleotide biosynthetic process(GO:0006164),biological_process:AMP catabolic process(GO:0006196),molecular_function:ferrous iron binding(GO:0008198),molecular_function:5'-nucleotidase activity(GO:0008253),biological_process:nucleotide …
ENSMUST00000163727	123366	0.00	0.00	0.00	0.00	0.00	0.00	2.03	0.00	35.82	0.04	42.85	0.04	14.2392623944492	4.94776131989335	1.08058694219586	4.57877207903234	4.67713497033057e-06	0.00019963627179116	Ups	ENSMUSG00000033740	St18	_	biological_process:negative regulation of transcription from RNA polymerase II promoter(GO:0000122),molecular_function:DNA binding(GO:0003677),molecular_function:sequence-specific DNA binding transcription factor activity(GO:0003700),cellular_component:nucleus(GO:0005634),biological_process:transcription, DNA-templated(GO:0006351),biological_process:regulation of transcription, DNA-templated(GO:0…
ENSMUST00000031982	27616	257.19	1.26	261.00	1.26	225.00	1.06	107.00	0.40	73.00	0.35	89.00	0.41	158.62778705266	-1.22991568793963	0.268658867452153	-4.57798285090543	4.69481171211154e-06	0.000200031008172049	Down	ENSMUSG00000029919	Hpgds	K01830	molecular_function:magnesium ion binding(GO:0000287),biological_process:prostaglandin biosynthetic process(GO:0001516),molecular_function:glutathione transferase activity(GO:0004364),molecular_function:prostaglandin-D synthase activity(GO:0004667),molecular_function:calcium ion binding(GO:0005509),cellular_component:cytoplasm(GO:0005737),biological_process:lipid metabolic process(GO:0006629),biol…
ENSMUST00000174584	33187	46.27	0.19	51.13	0.20	64.54	0.25	1.75	0.01	0.86	0.00	9.17	0.04	26.5358168871496	-3.19837844196572	0.698719625917444	-4.57748476402983	4.70600053403543e-06	0.000200148395472632	Down	ENSMUSG00000036591	Arhgap21	_	molecular_function:molecular_function(GO:0003674),molecular_function:GTPase activator activity(GO:0005096),cellular_component:intracellular(GO:0005622),cellular_component:cytoplasm(GO:0005737),cellular_component:Golgi apparatus(GO:0005794),cellular_component:cytoskeleton(GO:0005856),cellular_component:plasma membrane(GO:0005886),biological_process:Golgi organization(GO:0007030),biological_process…
ENSMUST00000085519	37484	132.86	0.48	98.04	0.35	113.65	0.40	25.90	0.07	19.50	0.07	36.16	0.12	66.2631791708657	-1.80495672575367	0.394605250257026	-4.57408188202771	4.78312765911519e-06	0.000203064732747982	Down	ENSMUSG00000032249	Anp32a	K18646	molecular_function:protein binding(GO:0005515),cellular_component:nucleus(GO:0005634),cellular_component:cytoplasm(GO:0005737),cellular_component:endoplasmic reticulum(GO:0005783),biological_process:transcription, DNA-templated(GO:0006351),biological_process:regulation of transcription, DNA-templated(GO:0006355),molecular_function:protein C-terminus binding(GO:0008022),cellular_component:nuclear …
ENSMUST00000102611	124718	0.00	0.00	0.00	0.00	0.00	0.00	11.59	0.01	173.11	0.18	606.97	0.62	137.900491435295	5.15465826729835	1.12928021284689	4.56455201167791	5.00562093033406e-06	0.000211876570875003	Ups	ENSMUSG00000020900	Myh10	K10352	molecular_function:microfilament motor activity(GO:0000146),molecular_function:nucleotide binding(GO:0000166),biological_process:mitotic cytokinesis(GO:0000281),biological_process:in utero embryonic development(GO:0001701),cellular_component:stress fiber(GO:0001725),biological_process:neuron migration(GO:0001764),biological_process:plasma membrane repair(GO:0001778),molecular_function:motor activ…
ENSMUST00000154065	7276	98.00	1.86	95.00	1.78	95.00	1.75	149.97	2.19	340.00	6.37	407.00	7.38	200.691751337054	1.80732900192168	0.395959447493225	4.56442954793397	5.00854358085609e-06	0.000211876570875003	Ups	ENSMUSG00000087129	Gm16316	-	-
ENSMUST00000192343	132840	25.04	0.03	12.52	0.01	25.36	0.02	0.00	0.00	0.00	0.00	0.00	0.00	9.52865650972045	-4.8072285686872	1.05370286671557	-4.562224058165	5.06145912146731e-06	0.000213734070944239	Down	ENSMUSG00000026594	Ralgps2	_	molecular_function:molecular_function(GO:0003674),molecular_function:guanyl-nucleotide exchange factor activity(GO:0005085),cellular_component:cellular_component(GO:0005575),cellular_component:cytoplasm(GO:0005737),cellular_component:plasma membrane(GO:0005886),biological_process:small GTPase mediated signal transduction(GO:0007264),biological_process:biological_process(GO:0008150),cellular_compo…
ENSMUST00000181325	3304	504.00	22.09	565.00	24.42	414.00	17.60	43.00	1.43	113.00	4.87	159.00	6.64	277.58302424017	-1.94304270240384	0.425949927085246	-4.56166929220996	5.07485345529605e-06	0.000213919044762142	Down	ENSMUSG00000097820	E530011L22Rik	-	molecular_function:molecular_function(GO:0003674),cellular_component:cellular_component(GO:0005575),biological_process:biological_process(GO:0008150),
ENSMUST00000193764	3292	32.00	1.41	44.00	1.91	29.00	1.24	1.00	0.03	4.00	0.17	2.00	0.08	16.9690913958109	-3.28037819271631	0.719743926564818	-4.55770180426926	5.17163914696016e-06	0.000217612305382373	Down	ENSMUSG00000102745	Gm37600	-	-
ENSMUST00000182366	92278	80.68	0.12	78.66	0.11	83.85	0.12	19.19	0.02	19.99	0.03	18.68	0.03	46.9042855974969	-1.80006981968373	0.39521078522014	-4.55470823925277	5.24583360614953e-06	0.00022034358078078	Down	ENSMUSG00000079055	Slc8a3	K05849	biological_process:hematopoietic progenitor cell differentiation(GO:0002244),molecular_function:calcium:sodium antiporter activity(GO:0005432),cellular_component:mitochondrion(GO:0005739),cellular_component:cytosol(GO:0005829),cellular_component:microtubule(GO:0005874),cellular_component:plasma membrane(GO:0005886),cellular_component:integral component of plasma membrane(GO:0005887),biological_pr…
ENSMUST00000095823	8409	105.00	1.72	102.04	1.65	63.19	1.00	9.51	0.12	19.00	0.31	19.66	0.31	49.0062448033932	-2.14123621961529	0.470519139248419	-4.55079515582635	5.34435595804519e-06	0.000224085257237329	Down	ENSMUSG00000071398	2410004P03Rik	_	molecular_function:molecular_function(GO:0003674),cellular_component:cellular_component(GO:0005575),biological_process:biological_process(GO:0008150),
ENSMUST00000019882	1443	4.48	0.50	0.00	0.00	0.00	0.00	28.94	2.40	35.75	3.96	24.42	2.62	16.2392681991706	3.90663738497765	0.858960965258259	4.54809652939591	5.41333062964871e-06	0.000226577006177819	Ups	ENSMUSG00000019738	Polr2i	K03017	biological_process:maintenance of transcriptional fidelity during DNA-templated transcription elongation from RNA polymerase II promoter(GO:0001193),molecular_function:nucleic acid binding(GO:0003676),molecular_function:DNA binding(GO:0003677),molecular_function:DNA-directed RNA polymerase activity(GO:0003899),cellular_component:nucleus(GO:0005634),cellular_component:nucleoplasm(GO:0005654),cellu…
ENSMUST00000089018	14020	102.68	1.00	97.64	0.93	107.98	1.02	3.85	0.03	21.59	0.21	15.92	0.15	53.9491365886407	-2.50049726588968	0.550536185549597	-4.54193081494443	5.57413358250834e-06	0.000232896722148042	Down	ENSMUSG00000056952	Tatdn2	K03424	molecular_function:deoxyribonuclease activity(GO:0004536),biological_process:DNA catabolic process(GO:0006308),cellular_component:intracellular organelle(GO:0043229),biological_process:nucleic acid phosphodiester bond hydrolysis(GO:0090305),
ENSMUST00000186294	89653	28.71	0.04	25.12	0.04	25.16	0.04	0.00	0.00	0.00	0.00	2.20	0.00	12.2256550787276	-4.06089014982634	0.896842483293764	-4.52798593451129	5.95485443933401e-06	0.000248366617845826	Down	ENSMUSG00000056763	Cspp1	K16771	cellular_component:spindle pole(GO:0000922),molecular_function:protein binding(GO:0005515),cellular_component:nucleoplasm(GO:0005654),cellular_component:cytoplasm(GO:0005737),cellular_component:centrosome(GO:0005813),cellular_component:spindle(GO:0005819),cellular_component:cytoskeleton(GO:0005856),cellular_component:microtubule(GO:0005874),biological_process:positive regulation of cytokinesis(GO…
ENSMUST00000137143	8519	38.96	0.63	10.01	0.16	20.03	0.31	0.00	0.00	0.00	0.00	0.00	0.00	10.3982244370504	-4.80449131707597	1.06182818968332	-4.52473513488927	6.04711889252655e-06	0.000251772325539368	Down	ENSMUSG00000025227	Tmem180	-	molecular_function:molecular_function(GO:0003674),cellular_component:cellular_component(GO:0005575),biological_process:biological_process(GO:0008150),cellular_component:membrane(GO:0016020),cellular_component:integral component of membrane(GO:0016021),
ENSMUST00000175952	16725	109.43	0.89	103.25	0.83	92.13	0.72	0.00	0.00	12.60	0.10	11.12	0.09	49.9058199362456	-3.1098813399429	0.687629271190638	-4.52261337647553	6.10807497563371e-06	0.000253864860458387	Down	ENSMUSG00000030982	9030624J02Rik	-	molecular_function:molecular_function(GO:0003674),cellular_component:cellular_component(GO:0005575),cellular_component:endosome(GO:0005768),biological_process:transport(GO:0006810),biological_process:Golgi to plasma membrane transport(GO:0006893),biological_process:protein transport(GO:0015031),cellular_component:membrane(GO:0016020),cellular_component:integral component of membrane(GO:0016021),
ENSMUST00000186818	22727	15.00	0.09	19.00	0.11	26.00	0.15	0.00	0.00	0.00	0.00	0.00	0.00	9.07081752142072	-4.76412327216308	1.05500863271307	-4.51571970545076	6.3102084614044e-06	0.000261807460150436	Down	ENSMUSG00000100799	1700027H10Rik	-	-
ENSMUST00000050611	22382	1630.00	9.84	1887.99	11.23	1408.01	8.24	121.80	0.57	420.46	2.50	512.00	2.95	923.859316861626	-1.93047549403029	0.427595946264747	-4.5147188856534	6.34008091682714e-06	0.000262587784150334	Down	ENSMUSG00000044066	Cep68	K16764	cellular_component:nucleus(GO:0005634),cellular_component:nucleoplasm(GO:0005654),cellular_component:cytoplasm(GO:0005737),cellular_component:centrosome(GO:0005813),cellular_component:microtubule organizing center(GO:0005815),cellular_component:cytoskeleton(GO:0005856),biological_process:centriole-centriole cohesion(GO:0010457),molecular_function:protein kinase binding(GO:0019901),molecular_funct…
ENSMUST00000169416	4162	82.56	2.82	91.61	3.09	60.97	2.02	15.88	0.41	19.12	0.64	11.43	0.37	43.4380192708148	-2.04835391000392	0.454441651198101	-4.50740794688072	6.56243863181935e-06	0.000270294886114661	Down	ENSMUSG00000025020	Slit1	-	molecular_function:receptor binding(GO:0005102),molecular_function:calcium ion binding(GO:0005509),cellular_component:extracellular region(GO:0005576),cellular_component:extracellular space(GO:0005615),cellular_component:cell(GO:0005623),biological_process:multicellular organismal development(GO:0007275),biological_process:nervous system development(GO:0007399),biological_process:axonogenesis(GO:…
ENSMUST00000172396	11621	114.00	1.34	118.00	1.37	120.01	1.37	221.83	2.01	208.00	2.40	209.00	2.34	164.926459155907	1.0688102866032	0.23713883153983	4.50710783916334	6.57172380280462e-06	0.000270294886114661	Ups	ENSMUSG00000005481	Ddx39	K13182	molecular_function:nucleotide binding(GO:0000166),biological_process:mRNA splicing, via spliceosome(GO:0000398),molecular_function:nucleic acid binding(GO:0003676),molecular_function:helicase activity(GO:0004386),molecular_function:ATP binding(GO:0005524),cellular_component:nucleus(GO:0005634),cellular_component:cytoplasm(GO:0005737),biological_process:mRNA processing(GO:0006397),biological_proce…
ENSMUST00000135564	8760	21.56	0.34	17.37	0.27	18.98	0.29	0.00	0.00	0.00	0.00	0.00	0.00	8.73077461751385	-4.74480953075182	1.05414276643351	-4.50110713827216	6.7600418520951e-06	0.00027755936545661	Down	ENSMUSG00000086628	Gm16157	-	-
ENSMUST00000132714	24209	56.53	0.32	57.90	0.32	55.71	0.30	175.97	0.76	113.15	0.62	127.49	0.68	98.4615973577597	1.47115892468827	0.327636073747064	4.49022266645767	7.11487573582607e-06	0.000291623887672926	Ups	ENSMUSG00000002455	Prpf6	K12855	biological_process:spliceosomal tri-snRNP complex assembly(GO:0000244),biological_process:mRNA splicing, via spliceosome(GO:0000398),molecular_function:transcription coactivator activity(GO:0003713),molecular_function:RNA binding(GO:0003723),cellular_component:intracellular(GO:0005622),cellular_component:nucleus(GO:0005634),cellular_component:nucleoplasm(GO:0005654),cellular_component:spliceosoma…
ENSMUST00000096040	63258	194.84	0.41	222.73	0.47	211.48	0.43	22.68	0.04	68.18	0.14	22.66	0.05	114.79263740493	-2.13664952655314	0.475916425017611	-4.48954777401111	7.13745389394998e-06	0.00029204492381245	Down	ENSMUSG00000029830	Svopl	_	molecular_function:molecular_function(GO:0003674),biological_process:transport(GO:0006810),cellular_component:membrane(GO:0016020),cellular_component:integral component of membrane(GO:0016021),biological_process:transmembrane transport(GO:0055085),
ENSMUST00000136873	7469	20.47	0.38	24.80	0.45	14.26	0.26	0.00	0.00	0.00	0.00	0.00	0.00	8.82311188835676	-4.73904472988137	1.05597687881639	-4.48783001309008	7.19523022651591e-06	0.000293902243951249	Down	ENSMUSG00000002043	Trappc6a	_	cellular_component:endoplasmic reticulum(GO:0005783),cellular_component:Golgi apparatus(GO:0005794),biological_process:transport(GO:0006810),biological_process:vesicle-mediated transport(GO:0016192),
ENSMUST00000147418	15999	294.39	2.50	336.82	2.82	153.88	1.27	13.63	0.09	59.86	0.50	47.68	0.39	138.659873030297	-2.32403455871692	0.517907086727382	-4.48735809622211	7.21118115033303e-06	0.000294047682233168	Down	ENSMUSG00000040447	Spns2	-	biological_process:B cell homeostasis(GO:0001782),biological_process:lymphocyte homeostasis(GO:0002260),biological_process:regulation of humoral immune response(GO:0002920),biological_process:sphingosine-1-phosphate signaling pathway(GO:0003376),cellular_component:cellular_component(GO:0005575),cellular_component:lysosomal membrane(GO:0005765),biological_process:sphingolipid metabolic process(GO:…
ENSMUST00000152400	33344	297.32	1.20	283.74	1.13	273.22	1.07	400.13	1.25	625.54	2.48	763.31	2.94	441.966374584453	1.26933555732047	0.282900244377025	4.48686624543458	7.22784183438661e-06	0.000294212202582943	Ups	ENSMUSG00000018168	Ikzf3	-	molecular_function:RNA polymerase II regulatory region sequence-specific DNA binding(GO:0000977),molecular_function:RNA polymerase II transcription regulatory region sequence-specific DNA binding transcription factor activity involved in positive regulation of transcription(GO:0001228),molecular_function:nucleic acid binding(GO:0003676),molecular_function:DNA binding(GO:0003677),molecular_functio…
ENSMUST00000176435	76863	516.49	0.90	254.02	0.44	218.69	0.37	859.37	1.16	1060.40	1.82	692.73	1.15	607.384095784996	1.59305481396016	0.355076804136956	4.48650769467247	7.24001037874762e-06	0.000294212202582943	Ups	ENSMUSG00000035394	Cfap53	_	molecular_function:molecular_function(GO:0003674),cellular_component:cellular_component(GO:0005575),biological_process:biological_process(GO:0008150),cellular_component:cell projection(GO:0042995),
ENSMUST00000086828	49786	113.27	0.31	119.83	0.32	89.69	0.23	5.11	0.01	0.00	0.00	17.00	0.04	52.2408103779014	-3.27191331228053	0.729740363346177	-4.48366772159538	7.33708833484549e-06	0.000297139556932685	Down	ENSMUSG00000013236	Ptprs	K06778	molecular_function:phosphoprotein phosphatase activity(GO:0004721),molecular_function:protein tyrosine phosphatase activity(GO:0004725),molecular_function:protein binding(GO:0005515),biological_process:protein dephosphorylation(GO:0006470),biological_process:cell adhesion(GO:0007155),cellular_component:membrane(GO:0016020),cellular_component:integral component of membrane(GO:0016021),biological_p…
ENSMUST00000114601	54437	67.33	0.17	87.99	0.21	103.21	0.25	5.01	0.01	12.24	0.03	19.52	0.05	45.4019027396151	-2.44144380024856	0.544668788651807	-4.48243749433807	7.37952611390578e-06	0.000298349086431366	Down	ENSMUSG00000015214	Mtmr1	K18081	molecular_function:phosphatidylinositol-3-phosphatase activity(GO:0004438),molecular_function:protein tyrosine phosphatase activity(GO:0004725),cellular_component:cytoplasm(GO:0005737),cellular_component:plasma membrane(GO:0005886),biological_process:lipid metabolic process(GO:0006629),cellular_component:membrane(GO:0016020),biological_process:dephosphorylation(GO:0016311),molecular_function:hydr…
ENSMUST00000023113	11184	280.00	3.42	286.00	3.44	240.89	2.85	47.68	0.45	81.00	0.97	104.00	1.21	162.008253778491	-1.53597890692849	0.343058521747521	-4.47730870845097	7.55899064053481e-06	0.000305084975988388	Down	ENSMUSG00000022476	Polr3h	K03022	molecular_function:RNA polymerase III activity(GO:0001056),biological_process:immune system process(GO:0002376),molecular_function:DNA binding(GO:0003677),molecular_function:DNA-directed RNA polymerase activity(GO:0003899),cellular_component:nucleus(GO:0005634),cellular_component:nucleoplasm(GO:0005654),cellular_component:DNA-directed RNA polymerase III complex(GO:0005666),cellular_component:cent…
ENSMUST00000000500	18909	30.00	0.21	23.00	0.16	15.00	0.10	125.00	0.69	72.00	0.51	67.00	0.46	56.3558244180208	2.09181638072209	0.467461957886064	4.47483767488077	7.64693857206558e-06	0.00030811060474068	Ups	ENSMUSG00000000489	Pdgfb	K17386	biological_process:embryonic placenta development(GO:0001892),biological_process:positive regulation of endothelial cell proliferation(GO:0001938),biological_process:monocyte chemotaxis(GO:0002548),biological_process:positive regulation of glomerular filtration(GO:0003104),molecular_function:receptor binding(GO:0005102),molecular_function:platelet-derived growth factor receptor binding(GO:0005161…
ENSMUST00000172170	8271	42.62	0.71	60.92	1.00	30.44	0.49	5.16	0.07	0.00	0.00	0.00	0.00	20.8814711416284	-3.7901149010082	0.847562405146519	-4.47178270059418	7.75702279719637e-06	0.000311503929104229	Down	ENSMUSG00000023952	Gtpbp2	_	molecular_function:nucleotide binding(GO:0000166),molecular_function:GTPase activity(GO:0003924),molecular_function:protein binding(GO:0005515),molecular_function:GTP binding(GO:0005525),cellular_component:intracellular membrane-bounded organelle(GO:0043231),biological_process:nuclear-transcribed mRNA catabolic process, no-go decay(GO:0070966),biological_process:rescue of stalled ribosome(GO:0072…
ENSMUST00000063814	11446	76.23	0.91	105.57	1.24	75.63	0.88	21.31	0.20	13.83	0.16	22.10	0.25	48.6457697569075	-1.8927845095732	0.423597003022781	-4.46836142858974	7.88210469992418e-06	0.00031597653503142	Down	ENSMUSG00000052102	Gnpda1	K02564	molecular_function:glucosamine-6-phosphate deaminase activity(GO:0004342),cellular_component:cell(GO:0005623),cellular_component:cytoplasm(GO:0005737),biological_process:carbohydrate metabolic process(GO:0005975),biological_process:fructose 6-phosphate metabolic process(GO:0006002),biological_process:glucosamine metabolic process(GO:0006041),biological_process:glucosamine catabolic process(GO:000…
ENSMUST00000151747	165696	0.00	0.00	0.00	0.00	0.00	0.00	18.97	0.01	19.06	0.02	9.38	0.01	8.26386144573581	4.7481554503559	1.06347721943226	4.46474580141052	8.01638699499752e-06	0.000320732787813853	Ups	ENSMUSG00000038302	Lace1	K18798	molecular_function:nucleotide binding(GO:0000166),molecular_function:molecular_function(GO:0003674),molecular_function:ATP binding(GO:0005524),cellular_component:mitochondrion(GO:0005739),biological_process:biological_process(GO:0008150),
ENSMUST00000182356	397574	14.20	0.00	24.30	0.01	20.16	0.01	0.00	0.00	0.00	0.00	0.00	0.00	8.71751708880924	-4.72029537336103	1.05736608587775	-4.46420160094557	8.03678667320161e-06	0.000320732787813853	Down	ENSMUSG00000058589	Anks1b	_	cellular_component:cellular_component(GO:0005575),cellular_component:nucleus(GO:0005634),cellular_component:cytoplasm(GO:0005737),cellular_component:plasma membrane(GO:0005886),biological_process:biological_process(GO:0008150),cellular_component:membrane(GO:0016020),cellular_component:cell junction(GO:0030054),cellular_component:cell projection(GO:0042995),cellular_component:synapse(GO:0045202),c…
ENSMUST00000111803	25712	109.82	0.58	85.06	0.44	72.51	0.37	0.00	0.00	9.63	0.05	0.00	0.00	42.0221439097523	-3.78529263065816	0.848056554150405	-4.46349080392441	8.0635060699251e-06	0.000321079070556145	Down	ENSMUSG00000030243	Recql	K10899	molecular_function:nucleotide binding(GO:0000166),biological_process:DNA strand renaturation(GO:0000733),molecular_function:nucleic acid binding(GO:0003676),molecular_function:DNA binding(GO:0003677),molecular_function:DNA helicase activity(GO:0003678),molecular_function:helicase activity(GO:0004386),molecular_function:ATP binding(GO:0005524),cellular_component:nucleus(GO:0005634),cellular_compon…
ENSMUST00000155559	52531	109.40	0.28	105.07	0.26	92.76	0.23	34.17	0.07	21.08	0.05	21.11	0.05	59.412488479854	-1.74369540893106	0.391223229728983	-4.45703444076925	8.31012562126111e-06	0.000329792476996269	Down	ENSMUSG00000020614	Fam20a	_	molecular_function:molecular_function(GO:0003674),cellular_component:extracellular region(GO:0005576),cellular_component:cell(GO:0005623),cellular_component:Golgi apparatus(GO:0005794),biological_process:tooth eruption(GO:0044691),biological_process:calcium ion homeostasis(GO:0055074),cellular_component:extracellular exosome(GO:0070062),biological_process:enamel mineralization(GO:0070166),
ENSMUST00000166723	125906	244.78	0.26	118.97	0.12	119.64	0.12	631.39	0.52	343.54	0.36	401.05	0.41	313.09679700137	1.6814107373065	0.377488572831201	4.45420300989711	8.42053980290151e-06	0.00033361644507923	Ups	ENSMUSG00000091803	Cox16	K18182	molecular_function:molecular_function(GO:0003674),cellular_component:mitochondrion(GO:0005739),biological_process:biological_process(GO:0008150),cellular_component:membrane(GO:0016020),cellular_component:integral component of membrane(GO:0016021),cellular_component:mitochondrial membrane(GO:0031966),
ENSMUST00000181705	6141	85.00	1.93	86.00	1.92	66.00	1.45	1.00	0.02	9.00	0.20	14.00	0.30	39.7565843491576	-2.83435621095873	0.637766936630752	-4.44418806959844	8.82244059978241e-06	0.000348956933856727	Down	ENSMUSG00000097265	Gm26803	-	-
ENSMUST00000186026	6719	30.54	0.63	16.73	0.34	34.45	0.69	0.00	0.00	0.00	0.00	1.88	0.04	12.7570371049012	-4.06081732771167	0.913967695521719	-4.44306439670566	8.86866074884991e-06	0.000349619695833399	Down	ENSMUSG00000093867	Gsdmcl2	-	-
ENSMUST00000035430	30058	80.33	0.36	83.36	0.37	96.74	0.42	18.37	0.06	21.96	0.10	22.62	0.10	50.2437158591403	-1.77380878850018	0.39932695030383	-4.44199618170166	8.91281421558732e-06	0.000350777623489748	Down	ENSMUSG00000026709	Dars2	K01876	molecular_function:nucleotide binding(GO:0000166),molecular_function:nucleic acid binding(GO:0003676),molecular_function:aminoacyl-tRNA ligase activity(GO:0004812),molecular_function:aspartate-tRNA ligase activity(GO:0004815),molecular_function:ATP binding(GO:0005524),cellular_component:nucleus(GO:0005634),cellular_component:nucleoplasm(GO:0005654),cellular_component:cytoplasm(GO:0005737),cellula…
ENSMUST00000098521	35759	252.46	0.95	271.38	1.01	194.37	0.71	84.17	0.24	70.18	0.26	98.99	0.36	151.709066554393	-1.26205531558845	0.284173864466274	-4.4411378856349	8.94844303163602e-06	0.000351596771567527	Down	ENSMUSG00000031659	Adcy7	K08047	molecular_function:nucleotide binding(GO:0000166),molecular_function:adenylate cyclase activity(GO:0004016),molecular_function:ATP binding(GO:0005524),cellular_component:plasma membrane(GO:0005886),biological_process:cAMP biosynthetic process(GO:0006171),biological_process:activation of adenylate cyclase activity(GO:0007190),biological_process:cyclic nucleotide biosynthetic process(GO:0009190),ce…
ENSMUST00000109775	7261	38.00	0.72	35.95	0.68	19.89	0.37	3.00	0.04	0.00	0.00	1.00	0.02	14.7450688547027	-3.66719704387631	0.825841270049348	-4.44055919324203	8.972541960059e-06	0.000351960935200199	Down	ENSMUSG00000068246	Apol9b	K14480	molecular_function:molecular_function(GO:0003674),cellular_component:cellular_component(GO:0005575),biological_process:biological_process(GO:0008150),
ENSMUST00000144579	7094	107.02	2.09	87.53	1.69	90.45	1.71	169.99	2.55	191.27	3.68	200.69	3.74	141.363430497659	1.18486426781943	0.26708062806996	4.43635420652474	9.14952522479922e-06	0.000357378936176351	Ups	ENSMUSG00000086160	4933438A12Rik	-	-
ENSMUST00000139629	34615	185.95	0.72	295.39	1.13	193.81	0.73	29.07	0.09	72.40	0.28	53.66	0.20	128.438925825919	-1.83170697998966	0.413129356373508	-4.43373716181433	9.26135245924683e-06	0.000360903803879878	Down	ENSMUSG00000050592	Fam78a	_	molecular_function:molecular_function(GO:0003674),cellular_component:cellular_component(GO:0005575),biological_process:biological_process(GO:0008150),
ENSMUST00000162327	16596	20.45	0.17	29.69	0.24	28.07	0.22	0.00	0.00	2.06	0.02	0.00	0.00	12.097301403352	-4.01123241617754	0.904958787441165	-4.43250286294207	9.31454653123763e-06	0.00036238166931038	Down	ENSMUSG00000042605	Atxn2	_	biological_process:negative regulation of receptor internalization(GO:0002091),molecular_function:epidermal growth factor receptor binding(GO:0005154),cellular_component:nucleoplasm(GO:0005654),cellular_component:cytoplasm(GO:0005737),cellular_component:Golgi apparatus(GO:0005794),cellular_component:trans-Golgi network(GO:0005802),cellular_component:polysome(GO:0005844),molecular_function:protein…
ENSMUST00000136294	40209	57.12	0.19	48.00	0.16	43.40	0.14	9.71	0.03	6.08	0.02	4.92	0.02	25.9034201304382	-2.44468929485522	0.552395398383893	-4.42561488022436	9.61679608742805e-06	0.000373528322007926	Down	ENSMUSG00000087304	Gm15415	-	-
ENSMUST00000001304	2984	92.00	4.51	77.00	3.72	61.00	2.90	15.00	0.56	18.00	0.87	17.00	0.79	43.2677859050931	-1.90879884042091	0.43140661113988	-4.42459339085557	9.66240980228774e-06	0.000374686780110936	Down	ENSMUSG00000001270	Ckb	K00933	molecular_function:nucleotide binding(GO:0000166),molecular_function:catalytic activity(GO:0003824),molecular_function:creatine kinase activity(GO:0004111),molecular_function:protein binding(GO:0005515),molecular_function:ATP binding(GO:0005524),cellular_component:cell(GO:0005623),cellular_component:cytoplasm(GO:0005737),cellular_component:mitochondrion(GO:0005739),molecular_function:kinase activ…
ENSMUST00000187627	10272	16.01	0.21	27.50	0.36	14.13	0.18	0.00	0.00	0.00	0.00	0.00	0.00	8.66537555344913	-4.69040510769283	1.06090659821146	-4.42112916971219	9.81864543966446e-06	0.0003801241330736	Down	ENSMUSG00000026193	Fn1	K05717	biological_process:angiogenesis(GO:0001525),biological_process:cell activation(GO:0001775),molecular_function:protease binding(GO:0002020),molecular_function:integrin binding(GO:0005178),molecular_function:protein binding(GO:0005515),cellular_component:extracellular region(GO:0005576),cellular_component:fibrinogen complex(GO:0005577),cellular_component:proteinaceous extracellular matrix(GO:000557…
ENSMUST00000187296	27034	117.58	0.59	116.63	0.57	149.34	0.72	185.77	0.71	547.69	2.69	494.34	2.35	273.974454981069	1.83816220810868	0.41599884484652	4.41867142392392	9.93094940116642e-06	0.000383221611688588	Ups	ENSMUSG00000056673	Kdm5d	-	molecular_function:sulfonate dioxygenase activity(GO:0000907),molecular_function:DNA binding(GO:0003677),cellular_component:nucleus(GO:0005634),molecular_function:zinc ion binding(GO:0008270),molecular_function:oxidoreductase activity(GO:0016491),biological_process:chromatin modification(GO:0016568),molecular_function:oxidoreductase activity, acting on paired donors, with incorporation or reducti…
ENSMUST00000155483	6379	24.31	0.53	24.81	0.53	26.14	0.55	0.00	0.00	0.00	0.00	1.94	0.04	11.6358445461352	-3.98771910908611	0.902941359052358	-4.41636554700656	1.00374285912577e-05	0.000386701713194364	Down	ENSMUSG00000026878	Rab14	-	molecular_function:nucleotide binding(GO:0000166),molecular_function:glycoprotein binding(GO:0001948),molecular_function:GTPase activity(GO:0003924),molecular_function:protein binding(GO:0005515),molecular_function:GTP binding(GO:0005525),cellular_component:intracellular(GO:0005622),cellular_component:cell(GO:0005623),cellular_component:cytoplasm(GO:0005737),cellular_component:lysosome(GO:0005764…
ENSMUST00000105429	810782	10.22	0.00	20.56	0.00	30.04	0.00	0.00	0.00	0.00	0.00	0.00	0.00	9.24136709530379	-4.70217411077063	1.06486666776163	-4.41573978520212	1.00665121623624e-05	0.000387193625019747	Down	ENSMUSG00000052613	Pcdh15	K16500	cellular_component:photoreceptor outer segment(GO:0001750),biological_process:startle response(GO:0001964),biological_process:morphogenesis of an epithelium(GO:0002009),molecular_function:calcium ion binding(GO:0005509),molecular_function:protein binding(GO:0005515),cellular_component:extracellular region(GO:0005576),cellular_component:extracellular space(GO:0005615),cellular_component:cytoplasm(…
ENSMUST00000138703	69010	95.73	0.19	51.63	0.10	62.85	0.12	5.78	0.01	0.00	0.00	9.90	0.02	34.5137086825128	-3.15248441052368	0.714050998206996	-4.41492893146241	1.01043179943954e-05	0.000388018891008079	Down	ENSMUSG00000021196	Pfkp	K00850	molecular_function:nucleotide binding(GO:0000166),molecular_function:catalytic activity(GO:0003824),molecular_function:6-phosphofructokinase activity(GO:0003872),molecular_function:ATP binding(GO:0005524),cellular_component:nucleus(GO:0005634),cellular_component:cytoplasm(GO:0005737),cellular_component:cytosol(GO:0005829),cellular_component:6-phosphofructokinase complex(GO:0005945),biological_pro…
ENSMUST00000138661	8673	29.53	0.47	25.67	0.40	7.55	0.12	0.00	0.00	0.00	0.00	0.00	0.00	9.52529897338148	-4.70840693429088	1.06676495954892	-4.4137247780259	1.01607116300796e-05	0.00038955413312609	Down	ENSMUSG00000000753	Serpinf1	_	molecular_function:serine-type endopeptidase inhibitor activity(GO:0004867),cellular_component:extracellular region(GO:0005576),cellular_component:basement membrane(GO:0005604),cellular_component:extracellular space(GO:0005615),biological_process:short-term memory(GO:0007614),biological_process:negative regulation of endothelial cell migration(GO:0010596),biological_process:negative regulation of…
ENSMUST00000152265	6779	39.40	0.81	6.31	0.13	26.11	0.52	0.00	0.00	0.00	0.00	0.00	0.00	10.7486621151491	-4.73510545868966	1.07306889363709	-4.41267609821431	1.02100688003334e-05	0.000390815085112115	Down	ENSMUSG00000042726	Trafd1	_	molecular_function:protein binding(GO:0005515),cellular_component:cellular_component(GO:0005575),molecular_function:zinc ion binding(GO:0008270),biological_process:negative regulation of innate immune response(GO:0045824),molecular_function:metal ion binding(GO:0046872),
ENSMUST00000047334	26775	60.17	0.30	36.84	0.18	34.00	0.17	3.69	0.01	6.15	0.03	5.00	0.02	22.2981914205848	-2.69100844890949	0.610039332779569	-4.41120482616792	1.02797018226977e-05	0.000392846833584963	Down	ENSMUSG00000041248	Kcnj1	K04995	molecular_function:nucleotide binding(GO:0000166),biological_process:kidney development(GO:0001822),biological_process:tissue homeostasis(GO:0001894),molecular_function:inward rectifier potassium channel activity(GO:0005242),molecular_function:voltage-gated ion channel activity(GO:0005244),molecular_function:ATP binding(GO:0005524),molecular_function:phosphatidylinositol-4,5-bisphosphate binding(…
ENSMUST00000159218	60663	61.84	0.14	103.56	0.23	45.06	0.10	7.72	0.01	0.00	0.00	0.00	0.00	32.8645834964135	-3.7709116443266	0.854982206998121	-4.41051476096377	1.03125175642346e-05	0.000393467310023176	Down	ENSMUSG00000022558	Mroh1	_	molecular_function:molecular_function(GO:0003674),cellular_component:cellular_component(GO:0005575),biological_process:biological_process(GO:0008150),
ENSMUST00000035214	46282	281.48	0.82	307.96	0.88	211.37	0.59	20.96	0.05	64.70	0.18	75.32	0.21	148.136827894556	-2.00477106988698	0.454806059811196	-4.40796912582743	1.04344414677286e-05	0.000397475467918449	Down	ENSMUSG00000032594	Ip6k1	K07756	molecular_function:nucleotide binding(GO:0000166),molecular_function:inositol hexakisphosphate 5-kinase activity(GO:0000832),molecular_function:ATP binding(GO:0005524),cellular_component:nucleus(GO:0005634),cellular_component:nucleolus(GO:0005730),cellular_component:cytoplasm(GO:0005737),biological_process:inositol metabolic process(GO:0006020),molecular_function:inositol-1,4,5-trisphosphate 3-ki…
ENSMUST00000150038	4017	127.58	4.53	100.03	3.50	95.62	3.29	342.25	9.26	268.62	9.39	177.68	6.02	187.067407045427	1.47610521927291	0.334898154064121	4.4076242325011	1.04510657332341e-05	0.000397475467918449	Ups	ENSMUSG00000064032	Gm10143	-	-
ENSMUST00000122222	150461	320.57	0.29	324.70	0.28	212.97	0.18	87.37	0.06	92.38	0.08	118.00	0.10	180.616973134675	-1.2870516585585	0.292433638789646	-4.40117513116986	1.07666177701554e-05	0.000408821396674125	Down	ENSMUSG00000028977	Casz1	_	molecular_function:DNA binding(GO:0003677),cellular_component:nucleus(GO:0005634),cellular_component:nucleoplasm(GO:0005654),cellular_component:cytoplasm(GO:0005737),biological_process:transcription, DNA-templated(GO:0006351),biological_process:regulation of transcription, DNA-templated(GO:0006355),biological_process:multicellular organismal development(GO:0007275),biological_process:biological_p…
ENSMUST00000070059	21594	156.55	0.98	141.06	0.87	131.57	0.80	0.00	0.00	12.20	0.08	21.00	0.13	70.4060020833661	-3.12984710446493	0.711381090455142	-4.39967711604823	1.08412063094974e-05	0.000410996019388165	Down	ENSMUSG00000056133	Gm9992	_	molecular_function:molecular_function(GO:0003674),cellular_component:cellular_component(GO:0005575),biological_process:biological_process(GO:0008150),
ENSMUST00000183850	416879	204.45	0.07	234.28	0.07	286.48	0.09	393.68	0.10	456.29	0.14	463.39	0.14	339.442529363417	1.06424096461949	0.24230455499427	4.39216243642081	1.12228797487431e-05	0.000424786893456414	Ups	ENSMUSG00000054477	Kcnn2	K04943	molecular_function:ion channel activity(GO:0005216),molecular_function:calmodulin binding(GO:0005516),cellular_component:smooth endoplasmic reticulum(GO:0005790),cellular_component:plasma membrane(GO:0005886),biological_process:transport(GO:0006810),biological_process:ion transport(GO:0006811),biological_process:potassium ion transport(GO:0006813),molecular_function:calcium-activated potassium ch…
ENSMUST00000111879	50528	41.58	0.11	50.75	0.13	34.04	0.09	5.15	0.01	3.99	0.01	7.18	0.02	21.820118665401	-2.58055173939343	0.588524173764313	-4.38478460942009	1.16100598009694e-05	0.000437349109835881	Down	ENSMUSG00000032500	Dclk3	K17530	molecular_function:nucleotide binding(GO:0000166),molecular_function:protein kinase activity(GO:0004672),molecular_function:protein serine/threonine kinase activity(GO:0004674),molecular_function:ATP binding(GO:0005524),cellular_component:nucleus(GO:0005634),cellular_component:cytoplasm(GO:0005737),biological_process:protein phosphorylation(GO:0006468),molecular_function:kinase activity(GO:001630…
ENSMUST00000148096	8398	52.14	0.86	28.89	0.47	45.62	0.73	0.00	0.00	0.00	0.00	5.11	0.08	20.0332020188619	-3.7312060406128	0.852496925246202	-4.37679706532105	1.20436009542278e-05	0.000452961549676284	Down	ENSMUSG00000020263	Appl2	-	cellular_component:nucleus(GO:0005634),cellular_component:cytoplasm(GO:0005737),cellular_component:endosome(GO:0005768),biological_process:cell cycle(GO:0007049),biological_process:cell proliferation(GO:0008283),cellular_component:endosome membrane(GO:0010008),cellular_component:membrane(GO:0016020),cellular_component:NuRD complex(GO:0016581),molecular_function:Rab GTPase binding(GO:0017137),cell…
ENSMUST00000022720	19316	0.00	0.00	0.00	0.00	0.00	0.00	20.88	0.11	11.74	0.08	10.71	0.07	7.69645706469658	4.67133926233525	1.06741884461469	4.37629454070718	1.20713869503171e-05	0.000453288220102732	Ups	ENSMUSG00000022124	Fbxl3	K10269	molecular_function:ubiquitin-protein transferase activity(GO:0004842),molecular_function:protein binding(GO:0005515),cellular_component:nucleus(GO:0005634),cellular_component:nucleoplasm(GO:0005654),cellular_component:cytoplasm(GO:0005737),cellular_component:cytosol(GO:0005829),biological_process:protein ubiquitination(GO:0016567),cellular_component:SCF ubiquitin ligase complex(GO:0019005),biolog…
ENSMUST00000156331	2426	22.11	1.36	30.53	1.85	13.88	0.83	0.00	0.00	0.00	0.00	1.01	0.06	10.1716111728603	-4.24469757793178	0.971812912392375	-4.36781352028173	1.25496572472886e-05	0.000470503105517621	Down	ENSMUSG00000084992	Gm13842	-	-
ENSMUST00000108339	220266	19.42	0.01	36.92	0.02	14.24	0.01	0.65	0.00	0.00	0.00	0.00	0.00	10.6027486226411	-4.26463044445532	0.976935212916857	-4.36531551741524	1.26939396650469e-05	0.000475161792004564	Down	ENSMUSG00000028207	Asph	K00476	molecular_function:peptide-aspartate beta-dioxygenase activity(GO:0004597),molecular_function:calcium ion binding(GO:0005509),molecular_function:protein binding(GO:0005515),cellular_component:cytoplasm(GO:0005737),cellular_component:endoplasmic reticulum(GO:0005783),cellular_component:cytosol(GO:0005829),cellular_component:plasma membrane(GO:0005886),biological_process:pattern specification proce…
ENSMUST00000102970	73253	42.29	0.08	67.28	0.12	37.90	0.07	3.74	0.01	6.77	0.01	7.79	0.01	25.3231513561045	-2.54485238175834	0.583497643409088	-4.36137559509243	1.29247276924757e-05	0.000481714023533167	Down	ENSMUSG00000026778	Prkcq	K18052	molecular_function:nucleotide binding(GO:0000166),cellular_component:immunological synapse(GO:0001772),biological_process:immune system process(GO:0002376),molecular_function:protein kinase activity(GO:0004672),molecular_function:protein serine/threonine kinase activity(GO:0004674),molecular_function:protein kinase C activity(GO:0004697),molecular_function:protein binding(GO:0005515),molecular_fu…
ENSMUST00000094456	42001	193.90	0.62	122.13	0.38	91.34	0.28	0.00	0.00	12.72	0.04	16.64	0.05	66.2418446424108	-3.15940636269877	0.724420407072968	-4.36128846157772	1.29298766640244e-05	0.000481714023533167	Down	ENSMUSG00000027457	Snph	_	cellular_component:cytoplasm(GO:0005737),cellular_component:mitochondrion(GO:0005739),cellular_component:cytoplasmic microtubule(GO:0005881),cellular_component:plasma membrane(GO:0005886),biological_process:vesicle fusion(GO:0006906),cellular_component:membrane(GO:0016020),cellular_component:integral component of membrane(GO:0016021),molecular_function:syntaxin-1 binding(GO:0017075),cellular_comp…
ENSMUST00000161491	33873	26.10	0.10	7.83	0.03	26.64	0.10	0.00	0.00	0.00	0.00	0.00	0.00	9.25823764531541	-4.66216379789094	1.07011662768464	-4.35668755841895	1.32045546549803e-05	0.000490870232986573	Down	ENSMUSG00000074782	4833422C13Rik	-	-
ENSMUST00000059648	42910	1110.65	3.48	1109.70	3.42	810.91	2.46	30.03	0.07	174.52	0.54	255.08	0.76	535.203114659028	-2.35678896786889	0.541154472268991	-4.35511316757149	1.32998189907477e-05	0.000493173912950663	Down	ENSMUSG00000021874	4933413J09Rik	-	-
ENSMUST00000125660	9249	21.00	0.31	12.00	0.18	22.00	0.32	0.00	0.00	0.00	0.00	0.00	0.00	8.31798943462435	-4.63481928668736	1.06456394854895	-4.35372557280832	1.33843238030108e-05	0.000495533186416618	Down	ENSMUSG00000029208	Guf1	-	molecular_function:nucleotide binding(GO:0000166),molecular_function:GTPase activity(GO:0003924),molecular_function:GTP binding(GO:0005525),cellular_component:mitochondrion(GO:0005739),cellular_component:mitochondrial inner membrane(GO:0005743),biological_process:translation(GO:0006412),biological_process:biological_process(GO:0008150),cellular_component:membrane(GO:0016020),molecular_function:hy…
ENSMUST00000169600	2973	28.00	1.38	22.00	1.07	9.00	0.43	0.00	0.00	0.00	0.00	0.00	0.00	8.79779138747093	-4.64640748856006	1.06800884465155	-4.35053278053705	1.35807149845796e-05	0.000502021071672965	Down	ENSMUSG00000026729	4930562F07Rik	-	molecular_function:molecular_function(GO:0003674),cellular_component:cellular_component(GO:0005575),biological_process:biological_process(GO:0008150),
ENSMUST00000166219	17345	135.00	1.06	138.00	1.06	122.12	0.93	17.00	0.10	34.00	0.26	42.00	0.31	75.6532427333583	-1.80493085120702	0.414943600257767	-4.34982212061055	1.36248007252805e-05	0.000502867450719062	Down	ENSMUSG00000078963	Hsbp1l1	_	molecular_function:molecular_function(GO:0003674),cellular_component:cellular_component(GO:0005575),biological_process:biological_process(GO:0008150),
ENSMUST00000119464	32704	0.00	0.00	0.00	0.00	0.00	0.00	8.75	0.03	21.22	0.09	13.71	0.05	7.75245300626596	4.65417903313111	1.07014315716908	4.34911815484866	1.36686057608503e-05	0.000503698246127444	Ups	ENSMUSG00000022900	Ildr1	_	cellular_component:plasma membrane(GO:0005886),biological_process:receptor-mediated endocytosis(GO:0006898),cellular_component:membrane(GO:0016020),cellular_component:integral component of membrane(GO:0016021),molecular_function:high-density lipoprotein particle receptor activity(GO:0070506),biological_process:positive regulation of peptide hormone secretion(GO:0090277),
ENSMUST00000095739	40789	0.00	0.00	0.00	0.00	0.00	0.00	12.28	0.03	19.82	0.06	10.67	0.03	7.57518959893716	4.64840875196969	1.06896050953941	4.34853178437112	1.37051958230463e-05	0.000503698246127444	Ups	ENSMUSG00000021556	Golm1	_	molecular_function:molecular_function(GO:0003674),cellular_component:extracellular space(GO:0005615),cellular_component:Golgi apparatus(GO:0005794),biological_process:nucleus organization(GO:0006997),cellular_component:membrane(GO:0016020),cellular_component:integral component of membrane(GO:0016021),biological_process:regulation of lipid metabolic process(GO:0019216),cellular_component:extracell…
ENSMUST00000067786	92908	343.95	0.50	387.03	0.55	261.54	0.37	126.95	0.14	130.11	0.18	139.87	0.19	218.322039670451	-1.08507747780316	0.24955881163631	-4.34798302928481	1.37395232668883e-05	0.00050396656285903	Down	ENSMUSG00000037656	Slc20a2	K14640	molecular_function:inorganic phosphate transmembrane transporter activity(GO:0005315),cellular_component:plasma membrane(GO:0005886),biological_process:transport(GO:0006810),biological_process:ion transport(GO:0006811),biological_process:sodium ion transport(GO:0006814),biological_process:phosphate ion transport(GO:0006817),molecular_function:symporter activity(GO:0015293),cellular_component:memb…
ENSMUST00000164086	29445	0.00	0.00	0.00	0.00	10.03	0.04	155.37	0.55	74.09	0.33	33.12	0.14	47.4330441791085	3.95890890683739	0.91189531066397	4.34140724328851	1.41573043678611e-05	0.000518489424780988	Ups	ENSMUSG00000026384	Ptpn4	K18037	molecular_function:phosphoprotein phosphatase activity(GO:0004721),molecular_function:protein tyrosine phosphatase activity(GO:0004725),molecular_function:non-membrane spanning protein tyrosine phosphatase activity(GO:0004726),molecular_function:protein binding(GO:0005515),cellular_component:cytoplasm(GO:0005737),cellular_component:cytoskeleton(GO:0005856),cellular_component:plasma membrane(GO:00…
ENSMUST00000099337	153713	469.26	0.41	453.52	0.39	408.54	0.34	139.71	0.09	184.01	0.16	215.00	0.18	294.592010638357	-1.07156982892796	0.246860351583262	-4.34079357845578	1.41969046689618e-05	0.000518995821505059	Down	ENSMUSG00000074785	Plxnc1	K06572	cellular_component:intracellular(GO:0005622),biological_process:signal transduction(GO:0007165),cellular_component:membrane(GO:0016020),cellular_component:integral component of membrane(GO:0016021),
ENSMUST00000080780	7876	69.00	1.21	95.00	1.64	56.00	0.95	10.00	0.13	17.00	0.29	15.00	0.25	40.2992066520398	-2.06807308881378	0.476457918850681	-4.34051572445771	1.42148695423179e-05	0.000518995821505059	Down	ENSMUSG00000062252	Lhfpl5	_	molecular_function:protein binding(GO:0005515),cellular_component:plasma membrane(GO:0005886),biological_process:transport(GO:0006810),biological_process:ion transport(GO:0006811),biological_process:sensory perception of sound(GO:0007605),cellular_component:membrane(GO:0016020),cellular_component:integral component of membrane(GO:0016021),cellular_component:apical plasma membrane(GO:0016324),cell…
ENSMUST00000124961	27569	3.06	0.01	0.00	0.00	4.71	0.02	28.65	0.11	31.79	0.15	30.25	0.14	17.1852259105176	3.27262035728654	0.754046268903256	4.34007897426042	1.424315180728e-05	0.000519229613963699	Ups	ENSMUSG00000019796	Lrp11	_	molecular_function:molecular_function(GO:0003674),cellular_component:cellular_component(GO:0005575),biological_process:endocytosis(GO:0006897),biological_process:biological_process(GO:0008150),cellular_component:membrane(GO:0016020),cellular_component:integral component of membrane(GO:0016021),
ENSMUST00000023867	15639	262.13	2.28	269.97	2.31	206.83	1.74	13.02	0.09	50.44	0.43	66.00	0.55	133.483053574678	-2.18386253158219	0.503318456419442	-4.33892797637101	1.43179433100734e-05	0.00052115556845807	Down	ENSMUSG00000023104	Rfc2	K10755	molecular_function:nucleotide binding(GO:0000166),molecular_function:DNA binding(GO:0003677),molecular_function:DNA clamp loader activity(GO:0003689),molecular_function:ATP binding(GO:0005524),cellular_component:nucleus(GO:0005634),cellular_component:nucleoplasm(GO:0005654),cellular_component:DNA replication factor C complex(GO:0005663),cellular_component:Golgi apparatus(GO:0005794),biological_pr…
ENSMUST00000167595	62390	63.43	0.14	28.12	0.06	39.82	0.08	0.00	0.00	0.00	0.00	4.71	0.01	20.5919665415428	-3.74315092188042	0.86311430772087	-4.33679628340832	1.44574503592866e-05	0.000525427583348528	Down	ENSMUSG00000025241	Fyco1	_	cellular_component:lysosome(GO:0005764),cellular_component:endosome(GO:0005768),cellular_component:late endosome(GO:0005770),cellular_component:autophagosome(GO:0005776),biological_process:transport(GO:0006810),cellular_component:membrane(GO:0016020),cellular_component:integral component of membrane(GO:0016021),cellular_component:cytoplasmic vesicle(GO:0031410),molecular_function:metal ion bindin…
ENSMUST00000055406	19428	413.81	2.88	439.00	3.01	301.30	2.03	169.00	0.91	120.00	0.82	157.00	1.04	250.865290565385	-1.13477216982987	0.261720267323677	-4.33582076555983	1.45217238505146e-05	0.000526956499113781	Down	ENSMUSG00000049897	Stkld1	K17546	molecular_function:nucleotide binding(GO:0000166),molecular_function:molecular_function(GO:0003674),molecular_function:protein kinase activity(GO:0004672),molecular_function:ATP binding(GO:0005524),cellular_component:cellular_component(GO:0005575),biological_process:protein phosphorylation(GO:0006468),biological_process:biological_process(GO:0008150),molecular_function:transferase activity, trans…
ENSMUST00000129099	142684	14.41	0.01	20.65	0.02	17.59	0.02	0.00	0.00	0.00	0.00	0.00	0.00	7.96680148973142	-4.61109398343105	1.0639678805594	-4.33386577516484	1.46513525530501e-05	0.000530848700441198	Down	ENSMUSG00000005107	Slc2a9	K08146	molecular_function:glucose transmembrane transporter activity(GO:0005355),cellular_component:nuclear envelope(GO:0005635),cellular_component:plasma membrane(GO:0005886),cellular_component:integral component of plasma membrane(GO:0005887),biological_process:glucose transport(GO:0015758),biological_process:hexose transmembrane transport(GO:0035428),biological_process:urate metabolic process(GO:0046…
ENSMUST00000194650	35337	846.63	3.22	895.32	3.36	836.63	3.09	128.03	0.38	294.77	1.10	336.05	1.22	520.97674841476	-1.50759769110072	0.348226552185356	-4.32935880862483	1.49544111072866e-05	0.000540179732721652	Down	ENSMUSG00000026082	Rev1	-	molecular_function:magnesium ion binding(GO:0000287),molecular_function:DNA binding(GO:0003677),molecular_function:damaged DNA binding(GO:0003684),molecular_function:telomerase activity(GO:0003720),molecular_function:RNA helicase activity(GO:0003724),molecular_function:DNA-directed DNA polymerase activity(GO:0003887),molecular_function:DNA primase activity(GO:0003896),molecular_function:sulfate a…
ENSMUST00000108527	20347	18.66	0.12	22.95	0.15	11.59	0.07	0.00	0.00	0.00	0.00	0.00	0.00	8.06953353476617	-4.60913216825899	1.06542457176732	-4.3260989941441	1.51773234515829e-05	0.000547240417077109	Down	ENSMUSG00000040620	Dhx33	K17820	molecular_function:nucleotide binding(GO:0000166),molecular_function:rDNA binding(GO:0000182),molecular_function:nucleic acid binding(GO:0003676),molecular_function:ATP-dependent RNA helicase activity(GO:0004004),molecular_function:helicase activity(GO:0004386),molecular_function:ATP binding(GO:0005524),cellular_component:nucleus(GO:0005634),cellular_component:nucleoplasm(GO:0005654),cellular_com…
ENSMUST00000113407	13588	53.38	0.53	93.97	0.93	123.98	1.20	543.88	4.20	209.64	2.07	236.60	2.26	213.953041710396	1.99577980920558	0.461363656198832	4.32582797190568	1.51959984347638e-05	0.000547240417077109	Ups	ENSMUSG00000079457	Gm7609	-	-
ENSMUST00000183339	58111	163.01	0.38	124.54	0.28	98.06	0.22	282.11	0.50	245.27	0.56	246.09	0.54	193.267381579452	1.20826311463072	0.279428634887098	4.32404901923853	1.53191234036253e-05	0.000550838540325507	Ups	ENSMUSG00000098975	Gm27177	-	-
ENSMUST00000038608	15734	72.48	0.63	83.22	0.71	30.75	0.26	4.12	0.03	7.75	0.07	0.00	0.00	29.8465925676793	-3.26775415453911	0.756647873348086	-4.31872508949195	1.56933115540213e-05	0.000563439742511399	Down	ENSMUSG00000035596	Mboat7	K13516	molecular_function:dihydrolipoamide branched chain acyltransferase activity(GO:0004147),molecular_function:sterol O-acyltransferase activity(GO:0004772),biological_process:lipid metabolic process(GO:0006629),molecular_function:N-acetyltransferase activity(GO:0008080),molecular_function:O-acyltransferase activity(GO:0008374),biological_process:phospholipid biosynthetic process(GO:0008654),molecula…
ENSMUST00000042852	40147	140.85	0.47	163.00	0.54	95.52	0.31	15.00	0.04	40.01	0.13	26.00	0.08	74.1237429690793	-1.98799282034687	0.460384522557906	-4.3181139307237	1.57368196677679e-05	0.000564148344947836	Down	ENSMUSG00000038121	Fam210a	_	molecular_function:molecular_function(GO:0003674),cellular_component:mitochondrion(GO:0005739),biological_process:biological_process(GO:0008150),cellular_component:membrane(GO:0016020),cellular_component:integral component of membrane(GO:0016021),
ENSMUST00000120051	39587	12.60	0.04	49.06	0.16	46.42	0.15	3.01	0.01	0.00	0.00	0.77	0.00	16.9722516202124	-3.75248712887964	0.86931440358725	-4.3166052620259	1.58447139134614e-05	0.000567159503158772	Down	ENSMUSG00000045312	Lhfpl2	_	molecular_function:molecular_function(GO:0003674),cellular_component:cellular_component(GO:0005575),biological_process:biological_process(GO:0008150),cellular_component:membrane(GO:0016020),cellular_component:integral component of membrane(GO:0016021),
ENSMUST00000077788	11479	74.00	0.88	89.00	1.04	50.00	0.58	7.00	0.06	16.00	0.19	13.01	0.15	38.1867179752671	-2.21691364640077	0.51395924550497	-4.31340357390132	1.60760272847613e-05	0.000574572710123428	Down	ENSMUSG00000044469	Tnfaip8l1	_	molecular_function:protein binding(GO:0005515),cellular_component:cytoplasm(GO:0005737),biological_process:negative regulation of TOR signaling(GO:0032007),
ENSMUST00000124629	74235	0.00	0.00	0.00	0.00	0.00	0.00	56.35	0.08	11.21	0.02	3.12	0.01	12.2042895622511	4.71863655197165	1.09442232337449	4.31153171055798	1.62127517320666e-05	0.000578588006173542	Ups	ENSMUSG00000041997	Tlk1	-	molecular_function:nucleotide binding(GO:0000166),biological_process:regulation of chromatin assembly or disassembly(GO:0001672),molecular_function:protein kinase activity(GO:0004672),molecular_function:protein serine/threonine kinase activity(GO:0004674),molecular_function:ATP binding(GO:0005524),cellular_component:nucleus(GO:0005634),biological_process:protein phosphorylation(GO:0006468),biolog…
ENSMUST00000059482	7811	41.00	0.72	44.00	0.77	23.00	0.39	2.00	0.03	1.00	0.02	5.00	0.08	17.5270617311306	-3.14357913267835	0.729303548623277	-4.31038507712263	1.629705066723e-05	0.000580723132784837	Down	ENSMUSG00000050762	Prss27	K09628	molecular_function:serine-type endopeptidase activity(GO:0004252),cellular_component:extracellular region(GO:0005576),cellular_component:plasma membrane(GO:0005886),biological_process:proteolysis(GO:0006508),molecular_function:peptidase activity(GO:0008233),molecular_function:serine-type peptidase activity(GO:0008236),molecular_function:hydrolase activity(GO:0016787),
ENSMUST00000161873	4211	14.53	0.49	15.81	0.53	20.94	0.69	0.00	0.00	0.00	0.00	0.00	0.00	7.85231244958051	-4.58857682860042	1.06565302701964	-4.30588260180097	1.66321251237823e-05	0.000591774502904949	Down	ENSMUSG00000018821	Avpi1	_	biological_process:activation of MAPK activity(GO:0000187),molecular_function:molecular_function(GO:0003674),cellular_component:cellular_component(GO:0005575),biological_process:cell cycle(GO:0007049),
ENSMUST00000002298	4963	59.00	1.67	46.00	1.29	47.00	1.29	2.00	0.04	6.00	0.17	10.00	0.27	26.0084331126064	-2.64782616837758	0.614992220658072	-4.30546286511442	1.66636943499025e-05	0.000592010171125578	Down	ENSMUSG00000002228	Ppm1j	K17504	molecular_function:catalytic activity(GO:0003824),molecular_function:phosphoprotein phosphatase activity(GO:0004721),molecular_function:protein serine/threonine phosphatase activity(GO:0004722),molecular_function:protein binding(GO:0005515),biological_process:protein dephosphorylation(GO:0006470),molecular_function:hydrolase activity(GO:0016787),
ENSMUST00000034946	36754	49.40	0.18	51.55	0.19	32.67	0.12	5.60	0.02	4.19	0.02	0.00	0.00	21.8204329765828	-3.13207180635722	0.727555616280607	-4.30492423708985	1.67042892966033e-05	0.000592565311789223	Down	ENSMUSG00000032382	Snx1	K17917	molecular_function:epidermal growth factor receptor binding(GO:0005154),molecular_function:insulin receptor binding(GO:0005158),cellular_component:cytoplasm(GO:0005737),cellular_component:endosome(GO:0005768),cellular_component:early endosome(GO:0005769),cellular_component:Golgi apparatus(GO:0005794),cellular_component:cytosol(GO:0005829),biological_process:transport(GO:0006810),biological_proces…
ENSMUST00000031547	29996	78.49	0.35	94.05	0.42	70.96	0.31	167.28	0.58	158.26	0.70	154.08	0.66	120.390211394664	1.18597135757521	0.275541800808156	4.30414316120745	1.67633243559743e-05	0.000593229088580248	Ups	ENSMUSG00000029564	4930519G04Rik	_	molecular_function:molecular_function(GO:0003674),cellular_component:cellular_component(GO:0005575),biological_process:biological_process(GO:0008150),
ENSMUST00000184655	3241	0.00	0.00	0.00	0.00	0.00	0.00	8.48	0.29	18.94	0.83	15.80	0.67	7.56432909298751	4.61737825390934	1.07280707881062	4.30401546103557	1.67729950462391e-05	0.000593229088580248	Ups	ENSMUSG00000101970	1810026B05Rik	-	-
ENSMUST00000000127	43808	46.00	0.14	44.00	0.13	17.00	0.05	3.00	0.01	3.00	0.01	1.00	0.00	17.180364574479	-3.25293847809885	0.756547463377377	-4.29971500211909	1.71017893049014e-05	0.000603957833011785	Down	ENSMUSG00000000125	Wnt3	K00312	biological_process:cell morphogenesis(GO:0000902),biological_process:mesoderm formation(GO:0001707),molecular_function:receptor binding(GO:0005102),molecular_function:frizzled binding(GO:0005109),molecular_function:protein binding(GO:0005515),cellular_component:extracellular region(GO:0005576),cellular_component:proteinaceous extracellular matrix(GO:0005578),cellular_component:extracellular space…
ENSMUST00000114159	36643	62.59	0.23	79.40	0.29	82.58	0.29	346.66	0.98	189.19	0.68	138.04	0.48	151.851042782783	1.74490826311619	0.406356688965325	4.29403110739758	1.75457874462484e-05	0.000618717128788063	Ups	ENSMUSG00000026932	Nacc2	K10486	cellular_component:nuclear chromatin(GO:0000790),molecular_function:RNA polymerase II core promoter proximal region sequence-specific DNA binding(GO:0000978),molecular_function:RNA polymerase II transcription factor binding transcription factor activity(GO:0001076),molecular_function:RNA polymerase II core promoter proximal region sequence-specific DNA binding transcription factor activity involv…
ENSMUST00000164703	5690	43.00	1.06	27.09	0.66	23.00	0.55	2.00	0.04	0.00	0.00	3.00	0.07	14.8136523104792	-3.4397636090301	0.801399022018603	-4.29219841118081	1.76912753142322e-05	0.000622921877978277	Down	ENSMUSG00000048385	Scrt1	K09219	biological_process:negative regulation of transcription from RNA polymerase II promoter(GO:0000122),molecular_function:nucleic acid binding(GO:0003676),molecular_function:DNA binding(GO:0003677),molecular_function:protein binding(GO:0005515),cellular_component:nucleus(GO:0005634),biological_process:transcription, DNA-templated(GO:0006351),biological_process:regulation of transcription, DNA-templa…
ENSMUST00000181870	11872	17.00	0.20	15.00	0.17	19.00	0.21	0.00	0.00	0.00	0.00	0.00	0.00	7.69246362695432	-4.5700900343158	1.06631975117326	-4.28585330927932	1.8203908285237e-05	0.000640022446555917	Down	ENSMUSG00000097267	1700109K24Rik	-	molecular_function:molecular_function(GO:0003674),cellular_component:cellular_component(GO:0005575),biological_process:biological_process(GO:0008150),
ENSMUST00000181331	34166	77.20	0.30	61.91	0.24	69.22	0.26	8.54	0.03	8.70	0.03	0.00	0.00	34.4923523046502	-2.98236616640607	0.696549572522793	-4.2816280191005	1.85530936850468e-05	0.000649413007866564	Down	ENSMUSG00000097365	C030034L19Rik	-	molecular_function:molecular_function(GO:0003674),cellular_component:cellular_component(GO:0005575),biological_process:biological_process(GO:0008150),
ENSMUST00000121198	206479	295.89	0.19	307.09	0.20	225.45	0.14	63.73	0.03	97.73	0.06	111.95	0.07	172.18327919015	-1.34548339713716	0.314422996836742	-4.27921434078747	1.87554181207184e-05	0.000654836135581597	Down	ENSMUSG00000052539	Magi3	K06112	molecular_function:nucleotide binding(GO:0000166),molecular_function:frizzled binding(GO:0005109),molecular_function:protein binding(GO:0005515),molecular_function:ATP binding(GO:0005524),cellular_component:nucleus(GO:0005634),cellular_component:plasma membrane(GO:0005886),cellular_component:cell-cell junction(GO:0005911),cellular_component:bicellular tight junction(GO:0005923),biological_process…
ENSMUST00000128546	24064	1.36	0.01	0.00	0.00	0.00	0.00	7.49	0.03	29.64	0.16	19.53	0.10	10.2086807748362	4.27968418933302	1.0001314155384	4.27912184623172	1.8763213053914e-05	0.000654836135581597	Ups	ENSMUSG00000012350	Ehf	-	molecular_function:RNA polymerase II core promoter proximal region sequence-specific DNA binding(GO:0000978),molecular_function:sequence-specific DNA binding RNA polymerase II transcription factor activity(GO:0000981),molecular_function:RNA polymerase II core promoter proximal region sequence-specific DNA binding transcription factor activity involved in positive regulation of transcription(GO:00…
ENSMUST00000106213	126652	191.27	0.20	219.35	0.23	262.57	0.27	685.02	0.56	427.74	0.44	369.33	0.37	360.920378612166	1.32975609008454	0.311231159448583	4.272567349749	1.93235161774625e-05	0.000673400419858354	Ups	ENSMUSG00000028649	Macf1	_	biological_process:mesoderm formation(GO:0001707),molecular_function:actin binding(GO:0003779),molecular_function:calcium ion binding(GO:0005509),molecular_function:protein binding(GO:0005515),cellular_component:intracellular(GO:0005622),cellular_component:cell(GO:0005623),cellular_component:cytoplasm(GO:0005737),cellular_component:Golgi apparatus(GO:0005794),cellular_component:cytoskeleton(GO:00…
ENSMUST00000156117	18458	191.84	1.41	171.20	1.24	125.49	0.89	53.87	0.30	53.00	0.38	35.00	0.24	98.0743873869148	-1.51786739563145	0.355742113222949	-4.26676330749793	1.98329383024504e-05	0.000689129270561865	Down	ENSMUSG00000014529	Tmbim7	_	molecular_function:molecular_function(GO:0003674),cellular_component:cellular_component(GO:0005575),biological_process:biological_process(GO:0008150),
ENSMUST00000117513	40711	9.02	0.03	9.94	0.03	4.19	0.01	39.18	0.10	39.22	0.13	37.27	0.12	23.5871952702213	2.39608512022781	0.562786299940959	4.25753988766106	2.06688791172981e-05	0.00071607859738937	Ups	ENSMUSG00000020100	Slc29a3	K15014	molecular_function:nucleoside transmembrane transporter activity(GO:0005337),cellular_component:lysosome(GO:0005764),cellular_component:lysosomal membrane(GO:0005765),cellular_component:endosome(GO:0005768),biological_process:transport(GO:0006810),biological_process:nucleoside transport(GO:0015858),cellular_component:membrane(GO:0016020),cellular_component:integral component of membrane(GO:001602…
ENSMUST00000072217	27861	42.05	0.20	26.08	0.12	32.29	0.15	2.26	0.01	4.01	0.02	0.00	0.00	16.1236044009725	-3.32760903265027	0.782390448054868	-4.25313095389032	2.10802216066653e-05	0.000729265042520963	Down	ENSMUSG00000006344	Ggt5	K18592	molecular_function:gamma-glutamyltransferase activity(GO:0003840),cellular_component:plasma membrane(GO:0005886),biological_process:proteolysis(GO:0006508),biological_process:glutathione metabolic process(GO:0006749),biological_process:glutathione biosynthetic process(GO:0006750),biological_process:inflammatory response(GO:0006954),molecular_function:peptidase activity(GO:0008233),cellular_compon…
ENSMUST00000006838	8229	26.78	0.45	16.70	0.28	9.81	0.16	0.00	0.00	0.00	0.00	0.00	0.00	8.07314655607317	-4.55618904979379	1.07237775284735	-4.24867919694933	2.15034598135634e-05	0.000742824029542193	Down	ENSMUSG00000032604	Qars	K01886	molecular_function:RNA binding(GO:0003723),molecular_function:glutamine-tRNA ligase activity(GO:0004819),cellular_component:aminoacyl-tRNA synthetase multienzyme complex(GO:0017101),molecular_function:protein kinase binding(GO:0019901),biological_process:negative regulation of apoptotic process(GO:0043066),
ENSMUST00000180905	41887	45.19	0.14	79.49	0.25	93.47	0.29	99.63	0.25	440.99	1.39	443.65	1.36	206.015746823972	2.27309657947773	0.53518949222654	4.2472743065657	2.16386965230111e-05	0.000746409223668748	Ups	ENSMUSG00000097595	1500002F19Rik	-	molecular_function:molecular_function(GO:0003674),cellular_component:cellular_component(GO:0005575),biological_process:biological_process(GO:0008150),
ENSMUST00000154873	18676	50.00	0.36	61.61	0.44	37.00	0.26	4.00	0.02	7.00	0.05	9.88	0.07	25.9739619997739	-2.43555778856547	0.574682913707832	-4.23808978911753	2.25429617030233e-05	0.000774225133337408	Down	ENSMUSG00000002249	Tead3	K09448	molecular_function:RNA polymerase II transcription factor binding(GO:0001085),molecular_function:DNA binding(GO:0003677),molecular_function:sequence-specific DNA binding transcription factor activity(GO:0003700),cellular_component:intracellular(GO:0005622),cellular_component:nucleus(GO:0005634),cellular_component:transcription factor complex(GO:0005667),biological_process:transcription, DNA-templ…
ENSMUST00000026239	8257	24.00	0.40	21.00	0.35	15.25	0.25	0.00	0.00	0.00	0.00	1.00	0.02	9.16298397128787	-4.12949595133531	0.974456960234198	-4.23774073135343	2.25780279329728e-05	0.000774308900152183	Down	ENSMUSG00000025218	Poll	K03512	molecular_function:DNA binding(GO:0003677),molecular_function:DNA-directed DNA polymerase activity(GO:0003887),cellular_component:nucleus(GO:0005634),biological_process:DNA replication(GO:0006260),biological_process:DNA repair(GO:0006281),biological_process:base-excision repair, gap-filling(GO:0006287),biological_process:nucleotide-excision repair(GO:0006289),biological_process:cellular response …
ENSMUST00000148402	37161	945.84	3.42	461.36	1.65	625.37	2.19	1498.90	4.19	1174.98	4.18	1415.69	4.88	1021.45390483443	1.20751673623896	0.285006728752706	4.23680079948811	2.26727114726509e-05	0.000776434038483336	Ups	ENSMUSG00000027596	a	K08725	molecular_function:receptor binding(GO:0005102),molecular_function:protein binding(GO:0005515),cellular_component:extracellular region(GO:0005576),cellular_component:cell(GO:0005623),biological_process:generation of precursor metabolites and energy(GO:0006091),biological_process:adult feeding behavior(GO:0008343),biological_process:hormone-mediated signaling pathway(GO:0009755),molecular_function…
ENSMUST00000141158	41850	0.00	0.00	0.00	0.00	0.00	0.00	19.23	0.05	7.03	0.02	16.02	0.05	7.31282778318815	4.5603965103461	1.07732942748078	4.23305666216703	2.30536391961039e-05	0.000788341448705963	Ups	ENSMUSG00000013033	Adgrl1	K04592	-
ENSMUST00000130003	26471	134.00	0.68	160.00	0.80	156.00	0.77	301.00	1.18	255.00	1.28	240.00	1.17	207.163641982611	1.03119532764402	0.243758667652396	4.23039450278961	2.33281830712597e-05	0.000796581928988682	Ups	ENSMUSG00000085962	Gm16984	-	-
ENSMUST00000107623	15193	76.72	0.69	159.26	1.40	141.54	1.23	650.93	4.48	353.33	3.11	225.97	1.93	272.221897037358	1.85255894680843	0.438027855020299	4.22931766912992	2.34401164325673e-05	0.000798107379021071	Ups	ENSMUSG00000018678	Sp2	K09192	molecular_function:sequence-specific DNA binding RNA polymerase II transcription factor activity(GO:0000981),biological_process:in utero embryonic development(GO:0001701),molecular_function:nucleic acid binding(GO:0003676),molecular_function:DNA binding(GO:0003677),cellular_component:nucleus(GO:0005634),cellular_component:nucleoplasm(GO:0005654),biological_process:transcription, DNA-templated(GO:…
ENSMUST00000076431	7784	220.57	3.91	259.65	4.54	183.00	3.15	20.77	0.28	70.65	1.23	51.69	0.87	124.912150963239	-1.89897798319634	0.449206046260714	-4.22740966868953	2.36397029694664e-05	0.000803749900961859	Down	ENSMUSG00000026926	Pmpca	K01412	molecular_function:catalytic activity(GO:0003824),molecular_function:endopeptidase activity(GO:0004175),molecular_function:metalloendopeptidase activity(GO:0004222),cellular_component:extracellular space(GO:0005615),cellular_component:mitochondrion(GO:0005739),biological_process:proteolysis(GO:0006508),molecular_function:peptidase activity(GO:0008233),molecular_function:metallopeptidase activity(…
ENSMUST00000110104	40807	44.99	0.15	45.51	0.15	32.22	0.10	0.59	0.00	6.19	0.02	0.00	0.00	19.6831393399902	-3.36359790158334	0.796195165908749	-4.22458970564616	2.39376488595518e-05	0.00081271571206707	Down	ENSMUSG00000021012	Zc3h14	_	molecular_function:RNA binding(GO:0003723),cellular_component:nucleus(GO:0005634),cellular_component:nucleoplasm(GO:0005654),cellular_component:nucleolus(GO:0005730),cellular_component:cytoplasm(GO:0005737),molecular_function:poly(A) binding(GO:0008143),biological_process:biological_process(GO:0008150),biological_process:regulation of mRNA stability(GO:0043488),molecular_function:poly(A) RNA bind…
ENSMUST00000068457	93564	0.00	0.00	0.00	0.00	0.00	0.00	26.65	0.03	7.22	0.01	11.42	0.02	7.83725960706199	4.56882893490692	1.08160174564881	4.22413236044314	2.39863055576177e-05	0.000813204290704834	Ups	ENSMUSG00000036167	Pphln1	_	cellular_component:nucleus(GO:0005634),cellular_component:nucleoplasm(GO:0005654),cellular_component:cytoplasm(GO:0005737),cellular_component:Golgi apparatus(GO:0005794),biological_process:keratinization(GO:0031424),cellular_component:intracellular membrane-bounded organelle(GO:0043231),molecular_function:poly(A) RNA binding(GO:0044822),
ENSMUST00000020257	20026	23.66	0.16	13.62	0.09	12.90	0.08	0.00	0.00	0.00	0.00	0.00	0.00	7.65463586415811	-4.52660653143536	1.07169430196585	-4.22378519987652	2.40233025833434e-05	0.00081329674309259	Down	ENSMUSG00000020063	Sirt1	K11411	biological_process:single strand break repair(GO:0000012),biological_process:negative regulation of transcription from RNA polymerase II promoter(GO:0000122),biological_process:chromatin silencing at rDNA(GO:0000183),biological_process:pyrimidine dimer repair by nucleotide-excision repair(GO:0000720),biological_process:DNA synthesis involved in DNA repair(GO:0000731),cellular_component:chromatin(…
ENSMUST00000108851	20808	125.61	0.82	102.19	0.65	76.66	0.48	0.00	0.00	12.00	0.08	0.00	0.00	47.8788281263932	-3.67550797105481	0.870359305608545	-4.22297773732072	2.41095642707228e-05	0.000815054386428479	Down	ENSMUSG00000027577	Chrna4	K04806	biological_process:action potential(GO:0001508),biological_process:response to hypoxia(GO:0001666),molecular_function:acetylcholine-activated cation-selective channel activity(GO:0004889),molecular_function:ion channel activity(GO:0005216),molecular_function:extracellular ligand-gated ion channel activity(GO:0005230),molecular_function:protein binding(GO:0005515),cellular_component:plasma membran…
ENSMUST00000107468	34794	128.25	0.50	203.08	0.77	152.45	0.57	25.57	0.08	42.57	0.16	55.12	0.20	94.2171359757822	-1.68741256693642	0.399648848781614	-4.22223802741016	2.41888464788998e-05	0.000816571414846728	Down	ENSMUSG00000066152	Slc31a2	K14687	molecular_function:copper ion transmembrane transporter activity(GO:0005375),molecular_function:protein binding(GO:0005515),cellular_component:cell(GO:0005623),cellular_component:late endosome(GO:0005770),biological_process:transport(GO:0006810),biological_process:ion transport(GO:0006811),biological_process:copper ion transport(GO:0006825),biological_process:cellular copper ion homeostasis(GO:00…
ENSMUST00000102763	9674	83.00	1.18	82.54	1.15	67.09	0.92	13.75	0.15	16.00	0.22	24.04	0.33	44.4130763992842	-1.82288989063883	0.431926024406627	-4.22037522083344	2.43896026499667e-05	0.000822179048421887	Down	ENSMUSG00000020392	Cdkn2aipnl	_	molecular_function:molecular_function(GO:0003674),cellular_component:cellular_component(GO:0005575),biological_process:biological_process(GO:0008150),
ENSMUST00000040717	67645	125.07	0.25	133.03	0.26	139.02	0.27	48.90	0.07	40.93	0.08	43.55	0.08	83.2327859060091	-1.32470424922042	0.314351854229028	-4.21408123222099	2.50797015650003e-05	0.000844243230554025	Down	ENSMUSG00000036768	Kif15	K10400	molecular_function:nucleotide binding(GO:0000166),molecular_function:microtubule motor activity(GO:0003777),molecular_function:ATP binding(GO:0005524),cellular_component:cytoplasm(GO:0005737),cellular_component:cytoskeleton(GO:0005856),cellular_component:kinesin complex(GO:0005871),cellular_component:microtubule(GO:0005874),biological_process:microtubule-based movement(GO:0007018),molecular_funct…
ENSMUST00000126016	1691	53.00	4.94	67.00	6.16	58.00	5.24	13.00	0.90	12.00	1.10	12.93	1.15	33.4044453376443	-1.92873597231656	0.457914470666823	-4.21200048451821	2.53119001304967e-05	0.000850852710902193	Down	ENSMUSG00000086799	4930502E09Rik	-	-
ENSMUST00000034140	123393	416.21	0.45	393.32	0.42	430.40	0.45	1248.65	1.05	673.18	0.72	647.11	0.67	635.769601667908	1.24750344665417	0.296217363069458	4.21144606017457	2.53741146270481e-05	0.000851737607254745	Ups	ENSMUSG00000031703	Itfg1	K17257	molecular_function:protein binding(GO:0005515),cellular_component:extracellular region(GO:0005576),biological_process:biological_process(GO:0008150),cellular_component:membrane(GO:0016020),cellular_component:integral component of membrane(GO:0016021),cellular_component:extracellular exosome(GO:0070062),
ENSMUST00000106830	377255	0.00	0.00	0.00	0.00	0.00	0.00	17.40	0.00	6.87	0.00	17.01	0.01	7.13859701706322	4.53556606134534	1.07851325877279	4.20538739273935	2.6063533460859e-05	0.000872411531866159	Ups	ENSMUSG00000028519	Dab1	_	biological_process:neuron migration(GO:0001764),molecular_function:protein binding(GO:0005515),molecular_function:phospholipid binding(GO:0005543),cellular_component:intracellular(GO:0005622),cellular_component:cytosol(GO:0005829),cellular_component:brush border(GO:0005903),biological_process:negative regulation of cell adhesion(GO:0007162),biological_process:small GTPase mediated signal transduc…
ENSMUST00000025036	76791	28.24	0.05	98.17	0.17	126.10	0.21	2.56	0.00	11.68	0.02	8.65	0.01	42.3902414289873	-2.87914935496218	0.684705828795394	-4.20494354491983	2.6114733357229e-05	0.000872820740494849	Down	ENSMUSG00000024201	Kdm4b	K06709	molecular_function:sulfonate dioxygenase activity(GO:0000907),cellular_component:nucleus(GO:0005634),cellular_component:nucleoplasm(GO:0005654),cellular_component:focal adhesion(GO:0005925),biological_process:transcription, DNA-templated(GO:0006351),biological_process:regulation of transcription, DNA-templated(GO:0006355),molecular_function:zinc ion binding(GO:0008270),molecular_function:oxidored…
ENSMUST00000093832	13690	15.23	0.15	36.37	0.36	24.13	0.23	0.00	0.00	0.00	0.00	1.58	0.01	11.590790740725	-3.90881460079382	0.929642174305597	-4.20464422638047	2.61493151226967e-05	0.000872820740494849	Down	ENSMUSG00000056271	Lman1l	K10081	molecular_function:molecular_function(GO:0003674),cellular_component:cellular_component(GO:0005575),biological_process:biological_process(GO:0008150),cellular_component:membrane(GO:0016020),cellular_component:integral component of membrane(GO:0016021),molecular_function:carbohydrate binding(GO:0030246),
ENSMUST00000154551	145144	11.37	0.01	16.13	0.01	24.14	0.02	0.00	0.00	0.33	0.00	0.00	0.00	7.72350963686571	-4.51461234206742	1.07392068464064	-4.2038601235976	2.6240113034759e-05	0.000874621295703513	Down	ENSMUSG00000036452	Arhgap26	_	molecular_function:GTPase activator activity(GO:0005096),molecular_function:protein binding(GO:0005515),cellular_component:intracellular(GO:0005622),cellular_component:cytoplasm(GO:0005737),cellular_component:cytoskeleton(GO:0005856),biological_process:plasma membrane organization(GO:0007009),biological_process:signal transduction(GO:0007165),biological_process:actin cytoskeleton organization(GO:…
ENSMUST00000041282	93607	597.98	0.86	543.68	0.77	448.08	0.62	71.91	0.08	170.21	0.24	199.28	0.27	316.01242769037	-1.58271995213173	0.376571541858526	-4.20297281180727	2.63432240168638e-05	0.00087682663726257	Down	ENSMUSG00000018548	Trim37	K10608	biological_process:negative regulation of transcription from RNA polymerase II promoter(GO:0000122),molecular_function:chromatin binding(GO:0003682),molecular_function:ubiquitin-protein transferase activity(GO:0004842),molecular_function:tumor necrosis factor receptor binding(GO:0005164),cellular_component:intracellular(GO:0005622),cellular_component:cytoplasm(GO:0005737),cellular_component:perox…
ENSMUST00000109681	149304	20.14	0.02	12.59	0.01	16.35	0.01	0.00	0.00	0.00	0.00	0.00	0.00	7.37954773458679	-4.50172090080318	1.07179999331343	-4.20015014824386	2.66738032156182e-05	0.000885346430647623	Down	ENSMUSG00000050830	Vwc2	_	molecular_function:molecular_function(GO:0003674),cellular_component:extracellular region(GO:0005576),cellular_component:proteinaceous extracellular matrix(GO:0005578),cellular_component:basement membrane(GO:0005604),cellular_component:interstitial matrix(GO:0005614),cellular_component:extracellular space(GO:0005615),biological_process:positive regulation of cell-substrate adhesion(GO:0010811),ce…
ENSMUST00000173171	87943	19.57	0.03	13.30	0.02	16.22	0.02	0.00	0.00	0.00	0.00	0.00	0.00	7.37954773458679	-4.50172090080318	1.07179999331343	-4.20015014824386	2.66738032156182e-05	0.000885346430647623	Down	ENSMUSG00000041729	Coro2b	K13887	molecular_function:actin binding(GO:0003779),cellular_component:cytoplasm(GO:0005737),cellular_component:cytoskeleton(GO:0005856),cellular_component:actin cytoskeleton(GO:0015629),cellular_component:membrane(GO:0016020),biological_process:actin cytoskeleton organization(GO:0030036),molecular_function:actin filament binding(GO:0051015),
ENSMUST00000144675	4029	266.00	9.42	286.00	9.98	334.00	11.47	637.00	17.18	448.00	15.61	471.97	15.93	406.021341250286	1.01758839013364	0.242472891444936	4.19670992526078	2.70820436528154e-05	0.000897641145207562	Ups	ENSMUSG00000003813	Rad23a	K10839	cellular_component:proteasome complex(GO:0000502),molecular_function:damaged DNA binding(GO:0003684),cellular_component:nucleus(GO:0005634),cellular_component:nucleoplasm(GO:0005654),cellular_component:cytoplasm(GO:0005737),biological_process:DNA repair(GO:0006281),biological_process:nucleotide-excision repair(GO:0006289),biological_process:cellular response to DNA damage stimulus(GO:0006974),mol…
ENSMUST00000133432	51061	329.56	0.87	325.09	0.84	219.00	0.56	121.10	0.25	50.00	0.13	69.00	0.17	172.782434832369	-1.60028140474523	0.381578102237261	-4.19385021143115	2.74259120425506e-05	0.000906506608069376	Down	ENSMUSG00000014959	Gorasp2	_	molecular_function:molecular_function(GO:0003674),cellular_component:Golgi apparatus(GO:0005794),cellular_component:membrane(GO:0016020),
ENSMUST00000141199	9784	18.00	0.25	12.00	0.17	19.00	0.26	0.00	0.00	0.00	0.00	0.00	0.00	7.40275574775406	-4.49653523137703	1.07271779446377	-4.19172242185536	2.76844590352777e-05	0.000913779668741601	Down	ENSMUSG00000085810	Gm16325	-	-
ENSMUST00000124408	20818	15.31	0.10	47.22	0.30	10.92	0.07	0.00	0.00	0.00	0.00	1.31	0.01	11.0003502702172	-4.19681749596996	1.00188474343612	-4.18892245187439	2.80282150849938e-05	0.000923841111662603	Down	ENSMUSG00000028207	Asph	-	molecular_function:peptide-aspartate beta-dioxygenase activity(GO:0004597),molecular_function:calcium ion binding(GO:0005509),molecular_function:protein binding(GO:0005515),cellular_component:cytoplasm(GO:0005737),cellular_component:endoplasmic reticulum(GO:0005783),cellular_component:cytosol(GO:0005829),cellular_component:plasma membrane(GO:0005886),biological_process:pattern specification proce…
ENSMUST00000116287	14557	0.00	0.00	0.00	0.00	0.00	0.00	4.06	0.03	15.38	0.14	30.14	0.27	8.56627166593848	4.56010925977474	1.08890358895458	4.1877989071124	2.81672918626755e-05	0.00092713754574898	Ups	ENSMUSG00000030701	Plekhb1	_	cellular_component:Golgi membrane(GO:0000139),cellular_component:photoreceptor outer segment(GO:0001750),molecular_function:protein binding(GO:0005515),cellular_component:cytoplasm(GO:0005737),biological_process:multicellular organismal development(GO:0007275),molecular_function:protein C-terminus binding(GO:0008022),cellular_component:membrane(GO:0016020),cellular_component:integral component of…
ENSMUST00000144745	36861	717.18	2.62	726.32	2.61	739.08	2.61	904.89	2.55	1569.23	5.63	1424.63	4.96	1013.28643264095	1.04858383745901	0.250438744651628	4.18698727673962	2.82681665430037e-05	0.000928243433113083	Ups	ENSMUSG00000059659	Gm10069	-	molecular_function:molecular_function(GO:0003674),cellular_component:cellular_component(GO:0005575),biological_process:biological_process(GO:0008150),
ENSMUST00000047207	16039	57.00	0.48	58.00	0.48	29.00	0.24	2.00	0.01	6.00	0.05	8.00	0.06	24.31384145432	-2.69918057444014	0.644672908840795	-4.18689933674056	2.82791168945204e-05	0.000928243433113083	Down	ENSMUSG00000039492	Ccdc27	_	molecular_function:molecular_function(GO:0003674),cellular_component:cellular_component(GO:0005575),biological_process:biological_process(GO:0008150),
ENSMUST00000085163	300	8.00	17.24	14.00	30.04	16.00	33.11	108.52	110.79	42.91	91.62	43.64	87.54	39.956546060296	2.41452151402818	0.576838908569295	4.18578129553847	2.84186882071389e-05	0.000931536337751132	Ups	ENSMUSG00000066407	Gm10263	K02979	-
ENSMUST00000134660	8100	69.56	1.18	94.53	1.59	54.69	0.90	20.22	0.26	6.67	0.11	7.70	0.12	39.019869292754	-2.29083861306272	0.547466637774678	-4.18443509612647	2.85876107897284e-05	0.000935511206603876	Down	ENSMUSG00000020538	Srebf1	K07197	biological_process:negative regulation of transcription from RNA polymerase II promoter(GO:0000122),molecular_function:RNA polymerase II core promoter proximal region sequence-specific DNA binding(GO:0000978),molecular_function:RNA polymerase II core promoter proximal region sequence-specific DNA binding transcription factor activity involved in positive regulation of transcription(GO:0001077),bi…
ENSMUST00000120239	62700	246.34	0.53	274.29	0.58	194.36	0.40	84.99	0.14	23.13	0.05	26.07	0.05	130.380517822296	-2.09264940609537	0.500132805995577	-4.18418744183295	2.86187904936126e-05	0.000935511206603876	Down	ENSMUSG00000020063	Sirt1	K11411	biological_process:single strand break repair(GO:0000012),biological_process:negative regulation of transcription from RNA polymerase II promoter(GO:0000122),biological_process:chromatin silencing at rDNA(GO:0000183),biological_process:pyrimidine dimer repair by nucleotide-excision repair(GO:0000720),biological_process:DNA synthesis involved in DNA repair(GO:0000731),cellular_component:chromatin(…
ENSMUST00000000450	68336	30.41	0.06	21.19	0.04	21.93	0.04	0.95	0.00	1.76	0.00	0.53	0.00	11.6824875638128	-3.38775808898872	0.809976018067771	-4.18254122766542	2.88268721741728e-05	0.000941016960711786	Down	ENSMUSG00000000440	Pparg	K08530	biological_process:negative regulation of transcription from RNA polymerase II promoter(GO:0000122),molecular_function:RNA polymerase II regulatory region DNA binding(GO:0001012),molecular_function:core promoter sequence-specific DNA binding(GO:0001046),molecular_function:RNA polymerase II transcription regulatory region sequence-specific DNA binding transcription factor activity involved in posi…
ENSMUST00000140806	11834	23.14	0.27	11.06	0.13	15.93	0.18	0.00	0.00	0.00	0.00	0.00	0.00	7.53442131498164	-4.49397093866608	1.07456298455739	-4.18213823037757	2.8878029774251e-05	0.000941392036541929	Down	ENSMUSG00000023007	Prpf40b	_	molecular_function:molecular_function(GO:0003674),cellular_component:cellular_component(GO:0005575),cellular_component:nucleus(GO:0005634),biological_process:mRNA processing(GO:0006397),biological_process:biological_process(GO:0008150),biological_process:RNA splicing(GO:0008380),
ENSMUST00000155281	16394	328.06	2.72	441.13	3.60	206.22	1.65	12.94	0.08	70.72	0.58	70.04	0.55	172.652977212891	-2.28850820106982	0.547464704527202	-4.18019313783198	2.91261610941712e-05	0.000948178402039603	Down	ENSMUSG00000039501	Znfx1	_	cellular_component:cellular_component(GO:0005575),biological_process:biological_process(GO:0008150),molecular_function:poly(A) RNA binding(GO:0044822),molecular_function:metal ion binding(GO:0046872),
ENSMUST00000154801	68704	13.84	0.03	12.00	0.02	24.01	0.05	0.00	0.00	0.00	0.00	0.00	0.00	7.58581258354752	-4.49276310337732	1.07522159048763	-4.17845320734287	2.9349836373805e-05	0.000953638621289073	Down	ENSMUSG00000034145	Tmem63c	_	molecular_function:calcium activated cation channel activity(GO:0005227),cellular_component:cellular_component(GO:0005575),biological_process:transport(GO:0006810),biological_process:ion transport(GO:0006811),biological_process:cation transport(GO:0006812),cellular_component:membrane(GO:0016020),cellular_component:integral component of membrane(GO:0016021),biological_process:cation transmembrane …
ENSMUST00000032133	1627	26.00	2.53	27.00	2.60	31.00	2.93	0.00	0.00	2.00	0.19	3.00	0.28	13.5385970756382	-3.32231138412101	0.795141563382517	-4.17826401878423	2.93742555268124e-05	0.000953638621289073	Down	ENSMUSG00000030054	Gp9	K06263	molecular_function:molecular_function(GO:0003674),biological_process:cell adhesion(GO:0007155),biological_process:blood coagulation(GO:0007596),biological_process:hemostasis(GO:0007599),biological_process:biological_process(GO:0008150),cellular_component:membrane(GO:0016020),cellular_component:integral component of membrane(GO:0016021),
ENSMUST00000089003	145871	10.43	0.01	20.26	0.02	19.84	0.02	0.00	0.00	0.00	0.00	0.00	0.00	7.53578353590597	-4.48998546691437	1.07508888333381	-4.17638535428912	2.96177908522121e-05	0.000960231437847946	Down	ENSMUSG00000030302	Atp2b2	K05850	molecular_function:nucleotide binding(GO:0000166),biological_process:cell morphogenesis(GO:0000902),molecular_function:calcium-transporting ATPase activity(GO:0005388),molecular_function:calcium ion binding(GO:0005509),molecular_function:calmodulin binding(GO:0005516),molecular_function:ATP binding(GO:0005524),cellular_component:cell(GO:0005623),cellular_component:cytoplasm(GO:0005737),cellular_c…
ENSMUST00000136711	20739	11.01	0.07	8.08	0.05	12.72	0.08	106.33	0.53	25.63	0.16	57.22	0.36	37.7229561936968	2.56509161711689	0.614939882043924	4.17128843325479	3.02882189167509e-05	0.000979291568572661	Ups	ENSMUSG00000066043	Phactr4	K17585	biological_process:neural crest cell migration(GO:0001755),biological_process:neural tube closure(GO:0001843),molecular_function:actin binding(GO:0003779),molecular_function:protein phosphatase inhibitor activity(GO:0004864),cellular_component:intracellular(GO:0005622),cellular_component:cytoplasm(GO:0005737),biological_process:Rho protein signal transduction(GO:0007266),biological_process:multic…
ENSMUST00000163199	14726	113.44	1.05	112.45	1.02	87.30	0.78	3.00	0.02	11.00	0.10	26.49	0.23	53.7870371805202	-2.54633172260256	0.610572093626704	-4.17040305179646	3.04061388587293e-05	0.000981766649517502	Down	ENSMUSG00000046242	Nme9	-	molecular_function:molecular_function(GO:0003674),cellular_component:cellular_component(GO:0005575),biological_process:biological_process(GO:0008150),
ENSMUST00000110105	40807	41.76	0.14	45.51	0.15	32.10	0.10	0.68	0.00	6.20	0.02	0.00	0.00	19.2356951258823	-3.32954492510455	0.798540955334456	-4.16953557968736	3.05220965916687e-05	0.00098417173412158	Down	ENSMUSG00000021012	Zc3h14	_	molecular_function:RNA binding(GO:0003723),cellular_component:nucleus(GO:0005634),cellular_component:nucleoplasm(GO:0005654),cellular_component:nucleolus(GO:0005730),cellular_component:cytoplasm(GO:0005737),molecular_function:poly(A) binding(GO:0008143),biological_process:biological_process(GO:0008150),biological_process:regulation of mRNA stability(GO:0043488),molecular_function:poly(A) RNA bind…
ENSMUST00000168641	5985	29.00	0.68	16.00	0.37	20.00	0.45	0.00	0.00	1.00	0.02	1.00	0.02	10.1368195606998	-3.7996098584514	0.911493468333815	-4.16855412622646	3.06537972604887e-05	0.000987077227389305	Down	ENSMUSG00000091844	Gm8251	_	molecular_function:molecular_function(GO:0003674),cellular_component:cellular_component(GO:0005575),biological_process:biological_process(GO:0008150),
ENSMUST00000179847	39585	0.00	0.00	0.00	0.00	0.00	0.00	26.34	0.07	4.96	0.02	13.82	0.04	7.82162693440941	4.52733414391972	1.08634481581128	4.16749275002406	3.07968304436821e-05	0.000989386494493434	Ups	ENSMUSG00000030655	Smg1	-	molecular_function:nucleotide binding(GO:0000166),biological_process:nuclear-transcribed mRNA catabolic process, nonsense-mediated decay(GO:0000184),biological_process:double-strand break repair via homologous recombination(GO:0000724),molecular_function:protein serine/threonine kinase activity(GO:0004674),molecular_function:ATP binding(GO:0005524),cellular_component:nucleus(GO:0005634),cellular_…
ENSMUST00000113741	17488	0.00	0.00	0.00	0.00	0.00	0.00	36.29	0.22	8.47	0.06	5.59	0.04	8.71492512988862	4.54683772622916	1.09153616504919	4.16554015507516	3.10616242306034e-05	0.000994810345803888	Ups	ENSMUSG00000057738	Sptan1	K06114	molecular_function:actin binding(GO:0003779),molecular_function:calcium ion binding(GO:0005509),molecular_function:protein binding(GO:0005515),molecular_function:calmodulin binding(GO:0005516),cellular_component:cytoplasm(GO:0005737),cellular_component:cytoskeleton(GO:0005856),cellular_component:plasma membrane(GO:0005886),cellular_component:fascia adherens(GO:0005916),cellular_component:microtub…
ENSMUST00000080233	14772	62.52	0.58	81.00	0.73	38.95	0.35	0.00	0.00	7.00	0.06	8.04	0.07	29.9657411016036	-3.01544446495131	0.724053989332103	-4.16466797970809	3.11805987099821e-05	0.000997274890276677	Down	ENSMUSG00000059891	Tsks	K16492	cellular_component:acrosomal vesicle(GO:0001669),cellular_component:cytoplasm(GO:0005737),cellular_component:centriole(GO:0005814),cellular_component:cytoskeleton(GO:0005856),biological_process:negative regulation of phosphatase activity(GO:0010923),molecular_function:protein kinase binding(GO:0019901),cellular_component:cytoplasmic vesicle(GO:0031410),
ENSMUST00000165269	60403	321.80	0.71	346.76	0.76	400.38	0.86	49.56	0.09	131.80	0.29	109.61	0.23	212.543896085609	-1.60468256685017	0.385479300426126	-4.16282421669926	3.14335354279662e-05	0.00100401165918774	Down	ENSMUSG00000021879	Dnah12	K10408	molecular_function:nucleotide binding(GO:0000166),molecular_function:molecular_function(GO:0003674),molecular_function:motor activity(GO:0003774),molecular_function:microtubule motor activity(GO:0003777),molecular_function:ATP binding(GO:0005524),cellular_component:cytoplasm(GO:0005737),cellular_component:cytoskeleton(GO:0005856),cellular_component:microtubule(GO:0005874),cellular_component:ciliu…
ENSMUST00000136892	23194	20.20	0.12	23.29	0.13	27.71	0.16	1.49	0.01	1.65	0.01	0.00	0.00	11.2466651887317	-3.58762136206702	0.861930185810803	-4.16231084735965	3.15043082758482e-05	0.00100491968279897	Down	ENSMUSG00000050751	Pgbd5	_	molecular_function:molecular_function(GO:0003674),cellular_component:cellular_component(GO:0005575),biological_process:biological_process(GO:0008150),
ENSMUST00000107596	65876	129.21	0.26	139.59	0.28	69.07	0.14	20.52	0.03	31.70	0.06	14.02	0.03	62.2905881382092	-2.00699256006542	0.482350430270909	-4.1608598937876	3.17051556354675e-05	0.00100750492081338	Down	ENSMUSG00000038453	Srcin1	_	molecular_function:protein binding(GO:0005515),cellular_component:cytoplasm(GO:0005737),cellular_component:cytoskeleton(GO:0005856),cellular_component:plasma membrane(GO:0005886),cellular_component:focal adhesion(GO:0005925),biological_process:exocytosis(GO:0006887),biological_process:negative regulation of cell adhesion(GO:0007162),cellular_component:postsynaptic density(GO:0014069),cellular_com…
ENSMUST00000019232	8520	52.27	0.84	41.14	0.66	59.02	0.92	0.00	0.00	0.00	0.00	7.32	0.11	24.1606960176955	-3.55417778536339	0.85420427135474	-4.16080544730429	3.17127159888586e-05	0.00100750492081338	Down	ENSMUSG00000019088	Dnase1l1	K11995	biological_process:DNA catabolic process, endonucleolytic(GO:0000737),molecular_function:nuclease activity(GO:0004518),molecular_function:endonuclease activity(GO:0004519),molecular_function:endodeoxyribonuclease activity(GO:0004520),molecular_function:deoxyribonuclease activity(GO:0004536),cellular_component:nucleus(GO:0005634),cellular_component:endoplasmic reticulum(GO:0005783),biological_proc…
ENSMUST00000126489	893	27.73	5.82	18.94	3.94	34.94	7.13	103.89	15.48	75.62	15.66	73.33	14.67	56.7048406481201	1.77574195211118	0.427177820805726	4.15691514311733	3.22573735973094e-05	0.00102343848958736	Ups	ENSMUSG00000019373	Cops3	-	biological_process:in utero embryonic development(GO:0001701),molecular_function:protein binding(GO:0005515),cellular_component:nucleus(GO:0005634),cellular_component:nucleoplasm(GO:0005654),cellular_component:cytoplasm(GO:0005737),biological_process:ubiquitin-dependent protein catabolic process(GO:0006511),cellular_component:COP9 signalosome(GO:0008180),biological_process:cullin deneddylation(GO…
ENSMUST00000020329	165948	38.91	0.03	21.43	0.02	40.93	0.03	0.00	0.00	4.41	0.00	2.07	0.00	16.3463624953702	-3.32005661485795	0.799467754081152	-4.15283367954443	3.28383414645431e-05	0.00104047999951474	Down	ENSMUSG00000020122	Egfr	K04361	molecular_function:nucleotide binding(GO:0000166),biological_process:activation of MAPKK activity(GO:0000186),biological_process:cell morphogenesis(GO:0000902),biological_process:embryonic placenta development(GO:0001892),biological_process:positive regulation of protein phosphorylation(GO:0001934),biological_process:hair follicle development(GO:0001942),molecular_function:glycoprotein binding(GO…
ENSMUST00000195296	450	0.19	0.13	4.19	2.87	0.00	0.00	12.95	5.35	36.15	24.55	37.76	24.61	15.8689184958753	3.7726069972759	0.909098879411665	4.14983131396817	3.32720379974333e-05	0.00105281600767345	Ups
ENSMUST00000178950	66180	110.34	0.22	139.66	0.28	96.01	0.19	20.62	0.03	34.98	0.07	35.51	0.07	68.0013054175552	-1.63623040266342	0.394740186056656	-4.14508190566789	3.39692268392402e-05	0.00107344566091724	Down	ENSMUSG00000055746	Magea2	_	molecular_function:molecular_function(GO:0003674),cellular_component:cellular_component(GO:0005575),biological_process:biological_process(GO:0008150),
ENSMUST00000121750	105696	52.12	0.07	109.77	0.14	53.26	0.07	8.66	0.01	0.00	0.00	0.00	0.00	33.6716142812681	-3.61837811050058	0.873734632504121	-4.14127811339047	3.45375880734977e-05	0.00108847385835461	Down	ENSMUSG00000065979	Cpped1	_	molecular_function:molecular_function(GO:0003674),molecular_function:phosphoprotein phosphatase activity(GO:0004721),cellular_component:cytoplasm(GO:0005737),biological_process:biological_process(GO:0008150),molecular_function:hydrolase activity(GO:0016787),molecular_function:metal ion binding(GO:0046872),cellular_component:extracellular exosome(GO:0070062),
ENSMUST00000133476	16687	45.00	0.37	47.01	0.38	48.00	0.38	7.00	0.04	8.00	0.06	10.00	0.08	25.4491256625786	-2.15107791989707	0.519452020589001	-4.14105217544054	3.45716302413714e-05	0.00108847385835461	Down	ENSMUSG00000087063	Gm15857	-	-
ENSMUST00000130082	24948	433.66	2.35	424.11	2.26	498.55	2.61	541.91	2.26	1435.76	7.64	1391.00	7.17	796.758390013432	1.49703153262929	0.361516172965078	4.14098080412547	3.45823904095474e-05	0.00108847385835461	Ups	ENSMUSG00000085965	2310016D23Rik	-	molecular_function:molecular_function(GO:0003674),cellular_component:cellular_component(GO:0005575),biological_process:biological_process(GO:0008150),
ENSMUST00000136630	4038	27.77	0.98	51.95	1.81	49.95	1.71	143.92	3.87	102.83	3.57	107.00	3.60	81.5269085650822	1.6159025286485	0.390444637110226	4.13862139484917	3.49398983803789e-05	0.00109823589721879	Ups	ENSMUSG00000039660	D2Wsu81e	-	molecular_function:rRNA (adenine-N6,N6-)-dimethyltransferase activity(GO:0000179),cellular_component:chromosome, centromeric region(GO:0000775),cellular_component:kinetochore(GO:0000776),molecular_function:protein C-terminal carboxyl O-methyltransferase activity(GO:0003880),molecular_function:tRNA (guanine-N2-)-methyltransferase activity(GO:0004809),cellular_component:cellular_component(GO:000557…
ENSMUST00000137826	154634	0.00	0.00	0.00	0.00	0.00	0.00	9.67	0.01	8.81	0.01	19.68	0.02	6.80228910646783	4.47737340000304	1.08192896650476	4.13832473167578	3.49850976865584e-05	0.00109823589721879	Ups	ENSMUSG00000033373	Fntb	K05954	molecular_function:catalytic activity(GO:0003824),molecular_function:farnesyltranstransferase activity(GO:0004311),molecular_function:prenyltransferase activity(GO:0004659),molecular_function:protein farnesyltransferase activity(GO:0004660),cellular_component:microtubule associated complex(GO:0005875),cellular_component:protein farnesyltransferase complex(GO:0005965),molecular_function:drug bindi…
ENSMUST00000107074	30589	272.92	1.20	276.66	1.20	206.56	0.88	15.22	0.05	64.55	0.28	64.55	0.27	139.020000777522	-2.05538823762309	0.496907722218339	-4.1363580111962	3.52861525188969e-05	0.00110478141038541	Down	ENSMUSG00000038304	Cd160	K06542	molecular_function:receptor binding(GO:0005102),cellular_component:plasma membrane(GO:0005886),biological_process:signal transduction(GO:0007165),cellular_component:membrane(GO:0016020),cellular_component:anchored component of membrane(GO:0031225),molecular_function:MHC class I receptor activity(GO:0032393),cellular_component:anchored component of plasma membrane(GO:0046658),biological_process:de…
ENSMUST00000065028	51715	359.45	0.93	363.46	0.93	257.35	0.65	149.85	0.30	123.23	0.31	127.38	0.32	216.75457209562	-1.05462798715889	0.254979109830819	-4.13613486947477	3.5320464813867e-05	0.00110478141038541	Down	ENSMUSG00000017631	Abr	_	molecular_function:guanyl-nucleotide exchange factor activity(GO:0005085),molecular_function:Rho guanyl-nucleotide exchange factor activity(GO:0005089),molecular_function:GTPase activator activity(GO:0005096),cellular_component:intracellular(GO:0005622),cellular_component:cytosol(GO:0005829),cellular_component:plasma membrane(GO:0005886),biological_process:signal transduction(GO:0007165),biologic…
ENSMUST00000159626	1097911	7.58	0.00	20.95	0.00	22.18	0.00	0.00	0.00	0.00	0.00	0.00	0.00	7.69563235853215	-4.46615547605862	1.07981133598808	-4.13605166681445	3.53332669173488e-05	0.00110478141038541	Down	ENSMUSG00000063063	Ctnna2	K05691	molecular_function:structural molecule activity(GO:0005198),cellular_component:cytoplasm(GO:0005737),cellular_component:cytoskeleton(GO:0005856),cellular_component:plasma membrane(GO:0005886),cellular_component:adherens junction(GO:0005912),cellular_component:cell-cell adherens junction(GO:0005913),biological_process:cell adhesion(GO:0007155),biological_process:multicellular organismal developmen…
ENSMUST00000171450	34189	0.00	0.00	0.00	0.00	0.00	0.00	24.90	0.08	6.75	0.03	9.51	0.04	7.31804635968533	4.48831723594236	1.08609433231604	4.1325298387031	3.58792170897903e-05	0.00111922925649719	Ups	ENSMUSG00000023022	Lima1	-	cellular_component:stress fiber(GO:0001725),molecular_function:actin binding(GO:0003779),molecular_function:actin monomer binding(GO:0003785),molecular_function:protein binding(GO:0005515),cellular_component:cytoplasm(GO:0005737),cellular_component:cytoskeleton(GO:0005856),cellular_component:plasma membrane(GO:0005886),cellular_component:focal adhesion(GO:0005925),molecular_function:zinc ion bind…
ENSMUST00000034776	13222	109.85	1.13	127.60	1.30	55.02	0.55	15.21	0.12	6.36	0.06	23.81	0.23	51.5263897413505	-2.33046170083996	0.563940130986252	-4.1324629562438	3.58896622364049e-05	0.00111922925649719	Down	ENSMUSG00000032245	Cln6	K12359	biological_process:ganglioside metabolic process(GO:0001573),cellular_component:nucleoplasm(GO:0005654),cellular_component:endoplasmic reticulum(GO:0005783),cellular_component:endoplasmic reticulum lumen(GO:0005788),biological_process:lysosome organization(GO:0007040),biological_process:lysosomal lumen acidification(GO:0007042),biological_process:visual perception(GO:0007601),biological_process:c…
ENSMUST00000189469	296594	94.14	0.04	84.08	0.04	84.17	0.04	158.33	0.06	150.31	0.07	205.04	0.09	129.138637760233	1.17029582202084	0.283611049024521	4.12641124542246	3.68468114792601e-05	0.00114635276433904	Ups	ENSMUSG00000022197	Pdzd2	-	cellular_component:extracellular region(GO:0005576),cellular_component:nucleus(GO:0005634),cellular_component:cytoplasm(GO:0005737),cellular_component:endoplasmic reticulum(GO:0005783),cellular_component:cell-cell junction(GO:0005911),cellular_component:postsynaptic density(GO:0014069),cellular_component:neuron projection(GO:0043005),cellular_component:apical part of cell(GO:0045177),
ENSMUST00000111728	35958	0.00	0.00	0.00	0.00	0.00	0.00	6.57	0.02	32.77	0.12	6.56	0.02	8.35676466206282	4.50859231085068	1.09284662094957	4.1255490243756	3.69851384254757e-05	0.00114775993945835	Ups	ENSMUSG00000043541	Casc1	K17580	cellular_component:cytoplasmic microtubule(GO:0005881),biological_process:microtubule-based movement(GO:0007018),molecular_function:microtubule binding(GO:0008017),molecular_function:beta-tubulin binding(GO:0048487),
ENSMUST00000152576	11727	41.56	0.48	36.08	0.41	28.00	0.32	4.00	0.04	4.00	0.05	0.00	0.00	17.309460279272	-3.08919867287421	0.748811499681581	-4.12546905888577	3.69979923177835e-05	0.00114775993945835	Down	ENSMUSG00000084941	Gm11944	-	-
ENSMUST00000159866	10580	76.12	0.98	76.11	0.97	38.05	0.48	0.00	0.00	7.85	0.10	0.00	0.00	29.8172523914382	-3.58688405249907	0.869770204900816	-4.12394449969472	3.72438672649386e-05	0.00115387918790016	Down	ENSMUSG00000030365	Clec2i	_	biological_process:membrane raft assembly(GO:0001765),molecular_function:transmembrane signaling receptor activity(GO:0004888),molecular_function:protein binding(GO:0005515),cellular_component:plasma membrane(GO:0005886),biological_process:signal transduction(GO:0007165),cellular_component:external side of plasma membrane(GO:0009897),cellular_component:cell surface(GO:0009986),cellular_component:…
ENSMUST00000015358	54437	57.72	0.14	87.99	0.21	102.50	0.24	4.43	0.01	12.24	0.03	19.52	0.05	43.7302792696619	-2.40221638481311	0.583373225154454	-4.11780363107529	3.82500399450618e-05	0.00118350710296768	Down	ENSMUSG00000015214	Mtmr1	K18081	molecular_function:phosphatidylinositol-3-phosphatase activity(GO:0004438),molecular_function:protein tyrosine phosphatase activity(GO:0004725),cellular_component:cytoplasm(GO:0005737),cellular_component:plasma membrane(GO:0005886),biological_process:lipid metabolic process(GO:0006629),cellular_component:membrane(GO:0016020),biological_process:dephosphorylation(GO:0016311),molecular_function:hydr…
ENSMUST00000185098	46197	230.41	0.67	256.46	0.73	203.30	0.57	57.15	0.13	52.02	0.15	104.28	0.29	140.580898241308	-1.44233137133795	0.350426906530091	-4.11592644417589	3.85627282939605e-05	0.00119162847379202	Down	ENSMUSG00000033554	Dph5	K00586	molecular_function:molecular_function(GO:0003674),molecular_function:diphthine synthase activity(GO:0004164),cellular_component:cellular_component(GO:0005575),biological_process:metabolic process(GO:0008152),molecular_function:methyltransferase activity(GO:0008168),molecular_function:transferase activity(GO:0016740),biological_process:peptidyl-diphthamide biosynthetic process from peptidyl-histid…
ENSMUST00000165991	30589	272.92	1.20	276.66	1.20	206.56	0.88	14.24	0.05	64.55	0.28	62.68	0.26	138.501657292895	-2.07995286601316	0.505548899336215	-4.11424665100475	3.88445918485937e-05	0.00119877744310901	Down	ENSMUSG00000038304	Cd160	K06542	molecular_function:receptor binding(GO:0005102),cellular_component:plasma membrane(GO:0005886),biological_process:signal transduction(GO:0007165),cellular_component:membrane(GO:0016020),cellular_component:anchored component of membrane(GO:0031225),molecular_function:MHC class I receptor activity(GO:0032393),cellular_component:anchored component of plasma membrane(GO:0046658),biological_process:de…
ENSMUST00000147035	26537	0.00	0.00	0.00	0.00	0.00	0.00	11.00	0.04	12.00	0.06	13.00	0.06	6.30782951219435	4.44226566565173	1.08034204809614	4.11190666278352	3.92404947330015e-05	0.00120942262467999	Ups	ENSMUSG00000003282	Plag1	-	molecular_function:RNA polymerase II core promoter proximal region sequence-specific DNA binding(GO:0000978),molecular_function:sequence-specific DNA binding RNA polymerase II transcription factor activity(GO:0000981),molecular_function:RNA polymerase II core promoter proximal region sequence-specific DNA binding transcription factor activity involved in positive regulation of transcription(GO:00…
ENSMUST00000097373	36693	226.38	0.83	264.53	0.96	184.20	0.65	99.47	0.28	54.24	0.20	65.58	0.23	139.42444753585	-1.37394102306534	0.334384853905626	-4.10886141228488	3.97614582646863e-05	0.00122388965958176	Down	ENSMUSG00000002496	Tsc2	K07207	biological_process:response to hypoxia(GO:0001666),biological_process:neural tube closure(GO:0001843),molecular_function:GTPase activator activity(GO:0005096),molecular_function:protein binding(GO:0005515),cellular_component:intracellular(GO:0005622),cellular_component:cell(GO:0005623),cellular_component:cytoplasm(GO:0005737),cellular_component:cytosol(GO:0005829),cellular_component:cytoskeleton(…
ENSMUST00000087195	16395	134.00	1.11	158.00	1.29	105.00	0.84	50.00	0.32	26.00	0.21	33.00	0.26	78.5085043679353	-1.59724313603299	0.389163801556074	-4.10429523415694	4.05549290992677e-05	0.00124669634376143	Down	ENSMUSG00000029153	Ociad2	_	molecular_function:molecular_function(GO:0003674),cellular_component:mitochondrion(GO:0005739),cellular_component:mitochondrial inner membrane(GO:0005743),cellular_component:endosome(GO:0005768),biological_process:biological_process(GO:0008150),
ENSMUST00000148819	11278	0.00	0.00	0.00	0.00	0.00	0.00	5.00	0.05	13.59	0.16	23.05	0.27	7.35232128935542	4.46522039075153	1.08909170978918	4.09994893048619	4.13241318785156e-05	0.00126705981620275	Ups	ENSMUSG00000041153	Osgin2	-	molecular_function:molecular_function(GO:0003674),cellular_component:cellular_component(GO:0005575),biological_process:biological_process(GO:0008150),
ENSMUST00000076592	24874	70.01	0.38	66.08	0.35	50.79	0.27	14.92	0.06	5.09	0.03	13.24	0.07	33.7897816019959	-2.16480755703266	0.528068526505626	-4.09948226105764	4.1407540462697e-05	0.00126797903259449	Down	ENSMUSG00000047220	Ccdc36	_	molecular_function:molecular_function(GO:0003674),cellular_component:cellular_component(GO:0005575),biological_process:biological_process(GO:0008150),
ENSMUST00000131381	15625	121.95	1.06	114.54	0.98	100.53	0.85	200.73	1.34	176.43	1.51	230.44	1.91	156.943929839246	1.05177477391541	0.257205108952003	4.08924526499854	4.32779055931724e-05	0.00132184202771836	Ups	ENSMUSG00000086589	Gm12915	-	molecular_function:molecular_function(GO:0003674),cellular_component:cellular_component(GO:0005575),biological_process:biological_process(GO:0008150),
ENSMUST00000058865	40851	407.60	1.34	689.53	2.24	468.14	1.49	94.63	0.24	207.96	0.67	169.15	0.53	317.798275167137	-1.46481823825334	0.358378173684903	-4.08735337643986	4.3632225943562e-05	0.00133095113893652	Down	ENSMUSG00000038298	Pdzk1	_	molecular_function:scavenger receptor binding(GO:0005124),molecular_function:protein binding(GO:0005515),cellular_component:cytoplasm(GO:0005737),cellular_component:plasma membrane(GO:0005886),biological_process:transport(GO:0006810),biological_process:carnitine transport(GO:0015879),cellular_component:membrane(GO:0016020),cellular_component:apical plasma membrane(GO:0016324),molecular_function:P…
ENSMUST00000066466	247906	11.34	0.01	13.65	0.01	21.64	0.01	0.00	0.00	0.00	0.00	0.00	0.00	7.11907935464441	-4.41371459672296	1.08014309469643	-4.08623136915338	4.38436579324099e-05	0.00133568381264692	Down	ENSMUSG00000053819	Camk2d	K04515	biological_process:G1/S transition of mitotic cell cycle(GO:0000082),molecular_function:nucleotide binding(GO:0000166),biological_process:response to hypoxia(GO:0001666),biological_process:regulation of sodium ion transport(GO:0002028),biological_process:regulation of membrane depolarization(GO:0003254),molecular_function:protein kinase activity(GO:0004672),molecular_function:protein serine/threo…
ENSMUST00000059825	178823	56.03	0.04	57.79	0.04	61.63	0.04	10.96	0.01	13.44	0.01	14.82	0.01	33.3371741671383	-1.87858141085931	0.459786253946579	-4.08577114851627	4.39306630501603e-05	0.00133661858398257	Down	ENSMUSG00000063681	Crb1	K16681	molecular_function:calcium ion binding(GO:0005509),molecular_function:protein binding(GO:0005515),cellular_component:plasma membrane(GO:0005886),cellular_component:microvillus(GO:0005902),biological_process:plasma membrane organization(GO:0007009),cellular_component:membrane(GO:0016020),cellular_component:integral component of membrane(GO:0016021),biological_process:eye photoreceptor cell develop…
ENSMUST00000027517	91204	248.33	0.36	258.12	0.37	212.80	0.30	50.27	0.06	95.63	0.14	87.08	0.12	148.885952893348	-1.3707278492954	0.335566099173571	-4.08482219351482	4.41105810967721e-05	0.00134037427732214	Down	ENSMUSG00000070738	Dgkd	K00901	molecular_function:diacylglycerol kinase activity(GO:0004143),cellular_component:cytoplasm(GO:0005737),cellular_component:plasma membrane(GO:0005886),biological_process:response to organic substance(GO:0010033),cellular_component:cytoplasmic membrane-bounded vesicle(GO:0016023),biological_process:phosphorylation(GO:0016310),molecular_function:protein homodimerization activity(GO:0042803),biologic…
ENSMUST00000126054	29110	0.00	0.00	4.65	0.02	0.00	0.00	111.15	0.40	31.84	0.14	8.59	0.04	27.282845383061	3.96659582481249	0.971523827548613	4.08286005174074	4.44848143150571e-05	0.00135001740834391	Ups	ENSMUSG00000020694	Tlk2	-	molecular_function:nucleotide binding(GO:0000166),biological_process:regulation of chromatin assembly or disassembly(GO:0001672),molecular_function:protein kinase activity(GO:0004672),molecular_function:protein serine/threonine kinase activity(GO:0004674),molecular_function:ATP binding(GO:0005524),cellular_component:nucleus(GO:0005634),cellular_component:cytoplasm(GO:0005737),cellular_component:c…
ENSMUST00000075303	21826	27.00	0.17	35.00	0.21	18.00	0.11	3.00	0.01	0.00	0.00	1.00	0.01	12.6462951042756	-3.43950922377384	0.844253844337643	-4.0740225784489	4.62079988100428e-05	0.00140001437156973	Down	ENSMUSG00000058979	Cecr5	_	molecular_function:molecular_function(GO:0003674),cellular_component:mitochondrion(GO:0005739),biological_process:biological_process(GO:0008150),
ENSMUST00000070172	15212	199.24	1.78	196.65	1.73	176.92	1.53	85.57	0.59	52.96	0.47	67.71	0.58	122.26995603465	-1.22983361339072	0.301977574966052	-4.07259914425425	4.64913996337735e-05	0.00140532788119464	Down	ENSMUSG00000056185	Snx32	K17920	cellular_component:endosome(GO:0005768),biological_process:transport(GO:0006810),biological_process:endocytosis(GO:0006897),biological_process:protein transport(GO:0015031),biological_process:vesicle organization(GO:0016050),cellular_component:extrinsic component of membrane(GO:0019898),molecular_function:phosphatidylinositol binding(GO:0035091),
ENSMUST00000005711	2772	57.00	3.03	71.00	3.72	60.00	3.09	17.00	0.68	4.00	0.21	8.00	0.40	33.2900447848089	-2.32664921718539	0.571330549217944	-4.07233469376036	4.65442320334986e-05	0.00140532788119464	Down	ENSMUSG00000033916	Chmp2a	K12191	biological_process:cell separation after cytokinesis(GO:0000920),molecular_function:protein binding(GO:0005515),cellular_component:cytoplasm(GO:0005737),cellular_component:endosome(GO:0005768),cellular_component:cytosol(GO:0005829),biological_process:transport(GO:0006810),biological_process:nucleus organization(GO:0006997),biological_process:vacuolar transport(GO:0007034),biological_process:mitot…
ENSMUST00000074941	15745	121.95	1.05	112.06	0.95	86.61	0.72	30.45	0.20	27.00	0.23	38.17	0.31	64.7579749307283	-1.49691505674969	0.367762882295167	-4.07032663929434	4.69472662448734e-05	0.00141569570841593	Down	ENSMUSG00000063281	Zfp35	_	biological_process:inflammatory response to antigenic stimulus(GO:0002437),biological_process:negative regulation of type 2 immune response(GO:0002829),molecular_function:nucleic acid binding(GO:0003676),molecular_function:DNA binding(GO:0003677),molecular_function:sequence-specific DNA binding transcription factor activity(GO:0003700),cellular_component:nucleus(GO:0005634),biological_process:tra…
ENSMUST00000187697	5766	324.00	7.86	292.00	6.98	390.00	9.17	111.06	2.06	138.00	3.29	149.00	3.44	221.61861732247	-1.10687682734681	0.272067014688191	-4.06839773875334	4.7337527920585e-05	0.00142528838635062	Down	ENSMUSG00000043488	Frmd8os	-	-
ENSMUST00000098761	221673	166.55	0.10	153.85	0.09	129.23	0.08	18.75	0.01	44.36	0.03	49.44	0.03	87.2109425035648	-1.72250697321888	0.423411628655648	-4.06816170516602	4.73854937144209e-05	0.00142528838635062	Down	ENSMUSG00000040896	Kcnd3	K04893	molecular_function:ion channel activity(GO:0005216),molecular_function:voltage-gated ion channel activity(GO:0005244),molecular_function:voltage-gated potassium channel activity(GO:0005249),molecular_function:A-type (transient outward) potassium channel activity(GO:0005250),molecular_function:potassium channel activity(GO:0005267),molecular_function:protein binding(GO:0005515),cellular_component:…
ENSMUST00000020754	25878	255.00	1.33	281.00	1.44	247.16	1.25	116.00	0.47	77.00	0.39	116.00	0.58	171.622656690229	-1.10861633384062	0.272578334210627	-4.06714765885967	4.75920888758606e-05	0.00142788300025528	Down	ENSMUSG00000020462	Cfap36	_	molecular_function:protein binding(GO:0005515),cellular_component:cellular_component(GO:0005575),cellular_component:nucleus(GO:0005634),cellular_component:cytoplasm(GO:0005737),biological_process:biological_process(GO:0008150),cellular_component:cell projection(GO:0042995),
ENSMUST00000162726	1281	16.00	2.09	17.00	2.19	25.00	3.17	101.00	9.65	56.00	7.19	53.00	6.59	45.4958331812428	1.97673825015787	0.486632566173554	4.06207555261084	4.86383290758808e-05	0.0014574303353899	Ups	ENSMUSG00000075227	Znhit2	_	molecular_function:metal ion binding(GO:0046872),
ENSMUST00000001675	53818	28.91	0.07	23.23	0.06	27.00	0.07	53.92	0.10	96.22	0.24	87.00	0.21	53.5359725044227	1.74547968096865	0.429976045578084	4.05948121742904	4.9181863637298e-05	0.00147185874885291	Ups	ENSMUSG00000001630	Stk38l	K08790	molecular_function:nucleotide binding(GO:0000166),molecular_function:magnesium ion binding(GO:0000287),molecular_function:actin binding(GO:0003779),molecular_function:protein kinase activity(GO:0004672),molecular_function:protein serine/threonine kinase activity(GO:0004674),molecular_function:ATP binding(GO:0005524),cellular_component:cytoplasm(GO:0005737),cellular_component:cytoskeleton(GO:00058…
ENSMUST00000114787	269982	119.40	0.06	95.63	0.05	162.35	0.08	14.21	0.01	35.50	0.02	30.78	0.01	71.3023419877849	-1.91882928251498	0.472721222994248	-4.05911389034109	4.9259285437463e-05	0.00147231909572024	Down	ENSMUSG00000022829	Stxbp5l	K08518	cellular_component:cytoplasm(GO:0005737),cellular_component:plasma membrane(GO:0005886),biological_process:transport(GO:0006810),biological_process:exocytosis(GO:0006887),biological_process:protein transport(GO:0015031),cellular_component:membrane(GO:0016020),cellular_component:integral component of membrane(GO:0016021),biological_process:vesicle-mediated transport(GO:0016192),biological_process:…
ENSMUST00000112550	226335	18.77	0.01	8.19	0.00	20.95	0.01	0.00	0.00	0.00	0.00	0.00	0.00	7.27862220020554	-4.39851213639358	1.08380809656633	-4.05838648957203	4.94129412788068e-05	0.00147505399047628	Down	ENSMUSG00000026987	Baz2b	_	molecular_function:molecular_function(GO:0003674),cellular_component:cellular_component(GO:0005575),biological_process:biological_process(GO:0008150),
ENSMUST00000129531	3001	25.28	1.23	6.65	0.32	18.32	0.86	0.00	0.00	0.00	0.00	0.00	0.00	7.55943583880242	-4.40545754768561	1.08589226944541	-4.05699319503912	4.97085297356312e-05	0.0014820136026206	Down	ENSMUSG00000018449	Rpain	-	cellular_component:nucleus(GO:0005634),cellular_component:nucleolus(GO:0005730),cellular_component:cytoplasm(GO:0005737),biological_process:DNA-dependent DNA replication(GO:0006261),biological_process:DNA repair(GO:0006281),biological_process:DNA recombination(GO:0006310),biological_process:protein import into nucleus(GO:0006606),biological_process:response to UV(GO:0009411),cellular_component:PM…
ENSMUST00000161948	28292	0.00	0.00	0.00	0.00	0.00	0.00	24.14	0.09	7.01	0.03	9.02	0.04	6.97219411568407	4.42255948713347	1.09032024222772	4.05620231180647	4.98770611216415e-05	0.00148517241472873	Ups	ENSMUSG00000023009	Nckap5l	_	molecular_function:molecular_function(GO:0003674),cellular_component:cellular_component(GO:0005575),biological_process:biological_process(GO:0008150),
ENSMUST00000119339	32434	0.00	0.00	0.00	0.00	0.00	0.00	25.06	0.08	14.41	0.06	3.56	0.01	7.54220778497189	4.43227574114462	1.09456768545071	4.04933911356935	5.13624736393728e-05	0.00152748649675388	Ups	ENSMUSG00000035851	Ythdc1	_	biological_process:mRNA splicing, via spliceosome(GO:0000398),molecular_function:RNA binding(GO:0003723),cellular_component:nucleus(GO:0005634),cellular_component:nucleoplasm(GO:0005654),biological_process:mRNA splice site selection(GO:0006376),biological_process:mRNA processing(GO:0006397),biological_process:RNA splicing(GO:0008380),cellular_component:nuclear body(GO:0016604),molecular_function:…
ENSMUST00000030025	41293	0.00	0.00	0.00	0.00	0.00	0.00	8.21	0.02	9.15	0.03	20.79	0.06	6.62805834034291	4.4065253404475	1.08855896354034	4.04803551120105	5.16493115552433e-05	0.00153409444534297	Ups	ENSMUSG00000028341	Nr4a3	K08559	molecular_function:RNA polymerase II core promoter proximal region sequence-specific DNA binding transcription factor activity involved in positive regulation of transcription(GO:0001077),biological_process:mesoderm formation(GO:0001707),molecular_function:DNA binding(GO:0003677),molecular_function:sequence-specific DNA binding transcription factor activity(GO:0003700),molecular_function:steroid …
ENSMUST00000004470	80208	106.11	0.18	118.54	0.20	82.23	0.13	26.04	0.03	35.00	0.06	26.00	0.04	61.2915965491516	-1.5484332495361	0.382720756168204	-4.04585647519878	5.21321677567834e-05	0.00154650075650498	Down	ENSMUSG00000004356	Utp20	K14772	biological_process:maturation of SSU-rRNA from tricistronic rRNA transcript (SSU-rRNA, 5.8S rRNA, LSU-rRNA)(GO:0000462),cellular_component:nucleus(GO:0005634),cellular_component:nucleolus(GO:0005730),biological_process:rRNA processing(GO:0006364),cellular_component:90S preribosome(GO:0030686),cellular_component:small-subunit processome(GO:0032040),molecular_function:poly(A) RNA binding(GO:0044822…
ENSMUST00000169852	31977	28.37	0.12	24.65	0.10	4.27	0.02	0.00	0.00	0.00	0.00	0.00	0.00	8.45699821676984	-4.41608459855238	1.0928609856677	-4.04084751534459	5.3258380639209e-05	0.00157570914022669	Down	ENSMUSG00000002111	Spi1	K09438	biological_process:negative regulation of transcription from RNA polymerase II promoter(GO:0000122),cellular_component:nuclear chromatin(GO:0000790),molecular_function:RNA polymerase II core promoter proximal region sequence-specific DNA binding(GO:0000978),molecular_function:RNA polymerase II core promoter sequence-specific DNA binding(GO:0000979),molecular_function:RNA polymerase II distal enha…
ENSMUST00000155511	12532	7.70	0.08	45.62	0.49	30.72	0.32	0.00	0.00	0.00	0.00	2.33	0.02	13.101116179484	-3.9169852391414	0.969438263772571	-4.04046898654324	5.33444192906595e-05	0.00157570914022669	Down	ENSMUSG00000079235	Ccdc13	_	molecular_function:molecular_function(GO:0003674),cellular_component:cellular_component(GO:0005575),cellular_component:cytoplasm(GO:0005737),cellular_component:cytoskeleton(GO:0005856),biological_process:biological_process(GO:0008150),biological_process:cell projection organization(GO:0030030),cellular_component:cell projection(GO:0042995),
ENSMUST00000112686	104770	445.45	0.57	397.95	0.50	368.85	0.46	28.48	0.03	100.62	0.13	130.55	0.16	227.748155887823	-1.91417270588734	0.473769680110751	-4.04030225285812	5.33823592087586e-05	0.00157570914022669	Down	ENSMUSG00000071226	Cecr2	_	biological_process:neural fold formation(GO:0001842),biological_process:neural tube closure(GO:0001843),molecular_function:molecular_function(GO:0003674),cellular_component:nucleus(GO:0005634),cellular_component:nuclear euchromatin(GO:0005719),biological_process:single fertilization(GO:0007338),biological_process:neural tube development(GO:0021915),cellular_component:ISWI-type complex(GO:0031010)…
[truncated: 1,135 more rows]
